# Supplementary material for: Unveiling metabolic integration in psyllids and their nutritional endosymbionts through comparative transcriptomics analysis
Source: iScience. 2023 Sep 15;26(10):107930. doi: 10.1016/j.isci.2023.107930 (PMC10558732; doi:10.1016/j.isci.2023.107930)
Supplement: Table S2. Differential expression analysis data for D. citri and B. cockerelli bacteriomes compared to body tissues using EdgeR exactTest, related to Figure 1 and 2, and Table 1 and 2 [file mmc2.xlsx]

## Sheet: S2a
Supplemental Table 2a. Differential expression analysis data for D. citri bacteriomes compared to body tissues using EdgeR exactTest. Asterisk indicates significantly differentially expressed genes (FDR adjusted p value < 0.05 and fold change >1.5X)
	logFC	logCPM	PValue	FDR	sig DE
M8J77_000001	-0.0240647	-5.04578	0.917229	0.944089
M8J77_000002	-1.30668	-4.96832	2.38267e-09	1.45222e-08	*
M8J77_000003	3.69798	-0.383704	3.39498e-06	1.32117e-05	*
M8J77_000004	-0.425238	-10.053	0.0889096	0.143134
M8J77_000006	-3.40655	-7.21827	1.18464e-11	9.46851e-11	*
M8J77_000011	5.35687	-2.98864	0.00162392	0.00401046	*
M8J77_000014	-3.23671	-5.44537	1.30106e-23	2.62955e-22	*
M8J77_000015	-2.6151	-7.7044	0.000431979	0.00118763	*
M8J77_000017	-0.628672	-5.40789	0.00199162	0.00482548	*
M8J77_000018	-2.1569	1.26368	5.11574e-05	0.000165351	*
M8J77_000019	-3.49986	0.177554	8.25584e-08	4.07775e-07	*
M8J77_000020	0.380164	-4.17308	0.147071	0.219853
M8J77_000021	-0.329827	-6.08442	0.0966101	0.153713
M8J77_000022	0.0144076	-5.49611	0.935677	0.957496
M8J77_000023	-0.708811	-4.39822	0.00407778	0.00925957	*
M8J77_000026	-1.12812	-5.9445	4.82336e-09	2.83206e-08	*
M8J77_000027	3.9135	-7.9497	1.12575e-48	5.09584e-47	*
M8J77_000028	0.0983499	-3.315	0.710376	0.783001
M8J77_000032	-0.215992	-5.05257	0.282188	0.378389
M8J77_000033	0.911509	-4.49263	0.000210891	0.000612871	*
M8J77_000034	-0.534959	1.26632	0.250219	0.342824
M8J77_000035	-2.60791	-1.14241	5.76403e-06	2.16557e-05	*
M8J77_000036	1.23483	-5.75903	3.3395e-11	2.52864e-10	*
M8J77_000037	0.400883	-4.52053	0.0433785	0.076781
M8J77_000042	0.698743	1.09994	0.144751	0.21708
M8J77_000043	-0.423777	-5.04158	0.0878955	0.141733
M8J77_000044	-1.26664	-4.99678	4.16778e-06	1.59993e-05	*
M8J77_000047	-1.45768	-3.02679	0.00044884	0.00122956	*
M8J77_000048	-0.623286	0.605221	0.059754	0.101462
M8J77_000050	-0.107679	1.71449	0.919145	0.945494
M8J77_000052	4.68895	-2.29173	4.89175e-09	2.86951e-08	*
M8J77_000053	0.938039	-3.72487	0.000277841	0.000790118	*
M8J77_000054	-0.171452	-3.82326	0.444458	0.545362
M8J77_000055	-1.01951	-0.602619	0.0121456	0.0247613	*
M8J77_000056	-0.648516	-2.12667	0.0303519	0.0562422
M8J77_000058	-1.70667	-7.61443	0.000612665	0.00163759	*
M8J77_000061	0.558776	0.400273	0.21069	0.29742
M8J77_000064	0.0736347	-4.55853	0.778911	0.836641
M8J77_000068	-0.0604875	-5.08444	0.758784	0.820728
M8J77_000069	-0.800055	-3.68164	0.0004928	0.0013426	*
M8J77_000071	-0.717694	1.78773	0.271156	0.366065
M8J77_000072	-2.64256	-4.385	1.74451e-10	1.21784e-09	*
M8J77_000073	-0.342569	-2.68585	0.185955	0.268529
M8J77_000074	1.35395	1.63176	0.00870153	0.018398	*
M8J77_000077	0.294505	1.52242	0.510875	0.607751
M8J77_000078	0.0726646	1.28668	0.891955	0.925058
M8J77_000083	-2.05782	-4.93159	8.36943e-08	4.1284e-07	*
M8J77_000084	-1.56409	2.00563	0.00263402	0.00622541	*
M8J77_000085	0.845528	-6.17292	5.37856e-05	0.000173396	*
M8J77_000086	-2.15797	-1.46417	1.41305e-05	5.00985e-05	*
M8J77_000091	0.710043	-6.01432	0.000186115	0.000546049	*
M8J77_000093	-0.173927	-3.065	0.488039	0.586331
M8J77_000094	5.44856	-1.92692	2.28955e-12	1.97431e-11	*
M8J77_000095	-0.633876	1.54994	0.241488	0.33296
M8J77_000098	0.752289	0.805877	0.0607996	0.103032
M8J77_000100	-0.20735	1.69458	0.672886	0.751584
M8J77_000103	2.86607	1.40225	0.000173322	0.000511242	*
M8J77_000104	0.568073	-2.38362	0.049116	0.0853685
M8J77_000107	-0.827853	1.35355	0.0356514	0.0647341
M8J77_000109	-0.0749214	-3.34108	0.755005	0.81804
M8J77_000111	-0.21985	1.14192	0.630932	0.715039
M8J77_000112	9.52036	-7.8186	1.93663e-93	2.034e-91	*
M8J77_000115	0.224559	-4.03477	0.36912	0.469883
M8J77_000116	5.72843	-5.05544	1.72538e-25	3.84e-24	*
M8J77_000117	-2.97801	-1.99944	4.32245e-12	3.63673e-11	*
M8J77_000120	0.120887	-5.72069	0.547745	0.641249
M8J77_000121	-1.29459	-6.54572	1.27424e-09	8.05064e-09	*
M8J77_000124	0.0277097	-0.861827	0.959954	0.97508
M8J77_000127	-5.98174	-1.84725	2.9042e-05	9.7792e-05	*
M8J77_000128	-0.318793	-8.99532	0.205003	0.291137
M8J77_000129	-0.158224	1.79797	0.752587	0.816671
M8J77_000132	-0.276077	-2.17568	0.340007	0.440509
M8J77_000135	0.0581932	0.576015	0.908597	0.937843
M8J77_000139	-0.372858	-4.53933	0.0421274	0.0748642
M8J77_000140	-1.54103	-0.219178	0.00043854	0.00120389	*
M8J77_000141	-0.261023	-5.28859	0.170461	0.249669
M8J77_000142	0.267809	-4.34724	0.163435	0.24102
M8J77_000143	-0.00989126	-3.56063	0.974214	0.985069
M8J77_000144	0.420576	-5.11324	0.0208006	0.0401267
M8J77_000146	-1.78984	1.10193	0.0687125	0.114628
M8J77_000148	-1.12563	-4.55986	1.87283e-05	6.49341e-05	*
M8J77_000152	-0.997338	-1.26598	0.00122298	0.00308551	*
M8J77_000153	-0.462744	0.788113	0.516796	0.613584
M8J77_000154	6.68866	-4.82842	2.67171e-108	4.09407e-106	*
M8J77_000155	0.00977458	-4.02599	0.969215	0.981394
M8J77_000160	0.920254	-7.24433	0.00023604	0.000679725	*
M8J77_000161	-1.74317	-8.73823	4.72952e-06	1.80042e-05	*
M8J77_000164	-0.552791	1.55125	0.236636	0.327431
M8J77_000165	0.184197	-9.4172	0.378811	0.480061
M8J77_000166	-2.24691	-0.234939	6.2194e-09	3.59085e-08	*
M8J77_000169	0.974912	-5.33056	1.59919e-06	6.55347e-06	*
M8J77_000171	-0.235385	1.60665	0.635423	0.718864
M8J77_000172	0.180812	-2.67187	0.533222	0.627745
M8J77_000173	0.194419	1.77655	0.841467	0.885867
M8J77_000175	-0.285586	0.667751	0.503427	0.600649
M8J77_000176	-0.32784	-3.52771	0.157377	0.233227
M8J77_000177	0.538703	-3.93801	0.00976641	0.0204072
M8J77_000178	-0.722063	-1.2679	0.0115707	0.0237213	*
M8J77_000179	0.927058	2.1557	0.0627598	0.105883
M8J77_000181	-2.49766	-4.04429	3.37263e-10	2.28364e-09	*
M8J77_000185	0.313761	-4.75461	0.213594	0.300733
M8J77_000188	-2.33837	-3.84435	5.31066e-16	6.5189e-15	*
M8J77_000189	-0.246191	0.12477	0.51572	0.61254
M8J77_000193	-2.35272	1.89084	0.00647438	0.014088	*
M8J77_000194	-1.11888	-2.55731	0.0148238	0.0296588	*
M8J77_000198	-6.56045	-1.65551	1.66359e-34	5.16624e-33	*
M8J77_000200	-0.192119	-8.51783	0.348261	0.448924
M8J77_000207	1.94896	0.280269	0.000402249	0.0011103	*
M8J77_000211	-4.52039	-5.01097	2.54854e-22	4.7645e-21	*
M8J77_000212	-4.41582	-10.7752	1.40502e-21	2.51116e-20	*
M8J77_000214	-0.0654593	-5.22323	0.753424	0.817248
M8J77_000215	-0.328317	1.38091	0.636593	0.719666
M8J77_000219	-0.885971	2.10281	0.246038	0.338087
M8J77_000220	0.795072	-5.00789	0.00146388	0.00364411	*
M8J77_000221	-0.714201	1.23468	0.104939	0.164883
M8J77_000222	-0.927278	-6.65873	6.04989e-05	0.000193173	*
M8J77_000223	-3.16096	-6.51447	1.85002e-28	4.67381e-27	*
M8J77_000225	1.16746	-4.69876	2.55938e-07	1.18152e-06	*
M8J77_000227	-3.26723	-3.44134	1.62616e-10	1.13982e-09	*
M8J77_000228	4.78732	0.777884	9.88706e-06	3.58492e-05	*
M8J77_000229	0.433083	-4.44593	0.0304856	0.056462
M8J77_000230	-2.72066	1.49273	9.16179e-06	3.34171e-05	*
M8J77_000231	-0.0327917	-5.63514	0.912277	0.940863
M8J77_000232	0.0838304	-4.96078	0.680266	0.757724
M8J77_000233	0.172502	-4.20512	0.41166	0.513957
M8J77_000237	0.435738	-2.7556	0.104539	0.164322
M8J77_000241	-1.85057	0.222354	0.0737026	0.121817
M8J77_000244	-2.28858	1.8136	0.0571355	0.0974854
M8J77_000245	2.50358	-1.78578	1.81143e-05	6.29225e-05	*
M8J77_000246	-0.0357752	0.665196	0.966549	0.979331
M8J77_000247	-1.59389	-6.30721	4.12644e-16	5.11564e-15	*
M8J77_000249	0.210939	1.01231	0.68596	0.762336
M8J77_000250	0.171245	-5.65877	0.341584	0.442024
M8J77_000254	-2.52457	-1.85358	5.20514e-17	6.89653e-16	*
M8J77_000255	-2.46222	1.58608	0.00444962	0.0100227	*
M8J77_000257	5.66845	-1.58458	0.00190601	0.00464211	*
M8J77_000260	0.292914	-4.63002	0.14129	0.212605
M8J77_000261	-3.28398	0.617024	3.3784e-08	1.77214e-07	*
M8J77_000262	-0.538385	-5.30007	0.00440184	0.00992552
M8J77_000263	0.150113	-3.11559	0.680996	0.758263
M8J77_000264	-0.277736	-2.31515	0.335566	0.435869
M8J77_000269	-3.5298	-1.30865	3.3071e-10	2.2409e-09	*
M8J77_000270	-1.54575	2.00839	0.148388	0.221575
M8J77_000273	0.678917	-0.797915	0.0476996	0.0833017
M8J77_000274	7.17301	-3.56557	1.91327e-18	2.84329e-17	*
M8J77_000275	1.59741	2.13218	0.001521	0.00377638	*
M8J77_000280	-0.128678	1.29686	0.819001	0.867822
M8J77_000281	-3.17686	-4.06084	8.12061e-18	1.14318e-16	*
M8J77_000282	5.35114	-3.25551	6.06587e-15	6.75813e-14	*
M8J77_000283	-0.217806	1.50615	0.691533	0.767065
M8J77_000284	-0.695493	-5.76087	0.0006075	0.00162548	*
M8J77_000285	-0.891443	-3.18111	0.00197434	0.00479291	*
M8J77_000287	-4.20665	-4.89882	1.60586e-44	6.55494e-43	*
M8J77_000288	-2.00104	-1.14238	0.000207017	0.000602738	*
M8J77_000290	1.17825	-9.41317	0.00295894	0.00692333	*
M8J77_000291	-3.59231	-6.61897	2.00649e-27	4.82151e-26	*
M8J77_000292	0.689134	-2.5211	0.0142553	0.0285977	*
M8J77_000293	-0.279201	-5.03405	0.43297	0.534635
M8J77_000295	0.480549	1.51608	0.305229	0.403811
M8J77_000296	-0.0653689	-4.66968	0.754931	0.81804
M8J77_000297	-2.43537	-1.26527	1.87079e-06	7.58829e-06	*
M8J77_000298	1.73122	1.63104	0.00224621	0.00538854	*
M8J77_000300	-4.12234	-2.50473	1.20517e-34	3.76136e-33	*
M8J77_000301	3.73071	-6.78086	1.98164e-44	8.05364e-43	*
M8J77_000302	0.863605	0.795831	0.0972499	0.154586
M8J77_000305	0.0764327	-3.93765	0.711182	0.783566
M8J77_000306	-3.17406	-4.61526	1.44217e-07	6.88843e-07	*
M8J77_000307	0.171294	0.517065	0.691515	0.767065
M8J77_000308	1.42801	-3.94064	5.59204e-11	4.15514e-10	*
M8J77_000309	-1.34312	-0.661113	3.46151e-05	0.000115086	*
M8J77_000311	-0.221227	1.85069	0.768455	0.827884
M8J77_000313	-3.56238	-2.02978	1.06221e-07	5.16061e-07	*
M8J77_000314	0.500998	-4.64766	0.0128715	0.0260821
M8J77_000315	1.20284	-3.71774	1.13506e-05	4.07606e-05	*
M8J77_000319	-0.229534	-7.74508	0.363015	0.46369
M8J77_000320	-1.37981	-1.04561	0.00332075	0.00768619	*
M8J77_000323	-0.0480465	-0.580405	0.876713	0.913238
M8J77_000324	0.917317	-2.35078	0.0586849	0.0998193
M8J77_000327	0.43077	-4.23637	0.0451332	0.0795405
M8J77_000329	5.46369	-5.48678	2.19389e-38	7.63775e-37	*
M8J77_000330	-0.848112	0.785164	0.0268683	0.0504878
M8J77_000331	1.54173	0.68388	3.33222e-06	1.29918e-05	*
M8J77_000332	0.0390962	-6.23935	0.839635	0.884437
M8J77_000338	3.15929	-2.00807	2.57888e-06	1.02361e-05	*
M8J77_000339	-0.724484	1.37771	0.0624906	0.105544
M8J77_000340	1.12877	-6.30431	1.05146e-07	5.11503e-07	*
M8J77_000341	-4.12704	-1.33741	5.57747e-06	2.10096e-05	*
M8J77_000342	-1.06279	-6.66	1.76438e-08	9.61105e-08	*
M8J77_000343	-1.96321	-4.9281	0.0033498	0.00774529	*
M8J77_000344	0.127673	-9.89548	0.623985	0.708885
M8J77_000345	0.0377359	-3.65263	0.872956	0.910136
M8J77_000346	0.142011	-3.46426	0.608594	0.695542
M8J77_000348	6.01072	-1.30456	1.09597e-07	5.31497e-07	*
M8J77_000349	0.050602	-5.12898	0.815933	0.865418
M8J77_000351	2.1158	-7.30224	1.22396e-15	1.45374e-14	*
M8J77_000354	2.54903	0.435311	6.9286e-10	4.5054e-09	*
M8J77_000360	-2.25802	0.237143	5.8418e-05	0.00018704	*
M8J77_000361	0.280221	-4.17242	0.213318	0.300549
M8J77_000362	-0.961716	1.86701	0.10145	0.160228
M8J77_000365	-3.65501	-6.05186	2.8609e-11	2.18572e-10	*
M8J77_000367	0.782064	-3.80156	0.000808744	0.00211313	*
M8J77_000368	0.408613	-3.94055	0.0656229	0.110128
M8J77_000369	4.61669	-1.18439	1.37281e-21	2.45831e-20	*
M8J77_000370	0.614873	-3.56859	0.0606755	0.10285
M8J77_000376	5.45209	-4.73468	9.47316e-06	3.44487e-05	*
M8J77_000378	-0.73162	0.938341	0.119648	0.184495
M8J77_000379	-1.03586	0.750922	0.00150478	0.00373895	*
M8J77_000380	-0.987829	1.62186	0.0477198	0.0833292
M8J77_000381	-1.73855	-5.30685	1.03268e-13	1.02637e-12	*
M8J77_000382	4.98946	-1.42754	2.19758e-08	1.18159e-07	*
M8J77_000384	0.0134666	-2.30988	0.964256	0.977696
M8J77_000385	-2.40596	-5.77046	4.1186e-10	2.7558e-09	*
M8J77_000387	0.500048	-3.58887	0.0326761	0.0598902
M8J77_000388	2.53126	1.54141	0.000422919	0.0011634	*
M8J77_000390	0.321675	-4.96009	0.127874	0.195318
M8J77_000391	-0.000905331	-4.2694	0.998166	1
M8J77_000393	0.905996	-2.71927	0.000292241	0.000827545	*
M8J77_000394	0.853871	-3.753	4.91579e-05	0.000159356	*
M8J77_000395	0.331164	0.378982	0.439277	0.540424
M8J77_000396	0.621591	-5.39861	0.00274161	0.00645358	*
M8J77_000399	-0.184445	-3.62755	0.386527	0.488054
M8J77_000404	-7.66163	1.73011	9.41394e-14	9.39133e-13	*
M8J77_000409	0.135593	-5.69076	0.454022	0.554224
M8J77_000411	-1.07685	-4.66572	3.20757e-07	1.46008e-06	*
M8J77_000412	-0.332078	-9.50858	0.255327	0.348368
M8J77_000413	-0.194227	-6.83658	0.314725	0.41403
M8J77_000414	-0.768214	-3.72522	0.000658195	0.00174886	*
M8J77_000417	0.274004	0.380071	0.46266	0.562126
M8J77_000418	-1.64535	-4.62495	5.68235e-14	5.81826e-13	*
M8J77_000421	-0.446427	1.13368	0.291709	0.388955
M8J77_000422	3.77008	-5.03447	1.08385e-31	3.0888e-30	*
M8J77_000424	-0.118249	-5.00571	0.538124	0.63244
M8J77_000425	2.15673	-5.98039	4.46852e-20	7.30235e-19	*
M8J77_000426	2.2037	1.0792	9.15166e-06	3.33965e-05	*
M8J77_000428	-0.483976	-5.95898	0.0130882	0.0264781
M8J77_000430	0.370681	-1.80459	0.253317	0.346181
M8J77_000432	-1.48895	-0.408918	3.33697e-06	1.30049e-05	*
M8J77_000433	-0.251485	0.336802	0.651631	0.733031
M8J77_000434	0.630824	0.0749854	0.0602645	0.102236
M8J77_000435	-0.208704	-6.89112	0.286555	0.383201
M8J77_000437	0.426305	1.83408	0.34317	0.443616
M8J77_000438	4.70129	-5.34501	8.42506e-72	6.08133e-70	*
M8J77_000442	0.191068	-6.54115	0.299012	0.396794
M8J77_000445	0.0759472	0.517915	0.851348	0.893101
M8J77_000446	-1.24093	2.20713	0.0167767	0.0330739	*
M8J77_000453	1.2218	-4.27634	6.73115e-08	3.36738e-07	*
M8J77_000456	0.0637513	-4.86831	0.735872	0.803888
M8J77_000457	0.293261	0.603322	0.551401	0.644399
M8J77_000458	0.986179	-4.42111	0.000110883	0.000338168	*
M8J77_000459	2.05913	1.70624	0.000392288	0.00108601	*
M8J77_000460	-0.827781	-6.27376	1.55828e-05	5.47081e-05	*
M8J77_000461	0.1395	-0.831055	0.711012	0.783425
M8J77_000465	-0.443865	-4.93393	0.0140573	0.0282551
M8J77_000466	0.28867	-3.74217	0.183247	0.265156
M8J77_000469	1.41192	-4.86692	8.82683e-08	4.33686e-07	*
M8J77_000471	-3.3659	-8.84932	5.16182e-24	1.06161e-22	*
M8J77_000472	-0.563983	-8.42657	0.0138506	0.0278727
M8J77_000473	-0.508153	-4.33944	0.0237714	0.0452644
M8J77_000474	-0.374117	-9.24114	0.173462	0.253468
M8J77_000478	0.0172332	-3.98363	0.941487	0.961361
M8J77_000480	-0.172595	1.19547	0.763764	0.824636
M8J77_000482	-3.47366	-5.2878	1.50147e-07	7.15707e-07	*
M8J77_000483	0.222517	-0.966925	0.533446	0.627929
M8J77_000485	-2.7919	-2.59499	6.44573e-08	3.2402e-07	*
M8J77_000488	0.787142	-4.2721	0.000162006	0.000480746	*
M8J77_000489	5.9274	-1.37868	4.0573e-08	2.10173e-07	*
M8J77_000490	-1.74609	0.967536	9.96175e-05	0.000306207	*
M8J77_000492	0.137694	-6.72446	0.619713	0.704888
M8J77_000495	-0.330835	-4.86368	0.109384	0.170796
M8J77_000497	0.38742	-5.78277	0.0617517	0.104428
M8J77_000500	-0.975654	-3.98117	3.86145e-05	0.000127386	*
M8J77_000501	0.41273	-3.92048	0.222854	0.311659
M8J77_000504	-0.80925	1.49152	0.0680981	0.113781
M8J77_000505	4.52625	-2.09727	2.94658e-06	1.16069e-05	*
M8J77_000508	-1.47075	0.939372	0.0179122	0.0350721	*
M8J77_000509	-1.0049	0.437185	0.0181874	0.0355515	*
M8J77_000511	-0.505141	-1.33396	0.0904453	0.145227
M8J77_000512	-0.855988	-4.33153	0.0227017	0.0434311	*
M8J77_000513	-0.668727	-2.0897	0.0259976	0.0490835	*
M8J77_000514	0.227114	-5.04652	0.229469	0.319333
M8J77_000517	-1.11341	-1.60884	0.00125228	0.00315474	*
M8J77_000518	-0.710953	-8.76113	0.0047414	0.0106055	*
M8J77_000521	10.0517	-10.0462	2.0943e-90	2.08261e-88	*
M8J77_000522	-0.00887203	-4.93344	0.965403	0.978593
M8J77_000523	-3.85813	-4.43037	2.46719e-16	3.10183e-15	*
M8J77_000524	-0.456886	0.575396	0.22084	0.309437
M8J77_000526	0.715287	0.603468	0.110711	0.172493
M8J77_000527	0.431965	-2.27222	0.176735	0.257306
M8J77_000529	2.0233	-10.3878	9.21407e-12	7.45701e-11	*
M8J77_000530	4.78128	-0.340204	8.11463e-06	2.98276e-05	*
M8J77_000534	0.476201	-6.01804	0.0159292	0.0315696
M8J77_000535	-0.109814	-5.97442	0.622231	0.707278
M8J77_000536	-4.8323	-4.07146	3.00607e-13	2.85852e-12	*
M8J77_000541	-2.2862	-5.43398	6.30138e-08	3.1719e-07	*
M8J77_000543	-1.39278	-4.03336	1.49223e-10	1.05075e-09	*
M8J77_000547	-0.533881	-1.0041	0.0675662	0.112974
M8J77_000548	-1.7265	1.30512	1.85318e-05	6.42768e-05	*
M8J77_000549	0.848916	-0.307318	0.0170945	0.0336367	*
M8J77_000551	-0.833798	-4.89988	0.330344	0.430338
M8J77_000553	-2.83031	-2.43572	2.87905e-20	4.78008e-19	*
M8J77_000554	-1.03174	-1.1544	0.00434348	0.00980338	*
M8J77_000556	2.76218	-7.25849	4.85639e-15	5.45287e-14	*
M8J77_000557	2.67707	-8.20861	1.55205e-13	1.52153e-12	*
M8J77_000558	0.0881894	-6.87671	0.700436	0.774631
M8J77_000559	0.0937285	-4.07293	0.636498	0.719608
M8J77_000560	0.248179	-3.87094	0.318349	0.417857
M8J77_000562	-3.94395	-2.10068	2.67603e-28	6.67935e-27	*
M8J77_000563	-0.186697	-1.33744	0.631345	0.71542
M8J77_000566	0.550157	0.00442539	0.207727	0.29409
M8J77_000567	3.0423	-2.75942	1.24128e-14	1.34682e-13	*
M8J77_000569	-0.815505	0.806032	0.0287308	0.0536103
M8J77_000570	1.39813	-5.456	3.34846e-11	2.53439e-10	*
M8J77_000571	-3.65966	-0.94755	0.000140349	0.000421904	*
M8J77_000576	0.668287	-3.59713	0.0226634	0.0433622	*
M8J77_000578	-0.791725	-5.63879	0.000185622	0.000544772	*
M8J77_000582	-1.25953	-3.66846	3.25266e-07	1.47988e-06	*
M8J77_000583	-0.734193	-0.0589234	0.107412	0.168235
M8J77_000584	0.870386	0.328722	0.250779	0.343415
M8J77_000585	-4.18745	-3.00268	4.34949e-35	1.38761e-33	*
M8J77_000589	-0.389131	-6.32597	0.0458655	0.0805803
M8J77_000592	-0.401831	1.34383	0.369182	0.46993
M8J77_000593	4.28797	-0.196581	0.0100901	0.0210107	*
M8J77_000594	-0.227723	-2.84867	0.384432	0.485995
M8J77_000597	-0.266601	-4.18632	0.211815	0.298791
M8J77_000599	0.419053	-5.10988	0.0276529	0.0517954
M8J77_000602	0.482672	-4.18068	0.0136204	0.0274448
M8J77_000604	-0.189811	1.78632	0.788905	0.844562
M8J77_000605	2.49908	-1.14466	4.37576e-06	1.67461e-05	*
M8J77_000606	0.366741	-7.96223	0.0704359	0.117184
M8J77_000607	4.06785	-3.03772	0.108072	0.169114
M8J77_000608	0.396042	1.18672	0.38433	0.485935
M8J77_000609	8.9319	-5.77017	1.30055e-119	2.96509e-117	*
M8J77_000611	2.9237	-3.78838	3.6769e-24	7.62081e-23	*
M8J77_000613	-3.02785	-6.58596	5.43857e-09	3.16643e-08	*
M8J77_000614	0.60841	-4.27454	0.00344096	0.00793496	*
M8J77_000615	-0.927398	-4.39099	2.77116e-05	9.37849e-05	*
M8J77_000616	0.0259451	-5.73402	0.901507	0.932585
M8J77_000617	1.14681	1.23136	0.0348884	0.0635153
M8J77_000618	-2.09901	2.21138	0.000236972	0.000681769	*
M8J77_000619	1.48101	-2.32248	0.0028573	0.00670398	*
M8J77_000620	0.323943	-2.45819	0.198894	0.283949
M8J77_000621	1.15484	-5.06512	2.74226e-08	1.45437e-07	*
M8J77_000626	0.775847	-4.4798	7.32429e-05	0.000230673	*
M8J77_000628	0.374226	-3.61028	0.0905172	0.14528
M8J77_000630	0.901453	-5.41277	6.18725e-06	2.31156e-05	*
M8J77_000632	0.0893708	-5.90423	0.618794	0.704243
M8J77_000634	0.0425549	-5.68178	0.830364	0.877043
M8J77_000635	-1.37411	-6.28696	2.95758e-07	1.35288e-06	*
M8J77_000636	4.43482	-1.37894	2.89407e-16	3.62389e-15	*
M8J77_000637	4.99075	-0.769548	4.01135e-15	4.53948e-14	*
M8J77_000638	-0.243731	-4.56187	0.202268	0.287822
M8J77_000640	0.503985	-4.20849	0.010829	0.0223551
M8J77_000641	0.588662	-1.47727	0.169318	0.248267
M8J77_000642	-0.149398	2.23768	0.926744	0.950644
M8J77_000643	0.03802	-3.53651	0.897937	0.929664
M8J77_000647	0.507766	-2.45876	0.171825	0.25141
M8J77_000649	5.22142	-0.756235	5.18428e-15	5.80013e-14	*
M8J77_000650	1.89068	-5.61665	6.52863e-17	8.58317e-16	*
M8J77_000651	1.34403	0.0698601	0.066315	0.111129
M8J77_000653	0.906008	-4.16737	2.77422e-05	9.38546e-05	*
M8J77_000654	0.102276	-5.81846	0.592769	0.681832
M8J77_000657	1.37154	-1.62925	2.41841e-06	9.636e-06	*
M8J77_000658	-0.811514	1.77867	0.0744532	0.122862
M8J77_000659	-0.834367	0.202174	0.0114065	0.0234231	*
M8J77_000664	-2.97641	-3.85715	6.15067e-07	2.68849e-06	*
M8J77_000665	-0.857505	-1.15538	0.00299431	0.00699732	*
M8J77_000668	0.15234	-3.72866	0.485853	0.584343
M8J77_000669	0.463114	0.98955	0.427357	0.529487
M8J77_000670	5.57231	-4.19449	7.54262e-07	3.25657e-06	*
M8J77_000671	-0.135894	-8.36836	0.523053	0.619166
M8J77_000672	-0.249759	0.307285	0.562787	0.655003
M8J77_000674	-0.381781	-9.12909	0.134949	0.204513
M8J77_000675	-2.16991	-6.05256	0.0291934	0.0543542
M8J77_000677	-0.689875	-3.89304	0.00661622	0.0143625	*
M8J77_000678	-1.59214	-1.27576	0.000441501	0.00121149	*
M8J77_000679	0.584902	-4.76274	0.0018668	0.0045591	*
M8J77_000680	-1.91032	-3.54941	3.4497e-13	3.26543e-12	*
M8J77_000681	0.239612	-4.78197	0.247587	0.339817
M8J77_000682	-0.357631	-5.64736	0.0542728	0.0931537
M8J77_000685	1.64618	-0.989277	2.26961e-07	1.05706e-06	*
M8J77_000686	-0.674491	-5.44447	0.00169324	0.00416514	*
M8J77_000688	-0.857695	-1.16745	0.0272119	0.0510565
M8J77_000691	-2.4732	0.476903	0.000588607	0.00157877	*
M8J77_000695	0.34686	-5.82545	0.143112	0.215019
M8J77_000698	0.199426	-1.15653	0.590346	0.67963
M8J77_000699	0.30969	-4.38119	0.102346	0.161442
M8J77_000701	2.62114	-0.908706	3.94608e-06	1.52013e-05	*
M8J77_000702	1.57708	-5.56641	1.60949e-13	1.57125e-12	*
M8J77_000703	-1.16493	-4.45647	0.000112917	0.000344144	*
M8J77_000705	0.144191	-5.88875	0.471322	0.570278
M8J77_000706	-1.26176	1.50389	0.00346377	0.00798067	*
M8J77_000707	9.70055	-9.74099	3.13418e-98	3.756e-96	*
M8J77_000708	-0.531427	-8.64837	0.0423331	0.075194
M8J77_000711	-7.06026	-2.29119	1.04594e-09	6.67667e-09	*
M8J77_000712	-0.0365669	-0.325832	0.908326	0.937616
M8J77_000713	-0.49008	-1.72652	0.112564	0.1749
M8J77_000716	-1.13675	0.11835	0.00362982	0.00833246	*
M8J77_000718	-3.3874	0.0538582	9.57874e-19	1.44882e-17	*
M8J77_000719	0.0106434	-3.77021	0.96249	0.976435
M8J77_000720	-1.9095	0.849846	7.58486e-06	2.80235e-05	*
M8J77_000721	-1.64069	-4.30757	1.78913e-07	8.44427e-07	*
M8J77_000722	0.509781	-4.7579	0.0153465	0.0305704
M8J77_000723	0.145593	-5.77937	0.518386	0.614965
M8J77_000724	-0.130232	-3.78126	0.55276	0.645704
M8J77_000726	-0.938287	-6.07682	4.70655e-07	2.09498e-06	*
M8J77_000727	1.0348	-4.47221	0.000578328	0.00155544	*
M8J77_000730	-0.137981	-7.71626	0.553784	0.646698
M8J77_000731	-0.491485	-9.78874	0.0639833	0.107676
M8J77_000732	-0.871257	-5.70864	0.000428303	0.00117769	*
M8J77_000734	-0.320648	1.89373	0.55873	0.651173
M8J77_000736	-0.0575869	1.48339	0.959357	0.974685
M8J77_000740	0.327077	-4.52161	0.125915	0.192823
M8J77_000741	-0.963521	-6.57111	7.24258e-06	2.68651e-05	*
M8J77_000742	0.215083	-4.47603	0.28845	0.385404
M8J77_000744	-0.122729	0.793237	0.769354	0.828614
M8J77_000746	-1.23021	-6.52728	2.31803e-07	1.07693e-06	*
M8J77_000747	-1.1471	1.63307	0.00823895	0.017529	*
M8J77_000748	0.0437917	-4.91848	0.872197	0.909512
M8J77_000749	-2.29184	0.0301744	2.32095e-08	1.24613e-07	*
M8J77_000751	2.52646	-3.77973	9.48457e-18	1.32819e-16	*
M8J77_000755	0.260831	-4.43475	0.243217	0.334752
M8J77_000756	-0.966158	1.48713	0.0209656	0.040395	*
M8J77_000758	-0.789931	0.463426	0.0357755	0.0649279
M8J77_000759	0.0811595	0.123314	0.862781	0.902057
M8J77_000761	-0.609667	-0.770798	0.0359716	0.0652332
M8J77_000762	1.11158	-3.8558	0.0058979	0.0129345	*
M8J77_000763	1.05075	-5.53532	3.90038e-07	1.7562e-06	*
M8J77_000764	-5.21788	0.869476	1.45693e-12	1.28599e-11	*
M8J77_000765	0.814751	-8.01977	0.000311638	0.00087808	*
M8J77_000767	7.99323	1.59372	2.27636e-14	2.42212e-13	*
M8J77_000769	1.58288	-2.44223	5.372e-06	2.03299e-05	*
M8J77_000770	0.614109	1.6807	0.28331	0.379594
M8J77_000772	0.86029	0.656174	0.0167975	0.0331105	*
M8J77_000773	0.749358	-8.25135	0.000318007	0.000894814	*
M8J77_000774	-2.27805	-4.7196	9.24859e-07	3.9296e-06	*
M8J77_000775	-0.116075	-4.79298	0.612644	0.699016
M8J77_000779	-1.58014	1.29688	0.0868882	0.140286
M8J77_000782	-0.673864	0.380421	0.494867	0.592689
M8J77_000784	1.11665	-4.38366	0.00240323	0.00573967	*
M8J77_000786	-2.16439	-7.72925	3.12938e-10	2.12586e-09	*
M8J77_000787	2.2932	-7.03133	7.16833e-18	1.01601e-16	*
M8J77_000790	-0.671501	-0.726592	0.094743	0.151112
M8J77_000791	-1.99717	-0.266597	1.58624e-07	7.53423e-07	*
M8J77_000794	0.787085	1.83675	0.0840062	0.136233
M8J77_000796	0.592837	1.59373	0.429236	0.531323
M8J77_000801	1.3715	-0.867627	0.000147794	0.000442081	*
M8J77_000802	-1.02629	-2.8505	0.000649973	0.00172873	*
M8J77_000803	10.7602	-1.09217	9.54547e-35	2.9992e-33	*
M8J77_000804	1.57736	-4.68283	4.2186e-10	2.81466e-09	*
M8J77_000805	0.79959	-5.33514	0.000281533	0.000799522	*
M8J77_000808	0.149237	-7.37319	0.470513	0.569594
M8J77_000809	-1.05878	1.21446	0.0154939	0.0308148	*
M8J77_000810	0.827075	-6.9738	4.10469e-05	0.000134674	*
M8J77_000811	0.507754	-6.65682	0.0119918	0.0244852
M8J77_000812	0.111852	-5.61702	0.59589	0.684579
M8J77_000815	5.97642	-7.93637	2.94478e-109	4.74592e-107	*
M8J77_000819	-2.76938	-6.76038	0.000113298	0.00034525	*
M8J77_000820	0.220523	-3.96171	0.272015	0.367012
M8J77_000821	-0.607477	-3.55789	0.00664877	0.0144232	*
M8J77_000827	-0.0320441	-6.20403	0.886384	0.920762
M8J77_000828	0.193521	-3.97451	0.455995	0.556015
M8J77_000829	0.269564	-4.42964	0.23116	0.321304
M8J77_000830	1.50283	-3.44448	6.32073e-11	4.6706e-10	*
M8J77_000831	-0.135397	-5.91331	0.504281	0.601553
M8J77_000833	-4.02806	-12.7932	9.35962e-18	1.31266e-16	*
M8J77_000834	-0.154853	-2.08269	0.631846	0.715714
M8J77_000835	-0.0409251	-3.15811	0.86233	0.901687
M8J77_000837	0.383393	-4.29831	0.0566203	0.0967123
M8J77_000839	7.01379	-2.41035	1.79806e-22	3.392e-21	*
M8J77_000840	0.212854	-3.75802	0.401108	0.502931
M8J77_000845	1.29663	-3.28245	0.00101833	0.00261292	*
M8J77_000846	-4.12577	-3.91619	1.57664e-34	4.90438e-33	*
M8J77_000848	0.537336	-5.9812	0.215048	0.302302
M8J77_000849	-0.0990956	-6.08786	0.669322	0.748697
M8J77_000850	1.69294	-1.24399	3.1143e-07	1.42178e-06	*
M8J77_000851	-6.74452	2.47337	6.27608e-08	3.16087e-07	*
M8J77_000852	-1.93932	-3.98336	0.000402227	0.0011103	*
M8J77_000854	4.37687	-0.771452	0.000938795	0.0024218	*
M8J77_000855	0.139501	-4.38294	0.534825	0.629314
M8J77_000856	7.82801	-1.5073	8.07924e-19	1.22998e-17	*
M8J77_000860	2.62124	1.24313	0.000584134	0.00156812	*
M8J77_000861	0.200567	-5.53628	0.310511	0.409586
M8J77_000863	0.171866	-5.48949	0.35755	0.458118
M8J77_000864	1.75082	1.91261	0.122179	0.187918
M8J77_000865	-0.209821	-4.7067	0.364479	0.465179
M8J77_000866	0.167147	-2.45938	0.542745	0.63691
M8J77_000868	1.08149	-6.60702	1.07653e-07	5.22883e-07	*
M8J77_000876	2.49807	-5.19093	9.41656e-27	2.20605e-25	*
M8J77_000878	0.132211	-2.49762	0.646056	0.728414
M8J77_000879	0.246607	-5.51214	0.194221	0.278312
M8J77_000880	5.05904	0.359258	5.46422e-05	0.000175854	*
M8J77_000881	-0.610131	1.52229	0.229753	0.31964
M8J77_000883	-0.692399	-3.29754	0.00990531	0.0206607	*
M8J77_000885	0.255819	-6.67716	0.212476	0.29952
M8J77_000887	-0.0508307	-5.34403	0.79673	0.851184
M8J77_000888	-0.0242803	-3.2047	0.944674	0.963485
M8J77_000889	-0.507009	2.17647	0.484683	0.583386
M8J77_000892	0.130604	-9.60373	0.638555	0.721403
M8J77_000894	0.54653	1.97657	0.634251	0.717669
M8J77_000895	-3.08004	-1.6378	1.67264e-07	7.91044e-07	*
M8J77_000896	-1.16443	-2.36617	0.000295721	0.000836736	*
M8J77_000898	-3.9357	-1.12845	0.0192665	0.0374337	*
M8J77_000900	0.739067	-4.31007	0.00383009	0.00875242	*
M8J77_000901	-0.737069	-2.40092	0.0142407	0.0285777	*
M8J77_000902	-4.50992	-3.13533	1.34165e-32	3.90688e-31	*
M8J77_000904	2.18624	-5.7193	1.25301e-23	2.53518e-22	*
M8J77_000907	0.142704	-4.82669	0.500885	0.598265
M8J77_000908	-0.806264	-1.88914	0.108072	0.169114
M8J77_000910	-0.0158021	-3.28986	0.958849	0.974328
M8J77_000912	-0.471212	-7.15324	0.0784265	0.128466
M8J77_000913	-0.848203	-1.44045	0.00558495	0.0123039	*
M8J77_000914	-0.638755	-1.79268	0.144599	0.216904
M8J77_000916	-0.0575429	1.1731	0.961351	0.975703
M8J77_000918	1.05895	-2.55022	0.000835513	0.00217699	*
M8J77_000920	-0.545537	-5.74008	0.00330807	0.00766253
M8J77_000922	-4.03506	-2.14066	9.65387e-27	2.25881e-25	*
M8J77_000925	-0.313409	-3.24734	0.208655	0.29512
M8J77_000926	-3.55793	1.66668	9.88331e-07	4.17934e-06	*
M8J77_000927	-0.539051	-5.80541	0.0556649	0.0952893
M8J77_000929	-3.25199	-6.74686	1.49463e-09	9.3546e-09	*
M8J77_000932	-0.790781	1.1964	0.434755	0.536273
M8J77_000935	0.399662	-4.32751	0.125458	0.192249
M8J77_000936	1.03408	-5.53864	0.0065793	0.0142909	*
M8J77_000937	0.40867	-5.26502	0.0244165	0.0463842
M8J77_000938	0.309069	-3.1195	0.228103	0.317787
M8J77_000940	0.181474	-4.86266	0.372803	0.473604
M8J77_000941	-2.2775	-6.35823	1.68681e-08	9.20728e-08	*
M8J77_000942	0.062849	-5.07538	0.751456	0.81587
M8J77_000943	2.48156	-4.6152	5.14449e-22	9.46616e-21	*
M8J77_000944	-0.693783	1.43271	0.343611	0.444062
M8J77_000946	0.793806	-5.05602	0.000169726	0.000501744	*
M8J77_000956	-0.00991094	2.35733	1	1
M8J77_000958	1.59581	-6.71044	1.61346e-16	2.06035e-15	*
M8J77_000960	-0.91354	-8.76236	3.09352e-05	0.000103793	*
M8J77_000961	-1.85847	-8.38153	0.0301919	0.0559791
M8J77_000962	4.4058	-0.816703	7.04039e-08	3.50893e-07	*
M8J77_000963	-0.56455	-0.592023	0.145293	0.2177
M8J77_000969	-0.365229	-0.092291	0.350029	0.450581
M8J77_000970	0.00313196	2.09871	1	1
M8J77_000971	1.74116	-1.75371	1.00714e-05	3.64681e-05	*
M8J77_000974	-3.88701	2.40165	2.48735e-07	1.15016e-06	*
M8J77_000976	0.381438	-5.75756	0.115306	0.178537
M8J77_000978	-3.16174	0.0615458	3.42364e-16	4.27269e-15	*
M8J77_000979	-0.268396	-6.57414	0.221608	0.310195
M8J77_000980	0.217007	-0.203349	0.504723	0.601888
M8J77_000981	0.312206	-3.18468	0.294878	0.392505
M8J77_000982	-1.7614	0.820541	4.4753e-05	0.000145988	*
M8J77_000988	1.53511	-1.53081	0.00279612	0.00657198	*
M8J77_000989	0.378483	-4.86876	0.0889738	0.143208
M8J77_000991	-1.153	-5.34076	1.36035e-05	4.83217e-05	*
M8J77_000995	-1.83883	-5.16027	0.000177797	0.00052337	*
M8J77_000996	3.03979	-0.844852	1.01355e-16	1.31312e-15	*
M8J77_000997	-0.345288	-5.35768	0.0514742	0.0890121
M8J77_000999	-0.524902	-7.25795	0.0208998	0.0402847
M8J77_001000	0.0197912	-0.800088	0.97703	0.987115
M8J77_001001	0.376993	-3.10519	0.120421	0.185519
M8J77_001003	0.0827967	-3.45207	0.738997	0.805889
M8J77_001006	-2.66155	-2.46071	2.34495e-12	2.02022e-11	*
M8J77_001007	-5.02634	-5.57558	3.60199e-06	1.39621e-05	*
M8J77_001010	-0.821425	0.624521	0.0125608	0.025505	*
M8J77_001011	-1.29375	-3.6325	6.19268e-08	3.12307e-07	*
M8J77_001012	0.947629	-0.459718	0.0022054	0.00529745	*
M8J77_001013	5.50097	-2.3876	2.75367e-15	3.16021e-14	*
M8J77_001014	-0.536073	0.224253	0.257973	0.351312
M8J77_001018	0.0375086	1.23715	0.966107	0.978936
M8J77_001021	1.66873	-0.0689956	5.07799e-05	0.000164187	*
M8J77_001022	-0.119909	1.73404	0.917563	0.944231
M8J77_001024	-0.0810731	-5.51539	0.65514	0.736137
M8J77_001025	5.27591	-0.67396	2.28631e-07	1.06404e-06	*
M8J77_001027	-0.265733	-0.292125	0.36705	0.467949
M8J77_001029	5.79791	-12.0319	1.68249e-101	2.18432e-99	*
M8J77_001031	-1.0453	0.218107	0.000300125	0.00084743	*
M8J77_001033	-0.648533	-3.14652	0.0643237	0.108209
M8J77_001034	5.55509	-4.6353	4.13731e-06	1.58921e-05	*
M8J77_001035	-8.41243	1.07437	3.85961e-20	6.34055e-19	*
M8J77_001037	-0.372054	-6.88974	0.136879	0.207023
M8J77_001039	-4.35768	-5.84691	1.13867e-11	9.11664e-11	*
M8J77_001040	0.157025	-5.80303	0.458119	0.557805
M8J77_001041	0.707091	-5.25184	0.000280475	0.000797003	*
M8J77_001042	-1.25489	-6.71355	5.43641e-07	2.39702e-06	*
M8J77_001044	4.60318	-2.15183	1.02379e-12	9.22839e-12	*
M8J77_001048	-2.92259	0.385051	2.14632e-10	1.48065e-09	*
M8J77_001049	-0.694769	-3.59521	0.00408642	0.00927356	*
M8J77_001050	-1.04546	2.25186	0.222293	0.310991
M8J77_001052	-3.32812	-4.18889	6.38999e-10	4.17549e-09	*
M8J77_001054	-0.0385266	-3.38769	0.885905	0.920456
M8J77_001055	-3.23007	-3.40086	0.000117496	0.000357053	*
M8J77_001056	8.44915	1.1679	1.08091e-10	7.76918e-10	*
M8J77_001058	0.0935279	-4.58361	0.707404	0.780508
M8J77_001059	-1.17704	1.50635	0.010241	0.0212989	*
M8J77_001061	5.54267	-3.68157	1.11511e-10	7.9996e-10	*
M8J77_001062	-1.57903	-2.70739	8.58308e-06	3.14505e-05	*
M8J77_001063	-0.319913	-4.3601	0.163846	0.24157
M8J77_001064	-0.394307	1.72161	0.432603	0.534257
M8J77_001068	-4.51407	-0.0237602	2.64091e-14	2.78621e-13	*
M8J77_001069	0.144117	-5.45386	0.451253	0.551889
M8J77_001071	0.0176074	-0.81109	0.972538	0.984012
M8J77_001072	0.139227	-4.30018	0.558089	0.650628
M8J77_001073	8.17162	-7.27871	2.4467e-91	2.47249e-89	*
M8J77_001074	-1.40419	1.84661	0.168254	0.246997
M8J77_001076	-3.4778	-6.33425	9.23042e-12	7.46702e-11	*
M8J77_001077	-0.478221	0.922471	0.21772	0.305646
M8J77_001078	-1.58795	-3.20485	0.000126032	0.000380947	*
M8J77_001079	5.51654	-5.5476	0.00155858	0.00386288	*
M8J77_001083	10.0801	-7.63901	5.38121e-102	7.03509e-100	*
M8J77_001084	-1.13795	-5.28466	0.00178906	0.00438297	*
M8J77_001085	9.43786	-6.93519	4.41484e-84	3.8749e-82	*
M8J77_001086	4.32245	-3.00882	7.43188e-15	8.22611e-14	*
M8J77_001088	-1.32609	-7.03987	5.20416e-05	0.00016815	*
M8J77_001089	0.0349048	-4.17478	0.902542	0.933346
M8J77_001090	-1.44663	-0.471812	1.67296e-05	5.83943e-05	*
M8J77_001091	-0.357642	-0.632165	0.462586	0.562073
M8J77_001094	-0.543213	-0.731845	0.12751	0.194834
M8J77_001095	2.00909	-5.70402	4.3329e-17	5.76538e-16	*
M8J77_001096	6.1785	-8.42821	3.35857e-82	2.86706e-80	*
M8J77_001097	0.925859	-2.131	0.00107734	0.00275037	*
M8J77_001099	-2.9731	1.44388	0.0121862	0.0248334	*
M8J77_001100	3.64964	-2.75508	9.8374e-06	3.56899e-05	*
M8J77_001101	-2.45515	2.2886	0.00134173	0.00336153	*
M8J77_001105	-0.296677	1.6921	0.657385	0.738171
M8J77_001106	1.75806	-7.08589	1.88628e-15	2.19577e-14	*
M8J77_001108	0.40718	1.73895	0.818889	0.867766
M8J77_001112	0.473502	-0.133043	0.179638	0.26072
M8J77_001113	0.885013	-0.158716	0.202822	0.288522
M8J77_001115	-1.46257	1.61478	0.0144605	0.0289721	*
M8J77_001116	-2.64314	1.43902	1.39609e-07	6.68884e-07	*
M8J77_001117	1.28059	0.518678	0.00415952	0.00942345	*
M8J77_001118	-0.743455	-1.30627	0.00980337	0.020473	*
M8J77_001119	0.97519	-1.22045	0.0904848	0.145253
M8J77_001121	-3.351	2.07992	1.65483e-06	6.77107e-06	*
M8J77_001123	6.0363	-3.15792	2.12136e-28	5.33049e-27	*
M8J77_001124	-2.19581	-0.427911	9.21251e-06	3.35727e-05	*
M8J77_001125	-0.460106	-0.31501	0.284967	0.381378
M8J77_001126	0.0208895	0.368663	0.981864	0.991152
M8J77_001127	1.96849	-5.92019	6.84758e-15	7.59286e-14	*
M8J77_001128	-2.20007	-4.74193	1.92783e-09	1.19182e-08	*
M8J77_001129	-0.698801	0.929837	0.119971	0.184918
M8J77_001132	0.260419	-6.42364	0.18645	0.269019
M8J77_001134	3.82189	-0.60184	6.9303e-07	3.00747e-06	*
M8J77_001135	-1.66835	1.29007	2.23183e-05	7.64878e-05	*
M8J77_001136	0.113557	-5.56229	0.556937	0.649487
M8J77_001137	4.22014	-1.12187	1.39348e-11	1.10339e-10	*
M8J77_001138	9.21798	-7.83295	3.51496e-121	8.76163e-119	*
M8J77_001139	0.0607614	0.175359	0.88668	0.920967
M8J77_001140	1.42222	-6.47892	8.2422e-09	4.68352e-08	*
M8J77_001141	-1.19376	1.44424	0.0021753	0.00523253	*
M8J77_001142	-0.46476	2.01512	0.65681	0.737675
M8J77_001143	0.402163	-4.31195	0.144875	0.217179
M8J77_001144	-3.54543	-3.47722	1.54475e-09	9.65702e-09	*
M8J77_001147	0.101588	1.32345	0.916652	0.943813
M8J77_001151	0.404053	-7.10051	0.0445089	0.0785735
M8J77_001152	0.211706	-3.79056	0.59566	0.684442
M8J77_001154	0.660872	-2.79508	0.0476157	0.0831629
M8J77_001155	-2.32304	-0.0608719	2.21778e-06	8.91258e-06	*
M8J77_001156	-2.88592	-0.268845	1.44653e-05	5.11787e-05	*
M8J77_001158	0.315938	-6.6071	0.134007	0.203327
M8J77_001160	-1.92146	-1.03108	4.05903e-05	0.00013334	*
M8J77_001161	-0.805548	-6.08316	0.000143231	0.000429738	*
M8J77_001163	-0.555275	-6.12952	0.00620215	0.0135423
M8J77_001164	1.18016	-6.15881	3.59997e-09	2.14883e-08	*
M8J77_001166	-3.64062	-3.86025	7.21465e-33	2.12072e-31	*
M8J77_001167	0.204619	-5.90701	0.26265	0.356797
M8J77_001169	4.60026	-2.13307	0.000285631	0.000810546	*
M8J77_001170	0.895488	-3.87106	0.000941152	0.00242721	*
M8J77_001171	0.757987	0.0207263	0.0176778	0.0346567	*
M8J77_001175	0.259453	-1.20221	0.521725	0.617936
M8J77_001177	-1.72612	1.63776	0.162172	0.239441
M8J77_001181	0.825477	-1.53309	0.0200016	0.0387211	*
M8J77_001184	3.28288	-1.13551	1.9228e-07	9.02958e-07	*
M8J77_001186	0.198205	-4.93215	0.353133	0.454014
M8J77_001188	-1.75337	1.11529	1.96827e-05	6.79786e-05	*
M8J77_001189	0.303158	-0.156967	0.280073	0.376012
M8J77_001191	-0.922925	-6.49568	0.000805845	0.00210644	*
M8J77_001192	2.23752	-6.83059	1.03208e-21	1.86243e-20	*
M8J77_001193	0.00243245	-5.86355	0.991344	0.998931
M8J77_001197	-0.587388	1.45284	0.28959	0.386817
M8J77_001198	0.891418	-6.82801	1.36809e-06	5.6673e-06	*
M8J77_001199	1.14588	0.706425	0.0254316	0.048151	*
M8J77_001201	-2.47773	-0.15523	4.0096e-06	1.54269e-05	*
M8J77_001202	-2.06206	-7.81271	3.5719e-09	2.13412e-08	*
M8J77_001203	-0.546686	1.36439	0.672661	0.751443
M8J77_001206	-0.130811	0.482004	0.770017	0.829137
M8J77_001207	0.708776	-7.82784	0.000296758	0.000839191	*
M8J77_001208	4.10773	0.655035	0.00662653	0.0143782	*
M8J77_001210	-0.929405	-6.11248	1.88611e-05	6.53704e-05	*
M8J77_001211	5.77251	-1.30781	2.91605e-11	2.2224e-10	*
M8J77_001213	-0.359374	-12.6045	0.177752	0.258445
M8J77_001215	-0.953993	1.80682	0.071492	0.118593
M8J77_001216	0.164788	-4.55976	0.432299	0.534124
M8J77_001218	-3.07438	-5.92431	0.00108909	0.00277885	*
M8J77_001219	0.720014	-7.13262	0.000165632	0.000490726	*
M8J77_001220	-0.699829	1.89094	0.48988	0.588031
M8J77_001223	2.10599	-5.48148	9.00023e-16	1.08066e-14	*
M8J77_001225	0.344165	-6.1856	0.12318	0.189285
M8J77_001226	0.0966165	-3.96719	0.649923	0.731682
M8J77_001229	0.386934	-2.58608	0.140955	0.212207
M8J77_001232	-2.94201	-4.94245	4.44016e-14	4.58865e-13	*
M8J77_001233	-0.22356	-7.69602	0.24519	0.337145
M8J77_001234	-0.225618	-5.62696	0.359467	0.459975
M8J77_001235	-0.137898	-4.75412	0.587299	0.677081
M8J77_001239	0.292087	-5.16455	0.169838	0.248931
M8J77_001240	0.813072	2.04176	0.203796	0.289775
M8J77_001244	-4.40896	-3.57231	2.99444e-22	5.59252e-21	*
M8J77_001245	7.43572	-1.12162	6.09489e-46	2.5663e-44	*
M8J77_001247	-1.75411	-5.31911	1.74088e-17	2.37561e-16	*
M8J77_001250	-2.48868	-5.89158	6.75706e-05	0.000214216	*
M8J77_001254	1.26982	-5.95232	1.01242e-05	3.66449e-05	*
M8J77_001257	-0.176338	-7.30495	0.35551	0.456191
M8J77_001258	0.0869674	-3.59516	0.715663	0.787251
M8J77_001259	0.511412	-3.0292	0.030647	0.0567273
M8J77_001260	-0.782789	-2.75947	0.0705237	0.117309
M8J77_001261	-1.2361	-0.359275	0.00964901	0.0201844	*
M8J77_001264	-0.840928	-7.20384	0.000116817	0.000355104	*
M8J77_001265	-0.403137	-6.02767	0.0407285	0.072703
M8J77_001267	0.132994	-1.24898	0.724604	0.794841
M8J77_001268	2.21663	-7.98402	1.72886e-20	2.9118e-19	*
M8J77_001269	3.85793	-1.44451	2.67303e-06	1.06008e-05	*
M8J77_001271	-1.42162	1.19319	0.00052289	0.00141776	*
M8J77_001272	-0.578265	-6.52804	0.00729913	0.015692
M8J77_001274	6.7118	-2.21063	2.6122e-18	3.84832e-17	*
M8J77_001276	1.12211	-4.79099	0.00623753	0.0136131	*
M8J77_001277	-0.536571	1.56229	0.231815	0.322025
M8J77_001278	-0.0657728	-1.30775	0.877277	0.913484
M8J77_001279	-0.0266459	-6.20926	0.902595	0.933349
M8J77_001280	-1.04203	-1.21669	0.0379145	0.0682336
M8J77_001282	-5.266	-6.29899	5.25476e-28	1.29601e-26	*
M8J77_001283	2.72748	0.0270061	0.00570784	0.012548	*
M8J77_001284	0.314302	-0.974456	0.506098	0.603296
M8J77_001285	-1.17726	-6.53931	0.000707696	0.00186764	*
M8J77_001289	-2.735	-5.46093	1.42597e-15	1.68618e-14	*
M8J77_001290	0.00897018	-4.66073	0.965987	0.978921
M8J77_001293	3.52964	1.72684	0.00215603	0.00519084	*
M8J77_001294	0.0557438	0.570897	0.923018	0.947862
M8J77_001295	-4.40062	2.65185	9.77008e-07	4.13518e-06	*
M8J77_001297	0.68015	-3.58572	0.00448912	0.0101001	*
M8J77_001299	8.17763	-5.78335	8.45858e-97	9.82193e-95	*
M8J77_001300	0.603366	-3.4112	0.0114154	0.0234389	*
M8J77_001305	5.40676	-2.3842	2.05824e-27	4.93951e-26	*
M8J77_001309	-0.282206	-5.36532	0.261951	0.355976
M8J77_001310	-0.623286	-5.24665	0.00230018	0.005506	*
M8J77_001311	3.15569	-7.11072	1.18814e-14	1.29742e-13	*
M8J77_001312	1.24656	-3.78357	1.60484e-07	7.61486e-07	*
M8J77_001313	0.117618	-6.95608	0.568934	0.66084
M8J77_001315	-0.794729	-2.62868	0.097554	0.154938
M8J77_001317	0.123573	0.365535	0.782935	0.840095
M8J77_001318	-1.32764	0.956952	0.000537656	0.00145484	*
M8J77_001319	0.834041	-5.25067	2.20624e-05	7.56383e-05	*
M8J77_001322	-4.33024	-10.6396	5.57977e-13	5.16917e-12	*
M8J77_001325	0.843938	-4.66882	0.00160386	0.00396405	*
M8J77_001326	0.365017	-8.50072	0.103894	0.163483
M8J77_001327	-0.116285	-5.8997	0.57612	0.667197
M8J77_001329	-2.52867	-5.85953	1.343e-13	1.32145e-12	*
M8J77_001332	-0.240406	1.68096	0.707325	0.780467
M8J77_001334	1.52422	1.96241	0.0371319	0.0669832
M8J77_001335	0.896338	-0.806627	0.00232837	0.00556991	*
M8J77_001336	0.581369	-3.69241	0.00834356	0.0177173
M8J77_001338	1.11932	-7.34751	6.94761e-07	3.01429e-06	*
M8J77_001339	-2.17609	-7.05557	1.31773e-11	1.04717e-10	*
M8J77_001342	-2.00056	-2.68203	3.83223e-12	3.24619e-11	*
M8J77_001346	4.80804	-1.25897	6.79869e-08	3.39934e-07	*
M8J77_001347	-0.700225	1.79241	0.180523	0.261699
M8J77_001348	5.09429	-2.45464	2.40327e-49	1.10391e-47	*
M8J77_001349	-0.937914	-1.73871	0.000813803	0.00212516	*
M8J77_001350	-4.53515	-9.39018	2.17723e-36	7.20412e-35	*
M8J77_001351	5.82691	-1.53619	0.00102383	0.00262594	*
M8J77_001353	-1.79292	0.710336	1.45558e-06	6.00309e-06	*
M8J77_001355	-3.38095	0.276234	5.98921e-18	8.52767e-17	*
M8J77_001359	1.58895	0.561127	0.00537292	0.0118928	*
M8J77_001361	9.45559	-6.84357	1.74552e-13	1.69607e-12	*
M8J77_001363	-0.917675	1.56488	0.128281	0.195788
M8J77_001365	-2.19646	2.30925	0.0360769	0.0653987
M8J77_001366	0.245046	-3.06948	0.435011	0.536473
M8J77_001368	10.9728	-4.27607	7.46004e-101	9.42334e-99	*
M8J77_001370	0.476719	-0.446821	0.203054	0.28883
M8J77_001371	-0.0501173	-4.15615	0.800026	0.853632
M8J77_001372	2.84075	-5.66561	4.09846e-29	1.06863e-27	*
M8J77_001377	-0.352704	-0.0503457	0.262589	0.356751
M8J77_001378	0.268071	-7.52206	0.233616	0.323968
M8J77_001382	2.01619	-4.51888	1.14901e-07	5.55776e-07	*
M8J77_001383	-0.199361	1.74133	0.709918	0.782727
M8J77_001384	1.78993	0.37868	0.000629378	0.00167853	*
M8J77_001385	-3.43681	-4.08158	8.59293e-08	4.22972e-07	*
M8J77_001386	4.60005	-0.568032	0.000878363	0.00228038	*
M8J77_001387	0.592289	-4.61622	0.0213283	0.0410388	*
M8J77_001390	-2.32948	-5.00854	1.04583e-17	1.458e-16	*
M8J77_001391	2.12762	-0.669942	2.05339e-09	1.26401e-08	*
M8J77_001393	-1.23646	-0.131843	0.000356096	0.00099302	*
M8J77_001394	-0.92423	2.08422	0.259563	0.353245
M8J77_001396	0.306723	-1.11659	0.476239	0.575102
M8J77_001397	0.179899	-3.90063	0.391558	0.493141
M8J77_001398	0.881774	-6.04748	8.98941e-06	3.28557e-05	*
M8J77_001399	1.45246	-6.06686	2.68041e-11	2.05202e-10	*
M8J77_001400	-0.236503	-3.03817	0.317344	0.41686
M8J77_001401	3.85077	-6.3384	1.31228e-72	9.62078e-71	*
M8J77_001402	0.296195	-3.92132	0.161997	0.239221
M8J77_001403	0.133815	-5.08959	0.531929	0.626499
M8J77_001404	0.351172	-6.22782	0.130548	0.198826
M8J77_001406	-0.602787	-2.71492	0.170213	0.249344
M8J77_001407	-2.5178	-0.249433	7.73744e-09	4.41549e-08	*
M8J77_001414	-0.407617	-5.39014	0.240886	0.332377
M8J77_001415	-1.49041	-2.76861	0.000630314	0.00168075	*
M8J77_001416	0.0116161	-3.60369	0.985931	0.994496
M8J77_001417	5.46418	-4.05668	5.37951e-06	2.03542e-05	*
M8J77_001418	0.398419	-6.77456	0.0623999	0.105409
M8J77_001420	-0.285386	0.556028	0.424516	0.526771
M8J77_001422	2.19203	-1.72968	3.39978e-07	1.54307e-06	*
M8J77_001423	6.40172	1.455	1.74942e-11	1.365e-10	*
M8J77_001426	3.29718	-3.09998	4.00767e-09	2.37506e-08	*
M8J77_001428	0.0239636	1.3681	1	1
M8J77_001429	0.666822	-0.205822	0.0365028	0.0660619
M8J77_001430	9.40157	-6.46362	1.39041e-82	1.19237e-80	*
M8J77_001432	-0.204674	-10.6287	0.333651	0.43389
M8J77_001434	-0.571013	0.56947	0.213241	0.300463
M8J77_001436	-2.97848	-6.21395	1.34079e-13	1.31997e-12	*
M8J77_001437	-1.56392	1.09805	0.00034617	0.00096765	*
M8J77_001439	-1.06445	-0.177152	0.000912549	0.00236191	*
M8J77_001442	-0.335873	-4.14332	0.310122	0.409266
M8J77_001445	-3.35453	2.08412	2.99161e-06	1.17669e-05	*
M8J77_001455	0.469415	-4.43298	0.0409978	0.0731488
M8J77_001459	-1.44498	-7.20381	8.30857e-07	3.5634e-06	*
M8J77_001460	-0.76598	-4.54633	0.000599246	0.00160546	*
M8J77_001464	-0.320217	0.561236	0.55565	0.648229
M8J77_001465	-1.0651	1.7996	0.0312705	0.0577328
M8J77_001466	-0.0719551	-5.91866	0.773174	0.831961
M8J77_001469	-0.431019	1.29444	0.255463	0.348497
M8J77_001471	-1.1226	-0.405845	0.000266709	0.00076066	*
M8J77_001472	0.405721	1.16963	0.394468	0.495937
M8J77_001473	-9.49577	0.0781447	1.88439e-25	4.1889e-24	*
M8J77_001475	-2.81089	-4.28051	2.8465e-14	2.99636e-13	*
M8J77_001477	-0.404016	1.95133	0.368238	0.469048
M8J77_001478	-1.74888	-5.80156	2.77064e-06	1.09552e-05	*
M8J77_001480	5.39827	-0.416416	2.8261e-06	1.11535e-05	*
M8J77_001481	-7.12683	-1.81987	1.89912e-19	2.99865e-18	*
M8J77_001482	-0.499155	-3.46979	0.151917	0.226122
M8J77_001485	-0.244523	-4.89635	0.201183	0.286561
M8J77_001488	0.292142	-5.12123	0.136158	0.206028
M8J77_001489	1.57658	-6.03033	8.79308e-13	7.96447e-12	*
M8J77_001490	-0.547847	-5.34761	0.0601033	0.101991
M8J77_001491	0.368176	1.4403	0.507505	0.60455
M8J77_001492	-0.0226713	-3.85453	0.931663	0.954276
M8J77_001493	1.23579	-4.16438	7.63765e-06	2.8213e-05	*
M8J77_001494	-0.181568	-9.0045	0.384697	0.48623
M8J77_001495	0.717289	-1.15887	0.0664307	0.111303
M8J77_001496	-0.0867435	-4.00106	0.843179	0.887349
M8J77_001497	-1.3051	-0.790464	0.000246283	0.000706607	*
M8J77_001499	0.171333	-2.73328	0.545569	0.639301
M8J77_001502	0.981786	1.56885	0.213388	0.300625
M8J77_001505	-0.287162	-2.17642	0.265152	0.359595
M8J77_001506	-1.93487	1.58056	0.000226507	0.000654187	*
M8J77_001507	0.933231	-0.203665	0.0586535	0.099775
M8J77_001508	0.129922	-5.11474	0.461967	0.561548
M8J77_001509	-0.682727	-4.3111	0.00367333	0.00842405	*
M8J77_001510	-0.704565	-0.25429	0.111672	0.173745
M8J77_001511	-0.102583	-5.81123	0.621026	0.706123
M8J77_001513	-1.76031	-5.77155	5.65591e-12	4.69109e-11	*
M8J77_001516	0.571081	-4.74023	0.00840448	0.0178244
M8J77_001517	-0.0486888	2.17392	1	1
M8J77_001518	-1.38647	-2.13264	0.00266835	0.00629779	*
M8J77_001520	-2.12114	-2.46548	6.00615e-05	0.000191842	*
M8J77_001521	-0.299988	-3.80441	0.501044	0.598341
M8J77_001523	0.433892	1.79986	0.486077	0.584575
M8J77_001525	4.70181	-1.32575	1.76057e-13	1.70981e-12	*
M8J77_001526	0.231254	-0.313827	0.775007	0.833358
M8J77_001527	-2.28707	-4.0427	1.83062e-11	1.42538e-10	*
M8J77_001530	1.97761	0.0511601	1.36271e-06	5.64623e-06	*
M8J77_001532	0.361196	-3.12456	0.21036	0.297052
M8J77_001534	1.12659	-4.56757	3.99564e-08	2.07036e-07	*
M8J77_001535	0.19295	-2.73306	0.553178	0.646112
M8J77_001536	-0.28342	0.710053	0.573144	0.664739
M8J77_001538	-1.54581	-2.79608	1.02874e-07	5.01102e-07	*
M8J77_001540	-0.166251	-3.34775	0.595386	0.684211
M8J77_001541	-0.954717	-3.32073	2.01269e-05	6.9423e-05	*
M8J77_001542	0.594104	-3.86615	0.0371567	0.0669989
M8J77_001543	0.312377	-2.9047	0.221288	0.309886
M8J77_001547	0.62768	-4.94777	0.00348617	0.00802733	*
M8J77_001548	-0.387247	-3.6218	0.163021	0.240505
M8J77_001549	-0.32507	-4.22435	0.114617	0.177631
M8J77_001550	2.18447	-1.26832	0.000141	0.00042352	*
M8J77_001552	-0.215339	-4.1055	0.39669	0.498166
M8J77_001555	0.209214	-6.69346	0.430767	0.532772
M8J77_001557	-0.30493	1.53092	0.614252	0.700467
M8J77_001558	-9.17578	0.378451	3.72278e-29	9.7339e-28	*
M8J77_001559	1.70843	-5.99495	2.63937e-15	3.03649e-14	*
M8J77_001561	-0.933019	-5.14602	7.17124e-05	0.000226349	*
M8J77_001563	0.495198	-5.0812	0.0175909	0.0345117
M8J77_001564	-0.464818	1.34362	0.365038	0.465765
M8J77_001566	-0.580249	-6.16907	0.012604	0.0255844
M8J77_001567	9.56674	-10.2039	1.59897e-164	4.98213e-161	*
M8J77_001568	0.212016	-1.16051	0.49088	0.58876
M8J77_001571	0.597599	-2.77217	0.0404312	0.0721931
M8J77_001572	0.238244	-4.81127	0.218764	0.306899
M8J77_001573	-1.85412	-5.24164	0.000564587	0.00152198	*
M8J77_001575	3.66474	-1.33104	4.24705e-19	6.5891e-18	*
M8J77_001576	0.887189	-7.40858	1.59179e-05	5.58009e-05	*
M8J77_001578	-0.743405	-1.71107	0.0560473	0.0958475
M8J77_001580	-0.333616	1.66789	0.495665	0.593469
M8J77_001582	0.161024	-0.756271	0.676889	0.755128
M8J77_001583	-2.61128	-3.88974	2.37891e-06	9.49955e-06	*
M8J77_001585	-0.174931	-5.57103	0.348227	0.448911
M8J77_001587	-0.303421	-5.52684	0.145804	0.218256
M8J77_001588	0.440939	-4.31995	0.0529957	0.0912885
M8J77_001589	2.30865	-8.75768	1.94079e-19	3.06187e-18	*
M8J77_001591	3.96103	-1.44487	1.18232e-11	9.45401e-11	*
M8J77_001592	-0.738036	0.798195	0.0681275	0.1138
M8J77_001593	0.188913	-4.2648	0.38725	0.488604
M8J77_001594	0.0412581	-5.84162	0.829307	0.876363
M8J77_001595	7.71725	1.84413	1.43268e-13	1.40598e-12	*
M8J77_001598	5.23308	-4.09974	3.84098e-07	1.73196e-06	*
M8J77_001600	-0.129841	-3.11246	0.652022	0.733339
M8J77_001602	0.506847	-4.50449	0.0109628	0.0225964
M8J77_001603	-2.68361	-1.36371	2.08164e-09	1.28028e-08	*
M8J77_001604	-0.316255	-1.87557	0.385859	0.487375
M8J77_001611	2.65172	-4.36928	1.20543e-06	5.03812e-06	*
M8J77_001612	2.47067	1.98847	2.74613e-05	9.29883e-05	*
M8J77_001614	-0.0458241	-3.2824	0.887933	0.922013
M8J77_001615	-3.29813	-6.10123	2.0685e-18	3.07154e-17	*
M8J77_001616	-0.743073	-3.9858	0.00163026	0.00402505	*
M8J77_001617	0.831666	-5.05725	0.000215023	0.000623619	*
M8J77_001619	-0.503955	-1.29796	0.177161	0.257826
M8J77_001620	0.211682	-4.45854	0.331217	0.431115
M8J77_001622	-3.6549	-8.27133	4.63169e-13	4.32947e-12	*
M8J77_001623	0.32681	-4.44657	0.112382	0.174689
M8J77_001627	-1.42974	0.710177	0.000385859	0.00106964	*
M8J77_001628	-2.0384	-3.67235	3.00584e-06	1.18179e-05	*
M8J77_001629	0.0674449	-3.93834	0.74622	0.811505
M8J77_001631	0.445717	-4.80434	0.0324146	0.0594983
M8J77_001633	0.539263	-3.89247	0.013816	0.0278089
M8J77_001634	-3.61718	-4.23719	2.64645e-08	1.40755e-07	*
M8J77_001635	-3.30209	-2.89496	1.68378e-08	9.19613e-08	*
M8J77_001637	3.38982	-2.72711	1.30559e-22	2.49316e-21	*
M8J77_001638	-1.88718	0.218297	0.00305689	0.00712399	*
M8J77_001641	-0.788158	-4.76812	0.000190814	0.000559044	*
M8J77_001642	-0.650309	0.904807	0.058167	0.0990285
M8J77_001643	1.64379	-7.20632	8.26326e-16	9.95372e-15	*
M8J77_001644	2.72969	-0.329146	5.84336e-05	0.000187058	*
M8J77_001645	2.42806	-1.77908	5.94162e-07	2.60417e-06	*
M8J77_001646	0.17627	-1.1991	0.710482	0.783071
M8J77_001647	0.43451	-2.15399	0.261336	0.355322
M8J77_001648	-0.249599	2.36563	0.787835	0.843706
M8J77_001649	-0.053716	0.634826	0.939305	0.959947
M8J77_001656	-2.1331	-2.5	5.81274e-06	2.18224e-05	*
M8J77_001658	0.708205	-4.5593	0.000513086	0.00139441	*
M8J77_001659	7.28874	-8.35856	8.6537e-95	9.46087e-93	*
M8J77_001661	-0.955675	-7.59281	2.85057e-05	9.6192e-05	*
M8J77_001662	-2.91505	-4.13825	6.17952e-09	3.56893e-08	*
M8J77_001665	0.234065	1.41698	0.755679	0.818453
M8J77_001667	0.935672	-2.76556	0.0132176	0.0267168	*
M8J77_001668	-0.17153	-5.06288	0.356338	0.456972
M8J77_001671	-2.04819	-3.34451	1.00951e-11	8.13132e-11	*
M8J77_001674	1.27861	-2.69082	1.21947e-06	5.09337e-06	*
M8J77_001675	-0.178472	-8.45421	0.529694	0.624654
M8J77_001677	0.291607	-7.84181	0.132745	0.201811
M8J77_001680	-2.73798	-5.46755	7.76145e-20	1.25411e-18	*
M8J77_001681	0.160649	-1.06054	0.564787	0.656904
M8J77_001682	-5.115	-5.17551	2.1429e-53	1.06547e-51	*
M8J77_001684	-0.0185224	1.91127	1	1
M8J77_001687	2.45026	-1.01035	1.06102e-11	8.5242e-11	*
M8J77_001688	-0.962224	-1.67375	0.0533917	0.09181
M8J77_001691	-0.212106	-8.92634	0.41856	0.521144
M8J77_001694	-1.58303	0.603999	0.000522033	0.00141584	*
M8J77_001697	-1.42019	-5.03594	1.11691e-06	4.68805e-06	*
M8J77_001699	-0.866957	1.14328	0.032539	0.0596798
M8J77_001700	0.185485	-5.47735	0.416357	0.518885
M8J77_001703	-0.422038	-7.03848	0.0791336	0.129352
M8J77_001704	-7.95553	1.48047	8.88788e-13	8.04254e-12	*
M8J77_001707	-0.0606541	-2.52991	0.824233	0.87208
M8J77_001710	0.113531	2.10002	0.916646	0.943813
M8J77_001712	-0.331957	-6.65351	0.148441	0.221611
M8J77_001716	4.05537	-8.50341	3.46633e-60	2.01251e-58	*
M8J77_001717	1.98446	-6.54088	9.83668e-11	7.11675e-10	*
M8J77_001718	-0.306282	-6.75301	0.193094	0.277062
M8J77_001719	7.35722	-4.79202	8.40679e-113	1.49681e-110	*
M8J77_001720	-0.478251	1.86385	0.40191	0.503701
M8J77_001724	-1.77318	-5.86789	1.67206e-10	1.16944e-09	*
M8J77_001725	1.02495	-1.14805	0.0132466	0.0267695	*
M8J77_001727	-0.605952	-5.72913	0.000642247	0.00171037	*
M8J77_001729	0.873682	-6.26398	3.3274e-05	0.000110884	*
M8J77_001731	8.23571	1.37214	1.39655e-08	7.71071e-08	*
M8J77_001733	1.73636	-2.29673	1.43297e-05	5.07278e-05	*
M8J77_001737	-0.371298	-1.99074	0.185333	0.267758
M8J77_001738	-0.277759	1.41175	0.693819	0.768831
M8J77_001739	-1.91623	1.59564	1.51888e-05	5.34451e-05	*
M8J77_001740	0.216545	-5.08409	0.339562	0.439986
M8J77_001741	-0.857484	-1.29023	0.00257276	0.00609219	*
M8J77_001742	-0.581675	-5.70837	0.217203	0.304965
M8J77_001743	-4.09406	-3.28824	3.1447e-29	8.23392e-28	*
M8J77_001747	-0.787807	-2.18913	0.011931	0.0243743	*
M8J77_001748	-1.99569	0.164035	2.95038e-09	1.77927e-08	*
M8J77_001749	0.91666	-3.19457	0.00227236	0.00544638	*
M8J77_001750	-0.537669	-1.35086	0.0711707	0.118144
M8J77_001751	0.381881	-4.30707	0.0999748	0.158298
M8J77_001752	0.34934	-2.90672	0.182292	0.263916
M8J77_001754	0.0761638	-5.36299	0.669022	0.748541
M8J77_001755	-0.827831	-4.19956	0.00391884	0.00893885	*
M8J77_001756	-2.987	-1.60359	3.1613e-06	1.23875e-05	*
M8J77_001758	-2.22307	-0.233007	0.00471328	0.0105514	*
M8J77_001759	0.375607	-2.3381	0.527996	0.623044
M8J77_001760	-1.19301	-2.41807	0.00553171	0.0122048	*
M8J77_001761	0.64131	-2.36324	0.0835387	0.135569
M8J77_001766	-1.76751	0.7731	2.39649e-06	9.55986e-06	*
M8J77_001771	0.235129	-1.24789	0.446896	0.547466
M8J77_001773	0.173347	-1.67703	0.573258	0.664788
M8J77_001781	-0.506224	-3.38585	0.0323966	0.0594713
M8J77_001782	2.4219	1.53854	0.00290543	0.00680409	*
M8J77_001783	0.655866	-0.616823	0.0416421	0.0741428
M8J77_001784	-1.78554	-7.81369	3.90331e-10	2.61738e-09	*
M8J77_001786	5.53785	-5.62374	4.15424e-05	0.000136156	*
M8J77_001787	0.982955	-3.25185	0.00164475	0.00405547	*
M8J77_001788	-0.756431	0.249091	0.0912596	0.146233
M8J77_001789	-3.75633	1.75777	2.00141e-06	8.09002e-06	*
M8J77_001791	0.311058	-3.85619	0.165819	0.243867
M8J77_001792	-0.0582161	-5.23404	0.765396	0.825808
M8J77_001793	0.816418	-2.36036	0.00337508	0.0077994	*
M8J77_001797	-0.0627508	-3.19967	0.858766	0.898764
M8J77_001799	-0.517906	-5.41139	0.0116106	0.0237769
M8J77_001800	-0.429894	1.77577	0.813205	0.863409
M8J77_001802	-0.947442	-4.49904	0.000347443	0.000970919	*
M8J77_001804	-0.376219	-10.992	0.085766	0.138678
M8J77_001805	-2.89756	-0.396182	2.17537e-07	1.01521e-06	*
M8J77_001806	0.39732	-4.23308	0.0974288	0.154818
M8J77_001807	0.237343	-3.69864	0.390249	0.491725
M8J77_001808	-0.0610417	-3.39967	0.780721	0.838216
M8J77_001810	0.990936	-2.6709	0.035336	0.0641926
M8J77_001812	-0.111756	-1.564	0.687688	0.763757
M8J77_001813	0.582594	-4.30262	0.00472905	0.0105829
M8J77_001815	0.519662	-5.21338	0.00707877	0.0152603
M8J77_001816	-1.09431	-0.032768	0.0557409	0.0953845
M8J77_001817	0.160768	1.61894	0.802731	0.855754
M8J77_001819	0.381056	-4.45047	0.0851819	0.137877
M8J77_001821	0.32063	-2.47125	0.250507	0.343094
M8J77_001826	0.326698	-4.40808	0.142261	0.213895
M8J77_001828	-0.347867	0.0672807	0.23477	0.325281
M8J77_001829	-4.36854	-9.36505	1.04841e-32	3.07211e-31	*
M8J77_001830	-2.4325	-3.98646	7.3247e-19	1.11875e-17	*
M8J77_001833	0.066448	-2.61935	0.79306	0.848219
M8J77_001836	-0.474975	1.60293	0.540898	0.635052
M8J77_001841	-2.07619	-5.82205	2.27271e-15	2.63085e-14	*
M8J77_001844	-1.8028	-7.5892	1.09895e-05	3.95168e-05	*
M8J77_001846	-0.891033	1.97253	0.186992	0.269593
M8J77_001847	-0.0268271	-6.23021	0.898705	0.930201
M8J77_001849	0.387233	1.37133	0.476912	0.575775
M8J77_001851	-0.0784576	-3.63471	0.732475	0.801453
M8J77_001852	4.87085	-3.06383	1.37031e-06	5.67395e-06	*
M8J77_001853	0.0531758	-0.157909	0.913746	0.941858
M8J77_001854	5.62783	-0.390771	1.6121e-10	1.13174e-09	*
M8J77_001855	-0.328426	-3.15772	0.347416	0.447959
M8J77_001856	2.73549	-0.494668	6.93321e-16	8.40028e-15	*
M8J77_001858	-0.0928224	-5.4355	0.619811	0.704914
M8J77_001861	-0.0768005	1.60837	0.926118	0.95021
M8J77_001866	-1.28497	-5.21059	8.23901e-05	0.000257443	*
M8J77_001867	5.58919	-3.06955	4.43776e-06	1.6973e-05	*
M8J77_001873	0.454436	-5.69532	0.0345525	0.0630142
M8J77_001874	-0.451645	0.91098	0.204793	0.290883
M8J77_001876	1.19014	-5.91523	8.27808e-09	4.70106e-08	*
M8J77_001885	-4.43	-4.63456	1.5387e-08	8.45067e-08	*
M8J77_001886	-0.702168	0.177193	0.0384158	0.0689964
M8J77_001887	-0.942902	-5.51248	5.56541e-05	0.000178864	*
M8J77_001888	-1.52448	2.12591	0.00465475	0.0104366	*
M8J77_001891	-0.77699	-4.23681	0.00222608	0.00534436	*
M8J77_001892	-3.15487	-4.58649	2.25587e-17	3.06049e-16	*
M8J77_001893	-0.541148	0.989283	0.273361	0.368456
M8J77_001894	-0.962549	-5.84979	9.71077e-06	3.52511e-05	*
M8J77_001895	0.351123	1.25294	0.597794	0.686261
M8J77_001897	5.23715	-3.84734	1.94294e-05	6.7203e-05	*
M8J77_001903	-1.40834	0.418834	0.000568862	0.00153218	*
M8J77_001904	-2.67049	-3.18044	4.88939e-15	5.48663e-14	*
M8J77_001907	-3.15788	-3.00874	3.40604e-07	1.54516e-06	*
M8J77_001909	0.255524	-0.0323179	0.527107	0.622366
M8J77_001910	-1.97084	0.906906	2.4822e-05	8.45413e-05	*
M8J77_001911	0.243157	-4.18621	0.240994	0.332476
M8J77_001913	0.0662383	-3.72808	0.794262	0.849245
M8J77_001916	-5.37525	-0.505632	2.52598e-05	8.59072e-05	*
M8J77_001917	0.395702	-5.38615	0.0358699	0.0650803
M8J77_001919	0.0573871	-3.00878	0.835881	0.881326
M8J77_001920	-0.319609	0.864322	0.614996	0.701024
M8J77_001921	-0.0871131	-6.88849	0.670456	0.749609
M8J77_001922	-0.214079	-6.66557	0.254213	0.347152
M8J77_001923	-1.61496	-1.42563	0.00560172	0.0123364	*
M8J77_001924	-1.01226	1.9657	0.213786	0.300981
M8J77_001925	0.50865	-4.81959	0.0138767	0.0279191
M8J77_001927	-0.0615963	-4.70108	0.75905	0.820921
M8J77_001929	-0.405327	-5.52498	0.103889	0.163483
M8J77_001934	0.44251	-4.72939	0.0364018	0.0658983
M8J77_001935	-4.32587	-6.39713	5.13701e-12	4.28352e-11	*
M8J77_001936	0.205455	1.3755	0.77224	0.831051
M8J77_001937	-2.4797	-4.89977	2.00675e-17	2.72845e-16	*
M8J77_001938	-2.9287	-3.39273	0.0018753	0.00457864	*
M8J77_001940	-2.05177	-0.659102	1.59861e-06	6.55249e-06	*
M8J77_001945	0.198384	0.279515	0.575564	0.66676
M8J77_001947	-1.83524	-1.10789	3.67383e-08	1.91315e-07	*
M8J77_001949	-0.291433	-5.51003	0.105695	0.165859
M8J77_001950	-0.583386	-5.57857	0.085149	0.137847
M8J77_001953	0.585925	-2.4126	0.044675	0.0788202
M8J77_001954	-1.03212	-0.201882	0.0425349	0.0754808
M8J77_001956	-0.641602	1.67906	0.145545	0.218026
M8J77_001958	0.148814	-4.84195	0.479042	0.577973
M8J77_001959	-0.624643	-3.05586	0.032642	0.0598453
M8J77_001960	0.517949	-5.00077	0.0108225	0.0223466
M8J77_001962	7.24565	-3.80885	5.66179e-80	4.72532e-78	*
M8J77_001963	-1.10065	1.77469	0.0834923	0.135529
M8J77_001964	0.0194961	0.473551	0.973302	0.984519
M8J77_001965	-0.960031	-7.29203	1.22932e-05	4.39681e-05	*
M8J77_001971	-1.94479	-6.1046	1.11668e-12	1.00031e-11	*
M8J77_001974	9.12668	-8.30428	2.52122e-112	4.44663e-110	*
M8J77_001976	1.0027	-5.31016	1.40491e-05	4.98382e-05	*
M8J77_001977	-1.00296	0.330803	0.00698161	0.0150665	*
M8J77_001978	-3.40693	-2.11287	4.91861e-20	8.01686e-19	*
M8J77_001979	-0.0498183	-6.51129	0.812251	0.862737
M8J77_001982	-4.93543	-3.94859	1.45253e-41	5.49698e-40	*
M8J77_001983	-0.586401	1.37639	0.280232	0.376198
M8J77_001984	-1.00323	2.33764	0.360449	0.461042
M8J77_001986	1.19582	-8.06669	4.68022e-08	2.40508e-07	*
M8J77_001988	0.561874	1.29566	0.153226	0.227853
M8J77_001990	0.678072	0.440075	0.130179	0.198377
M8J77_001991	0.389145	-3.23696	0.137242	0.207422
M8J77_001992	0.468703	-1.27894	0.0778225	0.127577
M8J77_001995	1.78339	-2.16263	1.17894e-09	7.47635e-09	*
M8J77_001996	-1.87216	-5.35293	6.19494e-17	8.16169e-16	*
M8J77_001997	-1.92639	-5.89261	2.48092e-07	1.14747e-06	*
M8J77_002001	-2.55122	-1.4081	1.19751e-16	1.54396e-15	*
M8J77_002003	0.0838102	-6.52862	0.669907	0.749083
M8J77_002004	4.24849	-2.88369	6.81824e-07	2.96159e-06	*
M8J77_002005	1.63903	-2.65779	0.000923083	0.00238621	*
M8J77_002006	-0.560093	1.29526	0.58601	0.675887
M8J77_002007	-2.44742	-5.3114	3.68017e-10	2.47307e-09	*
M8J77_002009	0.165085	1.65437	0.726351	0.796337
M8J77_002010	6.20029	-3.83401	5.18066e-09	3.02475e-08	*
M8J77_002011	-1.29811	-3.26456	0.032248	0.0592391
M8J77_002012	0.355286	-4.67257	0.0708268	0.117688
M8J77_002014	-0.434203	1.93762	0.493219	0.59111
M8J77_002017	0.25885	-2.01046	0.394329	0.495862
M8J77_002019	1.10911	-3.95932	2.27961e-07	1.06145e-06	*
M8J77_002020	10.3388	-12.5326	1.0932e-60	6.40671e-59	*
M8J77_002023	0.10884	-5.40336	0.596158	0.684803
M8J77_002025	2.43404	0.903237	1.51059e-11	1.18707e-10	*
M8J77_002028	0.0648314	-5.14786	0.80743	0.858739
M8J77_002029	0.921626	-4.97406	1.42693e-05	5.05552e-05	*
M8J77_002030	0.774837	-1.41652	0.0499566	0.0866362
M8J77_002031	0.718623	0.222087	0.0984509	0.156243
M8J77_002033	0.0284538	-3.28887	0.915631	0.943385
M8J77_002034	1.00324	-7.82891	7.64403e-07	3.29806e-06	*
M8J77_002035	1.91115	-2.51059	8.19393e-09	4.65751e-08	*
M8J77_002036	-0.104983	-9.10185	0.647473	0.729407
M8J77_002037	-0.427573	0.401339	0.335396	0.435735
M8J77_002041	-0.0767617	-3.8953	0.765055	0.825709
M8J77_002044	-1.31973	-1.30638	0.00877091	0.0185154	*
M8J77_002045	-1.75468	0.113886	3.18932e-06	1.24842e-05	*
M8J77_002046	1.58781	1.09447	0.000313334	0.000882596	*
M8J77_002048	-0.369762	-0.659145	0.223514	0.312418
M8J77_002049	0.543524	-0.201333	0.204411	0.290476
M8J77_002050	4.98074	1.5673	1.01779e-09	6.51404e-09	*
M8J77_002051	-1.45835	0.305642	0.00251603	0.00597374	*
M8J77_002052	-0.275043	-4.16006	0.205066	0.291152
M8J77_002053	-0.986131	1.72626	0.175742	0.2561
M8J77_002054	0.278152	0.355582	0.359269	0.459784
M8J77_002057	-1.94794	-4.11499	1.43948e-07	6.87736e-07	*
M8J77_002060	2.26826	0.242929	0.00200003	0.00484397	*
M8J77_002062	-1.55794	0.0383786	0.000114836	0.000349709	*
M8J77_002064	-0.0813575	-3.28051	0.729788	0.799168
M8J77_002066	0.778497	-1.1191	0.0591475	0.100533
M8J77_002067	-0.386734	-1.30718	0.369931	0.470754
M8J77_002069	-0.763117	-3.78452	0.0149145	0.029821	*
M8J77_002072	-1.89609	-0.234767	0.00886287	0.0186968	*
M8J77_002073	0.444573	-4.09913	0.102553	0.161709
M8J77_002074	-1.07858	1.01176	0.0143319	0.0287237	*
M8J77_002076	1.48154	1.3062	0.000129608	0.00039144	*
M8J77_002077	0.73513	-5.86828	5.84721e-05	0.000187149	*
M8J77_002078	-0.552531	0.250047	0.0747174	0.123222
M8J77_002079	0.562134	-5.42937	0.00557216	0.01228
M8J77_002080	-2.39812	-8.65011	8.42833e-07	3.60897e-06	*
M8J77_002084	1.69366	0.930997	0.000254877	0.000729362	*
M8J77_002089	-1.97169	2.16451	0.000255872	0.000731874	*
M8J77_002090	0.522793	-5.99634	0.00510428	0.0113493
M8J77_002094	-0.519582	-3.57112	0.0307256	0.0568543
M8J77_002095	-0.820998	2.53067	0.523793	0.619767
M8J77_002096	1.97942	-6.9688	5.25113e-19	8.11992e-18	*
M8J77_002100	1.00798	-1.09696	0.000162905	0.000483107	*
M8J77_002103	0.0605923	-5.08185	0.766393	0.826305
M8J77_002106	-0.137809	-7.23663	0.488683	0.586915
M8J77_002107	0.244739	-2.97274	0.462265	0.561828
M8J77_002110	-0.0513374	-2.07899	0.883857	0.918971
M8J77_002112	-1.85704	-2.93884	1.91424e-06	7.75781e-06	*
M8J77_002114	-1.74653	-5.34823	6.69091e-07	2.90966e-06	*
M8J77_002116	-5.03867	0.396779	8.30816e-17	1.08389e-15	*
M8J77_002117	-0.0691759	-6.33033	0.704664	0.778081
M8J77_002118	-0.645682	2.10307	0.330776	0.430781
M8J77_002119	2.10908	1.21153	4.58437e-05	0.00014926	*
M8J77_002123	-0.156632	-0.588913	0.661918	0.742325
M8J77_002125	0.573576	-4.60404	0.00436698	0.00985285
M8J77_002126	-0.775538	-3.6937	0.00871025	0.0184123	*
M8J77_002127	0.626084	-3.88588	0.00938675	0.0197064	*
M8J77_002128	-0.0921105	-6.00082	0.659101	0.739698
M8J77_002129	0.56281	-6.22033	0.00261709	0.00618775
M8J77_002131	0.278576	0.865453	0.601707	0.689567
M8J77_002136	9.8018	-9.10882	1.32668e-111	2.27544e-109	*
M8J77_002137	-0.459369	1.97796	0.516637	0.613434
M8J77_002138	1.03862	-6.85347	2.95386e-07	1.35184e-06	*
M8J77_002139	-1.08719	-4.88578	5.89578e-07	2.58797e-06	*
M8J77_002140	0.817607	-8.90503	0.000677008	0.00179374	*
M8J77_002141	0.0613942	-5.49149	0.750696	0.815282
M8J77_002142	-3.25149	-3.37523	7.3231e-10	4.74871e-09	*
M8J77_002143	-4.05318	-3.34443	1.46595e-22	2.78799e-21	*
M8J77_002145	0.0633234	-5.13136	0.767293	0.827013
M8J77_002146	-0.0552709	-1.46034	0.855084	0.895964
M8J77_002147	0.266889	-3.34952	0.263478	0.357688
M8J77_002149	5.46986	-3.05979	3.57093e-09	2.13412e-08	*
M8J77_002152	-0.251869	-2.5577	0.383973	0.485599
M8J77_002153	-0.150889	-4.85141	0.441059	0.54201
M8J77_002154	4.56554	-1.95274	1.8922e-05	6.55695e-05	*
M8J77_002155	2.04875	-2.5005	4.24965e-13	3.98232e-12	*
M8J77_002157	-0.104023	-3.68212	0.710272	0.782932
M8J77_002158	-0.57279	-5.06089	0.00196367	0.00477011
M8J77_002159	1.14908	-5.77675	1.8376e-06	7.46014e-06	*
M8J77_002160	-1.55466	1.76575	0.0215649	0.0414598	*
M8J77_002161	0.25977	-5.61015	0.226681	0.316066
M8J77_002165	0.859072	1.29351	0.173875	0.253932
M8J77_002166	6.14429	-1.81336	5.10601e-44	2.04404e-42	*
M8J77_002167	6.14517	-6.56719	3.47366e-87	3.21486e-85	*
M8J77_002170	0.198601	-4.52757	0.33258	0.432739
M8J77_002171	0.293423	-4.21942	0.261708	0.355724
M8J77_002172	-3.09091	-2.7506	0.00600262	0.0131419	*
M8J77_002175	0.481372	-2.62647	0.0962512	0.153246
M8J77_002176	-0.915177	1.71866	0.0850038	0.137648
M8J77_002178	0.232274	-5.47294	0.210716	0.29742
M8J77_002179	-0.0274612	-3.79981	0.91362	0.941781
M8J77_002180	-0.512616	-4.51697	0.0661297	0.110868
M8J77_002181	0.267207	-5.91495	0.181528	0.262973
M8J77_002183	0.87649	-4.96989	9.03728e-07	3.84506e-06	*
M8J77_002184	-3.92152	-2.96129	1.4786e-20	2.50385e-19	*
M8J77_002186	0.157762	-4.53745	0.391188	0.492725
M8J77_002187	-1.77959	2.15436	0.165923	0.243978
M8J77_002188	-0.789688	1.22509	0.0626929	0.105799
M8J77_002189	9.30449	-7.25649	2.75325e-59	1.55898e-57	*
M8J77_002190	-0.485295	0.303496	0.163483	0.241072
M8J77_002191	-2.76426	-4.78904	1.55429e-13	1.52293e-12	*
M8J77_002193	-0.804417	1.59348	0.232221	0.322515
M8J77_002195	0.735997	-5.50537	0.000140673	0.000422744	*
M8J77_002196	1.28733	-4.94303	3.4341e-11	2.59396e-10	*
M8J77_002198	-3.26147	-6.12716	1.38087e-18	2.0702e-17	*
M8J77_002200	2.24505	0.432742	0.00178685	0.00437929	*
M8J77_002201	6.50661	-2.81383	8.3261e-13	7.57084e-12	*
M8J77_002202	0.0543147	-2.06244	0.864918	0.903685
M8J77_002205	-0.776018	1.91144	0.078788	0.1289
M8J77_002206	2.36302	-3.61955	2.4941e-16	3.13144e-15	*
M8J77_002208	-0.337349	-4.8895	0.299396	0.39716
M8J77_002210	0.588994	-8.44382	0.0815906	0.132765
M8J77_002212	-0.347458	-4.19596	0.168828	0.247722
M8J77_002214	1.46315	-4.2167	1.80305e-07	8.50354e-07	*
M8J77_002217	-0.958178	-3.53301	2.92993e-05	9.85871e-05	*
M8J77_002218	-0.635837	-1.06613	0.0214609	0.0412811	*
M8J77_002219	0.23769	-4.64477	0.274939	0.370263
M8J77_002221	-1.32062	-0.207572	1.94874e-05	6.7354e-05	*
M8J77_002222	8.63844	-4.70833	1.92361e-14	2.05614e-13	*
M8J77_002223	-2.87037	-0.978335	1.01958e-10	7.36514e-10	*
M8J77_002225	1.52368	-6.82962	2.1563e-10	1.48698e-09	*
M8J77_002227	-0.421046	-1.05312	0.131367	0.199927
M8J77_002228	-5.53189	-5.77456	2.55547e-34	7.89661e-33	*
M8J77_002234	-1.53724	-4.50176	9.99688e-11	7.22706e-10	*
M8J77_002237	-0.500116	-4.71007	0.00983102	0.0205261
M8J77_002238	9.00857	-7.80317	2.77691e-127	9.27043e-125	*
M8J77_002239	0.465746	-5.0149	0.0129694	0.0262633
M8J77_002241	-4.34777	-6.23571	9.48236e-18	1.32819e-16	*
M8J77_002242	0.355615	-3.5285	0.127954	0.195401
M8J77_002246	0.476404	-5.76451	0.0291245	0.0542367
M8J77_002248	-1.44073	-4.49702	2.00025e-07	9.38149e-07	*
M8J77_002249	0.798048	-6.68254	1.68033e-05	5.86189e-05	*
M8J77_002250	0.585577	-3.26063	0.0123548	0.0251332	*
M8J77_002252	1.22365	-5.28335	2.65764e-10	1.82061e-09	*
M8J77_002253	9.64025	-10.4503	7.14165e-88	6.7092e-86	*
M8J77_002255	-0.881119	0.100196	0.0285022	0.0532246
M8J77_002256	-0.236931	-6.33064	0.268363	0.362923
M8J77_002257	-3.3253	-0.0782543	5.5909e-13	5.17691e-12	*
M8J77_002258	5.19165	-2.62668	0.0203119	0.039269	*
M8J77_002260	-0.0850749	-4.29831	0.734269	0.80257
M8J77_002263	0.377769	-5.85959	0.0811921	0.132233
M8J77_002265	-2.08988	-5.18965	9.86769e-10	6.32201e-09	*
M8J77_002266	-0.894438	-5.51286	0.0121986	0.0248533	*
M8J77_002267	1.26844	-4.49152	6.49062e-10	4.23829e-09	*
M8J77_002269	4.65985	-0.0847204	3.98442e-06	1.53332e-05	*
M8J77_002271	-1.32524	1.77138	0.0480321	0.0838053
M8J77_002272	-0.844776	1.60483	0.153348	0.22798
M8J77_002273	-0.479289	-3.90716	0.0182482	0.0356515
M8J77_002275	1.58975	1.51237	0.00202095	0.00489084	*
M8J77_002278	0.34005	-4.60948	0.176935	0.257574
M8J77_002280	-0.966705	-0.97417	0.010494	0.0217568	*
M8J77_002281	-0.68904	-5.43477	0.00136134	0.00340699	*
M8J77_002282	-0.535843	-2.37723	0.0582507	0.0991312
M8J77_002283	0.235045	-4.14986	0.233517	0.323882
M8J77_002285	-0.00116526	-3.56316	0.999166	1
M8J77_002287	9.50451	-7.85109	2.46969e-118	5.307e-116	*
M8J77_002288	-3.28166	0.530235	4.68996e-07	2.08858e-06	*
M8J77_002289	0.130476	-5.32746	0.504139	0.601422
M8J77_002291	-0.818032	-0.0370676	0.00377764	0.00864631	*
M8J77_002292	-1.22534	-7.103	5.75117e-07	2.52805e-06	*
M8J77_002294	9.95772	-8.44899	6.64501e-108	9.93828e-106	*
M8J77_002300	0.950336	1.71678	0.0700818	0.116647
M8J77_002301	-1.22543	-1.17782	0.00393223	0.00896018	*
M8J77_002302	-3.56773	-1.66561	2.46172e-15	2.8391e-14	*
M8J77_002304	0.269028	-3.70135	0.242624	0.334158
M8J77_002305	0.142035	-6.29202	0.443907	0.544758
M8J77_002306	-0.541141	-1.95976	0.06254	0.105598
M8J77_002307	0.0435972	-4.73272	0.846538	0.889796
M8J77_002309	-0.794941	-5.61983	0.00024541	0.000704345	*
M8J77_002310	0.334245	-4.69204	0.0859993	0.139043
M8J77_002311	-4.51329	-0.568287	2.90813e-08	1.53711e-07	*
M8J77_002312	0.801774	-4.98591	0.000934353	0.00241234	*
M8J77_002313	-0.386365	-7.96279	0.140891	0.212143
M8J77_002314	-2.19001	-4.40347	9.24092e-06	3.36631e-05	*
M8J77_002317	-0.323122	-5.28711	0.0771049	0.126578
M8J77_002318	1.78008	0.367997	0.00445583	0.0100339	*
M8J77_002320	3.19756	-2.06748	3.01834e-09	1.81849e-08	*
M8J77_002323	3.75635	-6.84546	1.07688e-61	6.45267e-60	*
M8J77_002324	1.55633	-0.150038	0.000157192	0.000467573	*
M8J77_002325	0.0239681	1.4907	1	1
M8J77_002326	1.09071	2.13362	0.18521	0.267602
M8J77_002328	-3.82164	-0.514566	7.40663e-06	2.74301e-05	*
M8J77_002329	1.50967	-6.44982	4.73724e-08	2.43104e-07	*
M8J77_002330	-4.74037	-3.57928	7.04335e-38	2.41606e-36	*
M8J77_002331	-0.629375	-1.7806	0.110052	0.171666
M8J77_002333	-0.867164	-0.685314	0.111627	0.173689
M8J77_002334	2.6693	-4.83843	3.39962e-23	6.7255e-22	*
M8J77_002336	2.68094	-2.28777	6.82842e-09	3.92792e-08	*
M8J77_002337	-6.22701	-10.1344	6.96482e-30	1.86276e-28	*
M8J77_002340	-1.18629	-11.755	8.42876e-05	0.000263109	*
M8J77_002341	-0.233998	-3.96332	0.274583	0.369837
M8J77_002343	-0.0075123	-4.5751	0.975489	0.986038
M8J77_002344	0.0642096	-4.65406	0.792853	0.848109
M8J77_002345	0.137728	-4.95078	0.446824	0.547466
M8J77_002346	-0.239219	-5.5113	0.214254	0.301481
M8J77_002349	-0.511469	-6.81154	0.0818209	0.133082
M8J77_002350	0.653972	-2.18213	0.0204348	0.0394943	*
M8J77_002351	-3.09176	1.82664	0.000318873	0.000897116	*
M8J77_002352	-0.0813448	-0.380849	0.927252	0.951008
M8J77_002354	-0.61896	1.12437	0.14293	0.214832
M8J77_002357	5.8164	-3.02087	3.21866e-11	2.44208e-10	*
M8J77_002360	-0.452388	1.69381	0.465139	0.56466
M8J77_002362	-0.342669	1.50926	0.467518	0.56674
M8J77_002364	1.10395	0.641594	0.0709845	0.117898
M8J77_002368	-1.43313	-0.883095	0.00340564	0.00785837	*
M8J77_002369	1.17659	-1.69862	0.0101089	0.0210452	*
M8J77_002370	0.537203	-4.31917	0.0423529	0.0752149
M8J77_002371	0.610668	-6.00122	0.00817201	0.0173925	*
M8J77_002372	1.51569	-8.10369	4.68806e-12	3.92491e-11	*
M8J77_002374	-3.98526	-1.16555	8.46857e-26	1.91439e-24	*
M8J77_002375	-0.638194	-5.20853	0.000703573	0.00185807	*
M8J77_002377	1.17286	-2.16299	9.57439e-05	0.000295417	*
M8J77_002378	-0.107209	-4.16999	0.636504	0.719608
M8J77_002381	0.845205	-4.97572	6.15294e-06	2.29985e-05	*
M8J77_002384	0.148849	0.169416	0.680192	0.757724
M8J77_002387	0.53502	-3.65354	0.0163324	0.0322729
M8J77_002391	-0.525611	-1.77825	0.0853438	0.138067
M8J77_002392	-0.580816	-8.69377	0.00867543	0.018347
M8J77_002395	3.69211	-2.65805	1.03416e-09	6.60977e-09	*
M8J77_002399	-0.1	-4.58043	0.613891	0.700225
M8J77_002400	8.67426	-5.51949	2.4258e-62	1.47721e-60	*
M8J77_002403	-0.337418	1.16463	0.427506	0.52963
M8J77_002404	-0.618823	-1.17594	0.0871024	0.14062
M8J77_002405	0.153208	-1.25882	0.575389	0.666599
M8J77_002407	-1.4029	1.07966	0.120188	0.18522
M8J77_002409	0.00573975	-1.64213	0.99682	1
M8J77_002410	0.82298	-0.0764445	0.0199216	0.0385901	*
M8J77_002411	0.290142	-7.85343	0.164567	0.242441
M8J77_002412	0.886544	-1.78512	0.00515058	0.011444	*
M8J77_002413	-4.2025	0.726733	9.7431e-07	4.12471e-06	*
M8J77_002415	2.49366	-1.89689	1.4186e-12	1.25512e-11	*
M8J77_002417	-1.24079	1.69251	0.0342719	0.062588
M8J77_002420	0.554186	-0.347966	0.178564	0.259484
M8J77_002422	0.511894	-5.80492	0.00836482	0.0177523
M8J77_002423	-1.49478	-0.75505	3.54496e-05	0.000117693	*
M8J77_002425	0.290654	1.81047	0.618845	0.704243
M8J77_002427	0.368687	2.11913	0.430882	0.532866
M8J77_002428	8.18845	-3.75684	1.42114e-70	1.0102e-68	*
M8J77_002430	4.13485	0.234134	0.0131969	0.0266778	*
M8J77_002431	0.157481	-5.66743	0.513946	0.610879
M8J77_002433	0.0481842	-3.1666	0.876805	0.913238
M8J77_002438	-2.80953	-8.20958	0.000893593	0.00231574	*
M8J77_002439	-0.532397	-6.02997	0.00385251	0.00879721
M8J77_002440	-1.69515	-7.41746	0.00331526	0.0076773	*
M8J77_002443	-1.74603	-4.38804	6.89648e-07	2.99349e-06	*
M8J77_002445	-0.431087	-5.11865	0.140049	0.211061
M8J77_002446	-0.413216	-1.5785	0.476944	0.575776
M8J77_002448	0.935003	-6.74851	0.0382983	0.0688118
M8J77_002449	0.194995	-4.75041	0.402379	0.504254
M8J77_002450	-1.25524	-6.34525	1.35461e-05	4.81361e-05	*
M8J77_002451	-0.482795	-10.6408	0.029589	0.0550031
M8J77_002454	5.8575	-5.58194	3.25532e-07	1.48073e-06	*
M8J77_002455	2.46821	-3.29045	2.17103e-13	2.08569e-12	*
M8J77_002456	-0.0453193	0.429303	0.928578	0.95195
M8J77_002457	0.114658	-3.09976	0.676119	0.754404
M8J77_002459	-1.73285	-0.108175	0.00254376	0.00603038	*
M8J77_002461	3.22335	-0.287999	1.07382e-16	1.38831e-15	*
M8J77_002463	1.22636	0.884996	0.0103758	0.0215337	*
M8J77_002464	0.337363	-5.42509	0.0789735	0.129136
M8J77_002465	-0.0911422	0.769819	0.857366	0.897802
M8J77_002466	0.248645	-5.9292	0.164365	0.242221
M8J77_002468	1.90885	1.7687	0.0146713	0.0293662	*
M8J77_002469	0.292219	-1.96508	0.269813	0.364619
M8J77_002473	-0.364686	1.736	0.525114	0.620779
M8J77_002474	-0.672525	-5.08865	0.00276505	0.00650466	*
M8J77_002475	-3.81315	-8.42524	1.34043e-15	1.58704e-14	*
M8J77_002476	1.00151	-6.91845	3.23094e-07	1.47036e-06	*
M8J77_002477	-1.50203	0.557547	0.00643667	0.0140134	*
M8J77_002479	10.1233	-5.15974	4.29339e-124	1.25414e-121	*
M8J77_002480	0.441779	-5.43567	0.0155784	0.0309532
M8J77_002481	1.46704	-2.36722	0.00428836	0.00969067	*
M8J77_002482	0.036598	-1.51971	0.912601	0.941093
M8J77_002483	0.146617	-3.51674	0.575106	0.666394
M8J77_002484	0.274683	2.07859	0.709501	0.78236
M8J77_002485	-2.36887	0.273466	1.44944e-05	5.12721e-05	*
M8J77_002488	-4.42594	-1.72051	0.000273979	0.000780203	*
M8J77_002489	0.228424	-1.06293	0.482166	0.581143
M8J77_002491	-0.00589019	-4.0538	0.980619	0.99026
M8J77_002492	2.57747	-5.73302	2.90374e-30	7.85607e-29	*
M8J77_002493	-0.647588	-4.09725	0.0133435	0.0269392	*
M8J77_002494	1.11334	-1.20546	0.00113733	0.00289126	*
M8J77_002495	-0.533551	-5.91546	0.0108523	0.0224008
M8J77_002496	-0.634123	-2.12069	0.077099	0.126578
M8J77_002497	-1.55115	-5.87054	0.00918009	0.0193029	*
M8J77_002498	-0.123866	-4.69624	0.5808	0.671204
M8J77_002501	0.0877389	-1.64235	0.753667	0.817369
M8J77_002502	-3.61034	-1.42427	0.000994784	0.00255706	*
M8J77_002503	0.177331	-6.51902	0.358816	0.459393
M8J77_002505	0.131672	-5.19159	0.524323	0.620041
M8J77_002506	0.640756	-0.669091	0.0261037	0.049254	*
M8J77_002508	-1.06266	1.68717	0.054254	0.09313
M8J77_002510	-1.01226	-5.56466	3.96545e-05	0.000130604	*
M8J77_002514	-0.157155	0.517051	0.643628	0.72603
M8J77_002517	-0.421848	1.43459	0.314797	0.414096
M8J77_002518	6.089	-2.00539	1.1697e-08	6.51208e-08	*
M8J77_002519	-0.0345995	-3.82103	0.872991	0.910136
M8J77_002520	-0.153203	-8.24439	0.577105	0.668131
M8J77_002521	-0.41217	-1.67199	0.167898	0.246551
M8J77_002522	-4.29446	1.05633	2.42305e-12	2.08462e-11	*
M8J77_002524	-0.677351	0.888554	0.0326561	0.0598594
M8J77_002527	-2.61448	-6.71068	3.36162e-18	4.89832e-17	*
M8J77_002530	1.12079	-0.773794	0.000525927	0.00142574	*
M8J77_002532	-0.0832092	-5.25844	0.705248	0.77845
M8J77_002533	9.75945	-8.17688	7.28146e-119	1.58287e-116	*
M8J77_002534	-0.0952433	-4.43195	0.686257	0.762621
M8J77_002535	0.0884144	-0.67949	0.769264	0.828564
M8J77_002536	-0.173895	-4.8273	0.423959	0.526254
M8J77_002539	0.265535	-7.18576	0.16146	0.238522
M8J77_002541	-0.228024	-8.96864	0.414066	0.516478
M8J77_002542	-0.465162	-0.576861	0.165897	0.243958
M8J77_002543	0.31418	-4.25897	0.134111	0.203458
M8J77_002546	-1.2881	-0.0973576	0.000345922	0.000967246	*
M8J77_002547	0.643318	-5.04424	0.0189522	0.0368921	*
M8J77_002548	-4.54352	-1.30085	9.33681e-23	1.80136e-21	*
M8J77_002552	-0.273628	-1.70793	0.31928	0.418697
M8J77_002553	-0.348779	-9.12482	0.145591	0.218077
M8J77_002554	-0.390943	-0.309101	0.490517	0.588475
M8J77_002559	-0.479107	-8.94559	0.0701186	0.116698
M8J77_002560	-0.697217	-1.14989	0.10632	0.166749
M8J77_002563	3.14363	-5.47233	1.30879e-46	5.63774e-45	*
M8J77_002564	-0.319978	-4.16373	0.117563	0.181669
M8J77_002565	-1.95132	1.94481	0.000212751	0.000617702	*
M8J77_002568	-0.329535	1.13727	0.380625	0.482067
M8J77_002569	-0.176348	-6.76872	0.390134	0.491679
M8J77_002570	-2.73659	2.29057	0.00173713	0.0042619	*
M8J77_002571	5.5468	-4.1336	0.00349718	0.00805071	*
M8J77_002572	1.63509	-4.40461	2.09269e-06	8.4353e-06	*
M8J77_002573	-2.1642	-7.43798	3.98117e-07	1.79042e-06	*
M8J77_002574	0.534856	-8.67771	0.008757	0.0184944
M8J77_002575	-0.278333	-2.41573	0.359682	0.460219
M8J77_002578	-0.243076	-6.9496	0.206851	0.293027
M8J77_002580	-4.0756	1.50834	3.4468e-07	1.56251e-06	*
M8J77_002581	-0.731125	-5.59523	0.000700417	0.00185052	*
M8J77_002583	-0.485558	1.63366	0.305486	0.404122
M8J77_002585	1.02186	-3.26929	0.0339701	0.0620915
M8J77_002587	-1.71582	-4.19313	6.07968e-07	2.66119e-06	*
M8J77_002588	0.919826	-4.48864	0.0342663	0.0625839
M8J77_002589	5.01481	-9.03522	1.99896e-66	1.30666e-64	*
M8J77_002590	-1.00392	-0.873624	0.0399312	0.0713958
M8J77_002592	0.22922	-2.47745	0.473955	0.572649
M8J77_002593	-1.06554	-4.35219	2.12637e-05	7.31146e-05	*
M8J77_002594	0.343351	-7.31684	0.0693044	0.115476
M8J77_002596	0.388864	-1.82972	0.243307	0.334827
M8J77_002597	-2.21958	-2.90595	8.32019e-06	3.05291e-05	*
M8J77_002598	-3.15679	-3.49326	8.74893e-12	7.10518e-11	*
M8J77_002599	-0.18492	0.389029	0.671757	0.750568
M8J77_002600	-2.55079	-6.62764	1.59233e-05	5.58092e-05	*
M8J77_002601	-0.524727	1.61202	0.310433	0.409536
M8J77_002602	-3.81802	-11.5245	5.72825e-08	2.8998e-07	*
M8J77_002605	3.80505	-0.389114	9.08895e-10	5.85318e-09	*
M8J77_002607	0.230509	-4.44625	0.27596	0.371424
M8J77_002608	-1.44822	-6.03536	2.47744e-12	2.12652e-11	*
M8J77_002613	-1.84033	-2.14623	3.27957e-11	2.48628e-10	*
M8J77_002614	6.8771	-5.08622	1.00445e-97	1.17364e-95	*
M8J77_002619	0.526413	-3.11683	0.0321159	0.0590254
M8J77_002620	-0.350688	-4.02767	0.095917	0.15274
M8J77_002623	0.0925931	1.07194	0.928383	0.951803
M8J77_002624	-6.63146	-1.71339	2.83596e-09	1.71358e-08	*
M8J77_002626	0.830557	-1.4894	0.00861138	0.0182259	*
M8J77_002629	-0.0553818	0.767278	0.917117	0.944058
M8J77_002630	-3.62809	-5.05203	1.40306e-28	3.54943e-27	*
M8J77_002631	4.83979	-2.69257	0.00122101	0.00308094	*
M8J77_002633	9.41835	-8.03949	8.88732e-134	4.15371e-131	*
M8J77_002635	4.25678	-4.31804	4.48505e-06	1.71433e-05	*
M8J77_002636	0.835944	-5.22855	2.44104e-05	8.32002e-05	*
M8J77_002638	-0.653971	-2.90342	0.011076	0.0228122	*
M8J77_002639	0.17234	-3.18496	0.741946	0.808315
M8J77_002640	-2.84594	-4.64346	1.66239e-08	9.08725e-08	*
M8J77_002641	-1.63787	1.37095	0.00034532	0.000965852	*
M8J77_002642	-0.0669052	0.889099	0.943193	0.962464
M8J77_002643	0.210151	-4.99078	0.257819	0.351204
M8J77_002644	5.14955	-1.77172	2.02855e-08	1.09733e-07	*
M8J77_002646	2.94089	-4.62216	2.36211e-06	9.44792e-06	*
M8J77_002648	-0.0719777	-3.48983	0.824313	0.87208
M8J77_002649	0.480333	-5.47097	0.00716276	0.0154272
M8J77_002651	-3.45909	1.75038	2.5867e-07	1.19227e-06	*
M8J77_002652	-0.797577	-2.12631	0.00220407	0.00529492	*
M8J77_002654	10.1738	-9.23033	8.37362e-69	5.73425e-67	*
M8J77_002655	0.108961	-6.30197	0.572275	0.663978
M8J77_002660	5.43218	-5.562	5.49037e-10	3.60655e-09	*
M8J77_002662	5.90598	-3.67643	5.57887e-05	0.000179235	*
M8J77_002663	1.24341	-4.94301	1.69367e-10	1.18367e-09	*
M8J77_002666	-0.564702	-7.43768	0.0563622	0.0963419
M8J77_002668	-0.34704	-3.67293	0.140373	0.211464
M8J77_002669	-0.472553	-6.98229	0.045171	0.0795921
M8J77_002671	-0.854993	-0.116513	0.029321	0.0545755
M8J77_002672	5.3595	-1.66888	0.00714951	0.0154057	*
M8J77_002673	-1.8018	1.668	0.0187552	0.0365429	*
M8J77_002674	-0.451997	-1.66231	0.202198	0.287743
M8J77_002675	0.693774	-7.05616	0.000500758	0.00136271	*
M8J77_002676	-0.637498	-4.5973	0.0446285	0.0787623
M8J77_002678	-2.71902	-0.00845486	0.00340137	0.00785066	*
M8J77_002681	0.0620949	-4.99488	0.761443	0.822795
M8J77_002682	-0.664019	-4.07573	0.00240332	0.00573967	*
M8J77_002685	0.192428	-7.1252	0.329786	0.429821
M8J77_002687	-3.46151	-2.15425	1.25484e-11	9.99114e-11	*
M8J77_002688	-0.774433	-4.64012	0.000486608	0.00132669	*
M8J77_002689	-8.70027	0.815767	1.23591e-22	2.36735e-21	*
M8J77_002691	0.194937	-4.98999	0.32194	0.421573
M8J77_002692	0.260445	-5.05072	0.258594	0.352029
M8J77_002693	0.341641	-4.09438	0.187791	0.270641
M8J77_002694	0.0118086	-4.05973	0.961135	0.975542
M8J77_002695	-1.27599	-0.27532	9.88677e-05	0.000304302	*
M8J77_002698	1.41526	-4.78384	1.18923e-12	1.06021e-11	*
M8J77_002699	-0.235423	-4.37958	0.242974	0.334541
M8J77_002700	5.54262	-2.51414	4.52916e-07	2.02131e-06	*
M8J77_002701	0.175148	-4.6926	0.692139	0.76747
M8J77_002702	4.37419	-2.63242	2.00448e-12	1.73893e-11	*
M8J77_002703	-0.534993	-7.01048	0.00457764	0.010276
M8J77_002705	0.488221	-5.00807	0.00755559	0.0161875
M8J77_002706	-0.673032	1.75826	0.264473	0.3588
M8J77_002709	-1.34428	-1.71094	4.80526e-05	0.000155989	*
M8J77_002710	0.357862	-4.94448	0.0528005	0.0909874
M8J77_002711	-0.899251	-6.54971	1.34999e-06	5.59849e-06	*
M8J77_002716	-1.83878	-6.05929	2.79319e-10	1.90718e-09	*
M8J77_002717	-0.124389	-5.34131	0.50432	0.601561
M8J77_002718	0.390519	-5.10956	0.0371936	0.0670525
M8J77_002719	0.263364	1.66465	0.527485	0.622717
M8J77_002720	-0.492572	-4.99357	0.0554808	0.0950525
M8J77_002721	5.47202	-3.80937	6.42248e-05	0.000204232	*
M8J77_002724	-1.33913	0.805477	5.29419e-05	0.000170882	*
M8J77_002725	6.11966	-0.818189	3.19434e-06	1.24986e-05	*
M8J77_002726	0.550039	-5.32425	0.00391791	0.00893851
M8J77_002728	2.94497	-1.59271	1.40354e-14	1.51671e-13	*
M8J77_002729	0.428827	-5.98688	0.0228988	0.0437679
M8J77_002734	0.956719	-3.83214	7.64064e-05	0.00024007	*
M8J77_002735	2.1908	-7.85427	5.94632e-14	6.07467e-13	*
M8J77_002736	-0.830892	-0.940056	0.00348302	0.00802106	*
M8J77_002739	0.625047	-6.33033	0.00150291	0.0037353	*
M8J77_002740	0.457871	-2.73213	0.0853074	0.138032
M8J77_002741	9.84496	-8.57885	9.84763e-115	1.91772e-112	*
M8J77_002745	-2.23138	-1.43135	3.66005e-05	0.000121256	*
M8J77_002746	-0.604489	1.74625	0.22591	0.315155
M8J77_002747	0.391065	1.34829	0.343988	0.444366
M8J77_002754	1.01621	-3.3676	0.0474761	0.0829501
M8J77_002755	1.35565	-6.58555	1.68126e-06	6.87019e-06	*
M8J77_002758	-0.405229	-7.69551	0.0884477	0.142509
M8J77_002759	-0.431552	-3.02972	0.233544	0.323895
M8J77_002760	0.486462	-3.99833	0.0189656	0.0369142
M8J77_002761	-6.03936	-2.40979	5.99235e-13	5.53493e-12	*
M8J77_002763	0.209573	1.70653	0.658321	0.738911
M8J77_002767	0.736783	-3.64925	0.0045512	0.0102231	*
M8J77_002768	4.83803	-5.01522	1.78707e-27	4.31087e-26	*
M8J77_002770	0.109196	-2.725	0.686747	0.762949
M8J77_002771	-0.532094	-3.08441	0.124635	0.191145
M8J77_002772	10.3267	-7.37049	1.63556e-15	1.91584e-14	*
M8J77_002776	-0.389901	-3.82576	0.0575087	0.0980417
M8J77_002778	-0.546555	1.44119	0.212223	0.299231
M8J77_002779	0.700967	-3.90999	0.0474842	0.0829564
M8J77_002780	1.70267	-8.55954	2.80895e-09	1.69836e-08	*
M8J77_002781	-1.24091	-2.56574	1.43254e-05	5.07278e-05	*
M8J77_002784	0.640737	-5.19678	0.00147287	0.0036655	*
M8J77_002788	-0.438609	-5.19676	0.0250689	0.0475028
M8J77_002792	3.14154	0.0408272	2.00249e-07	9.38967e-07	*
M8J77_002796	10.4688	-8.80788	5.57712e-117	1.15849e-114	*
M8J77_002797	-0.885847	1.44487	0.0381149	0.068535
M8J77_002798	0.167926	-3.69515	0.456092	0.556026
M8J77_002800	0.310521	-1.29662	0.386756	0.488165
M8J77_002801	-6.64274	2.54989	1.42563e-08	7.86198e-08	*
M8J77_002802	-0.901739	1.19334	0.142902	0.214807
M8J77_002804	0.0505302	-5.32185	0.780736	0.838216
M8J77_002805	0.0421169	-3.06711	0.876299	0.912873
M8J77_002806	-0.292769	-6.30978	0.260749	0.354678
M8J77_002809	0.575283	-2.29842	0.0247468	0.0469543
M8J77_002812	-0.0425559	-1.12721	0.902005	0.932946
M8J77_002813	-0.255735	-6.66075	0.19176	0.275465
M8J77_002814	1.28574	-5.50626	1.50829e-07	7.18773e-07	*
M8J77_002815	-1.5723	1.67825	0.000655244	0.00174151	*
M8J77_002817	-0.24603	-1.80628	0.60218	0.690025
M8J77_002818	0.685314	1.34659	0.0815449	0.132702
M8J77_002820	-0.967421	-4.59256	2.27911e-05	7.79793e-05	*
M8J77_002822	3.4455	-7.29831	5.98445e-19	9.19305e-18	*
M8J77_002826	-2.36374	-3.16255	1.42618e-17	1.95903e-16	*
M8J77_002827	-1.75243	1.79658	0.0029736	0.00695155	*
M8J77_002828	1.43044	-0.91248	0.000320859	0.000902159	*
M8J77_002829	-0.879939	-0.453947	0.0893302	0.143634
M8J77_002835	0.181236	-4.43358	0.3304	0.430351
M8J77_002836	1.56294	-2.23082	3.41896e-08	1.79041e-07	*
M8J77_002840	5.9036	-2.53073	3.8963e-15	4.41731e-14	*
M8J77_002841	-0.0539113	-0.250993	0.888223	0.92216
M8J77_002842	0.0498849	-4.4977	0.809978	0.860812
M8J77_002844	6.36006	-2.4911	6.93004e-08	3.45762e-07	*
M8J77_002846	0.381808	-4.39849	0.0556361	0.0952569
M8J77_002847	0.231252	0.788866	0.618682	0.704243
M8J77_002848	-4.69146	-1.37976	1.7983e-24	3.77319e-23	*
M8J77_002851	0.314473	-4.26747	0.108243	0.169311
M8J77_002854	-3.21355	-4.34467	5.23412e-25	1.13649e-23	*
M8J77_002855	-0.321855	-7.60295	0.0900383	0.144673
M8J77_002856	-2.76918	-4.46809	1.03329e-08	5.80101e-08	*
M8J77_002857	-0.833734	-2.63853	0.0264587	0.0498132	*
M8J77_002858	-0.250464	-7.02575	0.214159	0.30137
M8J77_002859	1.84607	0.037919	0.000139107	0.000418372	*
M8J77_002861	-0.278885	-0.908502	0.454278	0.554355
M8J77_002862	-1.22755	2.04723	0.342837	0.443277
M8J77_002863	-0.133014	-5.75602	0.486355	0.584796
M8J77_002864	-0.369552	-4.7097	0.0808899	0.13182
M8J77_002866	0.0902485	-3.81443	0.685731	0.762127
M8J77_002867	-0.4476	-1.46846	0.150272	0.223976
M8J77_002872	-0.561381	-3.74995	0.0142719	0.028625
M8J77_002873	0.950576	-7.54361	0.000166778	0.000494045	*
M8J77_002874	0.281918	0.767509	0.63743	0.720568
M8J77_002875	0.268608	-6.22623	0.240218	0.33165
M8J77_002876	-0.418351	-2.69481	0.15601	0.231514
M8J77_002878	-2.49175	-7.62766	1.97171e-11	1.52887e-10	*
M8J77_002881	-0.442092	-4.71936	0.0169123	0.0333166
M8J77_002882	-0.959957	-0.227864	0.00404746	0.00919744	*
M8J77_002886	-0.366827	-0.586199	0.305519	0.404137
M8J77_002888	-1.94736	1.94744	6.87998e-05	0.000217806	*
M8J77_002889	0.139714	-6.6061	0.587623	0.677371
M8J77_002892	-1.08991	-3.30485	2.57077e-06	1.02083e-05	*
M8J77_002894	-0.322397	-3.81878	0.138136	0.208516
M8J77_002895	5.74063	-7.24611	8.0959e-06	2.97745e-05	*
M8J77_002896	-0.179885	-3.67777	0.47563	0.57445
M8J77_002897	-1.23362	0.00211009	0.0403108	0.0720193
M8J77_002899	0.364055	-2.08753	0.229875	0.319779
M8J77_002900	1.0531	-6.9283	2.72945e-05	9.24996e-05	*
M8J77_002901	5.55493	-4.19613	1.53717e-06	6.3187e-06	*
M8J77_002902	7.00506	-2.82953	1.92372e-46	8.21096e-45	*
M8J77_002904	-1.03138	-5.97131	5.99996e-06	2.24698e-05	*
M8J77_002906	-1.18573	0.166284	0.0031925	0.00741691	*
M8J77_002907	-2.53971	2.04674	0.015626	0.0310363	*
M8J77_002909	0.267123	-5.28694	0.148484	0.221648
M8J77_002910	-0.239954	-4.20237	0.219295	0.307533
M8J77_002911	-3.33135	1.00781	1.34935e-12	1.19668e-11	*
M8J77_002913	-0.31395	-1.41348	0.354457	0.455216
M8J77_002914	-6.71072	2.49853	2.63304e-08	1.40161e-07	*
M8J77_002916	-0.0193675	-1.42486	0.968729	0.981114
M8J77_002917	0.11303	-1.54996	0.765375	0.825808
M8J77_002918	0.0669874	-4.44059	0.747272	0.812461
M8J77_002920	-0.134451	-7.29617	0.48028	0.579317
M8J77_002922	1.93389	-5.57752	2.54971e-17	3.44165e-16	*
M8J77_002923	0.610189	-3.36496	0.00815106	0.0173519	*
M8J77_002924	0.395267	-1.16616	0.272322	0.367373
M8J77_002925	0.017125	-5.16527	0.930704	0.953659
M8J77_002926	-0.130723	-4.57419	0.50901	0.605957
M8J77_002927	-1.75999	-1.57455	3.41391e-10	2.30658e-09	*
M8J77_002929	-0.0187332	-5.00539	0.927131	0.950936
M8J77_002930	-0.856091	-4.7944	0.000113446	0.000345645	*
M8J77_002932	-6.90779	2.3462	6.02371e-10	3.9458e-09	*
M8J77_002933	-0.859131	-0.534116	0.0472645	0.0826653
M8J77_002935	0.0533014	0.212809	0.916284	0.943749
M8J77_002936	-0.751625	0.528488	0.0555201	0.0951025
M8J77_002938	5.1248	-4.50973	1.6385e-11	1.28166e-10	*
M8J77_002939	-0.598656	-2.87484	0.0681047	0.113782
M8J77_002940	-1.31452	0.654613	0.00222337	0.00533853	*
M8J77_002942	-3.23731	-6.20703	1.29794e-15	1.5377e-14	*
M8J77_002943	0.56267	-2.55853	0.0796529	0.130143
M8J77_002944	0.335429	-3.09337	0.221347	0.309922
M8J77_002945	0.341135	-3.99672	0.128531	0.196091
M8J77_002947	-0.0403484	-2.41356	0.891669	0.924813
M8J77_002948	-1.16981	1.14633	0.0394949	0.0707036
M8J77_002953	-0.937509	0.32788	0.00170434	0.00418805	*
M8J77_002956	0.0338094	-6.02098	0.851815	0.893491
M8J77_002959	0.0932672	-3.67754	0.698335	0.772782
M8J77_002961	0.189705	-5.05332	0.307059	0.405801
M8J77_002962	5.31739	-6.47997	2.06774e-05	7.11903e-05	*
M8J77_002963	1.27501	-3.07401	1.4284e-05	5.05948e-05	*
M8J77_002965	0.68534	-5.33052	0.000378026	0.00104901	*
M8J77_002968	-1.64025	-5.55169	2.94394e-11	2.24154e-10	*
M8J77_002969	0.907955	-6.58372	0.000264253	0.00075423	*
M8J77_002970	-1.80245	1.19162	6.27752e-05	0.000200133	*
M8J77_002971	1.04748	-5.78378	1.56606e-08	8.59332e-08	*
M8J77_002972	-0.588805	0.0718175	0.369212	0.469936
M8J77_002973	-0.487581	0.751818	0.349773	0.450375
M8J77_002974	-1.08608	-0.669446	0.0240714	0.0457937	*
M8J77_002975	1.03515	-5.59843	1.13694e-06	4.76407e-06	*
M8J77_002978	-1.91005	-6.28383	2.16905e-10	1.49467e-09	*
M8J77_002980	8.88266	-8.14655	2.8267e-149	4.06501e-146	*
M8J77_002982	-0.10135	-5.08365	0.60362	0.691251
M8J77_002983	-0.188958	-4.64143	0.46207	0.561628
M8J77_002985	5.95775	-5.18241	1.45275e-08	7.99977e-08	*
M8J77_002987	-2.41142	0.372067	1.35489e-06	5.61632e-06	*
M8J77_002988	-3.44839	-5.44463	3.55582e-11	2.68373e-10	*
M8J77_002993	0.393935	-6.06784	0.0685957	0.114469
M8J77_002995	0.311117	-5.71224	0.194779	0.278934
M8J77_002999	-3.93839	-2.20061	4.231e-13	3.96683e-12	*
M8J77_003000	-0.58931	-1.58689	0.0589036	0.100164
M8J77_003002	-5.04702	-2.35967	2.77043e-28	6.89656e-27	*
M8J77_003004	-3.72435	-5.1032	4.95611e-05	0.000160552	*
M8J77_003005	0.705507	-1.91907	0.032423	0.0594997
M8J77_003006	-0.043044	-5.4752	0.818322	0.867362
M8J77_003009	-8.65621	0.857258	3.60095e-17	4.81199e-16	*
M8J77_003010	-0.300198	-4.79538	0.182528	0.264237
M8J77_003018	-1.19833	1.2967	0.0102342	0.0212871	*
M8J77_003019	0.396977	-5.85239	0.0756579	0.124498
M8J77_003022	-1.87052	1.46944	0.000216344	0.000627257	*
M8J77_003024	6.4729	-6.10375	6.736e-126	2.06442e-123	*
M8J77_003026	0.594056	-1.35492	0.311928	0.411074
M8J77_003028	0.945604	-1.37331	0.0986799	0.1565
M8J77_003029	-3.62979	-5.53047	1.31814e-08	7.29933e-08	*
M8J77_003031	0.470157	-5.68543	0.0170844	0.0336238
M8J77_003032	-5.40155	-8.57416	9.88256e-24	2.0082e-22	*
M8J77_003033	4.99671	-1.61698	8.94845e-08	4.392e-07	*
M8J77_003034	0.131322	-6.71406	0.562253	0.65458
M8J77_003035	-1.60028	1.46221	0.010827	0.0223534	*
M8J77_003036	5.8916	-1.35053	3.55925e-13	3.35891e-12	*
M8J77_003037	0.291331	-3.35077	0.21092	0.297682
M8J77_003039	0.673779	-6.43176	0.000844286	0.00219801	*
M8J77_003043	-0.28189	-4.56162	0.124068	0.190451
M8J77_003044	-0.900933	-5.28951	0.000234153	0.00067481	*
M8J77_003045	-1.30024	-5.70503	3.56264e-08	1.85992e-07	*
M8J77_003046	-3.13495	-3.11675	1.26336e-06	5.26142e-06	*
M8J77_003048	-0.696929	-0.872809	0.01511	0.0301646	*
M8J77_003049	9.14439	-8.80178	3.67705e-102	4.91017e-100	*
M8J77_003050	5.42625	-2.91075	9.30406e-07	3.95227e-06	*
M8J77_003052	-1.49839	-6.41934	1.51411e-05	5.33075e-05	*
M8J77_003053	0.017557	-4.32403	0.929657	0.952745
M8J77_003057	0.684572	-5.99283	0.00037455	0.00104107	*
M8J77_003059	-0.520767	1.24309	0.209704	0.296207
M8J77_003061	4.49853	-0.567399	1.71739e-06	7.00865e-06	*
M8J77_003063	-0.792285	-3.2706	0.000398798	0.00110191	*
M8J77_003064	0.0436286	-4.05712	0.856945	0.897512
M8J77_003066	-0.77258	-2.92552	0.00682437	0.014763	*
M8J77_003067	-0.388454	-0.591614	0.253264	0.346134
M8J77_003068	-3.2823	1.17832	1.57552e-05	5.52615e-05	*
M8J77_003070	-0.956748	-5.39955	6.34374e-06	2.36719e-05	*
M8J77_003071	-0.746821	-4.72509	0.000321321	0.000903188	*
M8J77_003072	1.01865	-3.90091	0.00132159	0.00331372	*
M8J77_003073	-3.22171	1.92988	2.62075e-08	1.39547e-07	*
M8J77_003074	-0.225033	-0.27008	0.466259	0.565653
M8J77_003075	-1.25255	-0.124377	0.000545846	0.00147503	*
M8J77_003077	0.279753	-0.346246	0.319089	0.418534
M8J77_003079	-3.27933	-5.30239	2.87423e-05	9.68526e-05	*
M8J77_003080	-1.0565	-4.34623	1.37545e-05	4.88211e-05	*
M8J77_003081	2.21898	-8.86157	1.91237e-14	2.04529e-13	*
M8J77_003082	-0.275486	-1.11372	0.3366	0.436813
M8J77_003083	-0.93949	0.46344	0.0905922	0.145363
M8J77_003084	0.166572	-4.48378	0.394961	0.496394
M8J77_003085	-0.420715	-0.25119	0.23868	0.329892
M8J77_003086	-0.698599	-3.28216	0.0371408	0.0669897
M8J77_003087	-0.460154	1.37671	0.321775	0.421407
M8J77_003090	0.593116	-3.07493	0.060078	0.101959
M8J77_003094	-0.213913	-0.594003	0.551829	0.644818
M8J77_003095	-2.87296	-1.82199	1.23754e-14	1.34354e-13	*
M8J77_003096	0.426673	-2.56105	0.0974774	0.154882
M8J77_003099	0.886307	-5.41381	4.07028e-05	0.000133662	*
M8J77_003100	0.467576	-2.25509	0.14408	0.216264
M8J77_003101	0.176563	-6.05429	0.410827	0.513122
M8J77_003103	-0.531528	-8.92588	0.036225	0.0656227
M8J77_003106	-0.356496	0.897306	0.549502	0.642862
M8J77_003107	-0.291766	-3.54354	0.26433	0.358662
M8J77_003108	-0.389867	-0.57499	0.225676	0.314923
M8J77_003109	0.248047	-1.87145	0.439958	0.541083
M8J77_003110	-0.417626	2.10383	0.494306	0.592161
M8J77_003111	-0.798207	-5.80833	0.000247828	0.000710715	*
M8J77_003115	0.393342	1.59132	0.564997	0.657084
M8J77_003116	-4.36542	-4.2191	4.69282e-05	0.000152525	*
M8J77_003117	-0.384964	-4.66611	0.0878944	0.141733
M8J77_003119	0.0533807	-0.419225	0.879261	0.914888
M8J77_003120	-0.893313	-3.46413	0.0103283	0.0214515	*
M8J77_003122	0.694684	-0.593617	0.0488821	0.0849935
M8J77_003124	-2.36033	-3.06156	3.32776e-12	2.8317e-11	*
M8J77_003125	7.47945	-7.71711	1.14006e-111	1.99192e-109	*
M8J77_003126	0.571923	-0.3479	0.200295	0.285599
M8J77_003128	0.254105	-0.0134933	0.589885	0.679393
M8J77_003129	0.112029	-4.2582	0.608223	0.695173
M8J77_003130	0.446204	-4.47116	0.0298003	0.0553245
M8J77_003131	-0.376445	-1.51625	0.265818	0.360393
M8J77_003133	3.50059	-0.386581	1.42949e-08	7.88098e-08	*
M8J77_003134	0.594216	-3.7017	0.0170071	0.0334929	*
M8J77_003137	0.162712	1.29863	0.804442	0.856926
M8J77_003139	-1.0826	-5.84482	3.01324e-08	1.58952e-07	*
M8J77_003140	0.434957	1.73443	0.413159	0.515587
M8J77_003141	1.22723	1.25928	0.0264668	0.0498234	*
M8J77_003143	-0.424423	2.10021	0.510536	0.607537
M8J77_003145	1.44014	-5.28126	3.74172e-10	2.51352e-09	*
M8J77_003147	1.62547	-4.39863	1.08708e-09	6.92437e-09	*
M8J77_003148	0.465299	-2.39865	0.0774627	0.127065
M8J77_003149	-1.57556	-6.10629	2.26682e-05	7.75872e-05	*
M8J77_003151	-1.01612	-7.6623	1.4266e-06	5.89139e-06	*
M8J77_003152	-0.0475257	-4.94425	0.854716	0.895779
M8J77_003153	-2.32831	-4.54045	0.00705651	0.0152176	*
M8J77_003159	0.0162966	-6.37468	0.929301	0.952535
M8J77_003161	0.0737442	-1.29276	0.874828	0.911645
M8J77_003163	-0.556183	-0.142682	0.231817	0.322025
M8J77_003164	-3.03214	-6.61049	2.02874e-26	4.67085e-25	*
M8J77_003165	-0.351549	0.823754	0.401711	0.503519
M8J77_003167	-1.30219	-4.66941	4.02474e-05	0.000132306	*
M8J77_003168	2.35065	1.89778	0.09876	0.156587
M8J77_003173	-0.454257	1.87649	0.409021	0.511208
M8J77_003174	1.1544	-7.17282	6.10073e-07	2.66916e-06	*
M8J77_003177	1.14775	-0.994114	0.000869367	0.00225828	*
M8J77_003178	2.88674	-6.97533	2.83747e-30	7.6879e-29	*
M8J77_003179	-1.03004	-1.27002	0.0116946	0.0239306	*
M8J77_003181	-1.13083	-5.00598	4.91637e-06	1.86812e-05	*
M8J77_003182	2.88467	0.502883	4.49851e-05	0.000146668	*
M8J77_003184	2.07037	-6.1408	1.6014e-20	2.702e-19	*
M8J77_003185	1.88636	1.4834	1.14081e-05	4.09354e-05	*
M8J77_003186	5.58632	-0.0160123	1.65259e-17	2.25677e-16	*
M8J77_003187	-1.60296	-2.73369	1.4769e-09	9.24981e-09	*
M8J77_003188	-0.199186	-5.08162	0.522905	0.619068
M8J77_003190	0.0960421	-4.14286	0.682649	0.759514
M8J77_003191	0.602464	-4.12277	0.00364963	0.00837588	*
M8J77_003192	-0.418413	2.05004	0.386622	0.488141
M8J77_003194	-1.27959	2.01727	0.00658578	0.0143015	*
M8J77_003195	-0.762778	-1.06154	0.117517	0.181613
M8J77_003196	0.409229	-5.09639	0.0271944	0.0510288
M8J77_003199	0.415534	-2.18821	0.119308	0.184043
M8J77_003200	-0.157385	-4.35601	0.436277	0.537653
M8J77_003201	0.583949	-3.08357	0.0106636	0.0220552
M8J77_003202	0.295763	-2.61339	0.329046	0.429095
M8J77_003204	-1.43045	-5.08334	0.00220097	0.00528953	*
M8J77_003205	-0.410266	-5.13163	0.0579847	0.0987542
M8J77_003206	1.43958	-5.30559	0.00537142	0.0118909	*
M8J77_003207	-7.21686	2.09768	1.70023e-10	1.18781e-09	*
M8J77_003209	0.451454	-3.20035	0.073978	0.122207
M8J77_003211	0.0576383	-8.4216	0.766228	0.826246
M8J77_003214	4.79939	-0.00942724	8.37535e-19	1.27299e-17	*
M8J77_003216	-1.60467	0.420652	0.00144637	0.00360485	*
M8J77_003218	0.120058	-3.43084	0.635642	0.719068
M8J77_003219	1.16138	-5.94901	4.36e-08	2.24856e-07	*
M8J77_003223	1.19563	-3.54751	0.00011606	0.000353148	*
M8J77_003224	-1.25121	-3.17892	3.8347e-06	1.47997e-05	*
M8J77_003227	-0.944087	-6.69054	8.48846e-07	3.63222e-06	*
M8J77_003229	5.06422	-9.37028	5.17854e-53	2.52775e-51	*
M8J77_003231	-2.33155	0.576398	0.0316897	0.0583914
M8J77_003233	0.690167	-6.38016	0.000344291	0.000963406	*
M8J77_003236	1.64758	-3.60127	6.08777e-09	3.52029e-08	*
M8J77_003238	-0.954974	0.260198	0.0176708	0.0346465	*
M8J77_003240	-1.1131	1.97225	0.0432653	0.0766104
M8J77_003241	-0.886874	-5.66382	1.64627e-05	5.75271e-05	*
M8J77_003243	-1.43195	1.63555	0.0153979	0.0306564	*
M8J77_003244	-3.51428	-5.89582	3.37547e-10	2.28474e-09	*
M8J77_003247	-0.982687	-6.5584	7.52086e-06	2.7809e-05	*
M8J77_003250	-0.871976	0.824589	0.0294457	0.0547749
M8J77_003251	-0.551285	-8.48912	0.0564896	0.0965155
M8J77_003253	-2.47789	-4.26725	1.26259e-10	8.98517e-10	*
M8J77_003254	-0.0616397	-5.17636	0.746505	0.811767
M8J77_003256	-0.844457	-3.49492	0.00089137	0.0023103	*
M8J77_003257	-4.64427	-2.33525	1.71206e-29	4.53132e-28	*
M8J77_003259	0.0816515	-1.26607	0.784598	0.8413
M8J77_003260	-1.95794	-1.54875	0.000127805	0.000386246	*
M8J77_003262	0.0336415	-0.256075	0.936379	0.957952
M8J77_003263	5.86539	-1.92043	8.86256e-14	8.88394e-13	*
M8J77_003265	-0.0225132	-3.88446	0.926093	0.95021
M8J77_003266	-1.32384	-5.10763	2.35511e-08	1.26338e-07	*
M8J77_003267	-0.340754	-5.492	0.060275	0.102238
M8J77_003270	5.62048	-4.42626	5.30759e-07	2.3444e-06	*
M8J77_003272	-0.0660851	2.11568	1	1
M8J77_003273	0.826487	1.35294	0.0287125	0.0535816
M8J77_003274	-0.182049	1.3936	0.698182	0.772716
M8J77_003276	-0.000924326	-6.19128	0.996532	1
M8J77_003278	-0.597628	2.06887	0.304123	0.402605
M8J77_003279	-0.629302	-4.64995	0.00168633	0.00414925	*
M8J77_003280	-0.216779	-7.09539	0.357335	0.45795
M8J77_003282	-2.14799	1.43487	0.0110621	0.0227885	*
M8J77_003283	2.47443	-1.72366	2.37598e-06	9.49124e-06	*
M8J77_003284	0.111734	-5.99803	0.593085	0.682112
M8J77_003287	5.12775	-6.31375	5.38223e-06	2.03603e-05	*
M8J77_003288	0.133464	-5.87499	0.609363	0.696075
M8J77_003290	-3.61003	-3.53731	3.4074e-25	7.47669e-24	*
M8J77_003291	-1.14413	-1.13803	0.000101765	0.000312244	*
M8J77_003292	-0.0690587	-6.61284	0.747645	0.812771
M8J77_003294	-0.287917	-5.91593	0.124553	0.19105
M8J77_003296	0.756111	-4.83811	5.75303e-05	0.000184418	*
M8J77_003297	-0.589624	0.602739	0.125665	0.192504
M8J77_003300	-0.355397	0.344165	0.318784	0.418222
M8J77_003303	-1.69355	1.4558	6.96501e-05	0.000220323	*
M8J77_003304	0.383527	-4.4645	0.0672175	0.11246
M8J77_003305	0.402245	-4.94296	0.0752461	0.123965
M8J77_003306	0.755867	1.11734	0.0735069	0.121536
M8J77_003307	0.443573	-4.9696	0.0264543	0.0498101
M8J77_003308	4.99496	-1.8486	9.94207e-05	0.000305803	*
M8J77_003309	4.67621	-0.49394	0.00747425	0.0160297	*
M8J77_003310	-2.37788	-7.78756	1.50289e-15	1.77337e-14	*
M8J77_003311	-0.00404512	0.609282	1	1
M8J77_003312	-0.453178	-4.971	0.0165409	0.0326435
M8J77_003318	0.0261111	-4.68697	0.906475	0.936326
M8J77_003319	3.24572	-5.60181	2.2651e-13	2.17382e-12	*
M8J77_003321	0.451974	-5.78779	0.0563227	0.0962832
M8J77_003324	0.599927	-6.85132	0.001783	0.00437099	*
M8J77_003327	-0.357403	-3.18749	0.318777	0.418222
M8J77_003329	0.454798	-4.45172	0.0810207	0.131998
M8J77_003330	-2.70901	-0.532281	5.64142e-14	5.78531e-13	*
M8J77_003331	-0.10061	-6.22324	0.590186	0.679568
M8J77_003335	-1.73747	2.09532	0.0242918	0.046166	*
M8J77_003340	-1.77731	-6.17312	7.43526e-13	6.78059e-12	*
M8J77_003341	0.0573751	-6.00649	0.787795	0.843706
M8J77_003342	-3.1418	-1.1204	1.37485e-16	1.7653e-15	*
M8J77_003343	-0.234073	-3.89148	0.27647	0.371958
M8J77_003344	-1.12438	-4.28514	4.00971e-05	0.000131881	*
M8J77_003345	1.78796	-7.28034	2.00902e-09	1.23793e-08	*
M8J77_003346	-0.467911	-0.425743	0.110095	0.171704
M8J77_003347	0.113288	0.614913	0.84634	0.889695
M8J77_003348	-1.29169	-2.77265	3.95415e-06	1.52261e-05	*
M8J77_003352	5.12586	-4.71208	8.12644e-16	9.80154e-15	*
M8J77_003357	-6.75497	-0.923296	3.9212e-25	8.56387e-24	*
M8J77_003359	-2.87393	1.25946	1.83953e-05	6.38271e-05	*
M8J77_003360	-0.951976	0.924139	0.0358856	0.0651024
M8J77_003361	-0.758151	-2.74711	0.0231413	0.0441817	*
M8J77_003364	-3.60038	-7.49387	2.6452e-23	5.27207e-22	*
M8J77_003366	0.419759	-3.77288	0.0467175	0.0818694
M8J77_003369	-1.62098	2.16242	0.00515156	0.0114448	*
M8J77_003370	-0.395331	1.52654	0.595309	0.684165
M8J77_003373	-5.29575	-4.30394	8.80562e-07	3.75504e-06	*
M8J77_003375	-1.07095	-5.98539	2.06942e-06	8.3487e-06	*
M8J77_003379	-2.70652	-3.52611	4.7027e-28	1.16139e-26	*
M8J77_003381	-0.57506	-5.98858	0.00203951	0.0049319
M8J77_003382	-0.768224	1.91662	0.205614	0.291739
M8J77_003383	0.607265	-2.56349	0.0400403	0.0715771
M8J77_003388	10.0607	-11.5369	3.26404e-128	1.15134e-125	*
M8J77_003391	0.476124	-5.26946	0.0171699	0.0337596
M8J77_003392	5.78251	-3.47628	5.12145e-07	2.26563e-06	*
M8J77_003396	1.21182	-4.34518	1.33545e-06	5.54187e-06	*
M8J77_003400	-0.0909505	1.60475	0.895758	0.927922
M8J77_003401	6.58764	-2.55852	5.74008e-09	3.33367e-08	*
M8J77_003403	0.358152	-0.33678	0.412523	0.514828
M8J77_003407	-0.0612113	-6.01819	0.76825	0.827806
M8J77_003411	0.911561	-6.89715	4.02152e-06	1.54664e-05	*
M8J77_003412	-0.684143	-2.3232	0.0109023	0.0224892	*
M8J77_003413	0.51267	-1.99543	0.329896	0.429922
M8J77_003415	-0.046206	-6.91038	0.813431	0.863409
M8J77_003417	-2.5601	0.618513	2.13394e-08	1.15035e-07	*
M8J77_003421	6.81034	-7.76948	8.53302e-74	6.33035e-72	*
M8J77_003422	-0.722868	0.811305	0.239179	0.33046
M8J77_003423	0.141948	-4.42314	0.491748	0.589537
M8J77_003424	-0.138925	-3.1437	0.574268	0.66563
M8J77_003427	-0.0778875	-2.35481	0.801286	0.854506
M8J77_003431	-0.148388	-5.95325	0.449722	0.550341
M8J77_003433	-0.161599	0.0276631	0.739557	0.806231
M8J77_003434	0.413216	-5.87949	0.031007	0.0573256
M8J77_003435	-0.00104398	-5.13306	0.99655	1
M8J77_003438	6.54987	-1.61519	2.02348e-10	1.40004e-09	*
M8J77_003439	-1.37913	-5.19336	0.0022033	0.00529376	*
M8J77_003440	-0.0905409	0.792443	0.848716	0.891282
M8J77_003443	-0.0760902	-1.89755	0.827108	0.874394
M8J77_003444	2.69017	-2.84306	5.69766e-14	5.8302e-13	*
M8J77_003446	-0.967871	1.01174	0.00417938	0.00946156	*
M8J77_003447	-0.0295532	1.16111	1	1
M8J77_003449	-1.05296	-5.66223	0.000647543	0.00172349	*
M8J77_003450	1.27038	-4.10408	1.29015e-07	6.19715e-07	*
M8J77_003451	-0.462507	-4.53285	0.0279368	0.0522644
M8J77_003454	1.92986	-2.04902	2.19486e-09	1.34623e-08	*
M8J77_003455	-1.9279	-6.72512	1.75601e-12	1.53476e-11	*
M8J77_003456	-0.872805	-1.95839	0.0742193	0.122508
M8J77_003458	-0.974873	2.12373	0.0405454	0.07239
M8J77_003460	0.814323	-4.19309	0.00189152	0.00461153	*
M8J77_003461	-0.0935787	-1.66251	0.750026	0.814649
M8J77_003462	-0.619399	2.11507	0.352113	0.452859
M8J77_003463	2.72103	-6.02857	4.32932e-21	7.529e-20	*
M8J77_003464	1.88087	-2.43718	6.49346e-08	3.26069e-07	*
M8J77_003465	7.77289	-1.70461	1.98642e-16	2.51429e-15	*
M8J77_003466	-0.0811101	-6.90023	0.687888	0.763934
M8J77_003469	-0.808402	0.836978	0.232413	0.322747
M8J77_003474	1.30869	-3.12679	9.671e-07	4.09604e-06	*
M8J77_003476	-0.494945	-2.21239	0.148419	0.221603
M8J77_003477	0.0751444	-3.01252	0.81925	0.868001
M8J77_003478	0.00319862	0.254506	1	1
M8J77_003479	-1.2397	0.196659	0.00740717	0.0159049	*
M8J77_003480	0.0915743	-4.01592	0.758401	0.820409
M8J77_003481	-0.0105811	-4.24555	0.96212	0.976218
M8J77_003482	-1.67246	-0.02447	6.58706e-08	3.30236e-07	*
M8J77_003483	-2.3852	-0.942182	7.54287e-08	3.74042e-07	*
M8J77_003485	1.29834	-3.30666	9.60314e-05	0.000296109	*
M8J77_003493	-2.64618	2.36086	0.000917975	0.00237497	*
M8J77_003496	-0.075785	-4.42287	0.698235	0.772716
M8J77_003497	0.738495	-8.27601	0.000533942	0.00144583	*
M8J77_003499	-0.871072	-2.90432	0.0379374	0.0682552
M8J77_003501	-0.869017	-0.367429	0.0351754	0.0639381
M8J77_003502	1.26798	-1.86054	0.00131912	0.00330842	*
M8J77_003504	1.65263	-3.85366	2.56285e-06	1.0179e-05	*
M8J77_003505	2.72597	-2.87178	2.04358e-14	2.18188e-13	*
M8J77_003506	0.552686	-1.12576	0.0807937	0.13172
M8J77_003510	-0.506349	1.07341	0.310318	0.409443
[truncated: 13,211 more rows]

## Sheet: S2b
Supplemental Table 2b . Differential expression analysis data for B. cockerelli bacteriomes compared to body tissues using EdgeR exactTest. Asterisk indicates significantly differentially expressed genes (FDR adjusted p value < 0.05 and fold change >1.5X)
	logFC	logCPM	PValue	FDR	sig DE
ANN00001	-1.76346	2.27212	0.0010112	0.00160775	*
ANN00004	-1.35365	0.96591	0.000229284	0.000389426	*
ANN00011	-0.957406	0.348019	0.0187396	0.0254956	*
ANN00012	0.555804	1.63832	0.242181	0.282132
ANN00013	-0.804881	-0.553847	0.00110581	0.00174814	*
ANN00017	3.89425	-0.129096	6.03286e-11	1.67166e-10	*
ANN00020	-0.358246	1.87758	0.593768	0.635887
ANN00021	-0.747486	0.796652	0.2371	0.276644
ANN00025	-0.0727264	-3.80966	0.698496	0.734691
ANN00026	-0.843744	0.839962	0.127942	0.155883
ANN00043	0.290232	1.46223	0.44698	0.493106
ANN00047	1.37623	1.43199	0.00472	0.00692411	*
ANN00050	0.813683	2.05946	0.178218	0.212344
ANN00053	2.92927	-0.449452	8.41341e-19	3.43108e-18	*
ANN00077	1.12777	-2.39506	9.88769e-07	2.08372e-06	*
ANN00079	0.064408	1.65112	0.889913	0.907167
ANN00084	1.20942	2.09671	0.00449254	0.00661447	*
ANN00088	-0.230457	1.15132	0.526459	0.571613
ANN00094	0.0117668	0.380144	1	1
ANN00096	1.22464	1.97609	0.00254635	0.00386385	*
ANN00097	-0.898375	0.369362	0.00345894	0.00515865	*
ANN00098	8.4897	-5.87152	0.00126397	0.00198421	*
ANN00103	-2.56829	1.58707	1.65609e-09	4.20056e-09	*
ANN00118	2.11527	-0.921294	1.36429e-09	3.47771e-09	*
ANN00122	-1.33008	1.46897	0.00110971	0.00175369	*
ANN00133	0.517969	-1.41113	0.0157049	0.0215841
ANN00141	1.4345	2.0918	0.0323858	0.0427331	*
ANN00152	-0.597981	1.875	0.262233	0.303336
ANN00156	-1.16608	1.1628	0.00242779	0.00369268	*
ANN00162	-0.164471	1.99473	0.813214	0.838964
ANN00171	1.76631	-0.821328	4.14352e-09	1.02707e-08	*
ANN00172	0.889287	1.99145	0.15781	0.189537
ANN00174	-1.90308	1.01853	1.21141e-07	2.72124e-07	*
ANN00180	0.0184924	1.14545	1	1
ANN00185	-1.37445	1.48127	6.40325e-05	0.00011515	*
ANN00187	3.04753	0.626822	1.61035e-13	5.15137e-13	*
ANN00192	0.508624	1.57005	0.229048	0.267889
ANN00202	-0.635498	0.620398	0.0444722	0.0576711
ANN00203	0.457882	0.790191	0.265324	0.306658
ANN00204	1.6867	1.07783	0.0910424	0.113311
ANN00205	7.8049	-5.16516	0.0020664	0.00317006	*
ANN00207	3.24102	2.40482	0.000121101	0.000211211	*
ANN00208	-1.01749	0.236423	0.000390652	0.00064796	*
ANN00210	7.61607	2.02531	2.72019e-16	9.94758e-16	*
ANN00211	7.64938	1.99589	1.01065e-13	3.26322e-13	*
ANN00213	7.67909	-4.27876	0.00061904	0.0010064	*
ANN00215	-0.116653	0.659018	0.733947	0.766876
ANN00216	-3.00812	0.140681	5.45417e-14	1.78649e-13	*
ANN00217	-1.96372	-0.559125	6.27501e-06	1.24063e-05	*
ANN00224	1.35235	2.26691	0.00188002	0.0028968	*
ANN00226	-0.0753146	2.01654	1	1
ANN00227	0.852598	2.18761	0.276832	0.318859
ANN00237	-1.21879	1.06122	0.0227003	0.0305401	*
ANN00243	-1.03242	0.997868	0.00599662	0.00868431	*
ANN00251	1.75367	1.37982	6.6876e-06	1.31919e-05	*
ANN00252	1.2633	0.970418	0.000334445	0.000558403	*
ANN00264	2.30468	2.27444	2.00908e-05	3.80269e-05	*
ANN00265	2.58499	2.06647	5.18406e-06	1.03112e-05	*
ANN00273	-0.762601	1.53595	0.081773	0.102473
ANN00274	1.8828	0.917302	2.77719e-09	6.95226e-09	*
ANN00278	-0.114853	1.44229	0.753232	0.784689
ANN00280	5.42387	-0.768573	1.05687e-29	6.90536e-29	*
ANN00285	0.077732	1.30736	0.90545	0.92099
ANN00286	-0.813374	1.14857	0.0816854	0.10238
ANN00295	1.0264	1.87178	0.28094	0.323325
ANN00301	0.85527	1.85324	0.112298	0.137968
ANN00302	-0.804659	2.18965	0.207109	0.243881
ANN00305	0.188368	-0.684184	0.595397	0.637509
ANN00306	0.308848	-1.70279	0.0828502	0.103744
ANN00307	0.517651	-4.21703	0.000548222	0.000895355
ANN00308	0.172824	-2.64338	0.260025	0.300999
ANN00320	8.14522	1.55578	5.77544e-21	2.58335e-20	*
ANN00326	-2.14369	0.0226673	4.75275e-05	8.65925e-05	*
ANN00328	-1.61564	1.97209	0.000652484	0.00105878	*
ANN00334	0.391356	2.10405	0.498438	0.543861
ANN00335	0.571087	0.329738	0.102733	0.126953
ANN00336	1.25806	2.1538	0.222247	0.260613
ANN00339	-0.539629	0.0184047	0.0341041	0.0448843
ANN00342	2.00604	2.25906	8.57535e-05	0.000152115	*
ANN00343	4.29715	-0.661458	5.91584e-42	5.96098e-41	*
ANN00351	-1.52716	1.53939	0.00097327	0.00155008	*
ANN00355	-0.536252	1.23654	0.288652	0.331521
ANN00365	-1.5673	1.8124	0.00518302	0.00756018	*
ANN00369	1.29029	2.05256	0.203725	0.240287
ANN00376	3.2241	1.70234	6.89827e-10	1.78953e-09	*
ANN00387	0.180077	1.46337	0.690641	0.727621
ANN00392	-0.789087	2.25249	0.156128	0.187627
ANN00410	-0.745548	0.844729	0.0194081	0.0263493	*
ANN00417	7.29671	-5.03246	0.000109317	0.000191701	*
ANN00419	4.92497	-1.35418	7.62316e-39	6.93998e-38	*
ANN00420	2.01459	1.56259	0.000993818	0.00158135	*
ANN00421	1.42262	2.059	0.16152	0.193765
ANN00424	1.38003	2.04998	0.010521	0.014789	*
ANN00431	1.59541	1.37605	0.0497058	0.0640804
ANN00435	1.64643	1.7106	0.000114994	0.000201185	*
ANN00443	6.02794	-1.87765	2.43853e-81	7.53026e-80	*
ANN00453	3.2072	0.621039	6.15806e-05	0.0001109	*
ANN00457	0.489322	2.14285	0.316408	0.360558
ANN00461	2.71114	1.47935	0.000272033	0.00045846	*
ANN00465	-1.53322	1.56746	8.21479e-05	0.000145984	*
ANN00469	-1.62203	1.38702	0.00229004	0.00349428	*
ANN00471	0.113611	0.596588	0.851367	0.872838
ANN00473	-0.961149	0.82787	0.00154235	0.00240073	*
ANN00476	1.23651	2.27658	0.0220913	0.0297672	*
ANN00484	-0.858245	1.7161	0.0720855	0.0909781
ANN00486	-0.246449	0.657538	0.473853	0.519865
ANN00491	-1.12397	0.582105	0.000238991	0.000404931	*
ANN00493	2.86573	-0.337781	2.57886e-22	1.22426e-21	*
ANN00501	-1.17391	0.293442	8.12142e-05	0.000144394	*
ANN00503	0.264485	1.7145	0.571941	0.615142
ANN00507	7.01663	2.52611	1.22942e-12	3.76183e-12	*
ANN00508	0.316629	0.645228	0.461613	0.507702
ANN00515	-0.756933	1.58392	0.0559333	0.0716684
ANN00516	-2.61322	1.08503	4.47032e-06	8.94223e-06	*
ANN00519	0.980409	1.6283	0.014377	0.0198685	*
ANN00521	-0.120166	1.50209	0.762091	0.792558
ANN00524	-0.204471	1.39757	0.635147	0.674985
ANN00529	-1.21722	-0.25557	0.000292605	0.000491395	*
ANN00530	-1.49351	0.647907	2.33114e-05	4.38702e-05	*
ANN00532	-2.2791	-4.65235	7.3396e-32	5.2526e-31	*
ANN00534	1.23414	-2.14946	5.96721e-08	1.36879e-07	*
ANN00539	-1.00947	1.54334	0.109238	0.134444
ANN00547	2.52271	0.306721	3.32653e-14	1.10116e-13	*
ANN00550	0.580879	1.77778	0.182403	0.216928
ANN00561	2.95224	2.05713	1.67256e-08	3.97807e-08	*
ANN00569	-0.516883	2.37321	0.479347	0.525328
ANN00571	-0.701752	0.0152778	0.0694945	0.0878662
ANN00572	-1.09941	0.844504	0.0080698	0.0115078	*
ANN00573	3.2801	2.35009	0.000261565	0.000441646	*
ANN00574	-1.15196	1.05666	0.0355473	0.0466797	*
ANN00575	2.25143	1.15735	0.000225194	0.000382798	*
ANN00576	10.0354	-0.233395	8.81363e-43	9.10985e-42	*
ANN00579	0.33264	2.17558	0.441298	0.487364
ANN00590	4.51956	1.3365	3.83253e-22	1.80605e-21	*
ANN00596	4.86845	1.29395	2.63452e-19	1.10078e-18	*
ANN00605	7.10691	-2.96234	0.000150383	0.000260013	*
ANN00607	7.82286	-6.52189	1.43234e-08	3.42751e-08	*
ANN00609	3.26186	1.95733	0.000204581	0.000348921	*
ANN00611	1.09463	1.48869	0.0106041	0.0148984	*
ANN00612	8.12563	1.56844	1.28685e-14	4.34433e-14	*
ANN00616	3.92794	-0.265349	7.35784e-34	5.63574e-33	*
ANN00617	-7.29635	-6.50162	1.07005e-34	8.47355e-34	*
ANN00618	-5.64488	-7.91989	1.01862e-13	3.28847e-13	*
ANN00620	2.79132	-0.334263	1.14161e-16	4.24184e-16	*
ANN00621	0.984716	1.00584	0.0543261	0.0697165
ANN00623	0.711299	-4.17789	7.51697e-06	1.4763e-05	*
ANN00628	-0.343717	2.14145	0.636458	0.676314
ANN00631	-6.44557	-3.55707	2.79321e-57	4.47273e-56	*
ANN00636	2.32019	-4.31135	5.78036e-68	1.23825e-66	*
ANN00638	-0.972625	0.139434	0.000586448	0.00095501	*
ANN00641	1.33453	-4.12447	3.98072e-19	1.65128e-18	*
ANN00642	0.702733	-6.09011	1.19293e-05	2.30257e-05	*
ANN00644	-0.83415	0.292901	0.00273645	0.00413609	*
ANN00646	0.825578	-2.98612	3.47742e-08	8.10003e-08	*
ANN00647	-2.46104	-7.04808	1.07703e-11	3.13002e-11	*
ANN00649	6.26129	-1.10372	1.5014e-07	3.35121e-07	*
ANN00654	5.2644	-1.34612	6.64977e-66	1.34493e-64	*
ANN00655	-1.16982	-6.80536	3.44592e-05	6.37502e-05	*
ANN00656	-0.437319	0.82491	0.134265	0.163109
ANN00658	-2.64525	-4.13801	1.7004e-60	2.99155e-59	*
ANN00662	-2.59312	0.859479	0.00787924	0.0112496	*
ANN00666	2.76878	0.60037	1.81006e-17	6.95224e-17	*
ANN00669	12.2023	-2.37089	1.49117e-91	5.978e-90	*
ANN00671	-5.06059	1.86515	2.05084e-08	4.84442e-08	*
ANN00673	-0.447927	1.022	0.143477	0.173446
ANN00674	3.39618	1.30567	1.27344e-11	3.67712e-11	*
ANN00675	7.97887	-4.77193	0.000682409	0.00110535	*
ANN00677	-0.415617	0.599947	0.32864	0.373322
ANN00683	0.0929128	1.58071	0.882426	0.900312
ANN00685	1.07519	2.11575	0.0313325	0.0414164	*
ANN00686	-1.48508	2.20704	0.00389106	0.00577282	*
ANN00691	2.63681	1.09429	5.7634e-05	0.000104169	*
ANN00693	-0.198818	1.93046	0.748693	0.780504
ANN00707	-0.668597	1.51303	0.0771803	0.0970265
ANN00709	1.41246	0.689871	2.8425e-05	5.30414e-05	*
ANN00718	-0.881499	-0.413748	0.00149571	0.00233153	*
ANN00719	-1.29587	1.89852	0.0269975	0.0359721	*
ANN00730	-0.515504	1.70116	0.267696	0.309145
ANN00739	7.2278	-4.46648	5.36353e-227	3.25436e-224	*
ANN00742	-0.1763	1.66993	0.726547	0.759958
ANN00746	6.68573	-2.7982	7.09744e-129	6.75159e-127	*
ANN00748	0.18858	2.2735	0.869652	0.888978
ANN00749	6.00493	-1.0976	3.24141e-70	7.37281e-69	*
ANN00750	3.34441	-0.849761	9.12302e-16	3.24995e-15	*
ANN00754	-0.723522	1.45667	0.262338	0.303425
ANN00755	-0.52277	0.716008	0.202881	0.239392
ANN00758	-0.193441	1.21435	0.687346	0.724729
ANN00759	0.788475	1.44048	0.0775413	0.097453
ANN00760	5.80623	-4.7332	3.7157e-55	5.62492e-54	*
ANN00762	-0.878651	2.30932	0.155319	0.186736
ANN00765	-1.57844	0.988883	1.97628e-07	4.37506e-07	*
ANN00767	-0.339808	2.03374	0.627468	0.667645
ANN00768	-1.08991	1.21273	0.0815395	0.10222
ANN00770	-0.151362	1.39089	0.734481	0.767327
ANN00771	1.93177	-2.47218	3.91637e-13	1.22608e-12	*
ANN00772	4.50419	-3.43888	2.37839e-22	1.13149e-21	*
ANN00774	-0.848335	-0.276811	0.00152442	0.00237447	*
ANN00776	-1.02402	1.46097	0.00383555	0.00569347	*
ANN00778	-1.48409	1.4346	0.000684331	0.00110814	*
ANN00779	0.162858	1.14906	0.627031	0.667244
ANN00780	0.778039	1.53399	0.0854131	0.106749
ANN00783	0.175208	-3.66551	0.281458	0.323888
ANN00784	2.69298	-5.26955	7.42611e-26	4.14614e-25	*
ANN00785	-2.73359	-2.94057	7.4448e-32	5.32618e-31	*
ANN00786	-2.44971	0.614323	1.71822e-08	4.08191e-08	*
ANN00788	7.24089	-6.16709	0.000853575	0.00136662	*
ANN00790	0.594261	-2.37866	0.000408081	0.000675138	*
ANN00793	-0.635312	-2.85243	4.67998e-05	8.53427e-05	*
ANN00794	-3.1696	-0.644824	2.18846e-30	1.4712e-29	*
ANN00795	1.59472	-1.68711	4.4271e-09	1.09555e-08	*
ANN00796	0.0203178	-4.45206	0.890953	0.908104
ANN00797	-0.961362	-4.3581	4.43529e-09	1.09746e-08	*
ANN00798	-1.17562	-3.84759	2.14093e-17	8.20202e-17	*
ANN00799	-0.662039	-4.45278	2.49296e-09	6.25889e-09	*
ANN00800	0.461566	2.49174	0.556749	0.60051
ANN00801	0.686305	0.866281	0.191923	0.227418
ANN00802	-0.572994	-0.908364	0.00501836	0.00733668
ANN00803	2.14639	-0.628957	5.20874e-19	2.14798e-18	*
ANN00804	6.1251	-0.938904	9.78759e-52	1.35219e-50	*
ANN00805	7.63181	-3.9566	0.000326681	0.000546131	*
ANN00806	7.47607	-2.92712	7.98357e-06	1.56465e-05	*
ANN00808	7.64086	-4.6397	0.00137873	0.00215756	*
ANN00809	5.61205	0.09658	3.23708e-43	3.39749e-42	*
ANN00811	5.4597	1.10795	8.91364e-24	4.51922e-23	*
ANN00812	3.24676	-2.54274	1.06248e-17	4.11963e-17	*
ANN00813	-1.2792	2.15493	0.0149912	0.0206575	*
ANN00814	7.87418	-3.16725	2.21219e-127	2.04378e-125	*
ANN00815	7.83783	-1.1568	2.2312e-25	1.21785e-24	*
ANN00816	1.81548	0.430413	1.33596e-11	3.85158e-11	*
ANN00818	-0.472043	-4.34	0.000798575	0.00128341
ANN00819	2.43347	2.58682	6.89411e-05	0.000123591	*
ANN00824	-0.669141	-6.30971	0.0259759	0.0346912	*
ANN00825	0.583878	-2.37312	0.000214767	0.00036571
ANN00828	-0.653968	-2.71473	0.00058552	0.000953636	*
ANN00829	6.98162	-5.54816	0.0124879	0.0173884	*
ANN00830	1.1999	-8.34597	0.00220784	0.0033739	*
ANN00831	1.68099	1.74219	5.52237e-05	0.000100006	*
ANN00832	4.39495	-2.85287	3.02829e-13	9.54579e-13	*
ANN00835	0.0354779	1.60662	1	1
ANN00839	7.57049	-3.44896	9.63293e-16	3.42562e-15	*
ANN00841	6.26181	-2.14441	7.6351e-09	1.85727e-08	*
ANN00842	7.74833	-2.7718	1.45483e-08	3.47938e-08	*
ANN00845	-1.16867	1.61718	0.066725	0.0845836
ANN00846	2.79736	1.31199	3.22638e-06	6.53072e-06	*
ANN00849	0.305204	-2.56065	0.027956	0.0371786
ANN00851	4.33399	-0.519988	8.26027e-38	7.26943e-37	*
ANN00854	7.63642	-2.07597	2.39962e-90	9.36895e-89	*
ANN00856	-4.71013	-1.37733	5.26303e-32	3.79553e-31	*
ANN00857	1.6122	-0.518117	1.67045e-07	3.71818e-07	*
ANN00858	-0.964974	-4.51863	7.89047e-11	2.17218e-10	*
ANN00860	2.5201	0.0851653	0.000136631	0.000237192	*
ANN00862	7.3897	2.21715	4.77605e-16	1.72577e-15	*
ANN00863	2.95301	1.92623	1.58658e-07	3.53711e-07	*
ANN00866	-0.633417	2.36154	0.529089	0.574207
ANN00867	0.312089	0.313753	0.256117	0.296749
ANN00868	4.59728	0.0124145	1.649e-28	1.02492e-27	*
ANN00871	0.303538	-3.35823	0.0610573	0.0778209
ANN00872	0.219535	-2.88715	0.359538	0.404593
ANN00873	4.78472	2.15687	1.90252e-10	5.11394e-10	*
ANN00874	2.72092	-4.19608	1.43235e-50	1.905e-49	*
ANN00875	-0.630871	-4.58278	2.94266e-05	5.4792e-05	*
ANN00876	0.00953774	-4.59364	0.94621	0.956349
ANN00880	-1.7009	1.76236	0.0331964	0.0437539	*
ANN00881	1.91302	-4.23494	7.24834e-34	5.55566e-33	*
ANN00882	0.439731	-6.27625	0.0256756	0.0343086
ANN00885	-0.40467	-5.36831	0.00128935	0.0020215
ANN00886	-0.779967	-3.39247	4.18871e-05	7.67833e-05	*
ANN00887	0.911368	1.87938	0.0448934	0.0581769
ANN00888	-2.29702	-4.13839	6.34302e-68	1.3562e-66	*
ANN00889	1.31326	-4.60112	8.73e-15	2.97584e-14	*
ANN00890	-1.4384	1.34332	0.000310287	0.000519769	*
ANN00893	0.752481	-3.71083	4.01721e-07	8.72123e-07	*
ANN00894	-0.328596	-3.62298	0.118231	0.144821
ANN00896	-1.70026	0.496507	6.19158e-08	1.41867e-07	*
ANN00897	-0.92569	-4.07214	1.81155e-11	5.17553e-11	*
ANN00898	-0.553374	-3.94032	0.000208695	0.00035564
ANN00901	-0.0932688	-2.81286	0.716053	0.75038
ANN00903	1.05848	-3.3021	8.78411e-12	2.56474e-11	*
ANN00904	-0.0853972	-3.80343	0.614852	0.655776
ANN00905	0.927031	-3.61003	2.92181e-10	7.75624e-10	*
ANN00906	-1.08586	-3.62467	2.3206e-08	5.46495e-08	*
ANN00908	-1.51308	1.57274	0.00184169	0.00284145	*
ANN00910	-0.282181	-3.36079	0.0610132	0.077769
ANN00911	0.539095	-4.33049	1.36412e-05	2.62128e-05
ANN00912	-0.505216	-4.63838	0.00360258	0.00536362
ANN00913	-0.414223	-2.83866	0.0344139	0.0452709
ANN00915	1.4389	-5.46275	1.15348e-11	3.34266e-11	*
ANN00916	0.464528	-2.72578	0.0145541	0.0200997
ANN00917	7.42134	0.499877	1.95921e-25	1.07148e-24	*
ANN00922	0.0338917	-4.96877	0.755097	0.786486
ANN00926	-1.59122	-0.883592	5.33639e-09	1.31348e-08	*
ANN00927	8.40742	-6.4634	5.02194e-05	9.12674e-05	*
ANN00928	-1.69726	-4.6928	8.06747e-28	4.87261e-27	*
ANN00929	7.89609	-5.42998	9.69188e-06	1.88563e-05	*
ANN00931	-0.872306	2.15484	0.0930676	0.115684
ANN00932	0.447714	1.15007	0.148225	0.178742
ANN00935	1.01803	-4.14391	3.48826e-08	8.12359e-08	*
ANN00937	0.458752	-0.0571491	0.280927	0.323325
ANN00938	1.24679	-7.49875	0.000218344	0.000371518	*
ANN00943	0.878666	-0.963883	0.033671	0.0443507	*
ANN00948	1.07217	-1.22721	4.53207e-05	8.27665e-05	*
ANN00950	-1.35777	-0.0104595	0.000211764	0.000360734	*
ANN00953	1.32739	2.20019	0.0673813	0.0853867
ANN00954	8.37224	-4.16426	1.35803e-14	4.58187e-14	*
ANN00957	2.74807	0.942577	3.76347e-13	1.18003e-12	*
ANN00959	-2.08914	2.02264	0.00329288	0.00492441	*
ANN00960	-0.696	2.32317	0.196772	0.232659
ANN00963	0.0542635	-5.33111	0.931957	0.944409
ANN00964	-4.85107	-3.786	6.3032e-31	4.32743e-30	*
ANN00966	-0.260624	2.06098	0.652294	0.691185
ANN00969	11.9209	-2.09112	7.76067e-75	2.01864e-73	*
ANN00975	0.698508	0.807721	0.136756	0.165875
ANN00977	1.17332	2.24435	0.12576	0.153366
ANN00978	3.01302	-0.0264246	9.8481e-25	5.2329e-24	*
ANN00983	7.48132	-4.29302	3.6863e-10	9.74648e-10	*
ANN00986	-1.14557	0.590703	0.000650549	0.00105587	*
ANN00991	0.913287	1.77689	0.107443	0.132366
ANN00993	0.679105	-3.44555	0.000554951	0.000906084	*
ANN00995	0.762147	-4.98923	3.87706e-13	1.21429e-12	*
ANN00997	1.77724	-2.92167	3.81832e-15	1.32041e-14	*
ANN01001	-0.0115698	-4.39714	0.940817	0.951712
ANN01003	-3.50398	-0.518988	0.00257458	0.00390246	*
ANN01004	0.866763	-4.72107	1.45901e-05	2.79716e-05	*
ANN01005	0.573474	-0.393431	0.224311	0.262869
ANN01006	-1.8696	1.02493	0.0925702	0.115104
ANN01007	2.39454	1.99056	1.65308e-07	3.68062e-07	*
ANN01008	-1.51477	-0.062623	4.71236e-10	1.2356e-09	*
ANN01010	5.7015	-4.79082	1.76648e-31	1.24709e-30	*
ANN01013	-1.12718	0.959431	0.000330193	0.000551631	*
ANN01017	-0.725965	-4.73958	0.00471835	0.00692288	*
ANN01018	5.21308	-5.51075	6.40158e-56	9.93883e-55	*
ANN01023	0.88855	-1.5477	0.00493096	0.00721737	*
ANN01042	3.69689	0.733627	8.78962e-22	4.08122e-21	*
ANN01044	3.03441	-1.90852	9.2308e-32	6.59133e-31	*
ANN01045	6.2363	-7.31603	1.76132e-21	8.04835e-21	*
ANN01047	8.23946	1.46892	1.60701e-19	6.78911e-19	*
ANN01048	2.66297	-5.29838	2.09381e-35	1.70559e-34	*
ANN01050	1.424	-4.02484	3.55935e-29	2.27203e-28	*
ANN01051	-3.54743	-5.40248	3.01996e-67	6.34814e-66	*
ANN01052	1.62225	-3.10906	2.60329e-12	7.83326e-12	*
ANN01053	-1.34679	1.119	1.90082e-05	3.60691e-05	*
ANN01054	-2.76135	-4.91048	1.08196e-66	2.23049e-65	*
ANN01055	1.06136	-3.54369	2.82784e-07	6.19729e-07	*
ANN01056	7.89005	-3.69089	6.76167e-19	2.77259e-18	*
ANN01058	5.12537	-5.10525	5.4828e-64	1.05837e-62	*
ANN01064	-7.22597	2.32922	2.25826e-14	7.53985e-14	*
ANN01065	-0.887331	-3.74923	3.39272e-09	8.45111e-09	*
ANN01066	7.70319	-2.72447	2.14164e-07	4.73087e-07	*
ANN01067	5.20201	-4.35656	1.87004e-26	1.06636e-25	*
ANN01071	0.517409	-3.71226	0.00641003	0.00924959
ANN01072	0.642564	-6.10992	0.00796219	0.0113644	*
ANN01075	-3.65127	-1.64634	1.49171e-29	9.66492e-29	*
ANN01077	1.03039	-4.84755	8.6981e-19	3.54525e-18	*
ANN01079	1.28157	-5.75937	8.60009e-19	3.50657e-18	*
ANN01080	-2.23364	0.0315953	0.00306559	0.00460382	*
ANN01082	2.11495	-5.34477	6.14132e-32	4.4091e-31	*
ANN01083	0.811516	-7.11912	0.0077371	0.0110628	*
ANN01084	1.55525	2.14141	0.00264782	0.00400861	*
ANN01086	-5.62525	-1.54392	1.04884e-21	4.85194e-21	*
ANN01087	0.71443	-4.6641	0.00292305	0.00440272	*
ANN01088	2.21879	-1.16472	2.20044e-11	6.2492e-11	*
ANN01089	0.878056	-3.24597	4.21974e-06	8.46285e-06	*
ANN01090	-1.38051	-9.17866	0.000948539	0.00151218	*
ANN01091	1.05907	-6.2128	4.57783e-09	1.1316e-08	*
ANN01092	1.00766	-4.04398	6.11266e-12	1.8047e-11	*
ANN01094	1.34898	1.25811	0.000417858	0.000690484	*
ANN01095	0.779855	-4.15112	1.26005e-06	2.62998e-06	*
ANN01096	1.5556	-2.12556	1.54282e-17	5.94003e-17	*
ANN01097	0.867449	-3.30675	1.71763e-06	3.55136e-06	*
ANN01099	1.10778	-7.20627	0.000253995	0.000429285	*
ANN01103	-2.39865	0.664781	1.40476e-05	2.69707e-05	*
ANN01104	0.296541	-3.67447	0.0146783	0.0202574
ANN01107	-1.56158	0.537737	0.001941	0.00298543	*
ANN01108	-0.0194722	-4.83076	0.850624	0.872146
ANN01110	6.75295	-5.95073	9.6758e-27	5.57837e-26	*
ANN01112	0.41717	-6.99068	0.13236	0.160881
ANN01113	0.475965	-4.29413	7.92546e-05	0.000141133
ANN01114	-5.30753	-3.69484	1.61571e-42	1.65101e-41	*
ANN01115	-0.919991	1.79061	0.0640825	0.081427
ANN01117	7.42287	-3.7988	0.000482789	0.00079276	*
ANN01118	-3.08473	-2.76255	4.32525e-18	1.70954e-17	*
ANN01119	1.05814	-4.70253	1.02304e-23	5.17396e-23	*
ANN01120	-0.54357	-10.582	0.223504	0.262019
ANN01121	-0.16121	-9.40234	0.69535	0.731793
ANN01122	-0.436471	-3.37338	0.00449713	0.0066208
ANN01123	-1.21708	-2.13209	2.37203e-10	6.3335e-10	*
ANN01124	0.148203	2.26356	0.831365	0.855251
ANN01126	-0.835135	-4.35411	1.08918e-08	2.62503e-08	*
ANN01127	1.40972	1.65812	0.000166801	0.000287081	*
ANN01128	4.28902	-1.51463	2.91871e-22	1.38268e-21	*
ANN01129	4.4511	-2.47683	9.50822e-58	1.54122e-56	*
ANN01130	4.70166	0.57237	1.82156e-28	1.12967e-27	*
ANN01131	-0.10349	-3.12474	0.579557	0.622658
ANN01134	-0.121123	-3.64939	0.584102	0.626851
ANN01135	-1.29575	-4.20579	2.2465e-25	1.22591e-24	*
ANN01136	-0.771734	1.08503	0.0245127	0.032821	*
ANN01137	4.69096	-4.57691	4.39394e-134	4.60953e-132	*
ANN01139	-1.07445	-5.16263	4.40356e-10	1.1572e-09	*
ANN01140	0.312477	-2.82311	0.205961	0.242708
ANN01141	-3.53077	-5.35907	1.77918e-102	9.20336e-101	*
ANN01143	-4.31503	2.46009	1.82556e-09	4.61634e-09	*
ANN01147	-2.1709	0.172088	9.2526e-07	1.95612e-06	*
ANN01148	0.100708	-6.25769	0.638935	0.678624
ANN01149	-0.205679	0.760707	0.88798	0.905485
ANN01150	0.830208	0.288305	0.00970179	0.0137019	*
ANN01151	-2.78167	-4.85167	8.44368e-44	9.00098e-43	*
ANN01153	2.66128	-2.11362	6.4724e-44	6.93251e-43	*
ANN01155	2.73037	-2.83727	4.11197e-24	2.12069e-23	*
ANN01157	-3.74376	0.0663522	6.43892e-05	0.000115754	*
ANN01158	0.270572	-3.70763	0.303667	0.347309
ANN01159	7.75585	-5.67826	1.07951e-30	7.33505e-30	*
ANN01160	8.32906	-3.38884	1.9003e-176	4.63715e-174	*
ANN01161	7.84408	-5.00323	2.74962e-15	9.57335e-15	*
ANN01162	-2.68681	-0.181896	4.42633e-09	1.09548e-08	*
ANN01163	-2.85757	-7.00265	9.62723e-18	3.74189e-17	*
ANN01164	2.05322	-6.00226	5.96384e-28	3.62939e-27	*
ANN01165	7.06838	-6.69642	3.24472e-09	8.08837e-09	*
ANN01166	0.918332	-2.76581	7.18601e-06	1.41378e-05	*
ANN01167	-3.4146	-2.8903	4.60815e-28	2.81735e-27	*
ANN01174	-0.348447	-2.69943	0.307602	0.351487
ANN01180	-0.33385	-4.47367	0.00606554	0.00877675
ANN01181	-3.19097	-2.14933	3.07251e-08	7.17472e-08	*
ANN01182	0.601496	2.17839	0.265553	0.306875
ANN01184	0.133691	-1.68261	0.739864	0.772268
ANN01185	-1.03809	2.36204	0.524174	0.569396
ANN01186	-0.282654	0.120056	0.483245	0.529238
ANN01187	0.347469	-4.50582	0.0624086	0.0794304
ANN01188	0.388946	-0.0394374	0.37378	0.419024
ANN01191	6.87444	-4.15323	5.61506e-23	2.74756e-22	*
ANN01192	-3.2812	-3.33073	2.13785e-67	4.51079e-66	*
ANN01193	-1.79809	0.211971	3.19341e-08	7.4493e-08	*
ANN01194	1.32107	-0.146936	0.0200831	0.0272115	*
ANN01195	6.82104	-3.88766	2.06835e-130	2.02771e-128	*
ANN01196	1.46606	-5.23316	8.14251e-19	3.32302e-18	*
ANN01197	-0.196596	-0.436292	0.496876	0.5423
ANN01201	-0.83485	-6.46912	0.00209864	0.00321512	*
ANN01203	-0.51146	-6.22658	0.00661953	0.0095331
ANN01204	1.31038	1.88575	0.024566	0.0328845	*
ANN01206	0.218466	-4.9915	0.121109	0.148072
ANN01207	-1.88302	-8.90845	0.000341423	0.00056963	*
ANN01208	-1.88104	-5.26818	8.33916e-06	1.63206e-05	*
ANN01210	-1.7247	-6.77492	0.00122438	0.00192462	*
ANN01214	-1.71408	-8.0486	0.000143656	0.000248868	*
ANN01215	-0.467709	-0.124699	0.290045	0.333002
ANN01216	1.63245	-4.67543	1.96852e-22	9.38886e-22	*
ANN01219	-0.320765	-5.44157	0.0554837	0.0711208
ANN01221	1.19394	1.21286	0.0109165	0.0153229	*
ANN01222	2.06225	-5.87454	1.25075e-16	4.6412e-16	*
ANN01224	7.11946	-5.62188	8.16615e-19	3.33206e-18	*
ANN01225	2.77654	-1.72655	5.12139e-39	4.6814e-38	*
ANN01228	-0.430149	-5.80575	0.0412238	0.0536445
ANN01230	-0.284222	-3.91274	0.165738	0.198455
ANN01231	0.529023	0.613408	0.0791189	0.0993355
ANN01232	1.04662	-3.71157	9.50309e-10	2.44858e-09	*
ANN01233	1.36535	-6.04533	4.09678e-08	9.48661e-08	*
ANN01235	5.78003	-0.996438	2.38647e-42	2.42646e-41	*
ANN01237	-0.237332	-8.56049	0.54672	0.590885
ANN01238	-2.239	-0.393004	9.21595e-12	2.68769e-11	*
ANN01240	7.52117	-8.62928	2.50508e-09	6.2879e-09	*
ANN01241	7.59221	-7.93688	4.56141e-10	1.19798e-09	*
ANN01243	3.47945	1.47971	2.58356e-06	5.27377e-06	*
ANN01244	8.66167	-1.97495	2.77652e-81	8.55047e-80	*
ANN01245	1.88838	1.43248	4.50111e-06	8.99661e-06	*
ANN01246	0.713467	0.270939	0.0204594	0.0276928	*
ANN01248	-1.51032	-7.48302	8.90496e-06	1.7378e-05	*
ANN01249	-1.54434	-6.96504	5.59278e-08	1.28579e-07	*
ANN01250	2.99139	-0.222977	8.36391e-15	2.85408e-14	*
ANN01252	3.99581	-1.63819	9.92188e-05	0.000174689	*
ANN01253	-0.0627871	-3.84958	0.656043	0.69479
ANN01254	0.382102	-4.24632	0.00751889	0.0107659
ANN01256	0.0232162	1.89044	1	1
ANN01257	2.19028	-4.87275	2.81311e-65	5.61048e-64	*
ANN01258	1.20468	-6.63533	8.62412e-07	1.82946e-06	*
ANN01261	-1.02312	-4.47186	5.99293e-09	1.46927e-08	*
ANN01262	-1.27245	-3.04123	1.52459e-06	3.16215e-06	*
ANN01264	7.24777	-4.18458	0.00178215	0.00275603	*
ANN01266	-3.80054	-7.9846	2.98375e-20	1.29565e-19	*
ANN01267	-1.3008	-8.63126	0.00358196	0.00533397	*
ANN01268	-1.62033	0.174483	7.29229e-11	2.01219e-10	*
ANN01271	-1.77218	-1.25924	5.62794e-12	1.66553e-11	*
ANN01272	-1.21684	-5.9153	2.32612e-21	1.05797e-20	*
ANN01274	-1.413	1.51079	0.131009	0.159377
ANN01275	-0.460153	-4.33476	3.85234e-05	7.09126e-05
ANN01277	0.910726	-5.88136	2.07418e-07	4.58726e-07	*
ANN01278	1.42678	-4.93774	2.47532e-30	1.65884e-29	*
ANN01280	7.96899	-8.07093	0.0170452	0.0232991	*
ANN01281	-1.24073	-7.70864	0.000555669	0.000907124	*
ANN01282	-2.02065	-4.95638	5.90367e-41	5.75749e-40	*
ANN01283	-0.729553	-5.50344	1.30962e-10	3.55042e-10	*
ANN01284	-0.63771	-7.2676	0.0443304	0.0575004
ANN01285	1.49828	-4.16742	2.79701e-10	7.43903e-10	*
ANN01286	-0.299506	2.07838	0.659481	0.697938
ANN01287	-1.28616	-6.22489	1.19321e-12	3.6535e-12	*
ANN01288	-1.7658	-5.01777	1.81611e-25	9.94676e-25	*
ANN01289	-0.819051	1.90584	0.0387805	0.050647
ANN01290	-1.09345	-8.43423	0.00395861	0.00586799	*
ANN01291	-0.323572	2.12103	0.549953	0.594064
ANN01292	-0.10731	-3.11154	0.608886	0.650401
ANN01293	-0.487309	1.97599	0.367197	0.412488
ANN01294	-0.0980591	-3.08028	0.690402	0.727438
ANN01295	-0.260068	-6.46372	0.279852	0.322123
ANN01297	-0.633513	-3.48118	0.0359233	0.0471514	*
ANN01300	0.571108	-3.34088	0.000584043	0.000951369
ANN01302	0.313969	2.09412	0.616187	0.657013
ANN01303	-0.211795	-4.42088	0.150566	0.181332
ANN01305	-0.557799	-4.94654	3.68316e-08	8.55707e-08
ANN01306	-0.149821	1.11714	0.789693	0.817439
ANN01308	0.224382	-5.48042	0.0983795	0.121855
ANN01309	0.538303	-4.23853	2.70876e-06	5.52079e-06
ANN01310	2.04318	0.688186	3.56705e-05	6.58934e-05	*
ANN01311	0.187475	-1.49518	0.349541	0.39449
ANN01312	0.59787	-2.86405	0.0470695	0.0608459
ANN01313	-4.49273	-4.47897	1.20292e-80	3.62977e-79	*
ANN01314	1.29979	-6.7034	4.7403e-07	1.02386e-06	*
ANN01316	3.3599	1.87876	0.00314113	0.00470908	*
ANN01317	2.50802	-2.87348	6.46848e-30	4.26608e-29	*
ANN01318	0.122652	-5.70744	0.683196	0.720692
ANN01321	1.13759	-7.13341	0.000292811	0.000491705	*
ANN01322	-0.476876	-3.15161	0.11012	0.135478
ANN01324	-0.66804	1.40217	0.262506	0.303588
ANN01328	3.5585	-7.02468	8.1707e-29	5.14103e-28	*
ANN01329	-1.20854	1.92318	0.00950548	0.0134356	*
ANN01330	-0.971712	-1.04475	0.00448953	0.00661048	*
ANN01333	-1.70383	-4.24521	3.7358e-23	1.84043e-22	*
ANN01337	8.58651	1.15013	2.79194e-22	1.32346e-21	*
ANN01338	-0.620135	1.94023	0.369212	0.414503
ANN01340	2.7009	-7.28594	5.84173e-15	2.00837e-14	*
ANN01345	-0.68094	-5.30965	2.10603e-05	3.97848e-05	*
ANN01346	-0.161411	-4.96098	0.323942	0.368415
ANN01349	0.573648	-6.50553	0.0117611	0.0164345
ANN01351	0.927021	-4.38253	0.00014078	0.000243998	*
ANN01352	0.0914257	-2.86097	0.721391	0.755233
ANN01353	-0.435614	-4.12249	0.00484313	0.00709371
ANN01354	0.221848	-5.0202	0.0560831	0.071844
ANN01355	3.54018	-1.14753	1.01212e-17	3.92828e-17	*
ANN01357	1.82387	1.82706	6.58213e-05	0.000118243	*
ANN01359	-0.622531	-7.00381	0.0263124	0.0351093	*
ANN01360	0.136853	1.65839	0.87015	0.889363
ANN01362	0.189547	1.72724	0.668827	0.706828
ANN01363	0.994244	-3.67342	2.57277e-12	7.74659e-12	*
ANN01365	-0.184732	-2.59652	0.434091	0.479995
ANN01366	6.84585	-3.63079	4.88589e-125	4.26803e-123	*
ANN01371	0.399591	-2.46852	0.00413385	0.00611323
ANN01372	-3.68755	1.23807	3.69159e-15	1.27935e-14	*
ANN01373	-8.14662	1.53191	4.78535e-14	1.57155e-13	*
ANN01374	-0.302326	-1.58923	0.364839	0.410079
ANN01375	-1.31627	1.04986	0.00217545	0.00332758	*
ANN01376	-0.921172	0.199258	0.000755147	0.00121684	*
ANN01377	-0.1984	-4.1643	0.27642	0.318433
ANN01378	0.58442	-5.58831	0.000717083	0.0011585
ANN01380	0.859528	-2.63065	9.19193e-05	0.000162449	*
ANN01381	5.71421	-3.30645	2.42738e-36	2.05253e-35	*
ANN01383	1.5933	-2.45182	3.78296e-20	1.63479e-19	*
ANN01384	-0.153689	-5.66841	0.438432	0.484437
ANN01387	3.73577	-0.0887391	4.5252e-34	3.49229e-33	*
ANN01388	7.17899	-3.83394	6.7305e-07	1.43767e-06	*
ANN01389	0.695117	-0.770039	0.00146799	0.00229038	*
ANN01390	0.509943	-0.568759	0.0642534	0.0816396
ANN01392	7.25761	-3.53401	0.000448235	0.000738396	*
ANN01393	2.5755	1.41317	5.71422e-10	1.49064e-09	*
ANN01394	-0.390069	-4.82464	0.0759442	0.0955902
ANN01395	5.91435	-4.33415	6.56342e-60	1.13171e-58	*
ANN01396	-0.80793	-1.95773	0.0230451	0.0309798	*
ANN01397	0.0492214	-3.52407	0.826332	0.850922
ANN01398	-4.81378	-3.6574	4.88202e-26	2.74072e-25	*
ANN01399	0.220312	-4.33166	0.104933	0.12948
ANN01401	0.0471534	1.49901	1	1
ANN01403	2.63638	0.270445	8.00291e-05	0.000142433	*
ANN01404	2.68581	0.0260748	2.90797e-05	5.42179e-05	*
ANN01405	2.73058	0.0898229	9.61254e-07	2.02859e-06	*
ANN01406	0.96541	-7.38831	0.00542167	0.0078883	*
ANN01409	1.11807	-2.6709	2.68507e-10	7.15149e-10	*
ANN01410	1.44075	1.9989	0.0625836	0.079635
ANN01411	-1.94505	-5.88719	1.44787e-45	1.63669e-44	*
ANN01412	0.936956	0.599425	0.00454925	0.00669183	*
ANN01414	1.50862	-3.01384	8.74829e-15	2.98162e-14	*
ANN01417	-2.24643	-3.48271	1.70037e-47	2.06454e-46	*
ANN01418	0.0541271	-7.32589	0.866086	0.885855
ANN01419	1.37884	-5.31632	5.55086e-13	1.72409e-12	*
ANN01420	-0.479603	-2.79306	0.0045225	0.0066551
ANN01422	1.93469	1.83152	0.140802	0.170414
ANN01423	-0.792504	-1.83041	3.29959e-07	7.19882e-07	*
ANN01424	-0.149466	0.70122	0.65683	0.695558
ANN01425	0.0802402	-4.42575	0.473227	0.519305
ANN01426	6.55911	-6.33226	1.80557e-19	7.61079e-19	*
ANN01427	-0.175756	-1.14439	0.421794	0.467342
ANN01428	0.100224	-4.2563	0.639486	0.679113
ANN01429	1.7223	-1.07639	4.67184e-05	8.52012e-05	*
ANN01430	10.0106	-6.1668	1.73353e-05	3.304e-05	*
ANN01431	2.03317	0.676105	0.0652503	0.0828359
ANN01432	1.83748	-1.17883	0.000144948	0.00025101	*
ANN01433	-0.520216	-5.91495	0.00021641	0.000368397
ANN01434	2.51179	-1.07999	3.58813e-23	1.77041e-22	*
ANN01436	8.48524	-1.30052	1.47578e-69	3.29336e-68	*
ANN01440	1.01993	-3.70123	1.23056e-07	2.76344e-07	*
ANN01442	0.967592	-4.54257	2.83012e-08	6.62456e-08	*
ANN01443	0.929351	-4.33841	2.96159e-10	7.86001e-10	*
ANN01444	-1.21961	-2.49364	4.6731e-09	1.15439e-08	*
ANN01445	1.85023	-3.24593	9.59083e-20	4.08101e-19	*
ANN01446	-0.732448	-3.33753	0.000446171	0.000735105	*
ANN01447	0.103338	-2.84694	0.632512	0.672535
ANN01448	1.32063	-3.52833	1.38124e-15	4.87254e-15	*
ANN01449	0.216603	-7.93004	0.537708	0.582182
ANN01450	1.09615	-4.24069	6.6581e-11	1.84123e-10	*
ANN01451	-0.501332	1.66412	0.261083	0.302083
ANN01452	0.240158	-5.67365	0.120135	0.147025
ANN01453	-0.243788	-4.87515	0.0960184	0.119141
ANN01455	-0.324033	-7.19771	0.297856	0.341341
ANN01456	2.58176	-6.56611	5.32863e-22	2.49797e-21	*
ANN01457	5.34397	-4.24571	4.07906e-103	2.14461e-101	*
ANN01458	6.99178	-5.52758	8.01164e-10	2.07118e-09	*
ANN01461	5.24294	-7.44427	5.66292e-24	2.90058e-23	*
ANN01463	0.318764	-6.78069	0.247396	0.287476
ANN01464	-3.59052	-5.82453	2.11259e-55	3.22418e-54	*
ANN01465	1.99947	0.797792	8.76408e-07	1.85704e-06	*
ANN01466	-2.51773	-1.20751	3.59819e-31	2.50323e-30	*
ANN01468	-0.947927	-3.04368	3.82885e-05	7.04919e-05	*
ANN01469	0.583106	-4.73278	1.28285e-07	2.87483e-07
ANN01470	-0.935238	-6.10406	2.18515e-06	4.48252e-06	*
ANN01476	-0.565825	1.9303	0.17649	0.210386
ANN01477	0.510875	-4.51464	3.54803e-05	6.55691e-05
ANN01478	0.748933	-5.50049	2.22678e-05	4.19742e-05	*
ANN01479	10.3172	-0.50834	2.37628e-47	2.86815e-46	*
ANN01480	0.225341	-4.20802	0.0568449	0.0727451
ANN01482	0.717849	-6.21843	0.00106537	0.0016879	*
ANN01485	-2.50517	-5.30918	2.51722e-98	1.19982e-96	*
ANN01486	4.284	-3.14493	1.3458e-114	9.07301e-113	*
ANN01487	-2.44826	-5.14454	5.15558e-74	1.29902e-72	*
ANN01488	1.04091	-3.2861	1.66918e-12	5.07629e-12	*
ANN01490	1.06885	-4.11125	7.32866e-14	2.38136e-13	*
ANN01492	1.65283	-3.76956	9.76438e-18	3.79257e-17	*
ANN01493	-0.427105	-5.18731	0.00299863	0.00450929
ANN01494	-2.31644	-5.63968	8.58982e-45	9.50895e-44	*
ANN01495	-0.330213	1.35307	0.371432	0.41664
ANN01496	1.09077	-9.63118	0.0111441	0.015621	*
ANN01501	0.185126	1.0952	0.772977	0.802429
ANN01502	0.577988	-1.88577	0.0144891	0.0200148
ANN01503	4.53936	-1.13756	6.65358e-50	8.67943e-49	*
ANN01506	0.30402	-4.07608	0.162756	0.195155
ANN01507	0.334137	-0.828401	0.124357	0.151786
ANN01508	-0.0125819	-2.22521	0.951792	0.961168
ANN01509	1.21361	-2.27086	8.75798e-05	0.000155194	*
ANN01510	1.17145	-3.87354	8.71629e-14	2.82245e-13	*
ANN01511	0.527895	-3.26576	0.0192481	0.0261432
ANN01512	-0.0111611	-5.7853	0.946978	0.956909
ANN01516	-0.934263	2.06974	0.106748	0.131538
ANN01518	-0.213668	-3.79779	0.167966	0.200898
ANN01519	0.990315	-2.25169	0.00255697	0.00387786	*
ANN01521	0.463698	-3.63815	0.0751043	0.0945755
ANN01522	-0.00865854	-2.2888	0.974537	0.980784
ANN01523	0.877704	-4.8616	1.95946e-06	4.03245e-06	*
ANN01524	-1.73687	0.195238	2.9511e-07	6.45796e-07	*
ANN01528	-1.11874	-2.43884	2.39412e-10	6.39171e-10	*
ANN01531	-1.63863	-0.825159	0.00111864	0.00176669	*
ANN01532	0.334008	-2.40049	0.118566	0.145208
ANN01533	1.81455	0.288723	6.47866e-05	0.000116459	*
ANN01534	0.0427039	-3.92597	0.777069	0.806006
ANN01535	1.00146	-5.07739	1.57978e-11	4.5324e-11	*
ANN01542	-0.869412	1.19966	0.144488	0.174537
ANN01543	-1.2813	0.880251	0.000693077	0.00112173	*
ANN01544	4.09685	1.10691	4.33117e-15	1.49546e-14	*
ANN01545	-1.91072	-5.35003	2.36041e-05	4.43961e-05	*
ANN01546	-0.754437	-3.37434	0.00191276	0.00294523	*
ANN01547	0.789501	-6.01317	0.000204626	0.00034897	*
ANN01548	-0.459557	-3.01955	0.0307752	0.0407204
ANN01549	-2.72813	0.775616	0.00065805	0.00106735	*
ANN01551	1.45829	-4.84489	1.09477e-25	6.06556e-25	*
ANN01552	-3.87904	-1.67242	1.59372e-25	8.7522e-25	*
ANN01553	0.496412	-7.88398	0.231353	0.270387
ANN01554	-0.192629	-3.16522	0.332044	0.376808
ANN01557	-1.81352	-6.00208	4.68655e-13	1.46008e-12	*
ANN01558	0.311649	-3.31715	0.204243	0.240848
ANN01559	-2.48129	-4.08356	1.31449e-16	4.87131e-16	*
ANN01560	-0.100866	-3.5837	0.446017	0.492164
ANN01561	1.15386	-6.09703	2.74724e-09	6.8796e-09	*
ANN01564	1.19582	-3.70401	8.78384e-07	1.86088e-06	*
ANN01566	-1.13566	-3.12892	1.59865e-09	4.05671e-09	*
ANN01569	-1.63311	-0.239946	1.62351e-06	3.3639e-06	*
ANN01572	-0.455733	1.80452	0.368397	0.413677
ANN01573	-4.23378	-1.42799	4.54674e-48	5.61774e-47	*
ANN01574	6.55789	-4.62575	1.71282e-156	2.84836e-154	*
ANN01575	0.534504	-3.87851	0.000181893	0.00031167
ANN01576	-1.0053	-5.13391	2.06914e-07	4.57703e-07	*
ANN01577	5.29411	-6.27948	8.75529e-35	6.95282e-34	*
ANN01578	0.564754	-5.10105	0.00107569	0.00170329
ANN01579	1.4715	-7.57597	3.58105e-05	6.61367e-05	*
ANN01583	0.149468	2.06622	0.893381	0.910137
ANN01585	1.2591	-7.02703	0.00010413	0.000182992	*
ANN01591	0.327522	-3.82578	0.0468513	0.0605777
ANN01592	5.58028	-6.31817	7.69329e-20	3.28792e-19	*
ANN01593	0.17722	-2.63963	0.375417	0.420711
ANN01594	4.9827	-3.16534	7.36722e-66	1.48736e-64	*
ANN01595	-1.62054	0.104298	1.15814e-06	2.4272e-06	*
ANN01596	-8.84684	0.892174	2.95366e-20	1.28308e-19	*
ANN01597	-4.00657	-1.10611	2.17791e-19	9.13566e-19	*
ANN01599	-4.51739	-2.1559	1.137e-53	1.65429e-52	*
ANN01600	-0.737713	1.96209	0.411827	0.457269
ANN01608	-5.20835	-2.16222	1.39876e-23	7.02508e-23	*
ANN01609	-4.42704	-0.211045	1.13576e-05	2.19581e-05	*
ANN01610	-0.853362	-6.35153	0.000412838	0.00068254	*
ANN01620	-0.00612941	-4.39897	0.968922	0.976052
ANN01623	4.2842	-0.14059	1.06384e-33	8.07799e-33	*
ANN01625	0.150777	-6.37548	0.537778	0.58223
ANN01627	-0.407917	1.59698	0.337864	0.382581
ANN01628	2.77365	-5.29547	8.99468e-65	1.77132e-63	*
ANN01631	2.4386	-4.19513	3.10418e-31	2.16559e-30	*
ANN01632	7.65604	-6.694	0.000605811	0.000985754	*
ANN01633	0.644208	-5.27834	0.00041544	0.00068664	*
ANN01634	-1.42938	-6.14037	3.13572e-07	6.85262e-07	*
ANN01635	-3.07695	-5.10778	1.7714e-77	4.98969e-76	*
ANN01636	-2.16668	-3.149	1.05973e-19	4.505e-19	*
ANN01639	0.481479	-4.74341	0.000277247	0.000466722
ANN01641	-0.080591	0.664026	0.884867	0.902515
ANN01642	0.652564	-2.32856	0.000253523	0.000428616	*
ANN01643	-0.742452	-0.700112	0.0971011	0.120411
ANN01645	-0.193408	0.198601	0.68417	0.721617
ANN01646	1.67112	0.587105	1.70331e-07	3.7887e-07	*
ANN01647	-3.0357	-1.17245	6.44675e-31	4.42327e-30	*
ANN01648	1.37966	1.77626	0.00124181	0.00195078	*
ANN01649	2.29124	1.70851	2.56983e-07	5.64674e-07	*
ANN01650	-0.625687	-5.78859	4.8871e-06	9.73712e-06	*
ANN01652	-1.31983	2.55414	0.374628	0.419932
ANN01653	1.35328	-0.412977	1.12791e-08	2.71605e-08	*
ANN01654	1.55574	-0.900657	2.86403e-09	7.16246e-09	*
ANN01656	6.34874	-8.06329	3.87579e-18	1.53541e-17	*
ANN01657	-0.0631589	0.22123	0.914222	0.928911
ANN01658	1.77782	-2.67097	1.03294e-15	3.66691e-15	*
ANN01660	1.668	-4.22402	2.565e-21	1.16426e-20	*
ANN01661	-1.80754	-0.766294	0.000164829	0.000283796	*
ANN01662	0.811016	-2.61715	0.000156569	0.000270258	*
ANN01663	0.0750531	-2.21335	0.741376	0.773739
ANN01665	-0.206826	-3.37365	0.105981	0.130679
ANN01668	0.33964	-5.18626	0.131463	0.159861
ANN01671	3.48038	-1.20092	1.18e-24	6.2479e-24	*
ANN01672	0.800757	-2.87191	0.000143271	0.000248238	*
ANN01675	-0.343833	-4.42299	0.0211989	0.0286282
ANN01676	0.259328	-1.02303	0.531585	0.57647
ANN01679	0.841964	-3.39421	1.5884e-07	3.54081e-07	*
ANN01680	-1.42863	-7.59642	7.28276e-05	0.000130329	*
ANN01681	2.90163	-3.35621	7.64381e-69	1.66605e-67	*
ANN01682	0.888477	-4.53618	8.13486e-16	2.9067e-15	*
ANN01683	-1.51854	0.716982	0.000850803	0.00136277	*
ANN01684	4.24039	-1.13792	1.99996e-47	2.42305e-46	*
ANN01686	9.49506	0.289983	3.74011e-33	2.78677e-32	*
ANN01688	1.00808	-4.07557	1.88353e-10	5.06472e-10	*
ANN01689	-0.271549	-4.5538	0.171562	0.204925
ANN01690	1.92291	-5.20049	7.75471e-37	6.62455e-36	*
ANN01691	0.592347	1.58079	0.138263	0.167621
ANN01693	6.82532	-2.50518	1.10321e-109	6.80413e-108	*
ANN01695	3.56047	-0.652775	1.41184e-45	1.59676e-44	*
ANN01696	-1.41574	-5.74002	7.68682e-15	2.62742e-14	*
ANN01699	-1.65372	0.601987	1.2873e-06	2.68411e-06	*
ANN01700	-2.82308	-1.40104	7.56485e-12	2.21885e-11	*
ANN01701	8.00096	-7.17985	0.010138	0.0142839	*
ANN01702	-10.5434	-0.736331	5.41589e-60	9.38894e-59	*
ANN01703	0.64974	-4.71447	0.00190556	0.00293455	*
ANN01705	-0.818392	-3.52089	8.97877e-06	1.75159e-05	*
ANN01706	0.686015	-4.38717	6.22224e-08	1.42555e-07	*
ANN01707	0.233404	-4.77114	0.113863	0.139753
ANN01708	-0.738839	0.295009	0.0146551	0.020228	*
ANN01709	-0.289632	1.44825	0.527984	0.573153
ANN01710	-0.0260694	-5.64899	0.880343	0.898636
ANN01713	-0.60348	-4.36583	0.00406455	0.00601669	*
ANN01714	0.162899	-3.58391	0.186898	0.221956
ANN01715	-2.09571	-6.40629	4.64628e-20	1.9994e-19	*
ANN01716	-1.15115	-5.64036	1.80644e-14	6.05563e-14	*
ANN01719	-0.948729	-4.27096	2.60829e-10	6.95111e-10	*
ANN01720	-0.769586	-6.86672	0.00817725	0.0116511	*
ANN01721	-0.25296	-5.96268	0.169069	0.20213
ANN01722	-2.29108	1.72305	1.74194e-06	3.59833e-06	*
ANN01723	-1.37437	-1.4515	1.28371e-06	2.67712e-06	*
ANN01724	3.01926	-4.41292	1.96184e-25	1.07265e-24	*
ANN01726	-0.574676	2.21174	0.277919	0.320014
ANN01727	-0.866812	-1.24159	2.81125e-06	5.72189e-06	*
ANN01730	-2.11965	-1.01596	1.27346e-11	3.67712e-11	*
ANN01734	3.03612	-3.76763	8.18368e-22	3.80301e-21	*
ANN01735	-2.14819	-0.601155	7.77306e-09	1.8894e-08	*
ANN01736	4.79618	-2.82777	7.19966e-138	8.20468e-136	*
ANN01738	5.87411	1.20341	5.7893e-26	3.23953e-25	*
ANN01739	1.87548	-0.459191	1.91055e-10	5.13491e-10	*
ANN01740	-3.54424	-4.95059	3.74588e-64	7.26836e-63	*
ANN01741	1.1062	-1.03516	3.82345e-08	8.87106e-08	*
ANN01742	-0.271597	-2.07564	0.341433	0.38626
ANN01743	-1.30329	-8.59496	0.00299545	0.00450512	*
ANN01746	1.35105	-3.71863	2.68549e-21	1.21821e-20	*
ANN01747	-0.0231079	-4.00095	0.832314	0.85607
ANN01749	0.379069	-6.31151	0.0896175	0.111643
ANN01750	4.83935	-1.2243	1.1136e-44	1.22792e-43	*
ANN01751	0.112164	-2.12369	0.609529	0.651026
ANN01752	5.11457	-0.992309	1.43966e-55	2.21221e-54	*
ANN01753	-0.173222	-4.73088	0.45273	0.498787
ANN01754	-6.13225	-8.05237	1.12735e-22	5.44398e-22	*
ANN01758	8.23015	-7.81887	0.0113885	0.0159466	*
ANN01759	-0.953462	-4.16674	3.29411e-07	7.18755e-07	*
ANN01764	-1.39304	1.68749	0.017316	0.0236491	*
ANN01767	-2.73041	1.39459	7.77306e-07	1.65376e-06	*
ANN01768	-0.515133	-3.55048	0.00460688	0.00677171
ANN01769	0.196313	-3.10717	0.195334	0.231095
ANN01770	0.113837	-5.31919	0.474202	0.520198
ANN01771	-0.302046	-5.17796	0.00969784	0.0136972
ANN01772	-0.901722	-5.41292	1.52249e-06	3.15808e-06	*
ANN01774	0.446785	-3.21244	0.00209079	0.00320419
ANN01775	0.145189	-3.51742	0.339704	0.384509
ANN01778	-1.15169	1.33987	0.00121548	0.0019113	*
ANN01779	1.55894	-5.0058	9.22066e-12	2.68871e-11	*
ANN01780	0.465899	1.50649	0.379644	0.425088
ANN01781	-3.57138	1.51653	4.36064e-08	1.00747e-07	*
ANN01782	7.87176	-8.73858	2.41134e-06	4.93434e-06	*
ANN01784	1.06679	-4.74315	1.38347e-06	2.87768e-06	*
ANN01785	1.68849	-0.756391	8.74966e-12	2.55502e-11	*
ANN01787	-1.24327	-4.97014	8.47716e-18	3.3006e-17	*
ANN01790	1.2279	1.59642	0.00673377	0.00968499	*
ANN01793	8.50588	-3.12183	3.97415e-168	8.26108e-166	*
ANN01798	0.208241	-5.33988	0.112617	0.138338
ANN01799	7.66478	-0.993516	1.52815e-55	2.34337e-54	*
ANN01800	4.11545	1.95874	5.65632e-08	1.3e-07	*
ANN01801	1.64783	2.22994	0.00336212	0.00502293	*
ANN01803	-2.05566	-3.4526	1.72549e-46	2.01967e-45	*
ANN01805	-0.679324	-6.04888	5.01962e-05	9.12326e-05	*
ANN01806	-3.88783	1.02448	0.00334205	0.00499427	*
ANN01807	3.23975	0.418811	2.3561e-06	4.82438e-06	*
ANN01808	-1.9909	-3.79128	4.39631e-31	3.04058e-30	*
ANN01810	-1.49482	-0.512608	1.44069e-09	3.66707e-09	*
ANN01811	-0.94666	-3.44563	3.67587e-05	6.77866e-05	*
ANN01812	-0.533006	-4.53001	0.000479565	0.000787755
ANN01814	-3.87527	-3.82825	6.12733e-95	2.64536e-93	*
ANN01815	-1.0929	-4.72567	2.61752e-17	1.00006e-16	*
ANN01817	-0.717586	-3.85271	2.38557e-08	5.61443e-08	*
ANN01818	4.97135	-3.09314	4.50581e-88	1.65829e-86	*
ANN01819	-0.320277	2.11811	0.57582	0.619027
ANN01820	0.355385	-4.49115	0.0501982	0.0646705
ANN01824	0.728305	-3.48387	0.000136022	0.000236189	*
ANN01826	-1.32298	1.51084	0.00100674	0.001601	*
ANN01829	-0.00636298	-3.77595	0.972396	0.978981
ANN01830	2.0588	1.19779	3.64618e-05	6.72666e-05	*
ANN01831	1.94199	-5.82728	2.34366e-46	2.7361e-45	*
ANN01832	7.02887	-5.35589	1.12836e-17	4.36903e-17	*
ANN01833	6.65126	-6.2237	1.21999e-12	3.73399e-12	*
ANN01834	-3.41708	0.0779094	3.33905e-07	7.28208e-07	*
ANN01835	-0.181179	-3.71366	0.255541	0.296159
ANN01836	-2.07483	-3.19217	3.63479e-22	1.71467e-21	*
ANN01839	-4.3157	-4.68146	4.33508e-73	1.05785e-71	*
ANN01841	3.75095	-0.977057	7.23035e-23	3.52031e-22	*
ANN01842	6.94546	-4.90614	4.43362e-06	8.8704e-06	*
ANN01843	7.36118	-7.15662	2.41697e-08	5.68595e-08	*
ANN01844	6.87262	-2.79787	5.24026e-14	1.71768e-13	*
ANN01845	-0.510506	-0.800523	0.102823	0.12705
ANN01846	0.803549	-4.92561	2.66844e-09	6.68749e-09	*
ANN01848	1.52011	-4.58124	1.68798e-08	4.01261e-08	*
ANN01850	1.32274	-4.16742	2.32291e-16	8.52393e-16	*
ANN01851	0.205814	-1.83539	0.509462	0.554945
ANN01854	0.770587	-2.21534	0.00301883	0.00453846	*
ANN01855	-1.2107	1.44365	0.00754254	0.0107957	*
ANN01857	0.315246	-4.77472	0.0704713	0.0890461
ANN01859	2.07325	-3.6998	8.33621e-10	2.15261e-09	*
ANN01860	6.9105	-5.61379	1.37703e-36	1.17189e-35	*
ANN01861	0.527276	1.61112	0.336468	0.381308
ANN01863	-1.11035	-2.8568	1.24982e-08	3.0038e-08	*
ANN01864	8.41083	-3.60034	5.95379e-08	1.36586e-07	*
ANN01865	9.72202	-6.7452	3.37745e-51	4.5677e-50	*
ANN01866	6.92062	-3.25649	1.33563e-36	1.13751e-35	*
ANN01867	7.31452	-9.25609	9.00668e-11	2.46916e-10	*
ANN01869	8.14124	-5.72088	3.1763e-111	1.99742e-109	*
ANN01872	7.33233	-8.61532	1.23573e-11	3.57456e-11	*
ANN01876	6.99441	-0.707196	8.43015e-53	1.19556e-51	*
ANN01877	3.93343	-0.450496	2.4984e-05	4.68895e-05	*
ANN01878	0.824052	-6.01422	2.41133e-05	4.53007e-05	*
ANN01879	7.22043	-5.7702	1.69925e-08	4.03854e-08	*
ANN01882	-1.15024	-4.44369	5.68699e-17	2.13679e-16	*
ANN01883	-3.97364	-0.0359168	1.05093e-07	2.37023e-07	*
ANN01884	-1.65767	-0.246859	9.88831e-06	1.92235e-05	*
ANN01885	0.685633	1.03181	0.05387	0.0691475
ANN01887	0.564063	-4.99412	3.71521e-07	8.08281e-07
ANN01888	1.32399	-4.89403	1.05588e-25	5.85587e-25	*
ANN01889	-0.470019	-0.206042	0.0389884	0.050889
ANN01891	4.17883	0.886217	8.2142e-19	3.35106e-18	*
ANN01894	4.1572	1.42339	1.39123e-15	4.90624e-15	*
ANN01896	-1.15338	2.12864	0.00625227	0.00903705	*
ANN01898	1.00325	-4.83851	5.84254e-10	1.52305e-09	*
ANN01901	-0.213283	-4.47263	0.133366	0.162054
ANN01902	-2.71102	-5.46138	1.17545e-57	1.90122e-56	*
ANN01904	-0.460546	-4.15877	0.000981481	0.00156271
ANN01905	-0.84261	-6.17571	0.000124609	0.000217161	*
ANN01907	2.44613	-4.26285	8.09532e-40	7.63292e-39	*
ANN01908	-0.342148	-4.8791	0.0208004	0.0281273
ANN01910	0.60645	-2.69108	0.0224331	0.030195	*
ANN01913	-1.17271	-0.468982	0.0029209	0.00439977	*
ANN01916	-0.887564	2.44219	0.219585	0.257748
ANN01917	-0.745889	2.23713	0.117969	0.144516
ANN01920	7.03138	-4.9916	0.000156865	0.000270707	*
ANN01921	0.783242	-3.57197	1.52962e-05	2.92729e-05	*
ANN01922	-0.858789	-5.09626	3.63398e-09	9.03665e-09	*
ANN01923	1.37464	-4.50443	1.83621e-16	6.75896e-16	*
ANN01926	-0.315828	-2.16097	0.0984567	0.121944
ANN01927	1.49554	-4.68012	1.69317e-18	6.80479e-18	*
ANN01928	-3.83373	-1.68365	2.3361e-08	5.50031e-08	*
ANN01930	-0.599894	-5.89968	0.000370939	0.000616675	*
ANN01931	-4.92979	-1.74344	1.44194e-65	2.8929e-64	*
ANN01932	-3.44678	-2.67475	1.70165e-60	2.99155e-59	*
ANN01933	5.42247	-1.78327	0.00605819	0.00876838	*
ANN01934	3.5981	-4.15554	6.90858e-35	5.51556e-34	*
ANN01935	-0.135215	2.02287	0.762196	0.792594
ANN01937	0.394281	1.62662	0.364852	0.410079
ANN01938	-1.95411	-2.45175	3.01038e-09	7.51759e-09	*
ANN01939	-4.54122	-2.97356	1.92171e-16	7.06789e-16	*
ANN01940	0.464297	-1.12149	0.076273	0.095961
ANN01942	6.98994	-2.75072	6.10107e-42	6.14211e-41	*
ANN01943	1.32148	-3.01308	1.39902e-05	2.68697e-05	*
ANN01945	-2.82536	-6.06498	2.23928e-18	8.9627e-18	*
ANN01946	4.21933	-5.75211	1.3252e-161	2.43859e-159	*
ANN01948	-0.820029	-4.30275	0.000273428	0.000460673	*
ANN01949	-1.1121	-6.87595	0.000411031	0.000679852	*
ANN01950	5.15699	-6.09331	8.13305e-34	6.21679e-33	*
ANN01953	-0.533063	-5.55846	0.0233562	0.0313736
ANN01954	-2.26436	-4.75666	1.64301e-31	1.16102e-30	*
ANN01955	0.378856	-4.36442	0.00409757	0.00606358
ANN01956	-0.378859	-6.53865	0.0905172	0.112689
ANN01957	-0.121459	1.77921	0.79627	0.823411
ANN01958	4.40507	0.419553	4.56767e-36	3.81915e-35	*
ANN01959	0.339405	-6.03454	0.015182	0.0209077
ANN01960	-2.83616	-4.84959	2.00497e-46	2.34313e-45	*
ANN01962	-0.417086	-2.66752	0.0546006	0.0700488
ANN01963	-1.62678	1.37574	0.00601399	0.00870778	*
ANN01965	1.09326	2.16163	0.13903	0.168451
ANN01968	-3.544	-3.39624	1.93433e-54	2.87207e-53	*
ANN01969	2.38719	0.458167	2.09812e-13	6.66894e-13	*
ANN01970	9.11967	-3.09677	2.27206e-185	6.80102e-183	*
ANN01971	7.58365	-3.33325	2.0186e-106	1.15312e-104	*
ANN01972	6.87059	2.64267	1.31702e-09	3.36027e-09	*
ANN01973	-4.50584	-2.58122	5.12529e-42	5.17601e-41	*
ANN01974	0.201635	-2.75352	0.252454	0.292884
ANN01975	0.497124	-1.03012	0.0234305	0.0314658
ANN01976	3.03512	-4.25578	1.53374e-42	1.5701e-41	*
ANN01977	-1.25625	-8.24277	0.000715879	0.00115672	*
ANN01978	-2.34313	-5.97681	1.78485e-30	1.20366e-29	*
ANN01979	0.829024	-3.27312	2.12078e-09	5.3418e-09	*
ANN01980	0.558381	-5.79718	0.000808575	0.00129809
ANN01982	2.74406	-6.52834	1.67565e-32	1.22495e-31	*
ANN01984	-0.0887219	1.10825	0.843043	0.865401
ANN01985	0.183433	-7.91693	0.625221	0.665571
ANN01986	1.54505	-6.50496	3.26026e-09	8.12531e-09	*
ANN01987	0.454125	-4.77839	0.0338032	0.0445118
ANN01988	-0.676772	-7.20049	0.0632612	0.0804517
ANN01989	-0.0114887	-3.40955	0.937154	0.94869
ANN01991	-2.19753	1.27511	8.32495e-05	0.000147884	*
ANN01992	-2.1918	-2.12569	8.01245e-29	5.04571e-28	*
ANN01994	-1.40485	-6.88212	5.1075e-05	9.27097e-05	*
ANN01998	7.14511	-5.57553	0.0101592	0.0143083	*
ANN02003	-1.66415	-5.09673	5.58791e-07	1.20185e-06	*
ANN02004	1.69495	-1.65581	8.9024e-12	2.59827e-11	*
ANN02005	8.69807	-7.51108	0.00516128	0.00753092	*
ANN02007	3.66793	-3.4934	1.42286e-55	2.18938e-54	*
ANN02008	-2.02257	-2.44698	2.064e-13	6.56422e-13	*
ANN02009	6.97378	-10.783	3.78118e-11	1.06043e-10	*
ANN02010	1.20266	-1.89566	7.51672e-06	1.4763e-05	*
ANN02011	-0.557398	-4.12092	0.0503124	0.064814
ANN02012	-0.345783	-3.11842	0.039875	0.0519887
ANN02013	1.5304	-5.42696	4.58113e-13	1.42822e-12	*
ANN02016	2.28459	-2.29605	1.77506e-37	1.54638e-36	*
ANN02017	6.70203	-5.57029	0.0181752	0.0247699	*
ANN02020	2.03038	-4.3368	3.24331e-45	3.62431e-44	*
ANN02021	0.133728	-4.84529	0.271885	0.313531
ANN02023	0.78353	1.59483	0.0899077	0.111986
ANN02024	-1.01507	2.12985	0.26192	0.303035
ANN02025	2.68123	-6.12086	7.75686e-35	6.184e-34	*
ANN02026	5.83518	-4.97294	1.06315e-15	3.77117e-15	*
ANN02028	-0.698472	-3.25298	0.000349599	0.000582621	*
ANN02029	-1.767	1.66179	7.29386e-06	1.43399e-05	*
ANN02030	-0.797605	-1.39518	0.0975489	0.120916
ANN02031	1.48866	1.18811	0.179628	0.213832
ANN02032	2.32312	2.51756	0.000991386	0.0015777	*
ANN02034	-1.13009	-3.34824	5.30216e-06	1.05358e-05	*
ANN02035	0.0952065	-4.41123	0.436345	0.482274
ANN02036	-2.10867	-4.95415	1.32348e-27	7.92325e-27	*
ANN02043	1.19101	-4.86526	2.42385e-24	1.26312e-23	*
ANN02044	0.602961	-4.30898	1.70745e-05	3.25567e-05	*
ANN02045	0.0989378	-3.26538	0.609979	0.651476
ANN02046	-1.38395	0.502453	7.31282e-05	0.000130857	*
ANN02048	0.253425	-3.97564	0.107351	0.132259
ANN02049	-0.175038	-4.1007	0.171901	0.205308
ANN02050	-0.745762	-1.66606	0.0046481	0.00682695	*
ANN02053	-2.18967	1.92123	0.00106196	0.00168286	*
ANN02054	-0.54919	-3.5393	0.00106303	0.00168442
ANN02055	-1.19628	-1.98984	3.05859e-07	6.68797e-07	*
ANN02056	0.652083	-3.95738	0.00012086	0.000210808	*
ANN02057	0.460628	-4.5182	0.019392	0.026329
ANN02058	0.605343	-2.37707	0.000355473	0.000591884	*
ANN02059	2.18175	-4.73536	4.22269e-52	5.87721e-51	*
ANN02060	-0.636569	-4.76634	8.3774e-08	1.90126e-07	*
ANN02062	-0.922693	-2.18262	3.16228e-07	6.90796e-07	*
ANN02064	0.0441421	-5.49612	0.733646	0.766598
ANN02067	-1.36964	1.98366	0.00302068	0.00454093	*
ANN02068	-1.59383	2.28241	0.000434775	0.000717118	*
ANN02069	-6.12626	-5.6612	3.26701e-16	1.18911e-15	*
ANN02072	4.99534	-6.88729	5.8422e-32	4.19838e-31	*
ANN02073	2.43842	-4.30019	2.39027e-43	2.51933e-42	*
ANN02074	-0.436771	-7.53689	0.200221	0.236465
ANN02075	-2.20112	-7.67382	9.65471e-10	2.48479e-09	*
ANN02077	-5.95728	-3.79115	9.97233e-145	1.33261e-142	*
ANN02078	1.95983	-5.61056	1.74161e-28	1.08069e-27	*
ANN02079	-1.24703	-2.71683	0.000121425	0.000211761	*
ANN02082	7.84638	-10.4719	0.000298519	0.000500878	*
ANN02083	3.17555	-0.467482	3.88857e-26	2.19178e-25	*
ANN02084	0.443995	-4.80702	0.000230352	0.000391092
ANN02085	-1.13982	-5.59483	2.32217e-14	7.74403e-14	*
ANN02086	0.987314	-3.15075	4.26198e-09	1.05562e-08	*
ANN02088	-2.69411	-5.97511	2.91671e-36	2.45889e-35	*
ANN02093	0.71863	-5.48843	3.30299e-05	6.11868e-05	*
ANN02096	0.323542	-4.72538	0.0370937	0.0485769
ANN02097	-0.759077	-4.57481	3.17474e-10	8.41772e-10	*
ANN02098	2.1494	1.73504	9.83109e-05	0.000173145	*
ANN02099	1.95454	-4.65477	1.17554e-32	8.64424e-32	*
ANN02100	-0.0150061	-4.93526	0.922992	0.936974
ANN02103	-0.0750936	-3.53619	0.626801	0.667031
ANN02104	-1.04062	-4.33468	4.49576e-06	8.98753e-06	*
ANN02105	0.336291	-2.06254	0.0649614	0.0824924
ANN02107	-0.276082	-3.84173	0.198837	0.234941
ANN02108	-1.1382	-6.01583	2.81304e-10	7.47902e-10	*
ANN02109	0.481295	-4.67575	0.00798473	0.0113954
ANN02110	-0.341267	1.16342	0.253239	0.293764
ANN02111	-0.273966	-3.35418	0.137485	0.166723
ANN02112	2.20889	2.02596	6.83208e-06	1.34662e-05	*
ANN02113	2.85174	-3.37101	1.70111e-16	6.2699e-16	*
ANN02115	1.79617	0.966937	0.000877732	0.0014039	*
ANN02117	3.95997	-3.06385	1.67186e-75	4.44707e-74	*
ANN02118	7.38306	-4.0921	4.63449e-09	1.14536e-08	*
ANN02119	1.34736	-4.31003	1.88922e-11	5.38852e-11	*
ANN02120	7.26306	-5.90889	0.000272741	0.000459583	*
ANN02121	0.529319	-1.02236	0.0316212	0.0417758
ANN02122	0.743074	-2.6569	3.9677e-06	7.97304e-06	*
ANN02123	1.0599	-2.58782	0.00125842	0.00197591	*
ANN02126	1.59822	0.721832	0.000201118	0.000343302	*
ANN02127	-3.59379	1.33469	9.87196e-15	3.35593e-14	*
ANN02128	-0.5027	-5.3486	0.00178142	0.0027551
ANN02129	0.839116	-5.33961	3.02733e-08	7.07586e-08	*
ANN02130	-0.800931	-5.52719	5.53872e-13	1.72055e-12	*
ANN02131	-2.93166	-5.27911	4.45927e-43	4.66281e-42	*
ANN02134	0.859874	-2.42329	0.000802058	0.00128864	*
ANN02135	0.555098	-4.69724	2.54999e-05	4.78176e-05
ANN02136	0.489868	-6.76414	0.109573	0.134849
ANN02137	1.84391	-8.41505	3.38523e-06	6.84178e-06	*
ANN02138	0.204587	-3.23625	0.379591	0.42505
ANN02141	-0.993677	-3.81675	3.99646e-08	9.2629e-08	*
ANN02142	4.63909	-3.64112	2.87726e-25	1.56252e-24	*
ANN02144	0.0980822	-4.04163	0.514369	0.559856
ANN02146	1.08441	-2.18022	0.000129934	0.000226074	*
ANN02147	-2.4362	-4.30523	7.06394e-76	1.89017e-74	*
ANN02148	-1.88406	-5.91279	4.70917e-23	2.31134e-22	*
ANN02150	3.11055	-4.82108	8.00937e-108	4.75689e-106	*
ANN02151	0.766345	-3.51359	0.000346947	0.000578459	*
ANN02153	-0.141066	-2.52888	0.693018	0.729784
ANN02156	2.86443	-2.77152	1.80314e-15	6.32794e-15	*
ANN02159	1.8553	-1.61983	5.55644e-11	1.54231e-10	*
ANN02160	1.36248	-3.52926	1.06041e-08	2.55734e-08	*
ANN02161	-0.78147	-3.98405	0.000467001	0.000768127	*
ANN02162	-0.895387	-5.37345	1.36931e-07	3.06368e-07	*
ANN02163	0.514337	-4.31733	0.00393765	0.00583885
ANN02164	-0.818954	-3.86596	5.74931e-08	1.3207e-07	*
ANN02165	4.64818	-4.43248	3.4183e-98	1.62243e-96	*
ANN02168	0.267484	-4.63596	0.0329805	0.0434871
ANN02170	0.923063	-3.25196	7.08915e-07	1.51184e-06	*
ANN02172	-0.871627	-1.84274	0.000158913	0.000274029	*
ANN02174	2.37219	-5.61295	1.10864e-67	2.36362e-66	*
ANN02175	2.99333	2.36666	3.16217e-07	6.90796e-07	*
ANN02176	0.597388	-5.41346	2.54482e-05	4.7728e-05	*
ANN02180	-0.347727	-3.98506	0.0568964	0.0728069
ANN02181	-0.903772	-5.03211	2.48174e-09	6.23141e-09	*
ANN02182	-0.850138	-3.00147	8.90904e-05	0.000157735	*
ANN02183	-0.889787	-3.66825	5.28146e-06	1.04984e-05	*
ANN02184	1.22191	-4.67643	4.69193e-10	1.23068e-09	*
ANN02187	1.8268	-1.13046	7.82413e-10	2.02317e-09	*
ANN02189	-0.251136	-6.56341	0.271622	0.313275
ANN02190	-0.1423	-2.70528	0.293086	0.336235
ANN02191	0.0909559	-2.58963	0.652001	0.690966
ANN02192	1.63247	-4.04592	2.95652e-35	2.39444e-34	*
ANN02193	-1.71649	-5.18154	1.42912e-30	9.66957e-30	*
ANN02195	0.646428	-2.90266	0.000277147	0.00046661	*
ANN02196	2.29404	-3.25723	8.96007e-27	5.17503e-26	*
ANN02197	1.51007	-4.3853	2.47004e-36	2.08782e-35	*
ANN02199	-3.52061	-3.03066	3.75996e-40	3.57372e-39	*
ANN02200	2.75594	0.297487	8.46968e-11	2.32564e-10	*
ANN02201	-0.627376	-5.96714	0.00293133	0.00441489	*
ANN02203	0.555112	-6.40238	0.082241	0.103019
ANN02204	-1.28469	1.81634	0.0030971	0.00464742	*
ANN02205	-1.28996	1.06667	0.00349865	0.00521441	*
ANN02206	0.384312	-6.27055	0.199087	0.235212
ANN02207	-0.907838	-6.0433	0.00110633	0.00174885	*
ANN02211	1.90195	0.762312	0.000259477	0.000438219	*
ANN02212	-3.29079	1.40563	0.000389834	0.000646747	*
ANN02213	-4.84159	-0.621609	6.33043e-12	1.86752e-11	*
ANN02214	-4.73701	-3.09022	7.83946e-56	1.2146e-54	*
ANN02215	-1.29515	-3.2561	2.98332e-07	6.52719e-07	*
ANN02216	-3.11367	-2.1084	3.00323e-20	1.30386e-19	*
ANN02218	-0.48055	-3.41885	0.00481968	0.00706278
ANN02219	0.217584	-5.31381	0.178457	0.212618
ANN02220	0.181882	-7.74016	0.610765	0.652191
ANN02222	-0.906333	-4.60641	1.95824e-07	4.33898e-07	*
ANN02223	-0.418303	-6.42394	0.215794	0.25351
ANN02226	-0.169936	0.923188	0.799128	0.826253
ANN02227	-0.769147	-4.35551	0.000173744	0.00029839	*
ANN02229	-0.702678	-3.7465	3.98108e-05	7.31565e-05	*
ANN02230	2.22998	-1.57621	4.3722e-06	8.75142e-06	*
ANN02231	1.92806	1.35648	0.286905	0.3297
ANN02233	-3.90063	-3.49486	1.27461e-86	4.5493e-85	*
ANN02234	-0.417063	-4.44158	0.103925	0.12832
ANN02235	-2.79502	-3.43051	2.09253e-13	6.65212e-13	*
ANN02237	-0.920408	-3.99741	5.25687e-07	1.13249e-06	*
ANN02238	2.45177	0.807116	3.2078e-12	9.60586e-12	*
ANN02240	0.939769	-5.86761	0.000248152	0.000420042	*
ANN02241	2.04088	-3.83837	1.33982e-28	8.35063e-28	*
ANN02243	-0.647241	-5.55435	0.000113746	0.000199133	*
ANN02244	0.256867	-4.62383	0.0172365	0.0235448
ANN02245	4.06366	-6.34205	6.63265e-47	7.89098e-46	*
ANN02247	3.56481	-0.953924	3.18723e-43	3.34674e-42	*
ANN02248	-0.156344	-7.27668	0.61736	0.658095
ANN02249	-0.140141	0.307586	0.683162	0.720692
ANN02250	-1.11573	-8.98298	0.00575454	0.00835043	*
ANN02252	-0.345728	-3.84775	0.0161721	0.0221813
ANN02253	-2.94334	2.37233	0.000704278	0.00113888	*
ANN02254	-0.214845	-3.35681	0.247575	0.287655
ANN02255	-2.21722	-5.06836	1.52577e-18	6.14194e-18	*
ANN02256	-0.991723	-3.91965	0.000139154	0.000241329	*
ANN02258	-0.161152	0.869056	0.749381	0.781186
ANN02259	-1.02515	-2.84807	0.000158365	0.000273148	*
ANN02261	-0.493343	-1.09174	0.104159	0.128588
ANN02262	1.04313	-7.68858	0.00256184	0.00388412	*
ANN02263	0.586296	-4.82449	6.89868e-05	0.000123663	*
ANN02265	0.314139	-3.56978	0.011699	0.0163508
ANN02267	-1.15916	2.01196	0.0179605	0.0244995	*
ANN02268	-1.95364	-3.20076	2.12733e-26	1.21122e-25	*
ANN02269	-5.40964	-6.4584	1.59405e-60	2.81119e-59	*
ANN02270	0.79784	-4.76211	2.19452e-05	4.13974e-05	*
ANN02271	7.51199	-6.19777	7.05437e-14	2.29423e-13	*
ANN02272	7.31617	-5.47467	6.8572e-05	0.000122959	*
ANN02274	8.24304	-5.9748	1.05449e-11	3.06729e-11	*
ANN02276	11.3632	-1.53808	2.66552e-73	6.53285e-72	*
ANN02278	7.27661	-8.52004	3.39287e-09	8.45111e-09	*
ANN02279	0.5402	-4.30077	9.17552e-07	1.94074e-06
ANN02283	1.5289	-5.64756	6.43957e-23	3.14142e-22	*
ANN02285	6.96855	-6.51566	6.90184e-09	1.68493e-08	*
ANN02288	1.38609	-2.72634	5.89056e-21	2.63328e-20	*
ANN02290	-3.38811	2.00758	0.00310583	0.00465958	*
ANN02291	-2.00457	1.3346	0.000361046	0.000601074	*
ANN02292	0.833245	-3.9642	1.88611e-09	4.76302e-09	*
ANN02293	-1.83031	-0.571931	0.000158247	0.000272986	*
ANN02294	1.31525	-3.75679	1.70462e-17	6.55173e-17	*
ANN02296	-0.736689	0.953197	0.045675	0.0591489
ANN02297	-0.0553446	-3.47943	0.868228	0.887681
ANN02299	-0.918276	2.4897	0.211673	0.248955
ANN02301	0.652131	-4.33346	0.077151	0.0970059
ANN02306	0.476231	1.61404	0.390161	0.435647
ANN02307	1.81234	-5.55327	3.00278e-38	2.67403e-37	*
ANN02309	0.723064	-6.4729	0.00169271	0.00262494	*
ANN02310	-0.539231	-3.35014	0.0017804	0.0027539
ANN02312	2.12704	-3.3022	6.03581e-13	1.87186e-12	*
ANN02316	5.80125	-2.20587	9.36871e-117	6.71973e-115	*
ANN02318	-1.39661	1.75733	0.00319888	0.00479116	*
ANN02319	-0.394884	-3.57201	0.0199922	0.0270964
ANN02323	-0.65867	-0.864651	0.0425353	0.0552742
ANN02324	1.99228	-3.3818	3.69373e-23	1.82051e-22	*
ANN02326	-0.87119	-5.50117	5.42253e-13	1.68562e-12	*
ANN02327	2.6381	-7.83542	1.9701e-12	5.96798e-12	*
ANN02334	-1.44663	-4.64998	1.1734e-30	7.96339e-30	*
ANN02335	1.75136	-6.40939	1.85132e-12	5.61649e-12	*
ANN02338	-0.902807	0.242322	0.0100405	0.01415	*
ANN02339	-6.15602	-3.94892	1.09529e-19	4.65177e-19	*
ANN02340	-0.43557	-4.77942	0.00671075	0.00965499
ANN02341	0.451851	-6.75485	0.0944708	0.117324
ANN02342	4.15368	-4.36071	1.01184e-16	3.76526e-16	*
ANN02343	5.02095	-3.94187	1.07582e-26	6.1897e-26	*
ANN02344	0.768298	-4.01979	2.68597e-05	5.02332e-05	*
ANN02345	0.608844	-3.84248	0.011104	0.0155686	*
ANN02346	1.42136	-3.77426	1.65255e-14	5.55219e-14	*
ANN02347	-0.741268	1.42766	0.103381	0.127691
ANN02348	1.25146	-3.37552	3.93309e-20	1.69803e-19	*
ANN02349	-0.829457	-5.36339	7.3412e-07	1.5644e-06	*
ANN02350	0.0833802	-3.04181	0.674354	0.712167
ANN02353	0.100514	-3.32442	0.594351	0.63645
ANN02355	4.80537	-3.85775	1.06663e-119	8.28573e-118	*
ANN02356	7.5034	-7.68411	2.4164e-11	6.85385e-11	*
ANN02357	4.55271	-1.24363	3.74639e-25	2.02471e-24	*
ANN02359	0.22441	1.17164	0.675136	0.712859
ANN02360	3.67731	-7.52285	1.3206e-22	6.35805e-22	*
ANN02362	6.06553	-7.93015	1.79074e-35	1.46349e-34	*
ANN02363	-3.30355	-2.08168	4.91808e-14	1.61443e-13	*
ANN02364	6.22278	-1.92788	3.51989e-25	1.90414e-24	*
ANN02366	0.110382	-5.99375	0.483815	0.52981
ANN02369	-2.65893	1.28226	7.88932e-05	0.000140501	*
ANN02370	-0.39965	-7.13476	0.200814	0.237128
ANN02371	4.32818	-9.04341	1.12086e-19	4.75948e-19	*
ANN02375	-0.0919015	-4.37225	0.400341	0.44575
ANN02376	-0.389552	2.14903	0.545223	0.589437
ANN02378	-0.213713	-1.78142	0.407835	0.453194
ANN02379	1.53093	-6.42556	2.10316e-10	5.63435e-10	*
ANN02385	8.90956	-3.52708	2.68368e-186	8.36786e-184	*
ANN02388	-3.48823	0.425376	6.0754e-20	2.60391e-19	*
ANN02389	-3.81314	-1.25516	5.87222e-35	4.70322e-34	*
ANN02390	3.67114	2.61115	2.37085e-07	5.22127e-07	*
ANN02391	0.594534	-4.24072	7.47076e-06	1.468e-05	*
ANN02393	3.93438	2.41207	1.3338e-08	3.19816e-08	*
ANN02396	-4.20765	-0.542337	1.34562e-37	1.17637e-36	*
ANN02398	-0.233202	-5.97563	0.198381	0.23444
ANN02400	1.64697	-4.04995	2.44585e-17	9.35582e-17	*
ANN02404	-0.625728	-5.24643	0.00964156	0.013622	*
ANN02406	0.903747	-0.917298	0.0022308	0.00340714	*
ANN02407	-0.08137	-0.617195	0.736024	0.768832
ANN02409	0.696042	-2.64041	1.72955e-05	3.29669e-05	*
ANN02411	8.15652	-1.84466	1.70767e-73	4.24084e-72	*
ANN02418	0.439286	-2.6738	0.0677321	0.085807
ANN02419	0.66668	0.099647	0.0259508	0.0346598	*
ANN02420	-0.72854	-4.3316	1.28979e-06	2.68881e-06	*
ANN02422	1.99548	-1.004	2.92665e-11	8.26872e-11	*
ANN02424	1.10151	2.16829	0.536674	0.58115
ANN02425	6.11883	-0.375239	2.1282e-19	8.93215e-19	*
ANN02427	0.197069	-2.44398	0.44791	0.494059
ANN02428	-0.828569	-4.2735	4.45199e-07	9.63998e-07	*
ANN02429	0.164474	-2.37379	0.451752	0.497857
ANN02430	-0.595292	-0.644972	0.0147813	0.0203871	*
ANN02431	2.64265	-2.4767	5.58958e-29	3.53681e-28	*
ANN02432	-0.678351	1.59186	0.0447428	0.0580018
ANN02433	3.57344	-5.62949	1.04792e-61	1.90183e-60	*
ANN02437	5.7138	1.34731	4.42475e-12	1.31518e-11	*
ANN02438	4.3529	2.50264	5.86104e-10	1.52752e-09	*
ANN02439	2.44203	1.76286	0.000100312	0.00017653	*
ANN02440	-5.19025	-4.08108	5.04275e-196	1.91881e-193	*
ANN02441	0.703212	-3.70705	2.5949e-06	5.29547e-06	*
ANN02445	1.69479	-2.31582	8.12382e-21	3.61076e-20	*
ANN02446	0.840354	-4.00011	1.00064e-10	2.73533e-10	*
ANN02447	-3.28457	-0.868784	1.18977e-13	3.83273e-13	*
ANN02448	-2.78146	-3.19106	3.47666e-23	1.71767e-22	*
ANN02450	3.26651	1.20763	1.85424e-13	5.91555e-13	*
ANN02454	2.92809	-1.56203	1.05184e-16	3.91283e-16	*
ANN02456	4.99064	-0.246228	1.90728e-50	2.53064e-49	*
ANN02460	-0.227252	1.76793	0.579318	0.62243
ANN02461	-2.62934	-6.34618	3.9365e-34	3.04845e-33	*
ANN02462	1.37336	-5.78407	6.85514e-08	1.56543e-07	*
ANN02463	2.7292	-1.53149	9.43662e-25	5.019e-24	*
ANN02467	1.15789	-2.88906	0.0450988	0.0584296
ANN02469	-0.296873	-3.59802	0.139598	0.169066
ANN02471	-4.71966	-6.8222	2.40149e-35	1.95197e-34	*
ANN02472	1.30355	-2.85265	5.31555e-08	1.22331e-07	*
ANN02473	-1.15725	-8.02237	0.00128365	0.00201341	*
ANN02474	0.483262	1.13158	0.122392	0.149559
ANN02475	3.46629	0.29818	0.00110061	0.00174053	*
ANN02476	-0.909207	-6.27898	0.000462354	0.000760706	*
ANN02477	-1.73891	-7.2728	3.42732e-06	6.92186e-06	*
ANN02479	0.923557	-1.2311	0.00467596	0.00686472	*
ANN02482	-0.971152	-5.85691	1.07992e-07	2.43318e-07	*
ANN02483	0.581985	-2.27691	0.00207443	0.00318129
ANN02484	4.83909	-6.70311	7.66703e-37	6.55215e-36	*
ANN02485	-1.14022	-5.74338	7.36661e-07	1.56952e-06	*
ANN02486	2.94895	-2.86371	2.27607e-19	9.54207e-19	*
ANN02489	-0.676999	-5.43379	3.16165e-05	5.87039e-05	*
ANN02490	-0.198401	1.82468	0.824127	0.848894
ANN02495	-1.91618	-3.63513	1.72062e-14	5.77313e-14	*
ANN02496	0.156773	-5.28916	0.543421	0.587659
ANN02497	-0.954924	-7.02196	0.00184996	0.00285361	*
ANN02499	1.60832	1.8574	0.00548516	0.00797602	*
ANN02500	-0.28225	-5.40535	0.0180158	0.024569
ANN02502	-0.788924	-8.35693	0.0346013	0.0455004	*
ANN02503	-5.51428	-1.31904	4.79207e-18	1.89072e-17	*
ANN02505	-0.578896	-3.29324	0.000477498	0.00078453
ANN02506	1.11308	-2.98736	2.12494e-12	6.42577e-12	*
ANN02507	-0.508807	-6.79208	0.0520025	0.0668677
ANN02509	-0.999119	1.28888	0.0262015	0.0349715	*
ANN02512	0.404251	-4.36468	0.0240191	0.0322139
ANN02518	-2.42445	1.28067	0.00169418	0.00262704	*
ANN02519	1.74767	1.52871	5.36211e-07	1.15427e-06	*
ANN02520	7.51926	-4.52739	1.01129e-05	1.96482e-05	*
ANN02524	-0.208834	0.778235	0.720698	0.754579
ANN02525	-1.34586	-3.9585	6.08688e-18	2.38733e-17	*
ANN02527	-0.146225	-3.08556	0.612698	0.653835
ANN02528	-0.129689	-4.93303	0.360886	0.406008
ANN02530	-1.72337	0.0193516	1.76447e-06	3.64318e-06	*
ANN02536	-0.597027	1.91402	0.140413	0.16998
ANN02537	0.652023	-4.64449	4.05953e-07	8.80886e-07	*
ANN02540	0.369808	-7.00715	0.205346	0.242034
ANN02541	0.288999	-4.10761	0.0569473	0.0728638
ANN02542	3.20421	-4.34541	2.13922e-127	1.98453e-125	*
ANN02544	-0.928267	-5.54105	8.53802e-12	2.49516e-11	*
ANN02547	0.39209	-5.42002	0.00219614	0.0033567
ANN02552	-0.540189	-6.46257	0.0362214	0.0475149
ANN02556	0.558413	1.3979	0.0936278	0.116342
ANN02557	2.66676	1.42443	6.86693e-12	2.01942e-11	*
ANN02561	0.246359	-2.2136	0.241311	0.281235
ANN02562	0.629168	-3.14575	4.58671e-05	8.37237e-05	*
ANN02563	2.71385	-3.8387	1.06348e-26	6.12026e-26	*
ANN02565	0.174472	-7.56155	0.609354	0.65087
ANN02566	-0.363308	-3.4582	0.0391186	0.0510384
ANN02573	-1.17474	-5.38882	2.12258e-20	9.26001e-20	*
ANN02575	7.10782	-5.96965	2.09669e-07	4.63613e-07	*
ANN02576	-2.50031	-3.80527	3.69542e-20	1.59758e-19	*
ANN02577	-2.48444	-1.30147	3.62478e-19	1.50585e-18	*
ANN02578	-0.664465	-0.365565	0.0291017	0.0386176	*
ANN02581	3.40602	0.00498695	3.22996e-23	1.59825e-22	*
ANN02583	-0.186032	1.58303	0.602799	0.644574
ANN02585	8.6676	-3.91321	7.86908e-08	1.78879e-07	*
ANN02586	-0.252918	0.0188423	0.298076	0.341575
ANN02587	-0.367873	-4.67931	0.0245646	0.0328845
ANN02588	-2.6231	-1.10675	1.00068e-10	2.73533e-10	*
ANN02589	0.121777	-3.44441	0.530035	0.57504
ANN02590	-1.04642	-8.75693	0.00902151	0.0127926	*
ANN02591	-1.89719	-8.95848	4.28341e-06	8.58288e-06	*
ANN02593	-1.40178	-5.40856	7.24222e-31	4.95695e-30	*
ANN02594	-0.693191	-4.76975	2.91495e-07	6.38072e-07	*
ANN02600	-4.99157	-4.29825	1.04151e-45	1.1869e-44	*
ANN02601	-2.46578	-0.843379	8.36244e-15	2.85401e-14	*
ANN02602	-1.33205	-0.692475	5.07612e-05	9.21773e-05	*
ANN02603	0.831642	-0.722818	0.004157	0.00614665	*
ANN02604	-2.67802	-0.0704857	3.77177e-15	1.30613e-14	*
ANN02605	0.657109	-3.98674	0.00255675	0.00387779	*
ANN02606	0.513681	-4.36653	0.000885409	0.00141577
ANN02608	-3.08326	1.74449	5.78656e-07	1.24314e-06	*
ANN02614	0.0666821	-4.90474	0.534848	0.579505
ANN02615	1.14774	-3.75214	2.86808e-07	6.28118e-07	*
ANN02616	5.72488	-3.81401	1.09922e-102	5.72562e-101	*
ANN02618	-0.154194	1.68623	0.760717	0.791349
ANN02619	-0.239831	-5.4556	0.206674	0.243433
ANN02620	-0.0722616	-6.19435	0.71591	0.750265
ANN02621	-0.728688	1.63168	0.552404	0.596483
ANN02622	-0.940703	0.354707	0.00223608	0.00341451	*
ANN02624	-0.149308	-4.66527	0.277921	0.320014
ANN02625	2.35896	-4.26077	1.31035e-41	1.30281e-40	*
ANN02626	0.185846	-5.17555	0.181402	0.215829
ANN02627	-2.00152	-0.933713	2.60988e-09	6.5451e-09	*
ANN02629	-0.0662678	-5.90263	0.77927	0.808065
ANN02630	-0.171758	-5.42496	0.148504	0.179032
ANN02631	1.17367	-4.40358	2.06105e-13	6.55577e-13	*
ANN02632	4.38043	-3.31161	1.21214e-44	1.33264e-43	*
ANN02634	1.53501	-4.64646	8.81027e-30	5.77153e-29	*
ANN02637	-3.01007	-8.34593	6.39606e-14	2.08436e-13	*
ANN02638	1.30454	2.04635	0.00397877	0.0058971	*
ANN02640	-1.04846	-5.6225	1.49771e-13	4.80201e-13	*
ANN02643	-0.991421	2.39979	0.0596729	0.0761602
ANN02645	2.84471	-2.02414	7.5424e-26	4.20792e-25	*
ANN02646	-1.50844	1.35229	0.0486789	0.0628395
ANN02649	0.795089	-3.8151	3.22244e-09	8.03552e-09	*
ANN02650	0.741262	-2.92333	0.000190728	0.000326211	*
ANN02652	3.41699	-4.72677	1.50136e-52	2.11984e-51	*
ANN02655	0.625518	-4.54163	4.36314e-06	8.73406e-06	*
ANN02657	-0.320311	1.16734	0.324465	0.368935
ANN02658	0.357098	-4.42303	0.00752943	0.0107796
ANN02661	-0.216922	2.18945	0.805035	0.831709
ANN02662	-2.54747	-4.18856	2.18291e-14	7.29585e-14	*
ANN02663	-2.2849	-8.29143	3.86883e-08	8.9745e-08	*
ANN02669	-0.851856	-5.34762	1.02457e-06	2.15634e-06	*
ANN02670	2.53636	-4.48407	8.63668e-36	7.14683e-35	*
ANN02671	0.570088	-5.53689	2.71915e-06	5.54097e-06
ANN02673	-1.05241	1.13109	0.0282057	0.0374907	*
ANN02675	5.1975	-5.94605	9.87025e-69	2.14301e-67	*
ANN02676	1.03016	-5.3501	2.78678e-10	7.41447e-10	*
ANN02679	-0.919262	-2.45629	7.64158e-06	1.49999e-05	*
ANN02682	-1.10911	-1.62743	3.33732e-05	6.17869e-05	*
ANN02683	1.00888	-3.92239	2.81351e-13	8.89124e-13	*
ANN02685	3.08589	-2.2876	1.77891e-22	8.50436e-22	*
ANN02687	-2.7215	1.48178	1.82814e-05	3.47518e-05	*
ANN02688	2.55712	-1.2199	5.77103e-19	2.37289e-18	*
ANN02690	0.607064	-2.82899	0.00216475	0.00331188	*
ANN02691	1.40548	-5.0073	2.75586e-16	1.00682e-15	*
ANN02692	-0.28825	1.49415	0.53983	0.584169
ANN02693	-1.32253	0.689755	6.57397e-05	0.000118106	*
ANN02694	0.723868	-2.6373	0.00350654	0.00522512	*
ANN02696	1.94677	-4.72857	5.18801e-22	2.43358e-21	*
ANN02697	2.12063	-3.70637	3.12672e-46	3.6314e-45	*
ANN02698	0.160464	-5.72029	0.402231	0.447544
ANN02699	0.888649	-6.36608	0.000200857	0.000342881	*
ANN02700	1.52037	-5.63909	1.13552e-24	6.01662e-24	*
ANN02705	0.180379	2.04552	0.710538	0.745436
ANN02706	-0.879158	2.07678	0.432177	0.477973
ANN02707	-2.67324	-5.86581	2.6628e-34	2.07713e-33	*
ANN02708	-0.821439	-5.3694	5.37003e-10	1.40395e-09	*
ANN02711	-0.162945	-5.55714	0.245418	0.285443
ANN02712	1.61121	-3.97501	6.91545e-35	5.51909e-34	*
ANN02713	-4.2783	-8.57144	3.93825e-13	1.23276e-12	*
ANN02714	2.83354	1.00192	2.84102e-09	7.10887e-09	*
ANN02715	-3.74896	-3.21714	3.77495e-76	1.0186e-74	*
ANN02716	4.1652	1.40703	1.1346e-10	3.08973e-10	*
ANN02719	5.30008	-1.55759	4.74207e-58	7.77077e-57	*
ANN02720	0.559089	-3.44061	0.014218	0.0196645
ANN02721	4.41649	-2.68017	2.90429e-22	1.37614e-21	*
ANN02722	0.552462	-4.48533	0.0102582	0.0144369
ANN02723	-0.876024	-2.70292	6.57818e-07	1.40621e-06	*
ANN02725	-0.609973	-4.08956	3.91976e-06	7.87883e-06	*
ANN02727	-2.00232	1.63978	0.00038592	0.000640394	*
ANN02728	2.1691	-2.93482	3.5106e-30	2.34284e-29	*
ANN02729	3.10946	-0.306258	5.0515e-11	1.40528e-10	*
ANN02730	-0.288822	-4.29125	0.0167133	0.0228817
ANN02732	1.33172	-7.9794	0.000391759	0.0006497	*
ANN02733	1.53064	-3.92396	3.29595e-21	1.48881e-20	*
ANN02734	-0.482101	-1.82993	0.00326766	0.00488929
ANN02735	-1.02122	-0.275763	0.0127666	0.0177544	*
ANN02737	1.80558	-1.33342	2.00468e-18	8.03377e-18	*
ANN02738	-2.40204	-7.3672	2.6522e-12	7.97934e-12	*
ANN02741	-1.12002	0.357415	0.000193295	0.000330375	*
ANN02742	1.0412	1.98002	0.0466896	0.060386
ANN02743	-8.59268	-1.47094	3.74072e-83	1.21533e-81	*
ANN02744	-1.67672	-3.03065	3.86458e-10	1.0207e-09	*
ANN02745	-2.36564	-3.66536	5.70164e-58	9.32278e-57	*
ANN02746	0.292131	-1.9829	0.242961	0.282923
ANN02748	-2.4793	-5.49089	5.44533e-26	3.05009e-25	*
ANN02751	2.25906	-3.1668	3.57139e-19	1.48422e-18	*
ANN02752	-2.67832	-4.36444	9.6786e-42	9.68723e-41	*
ANN02753	-1.06971	1.47672	0.00843029	0.0119952	*
ANN02754	-1.4129	-3.5338	2.11874e-24	1.10644e-23	*
ANN02755	-1.01414	-3.94943	6.48986e-14	2.1137e-13	*
ANN02756	-0.0394009	-1.35288	0.905421	0.92099
ANN02758	-0.954568	-1.64256	0.000286774	0.000482	*
ANN02759	-0.141903	-2.71987	0.492686	0.538264
ANN02761	-3.25435	-5.95269	1.62118e-35	1.32878e-34	*
ANN02763	-1.01635	1.27646	0.00391212	0.00580291	*
ANN02765	1.43835	-5.59542	7.11964e-27	4.12799e-26	*
ANN02766	-0.0159012	2.03485	1	1
ANN02768	-3.118	-4.33261	2.01341e-123	1.68661e-121	*
ANN02770	-2.6336	-2.99584	3.27121e-23	1.61795e-22	*
ANN02771	-5.02824	-8.64659	6.19245e-23	3.02416e-22	*
ANN02772	0.10444	-6.70701	0.704232	0.739961
ANN02773	-2.10695	-0.94199	6.40173e-09	1.56625e-08	*
ANN02778	-2.68637	1.78945	0.0447891	0.0580558
ANN02781	-0.0284835	1.59094	0.940234	0.951336
ANN02782	-0.661489	-0.57581	0.00131833	0.00206608	*
ANN02783	5.26698	-3.91075	3.90854e-48	4.83986e-47	*
ANN02784	4.59859	-4.83037	2.96483e-65	5.90598e-64	*
ANN02789	7.58419	-7.13306	0.0160258	0.0220008	*
ANN02790	0.366271	2.46125	0.777602	0.806485
ANN02792	-1.79657	1.15739	0.00138118	0.00216125	*
ANN02793	0.0999597	-3.93226	0.399133	0.444626
ANN02794	1.17809	-6.86991	3.17729e-05	5.89748e-05	*
ANN02796	-0.862399	-6.22243	2.03204e-05	3.84389e-05	*
ANN02800	9.01149	0.751532	1.86659e-22	8.90835e-22	*
ANN02801	3.07811	1.00512	7.80399e-13	2.40957e-12	*
ANN02806	-3.37462	-3.54094	1.20596e-26	6.9278e-26	*
ANN02810	-0.994337	0.482218	0.285951	0.328704
ANN02811	0.699395	-5.18656	2.09645e-06	4.30529e-06	*
ANN02814	5.59109	-1.65661	5.84903e-20	2.5088e-19	*
ANN02815	-0.66562	-5.71946	0.000542644	0.000886828	*
ANN02816	-1.34143	2.07759	0.00284639	0.00429474	*
ANN02821	2.24314	0.71283	0.000164874	0.000283852	*
ANN02822	3.45058	-2.49244	5.85844e-60	1.01405e-58	*
ANN02824	1.40499	-2.46609	1.75066e-06	3.61567e-06	*
ANN02825	2.21726	-2.74804	9.48924e-15	3.22827e-14	*
ANN02826	1.46111	-0.91293	1.25079e-12	3.82667e-12	*
ANN02827	5.26384	-1.06514	1.54994e-17	5.96641e-17	*
ANN02828	-1.50994	-4.69747	2.24177e-11	6.36335e-11	*
ANN02829	-0.114375	1.32005	0.827508	0.851986
ANN02831	0.838208	0.824908	0.00721847	0.0103503	*
ANN02832	0.167133	-5.90061	0.363381	0.40859
ANN02833	-0.73847	1.9574	0.150081	0.180806
ANN02834	-5.24728	-7.45776	3.92524e-40	3.72923e-39	*
ANN02836	4.48501	1.13749	1.15729e-14	3.91638e-14	*
ANN02841	-0.671111	-5.27379	1.99266e-05	3.77322e-05	*
ANN02842	-0.864544	-3.66819	2.65438e-13	8.40135e-13	*
ANN02843	1.04031	-7.55159	0.00248033	0.003768	*
ANN02844	-0.743388	-4.40227	5.13008e-09	1.26463e-08	*
ANN02846	-1.35825	-9.31933	0.00112671	0.00177893	*
ANN02848	0.489183	-4.61003	0.000574178	0.000935843
ANN02850	0.510858	-7.36333	0.125581	0.153166
ANN02854	1.43587	-6.08395	1.98346e-16	7.2926e-16	*
ANN02858	-1.07495	-5.26329	3.75354e-18	1.48855e-17	*
ANN02860	-2.91236	-2.98772	1.07753e-54	1.60949e-53	*
ANN02861	1.04214	-3.28526	0.00146743	0.00228984	*
ANN02863	-0.292208	-4.37252	0.155736	0.187197
ANN02864	1.11396	-4.322	3.73235e-07	8.11773e-07	*
ANN02866	0.381693	1.63813	0.468135	0.514069
ANN02868	4.45334	1.16143	1.64852e-22	7.88943e-22	*
ANN02869	-1.84231	-1.08933	3.92587e-05	7.21833e-05	*
ANN02872	0.385627	0.0893838	0.147172	0.177568
ANN02873	-1.04362	-5.02472	3.7473e-22	1.76626e-21	*
ANN02875	0.682725	-5.18621	0.00313458	0.00470051	*
ANN02880	-1.34027	2.07904	0.00606015	0.00876979	*
ANN02881	-5.63264	-8.35598	2.31288e-05	4.35424e-05	*
ANN02883	-3.40602	-3.99655	1.01422e-115	6.98442e-114	*
ANN02884	1.14275	1.57157	0.00121997	0.00191795	*
ANN02885	7.32972	2.26799	1.23881e-13	3.98614e-13	*
ANN02886	4.95444	1.5664	3.0558e-14	1.01303e-13	*
ANN02889	0.461193	-1.51042	0.0274864	0.0365931
ANN02900	2.09305	-3.67812	4.64478e-38	4.11667e-37	*
ANN02901	-0.906602	-4.54368	1.38572e-13	4.44866e-13	*
ANN02907	-1.82254	-4.05728	5.29665e-24	2.71732e-23	*
ANN02909	-2.77204	0.384965	4.26491e-21	1.91763e-20	*
ANN02914	-3.9392	-2.39906	3.33176e-27	1.95909e-26	*
ANN02915	3.22752	0.361934	6.14542e-24	3.14056e-23	*
ANN02916	-0.767762	2.40854	0.168074	0.201005
ANN02919	1.29578	-1.4407	2.232e-08	5.26182e-08	*
ANN02920	0.14272	-1.08147	0.742706	0.774911
ANN02921	-4.39667	-2.94721	1.5853e-43	1.67957e-42	*
ANN02922	-0.540047	-5.82928	0.0194836	0.0264438
ANN02924	2.06577	-1.88703	6.11896e-18	2.39907e-17	*
ANN02925	1.09031	1.68715	0.00780504	0.0111557	*
ANN02926	-1.26532	-1.90912	5.43156e-08	1.24937e-07	*
ANN02932	-1.33375	-2.44497	6.13468e-13	1.90147e-12	*
ANN02936	-0.233161	2.4144	0.763092	0.793452
ANN02937	-1.08996	-2.77522	2.84388e-06	5.78623e-06	*
ANN02938	3.8581	-0.708545	1.86618e-23	9.33298e-23	*
ANN02939	2.3444	1.20351	4.04906e-10	1.06755e-09	*
ANN02941	-1.0823	-0.525204	0.00829805	0.011816	*
ANN02942	-0.371067	-2.0278	0.176152	0.21003
ANN02943	-0.994966	1.19569	0.0031618	0.00473911	*
ANN02945	-1.42055	-5.42629	1.69413e-10	4.56818e-10	*
ANN02946	-0.770942	-1.79582	0.0315683	0.0417083	*
ANN02947	0.0404234	-2.40454	0.839842	0.862667
ANN02948	2.48255	-2.12867	4.85077e-05	8.8278e-05	*
ANN02951	3.32762	-1.78142	0.000253581	0.000428681	*
ANN02953	4.28477	-3.99202	5.09023e-30	3.37594e-29	*
ANN02955	0.2176	0.0691014	0.551927	0.596025
ANN02962	2.26711	0.866173	4.10513e-10	1.08195e-09	*
ANN02963	2.66834	0.0929751	6.70905e-22	3.13396e-21	*
ANN02964	-0.0364288	1.2823	1	1
ANN02965	3.20296	-0.0398366	4.44006e-25	2.39039e-24	*
ANN02966	2.84176	0.0792788	1.42905e-22	6.86397e-22	*
ANN02967	-0.320475	1.99773	0.55223	0.596323
ANN02968	3.11083	-0.0769553	6.6403e-21	2.96489e-20	*
ANN02969	2.4384	0.914688	4.04404e-14	1.33317e-13	*
ANN02970	-0.905024	2.02201	0.193896	0.229563
ANN02973	0.462986	2.2019	0.3681	0.413399
ANN02974	0.590981	0.0386713	0.0762872	0.0959683
ANN02975	-0.773986	-2.87449	8.7372e-05	0.000154863	*
ANN02976	-0.0659171	-4.20125	0.556227	0.600063
ANN02978	1.42373	-4.90314	5.01758e-23	2.46056e-22	*
ANN02983	1.28148	-5.58786	2.80748e-18	1.11831e-17	*
ANN02985	2.32193	2.37715	9.90261e-05	0.000174364	*
ANN02989	0.120009	1.3019	0.837993	0.861202
ANN02990	3.3802	1.5771	6.34632e-16	2.28033e-15	*
ANN02992	-1.52251	1.5695	0.0016196	0.00251662	*
ANN02996	-1.65617	-4.17787	9.81559e-09	2.37176e-08	*
ANN03000	1.31545	-5.37021	1.24857e-11	3.60844e-11	*
ANN03003	6.34576	1.49865	8.38842e-18	3.26661e-17	*
ANN03006	6.17926	0.0805666	2.51806e-45	2.8251e-44	*
ANN03007	0.211597	-6.60014	0.341426	0.38626
ANN03010	1.22711	-3.92175	0.000467806	0.000769395	*
ANN03012	1.2709	-3.6678	7.13628e-08	1.62732e-07	*
ANN03015	-0.999787	-3.91659	1.49453e-15	5.26475e-15	*
ANN03016	0.0738863	-4.82993	0.486279	0.532119
ANN03018	0.741349	-0.968965	0.0656971	0.0833701
ANN03019	1.25662	-6.55754	3.15439e-08	7.36056e-08	*
ANN03020	0.0187946	-5.50826	0.910706	0.925548
ANN03021	2.34518	-5.93682	2.34098e-31	1.64081e-30	*
ANN03026	-1.00433	-1.11002	0.0102539	0.0144326	*
ANN03030	3.00609	-2.32803	2.54274e-07	5.58886e-07	*
ANN03033	-0.0631363	0.469791	0.851561	0.872987
ANN03034	2.42275	2.62893	0.028908	0.0383855	*
ANN03035	2.09211	-1.94845	1.28684e-07	2.88319e-07	*
ANN03036	0.181863	1.72255	0.68385	0.721314
ANN03041	-1.56427	-2.38838	1.52176e-09	3.86728e-09	*
ANN03042	7.93361	-2.37325	1.04206e-134	1.10873e-132	*
ANN03043	-0.997771	2.02785	0.0563401	0.0721444
ANN03044	-0.389516	0.863536	0.328235	0.3729
ANN03046	-3.41415	-1.59902	9.44977e-13	2.90732e-12	*
ANN03047	-0.127504	-4.32321	0.448524	0.494687
ANN03048	2.09503	-4.17726	6.34711e-28	3.85845e-27	*
ANN03050	-0.610169	-6.03622	0.016437	0.0225282	*
ANN03051	0.277304	-2.35413	0.311531	0.355543
ANN03054	0.857836	-3.59389	3.81335e-07	8.28747e-07	*
ANN03057	-0.933837	-4.10649	4.39798e-07	9.52854e-07	*
ANN03059	-0.227813	-1.82722	0.472852	0.518919
ANN03060	5.53998	-4.31791	1.05788e-29	6.90993e-29	*
ANN03063	-0.856985	1.05671	0.00446492	0.00657597	*
ANN03064	5.32349	-4.76802	2.74023e-52	3.83051e-51	*
ANN03066	-0.786893	0.734527	0.0055136	0.0080153	*
ANN03067	5.91633	-5.27843	9.03816e-77	2.48052e-75	*
ANN03069	0.125254	-5.91453	0.418465	0.46386
ANN03070	0.483799	-3.94527	7.94566e-06	1.55777e-05
ANN03071	-0.757168	-4.44503	1.719e-07	3.82283e-07	*
ANN03072	5.43829	-0.120904	1.16596e-31	8.28874e-31	*
ANN03075	4.04945	-0.425682	9.83799e-34	7.48688e-33	*
ANN03077	0.45554	0.528165	0.191805	0.227291
ANN03079	6.5039	-2.55107	6.29086e-107	3.65881e-105	*
ANN03080	0.410262	-4.92965	0.000398967	0.000660921
ANN03082	-1.52815	-3.59302	9.56653e-19	3.89074e-18	*
ANN03084	2.97244	2.58195	1.01259e-06	2.13211e-06	*
ANN03086	2.67112	0.888785	4.73575e-10	1.24159e-09	*
ANN03089	0.356667	-3.61455	0.00851903	0.0121138
ANN03090	-0.906522	-4.47466	5.55658e-13	1.72562e-12	*
ANN03092	-0.224148	2.1231	0.706071	0.741616
ANN03093	0.843881	2.04854	0.0345569	0.0454483	*
ANN03094	3.57808	-4.9981	4.27615e-60	7.43607e-59	*
ANN03095	1.35173	-4.47351	1.43025e-11	4.11762e-11	*
ANN03096	-1.40668	-7.69396	0.000152654	0.000263784	*
ANN03097	3.53593	1.07189	2.97282e-16	1.08379e-15	*
ANN03098	-0.262553	1.21955	0.617128	0.657891
ANN03100	2.30835	1.77487	3.72703e-07	8.10695e-07	*
ANN03101	2.61756	1.82288	1.03651e-09	2.66335e-09	*
ANN03102	1.13845	-0.574904	0.000419876	0.000693736	*
ANN03103	-1.27478	-4.18849	4.93332e-14	1.61894e-13	*
ANN03104	-0.0962564	1.79937	0.893015	0.909869
ANN03107	7.02034	-1.46803	2.92605e-66	5.94478e-65	*
ANN03108	-0.533273	-2.00029	0.0146121	0.0201723
ANN03110	-0.553218	-2.79552	0.00087275	0.00139623
ANN03111	-1.43534	-3.45217	3.10004e-26	1.75172e-25	*
ANN03116	-0.984027	-2.40505	4.47204e-09	1.10631e-08	*
ANN03118	-7.35168	2.22571	2.21561e-11	6.29069e-11	*
ANN03119	0.244195	-0.184831	0.265432	0.306763
ANN03121	1.50032	-3.17597	4.6901e-10	1.23034e-09	*
ANN03123	0.0241156	-3.69313	0.915507	0.930048
ANN03124	4.35051	-4.77888	3.42845e-150	5.09727e-148	*
ANN03125	2.78124	1.50813	8.91985e-05	0.000157901	*
ANN03126	-0.779398	-1.91429	0.00103455	0.00164243	*
ANN03127	-0.470537	0.778741	0.105591	0.130219
ANN03128	2.28526	1.79146	3.15899e-05	5.86608e-05	*
ANN03130	4.43673	-4.77572	2.7237e-37	2.35998e-36	*
ANN03131	-0.570501	2.27651	0.253423	0.293947
ANN03132	-0.306733	-2.36875	0.313214	0.357266
ANN03133	1.02563	-5.37089	7.02414e-10	1.82155e-09	*
ANN03135	0.165968	-5.93736	0.338994	0.38381
ANN03138	1.35796	-3.96497	2.11631e-13	6.72487e-13	*
ANN03140	0.211815	-5.52036	0.302027	0.345576
ANN03141	-0.195801	-6.29321	0.388684	0.434105
ANN03142	-1.25533	-1.85476	6.78135e-08	1.54969e-07	*
ANN03143	-6.01868	-6.7993	2.50454e-28	1.54342e-27	*
ANN03145	1.42098	-2.5248	1.96642e-07	4.35537e-07	*
ANN03147	2.02027	1.42474	0.00140931	0.00220374	*
ANN03149	0.114009	-1.58662	0.611456	0.652867
ANN03152	1.15631	-3.28996	5.59497e-06	1.11009e-05	*
ANN03153	5.40938	1.61698	1.6443e-12	5.00198e-12	*
ANN03154	1.15061	-3.03951	1.02017e-09	2.62195e-09	*
ANN03156	-2.40585	-3.6168	8.51142e-29	5.34942e-28	*
ANN03159	4.48332	-1.83312	4.69518e-55	7.07903e-54	*
ANN03160	4.18423	-2.81179	5.24541e-18	2.06451e-17	*
ANN03161	1.71035	1.83513	0.000369051	0.000613719	*
ANN03162	2.8539	-1.52238	1.34245e-47	1.63616e-46	*
ANN03164	0.559163	-5.43603	0.000282306	0.000474846
ANN03165	4.9042	-2.77212	1.06711e-35	8.80113e-35	*
ANN03166	-8.36901	1.33267	2.97895e-17	1.13448e-16	*
ANN03167	0.407902	1.42356	0.278064	0.320163
ANN03168	0.00332713	-5.55097	0.989011	0.99388
ANN03169	-0.155501	-3.96979	0.451492	0.497662
ANN03170	2.03703	1.49148	6.5919e-08	1.50762e-07	*
ANN03172	7.45568	2.15147	1.80417e-09	4.56528e-09	*
ANN03176	1.52614	1.29286	0.000672598	0.00109	*
ANN03178	4.8472	1.31271	2.01999e-23	1.0091e-22	*
ANN03180	4.48359	0.346675	4.29951e-30	2.86252e-29	*
ANN03183	3.3614	-0.41102	1.29366e-28	8.06516e-28	*
ANN03184	2.36384	-2.84337	3.56932e-39	3.28676e-38	*
ANN03185	-0.536635	-6.3494	0.0257827	0.0344496
ANN03186	1.06756	-1.40844	6.24299e-06	1.23441e-05	*
ANN03187	-0.0838371	-3.83311	0.590145	0.63258
ANN03188	-1.64289	-5.35828	2.28602e-44	2.49132e-43	*
ANN03190	2.25204	-3.22251	2.16984e-26	1.23449e-25	*
ANN03191	-1.03553	-0.035606	0.0150043	0.0206744	*
ANN03192	-2.13975	0.0209097	8.20551e-10	2.12057e-09	*
ANN03194	5.00356	0.902124	2.55458e-26	1.44971e-25	*
ANN03195	3.87768	-3.33423	1.31574e-34	1.03644e-33	*
ANN03201	4.19058	0.880384	1.27227e-07	2.85197e-07	*
ANN03203	5.38687	-2.82343	1.80904e-07	4.01592e-07	*
ANN03204	0.916603	-2.21087	5.88281e-06	1.16535e-05	*
ANN03206	-0.41656	2.36762	0.533545	0.578344
ANN03207	1.83523	-5.86955	1.95056e-21	8.895e-21	*
ANN03209	2.75768	-5.12023	3.86381e-12	1.15196e-11	*
ANN03210	0.912044	-5.72927	2.08628e-14	6.97707e-14	*
ANN03211	-0.813069	-5.38435	7.84442e-07	1.66847e-06	*
ANN03215	-1.66172	-5.93919	1.92462e-08	4.55585e-08	*
ANN03216	-0.369667	2.14461	0.56115	0.604879
ANN03218	1.74254	-2.0484	5.26052e-09	1.29565e-08	*
ANN03219	1.25312	-3.16532	8.73243e-09	2.11572e-08	*
ANN03220	-0.387935	-5.98417	0.16783	0.200767
ANN03223	-3.88169	-6.36671	2.21528e-35	1.80322e-34	*
ANN03226	3.67352	0.419179	4.91564e-24	2.52473e-23	*
ANN03227	2.45372	1.66074	1.54817e-05	2.96126e-05	*
ANN03230	7.65159	1.99267	1.46749e-14	4.94377e-14	*
ANN03231	-0.246381	-2.83643	0.329005	0.37368
ANN03232	0.366104	-4.9591	0.0624181	0.079438
ANN03233	1.172	-0.263655	0.00568415	0.00825468	*
ANN03235	7.64149	2.01108	6.76499e-10	1.75658e-09	*
ANN03237	-1.93344	-3.13053	4.40301e-19	1.82207e-18	*
ANN03238	2.19917	-1.12214	9.66561e-22	4.47685e-21	*
ANN03239	-3.86381	-2.66127	9.74906e-18	3.78793e-17	*
ANN03240	0.343936	-4.62797	0.0402252	0.0524301
ANN03245	0.181881	0.448032	0.563635	0.607325
ANN03246	0.336165	0.592285	0.269779	0.311294
ANN03247	3.54447	-6.55629	6.72175e-24	3.42573e-23	*
ANN03248	0.11549	2.14997	0.842747	0.865176
ANN03250	0.629708	-0.461985	0.0597074	0.0761869
ANN03256	7.37897	-6.69777	0.000826373	0.00132543	*
ANN03257	0.35051	1.58225	0.332651	0.377382
ANN03260	7.59225	-3.44328	7.80803e-05	0.00013913	*
ANN03261	-5.89039	-1.3711	0.000247205	0.000418471	*
ANN03263	0.395264	2.11329	0.845055	0.867149
ANN03264	4.26366	-1.89951	2.94207e-82	9.31586e-81	*
ANN03266	7.68882	-5.12184	0.00253286	0.00384467	*
ANN03270	-1.51063	-1.79675	4.32565e-10	1.13753e-09	*
ANN03271	-0.826932	-2.31154	0.0209607	0.0283303	*
ANN03272	-1.3718	1.91306	0.180002	0.214254
ANN03273	-3.51937	-7.9355	7.99562e-11	2.19978e-10	*
ANN03278	-1.37649	-6.81734	1.75874e-06	3.6317e-06	*
ANN03279	0.194962	-6.39639	0.371512	0.41671
ANN03280	0.0302326	-5.24403	0.810648	0.836661
ANN03281	-4.08262	-7.59366	3.89052e-14	1.28312e-13	*
ANN03283	-0.606013	-4.84939	3.48803e-07	7.59812e-07	*
ANN03284	-1.14557	-1.86295	0.00910844	0.0129037	*
ANN03289	7.85216	1.81898	9.78745e-19	3.97914e-18	*
ANN03290	-1.79702	-4.58628	1.45913e-45	1.64776e-44	*
ANN03291	-0.379187	0.50269	0.312765	0.356878
ANN03292	-0.620404	0.636492	0.259092	0.299996
ANN03297	-1.10745	2.03502	0.012988	0.0180422	*
ANN03300	-1.17635	1.3387	0.000450495	0.000741956	*
ANN03301	9.00095	0.761034	1.10689e-26	6.36195e-26	*
ANN03304	-6.22312	-3.85431	1.42481e-05	2.73322e-05	*
ANN03308	2.39316	-1.5087	6.12607e-35	4.90479e-34	*
ANN03310	-1.67325	-2.64288	2.33062e-25	1.27058e-24	*
ANN03311	-0.798094	1.72971	0.12021	0.147109
ANN03312	0.119783	-1.26494	0.598694	0.640765
ANN03313	0.864706	-2.95367	1.4643e-09	3.7242e-09	*
ANN03314	0.790608	-6.68013	0.00460907	0.00677405	*
ANN03316	-1.25834	-6.74787	3.04464e-05	5.65969e-05	*
ANN03317	-8.29379	1.40069	1.21517e-28	7.58007e-28	*
ANN03318	0.213007	-4.93608	0.156534	0.188086
ANN03320	3.18694	2.0107	0.00100156	0.00159321	*
ANN03321	-2.17062	-4.31135	4.23008e-26	2.38128e-25	*
ANN03322	-0.157509	-5.2113	0.186693	0.221748
ANN03323	3.53112	-4.13457	1.05911e-42	1.09069e-41	*
ANN03324	-1.11429	-6.74383	7.19065e-05	0.000128732	*
ANN03327	1.02781	-6.46897	0.000306049	0.000512899	*
ANN03328	-0.345202	-4.96818	0.00808061	0.011521
ANN03329	-1.07206	-9.25939	0.0105289	0.0147993	*
ANN03330	1.13481	-4.97264	2.27423e-07	5.01587e-07	*
ANN03331	0.328559	-6.61985	0.203887	0.240466
ANN03332	0.168197	-4.20333	0.122832	0.150023
ANN03333	2.73114	-1.93768	2.01972e-15	7.07153e-15	*
ANN03334	-1.0119	-2.1772	9.91931e-07	2.09019e-06	*
ANN03335	-1.08244	-1.56489	3.50994e-08	8.16901e-08	*
ANN03336	-1.22542	-3.70383	5.65768e-18	2.22171e-17	*
ANN03339	7.43177	-7.49042	2.52128e-05	4.7299e-05	*
ANN03340	0.0913616	-3.58663	0.431913	0.477728
ANN03341	-0.64694	-3.96496	5.36452e-05	9.72257e-05	*
ANN03343	1.75281	-4.93014	1.0422e-35	8.602e-35	*
ANN03344	1.04918	-4.9601	1.5712e-14	5.28521e-14	*
ANN03346	0.245958	-7.15419	0.454884	0.500915
ANN03347	-0.99049	-5.88741	5.65984e-08	1.30068e-07	*
ANN03348	0.319357	-3.62223	0.0476502	0.0615717
ANN03351	-0.185105	-3.7071	0.366193	0.411463
ANN03352	0.860624	1.32426	0.426268	0.471903
ANN03353	-1.28045	-4.39499	2.44468e-34	1.90964e-33	*
ANN03354	0.757188	-5.65442	6.89106e-07	1.47057e-06	*
ANN03355	0.28989	-4.53658	0.0182918	0.0249227
ANN03356	0.129739	-3.28748	0.504271	0.549718
ANN03357	0.225426	-5.62079	0.161555	0.193776
ANN03359	-0.171217	-4.21038	0.131314	0.159737
ANN03360	2.2787	1.08784	0.206183	0.242931
ANN03361	-0.237458	-3.86668	0.141677	0.171426
ANN03362	2.40259	1.04457	1.24393e-13	4.00205e-13	*
ANN03363	7.43231	-5.1307	8.53351e-05	0.000151445	*
ANN03364	7.72353	-6.57563	0.00954548	0.0134905	*
ANN03365	-0.0803088	-7.69241	0.818696	0.844036
ANN03369	-0.90823	-3.02086	8.01348e-07	1.7025e-06	*
ANN03370	-0.909388	1.54624	0.126482	0.154196
ANN03371	0.818207	-7.65503	0.0214905	0.0289993	*
ANN03374	2.67727	-5.10153	2.81535e-27	1.66109e-26	*
ANN03377	3.14294	1.63584	5.55109e-14	1.81691e-13	*
ANN03379	-1.00883	0.430122	0.00348632	0.00519673	*
ANN03380	-0.585146	-7.83898	0.0967989	0.120056
ANN03381	0.556114	-7.9437	0.118195	0.144785
ANN03382	0.522273	-4.15125	5.78861e-05	0.000104583
ANN03383	-0.152417	-6.21024	0.426818	0.472489
ANN03386	6.47233	0.165761	9.29981e-31	6.33244e-30	*
ANN03388	-3.05089	-1.85489	4.83132e-28	2.95138e-27	*
ANN03390	-4.70595	-1.06515	3.62632e-23	1.78846e-22	*
ANN03391	0.763117	-3.1011	9.55567e-06	1.86026e-05	*
ANN03392	0.141619	-5.6098	0.344033	0.38888
ANN03393	-0.546631	-4.51291	7.38612e-05	0.000132074
ANN03394	-1.37526	-4.83845	1.91251e-17	7.33947e-17	*
ANN03395	-0.223673	-4.59448	0.123624	0.150933
ANN03396	0.0129441	-5.67671	0.940794	0.951712
ANN03398	0.262648	-7.05589	0.363947	0.409164
ANN03399	-5.01909	-4.47684	9.80747e-30	6.41357e-29	*
ANN03400	-0.817602	-0.653013	0.147415	0.177833
ANN03401	1.72583	-5.84909	6.18092e-32	4.4347e-31	*
ANN03402	-0.39751	-3.54206	0.036426	0.0477526
ANN03404	-3.25099	-5.99826	4.64434e-29	2.95035e-28	*
ANN03405	3.55713	-2.505	4.22003e-16	1.5288e-15	*
ANN03406	-0.118414	-2.9745	0.524544	0.569742
ANN03407	-0.375705	-6.86399	0.166916	0.199758
ANN03408	1.20185	-6.16501	2.24033e-12	6.76559e-12	*
ANN03411	0.20088	-4.70551	0.0997084	0.123412
ANN03412	1.30053	-6.14311	4.9443e-15	1.70402e-14	*
ANN03415	0.283904	-4.89806	0.114823	0.14087
ANN03416	0.253518	-5.0024	0.0579495	0.0740785
ANN03417	-0.974743	-5.05001	2.44502e-21	1.1116e-20	*
ANN03419	-0.52733	-4.95244	0.000853203	0.00136618
ANN03420	-0.096229	-5.05973	0.576629	0.619808
ANN03421	0.897375	-5.86572	1.59034e-05	3.03987e-05	*
ANN03422	2.29545	-4.90714	3.36018e-33	2.50952e-32	*
ANN03423	-0.125795	-4.39578	0.407567	0.452942
ANN03424	-0.626481	2.36891	0.190223	0.225559
ANN03425	0.178955	1.6136	0.798858	0.826011
ANN03426	-0.969194	1.7264	0.451718	0.497843
ANN03427	4.00064	-7.72612	2.26775e-23	1.1296e-22	*
ANN03429	5.12022	-9.14613	2.71561e-24	1.41091e-23	*
ANN03430	-0.672062	-7.10271	0.0468109	0.0605325
ANN03431	0.595889	-3.28079	0.000705994	0.00114141	*
ANN03432	-4.87314	-3.95778	1.27139e-87	4.61855e-86	*
ANN03433	-2.61951	-2.32589	2.2773e-15	7.95602e-15	*
ANN03435	2.50437	0.405492	4.77533e-08	1.10147e-07	*
ANN03436	0.670471	-4.26714	1.9242e-07	4.26566e-07	*
ANN03438	0.0910421	-4.39877	0.517035	0.562457
ANN03439	0.278101	-5.01025	0.101415	0.125407
ANN03440	-1.60906	-6.59686	1.52824e-11	4.39127e-11	*
ANN03441	0.281228	-3.50739	0.0366696	0.0480439
ANN03442	2.41525	-4.7131	1.67015e-43	1.76862e-42	*
ANN03444	2.5138	-6.4291	2.54841e-17	9.74151e-17	*
ANN03445	-0.360368	-4.16646	0.00175812	0.00272075
ANN03446	-0.00732867	-5.10924	0.955136	0.964068
ANN03447	2.65011	-6.3047	1.05903e-33	8.04575e-33	*
ANN03448	-5.48872	-4.01	1.08053e-71	2.55347e-70	*
ANN03449	-2.79389	-3.76087	1.88681e-44	2.06026e-43	*
ANN03450	6.3204	-3.6725	2.34794e-151	3.56156e-149	*
ANN03451	1.7018	-3.38764	1.37259e-37	1.19948e-36	*
ANN03452	-0.953501	-5.55583	8.78495e-07	1.86094e-06	*
ANN03454	-0.682868	-5.45494	4.7659e-08	1.09941e-07	*
ANN03455	-0.790554	-5.48523	2.74343e-08	6.42902e-08	*
ANN03456	7.07485	-5.93396	2.66333e-22	1.26303e-21	*
ANN03457	0.182807	-1.87746	0.441687	0.48777
ANN03458	1.20849	-5.33964	1.34764e-09	3.43606e-09	*
ANN03459	1.06913	-5.49572	1.09352e-14	3.70503e-14	*
ANN03461	-0.0366355	-3.22878	0.768099	0.798103
ANN03462	0.673963	-4.8245	0.000298932	0.000501534	*
ANN03464	-0.427727	-3.20796	0.0486756	0.0628389
ANN03467	8.96232	0.797544	2.31972e-26	1.31809e-25	*
ANN03468	0.483442	-2.64356	0.0509187	0.0655725
ANN03469	0.643764	-4.76254	2.19984e-06	4.51181e-06	*
ANN03470	-4.66067	-3.06629	9.72308e-139	1.1194e-136	*
ANN03471	3.73741	1.13696	4.55725e-11	1.27204e-10	*
ANN03472	5.08218	2.57098	2.53098e-09	6.35221e-09	*
ANN03473	5.78686	0.819336	1.20287e-14	4.06754e-14	*
ANN03474	0.159738	-3.74466	0.308915	0.352844
ANN03475	-3.46454	-3.28438	7.15567e-76	1.91244e-74	*
ANN03477	-0.670814	-1.27902	0.00111817	0.00176606	*
ANN03478	-0.982087	-6.62744	0.00109162	0.00172705	*
ANN03480	-0.800441	-4.19722	1.27938e-06	2.66835e-06	*
ANN03481	5.08562	-5.89234	1.0631e-18	4.31351e-18	*
ANN03482	1.37395	-6.35986	6.41221e-09	1.56864e-08	*
ANN03483	3.83547	0.352685	3.1133e-20	1.35086e-19	*
ANN03484	2.82049	-1.32962	2.87549e-10	7.63962e-10	*
ANN03487	-0.903966	-4.34947	1.67704e-07	3.73216e-07	*
ANN03489	-1.43111	0.717292	1.48261e-07	3.31026e-07	*
ANN03490	-1.73457	1.01393	2.02463e-05	3.83085e-05	*
ANN03491	-5.95425	-10.239	1.05018e-12	3.22393e-12	*
ANN03492	0.483985	-4.10414	0.0160304	0.0220058
ANN03493	11.0475	-4.72483	5.76443e-256	8.62743e-253	*
ANN03498	-0.589117	1.61521	0.240416	0.280265
ANN03501	-3.27853	-1.75983	1.68642e-26	9.6361e-26	*
ANN03502	7.27719	-5.45323	0.00050538	0.00082834	*
ANN03503	-0.969738	-2.44826	2.26012e-12	6.82445e-12	*
ANN03505	-0.669184	-0.825705	0.00899704	0.0127604	*
ANN03506	0.84074	-3.79702	2.0163e-10	5.40875e-10	*
ANN03507	5.52277	-5.04952	1.36997e-76	3.73249e-75	*
ANN03508	0.645969	-0.030862	0.142823	0.172758
ANN03510	4.78252	-4.40828	1.09463e-10	2.98452e-10	*
ANN03512	-3.27744	-1.75933	9.96626e-18	3.86964e-17	*
ANN03515	-0.46149	-2.36117	0.0344022	0.0452581
ANN03516	1.25184	-6.43318	1.15209e-05	2.22623e-05	*
ANN03518	-0.0914065	-4.82399	0.483851	0.529824
ANN03519	2.0679	1.79401	0.000205559	0.000350536	*
ANN03522	1.31347	2.16403	0.0105605	0.0148418	*
ANN03525	-0.287224	-4.54631	0.0353899	0.0464893
ANN03526	0.697127	-4.97605	1.78786e-08	4.24151e-08	*
ANN03528	0.658209	-4.37814	2.83808e-07	6.21852e-07	*
ANN03529	-0.259057	-5.66236	0.0745335	0.093904
ANN03530	3.94006	-4.36834	3.28341e-69	7.26233e-68	*
ANN03532	1.59366	-2.14864	4.64165e-08	1.07152e-07	*
ANN03533	1.39016	-3.65703	1.34967e-08	3.23512e-08	*
ANN03534	-0.930594	-8.23517	0.0137705	0.0190725	*
ANN03535	1.54346	-4.0223	3.65192e-21	1.64663e-20	*
ANN03536	-1.48615	-4.76767	8.48671e-30	5.56607e-29	*
ANN03538	1.19831	-4.57951	3.9445e-13	1.23455e-12	*
ANN03539	-0.471901	-5.72572	0.0217067	0.0292734
ANN03541	-3.57438	-2.62238	1.77817e-41	1.76092e-40	*
ANN03542	0.324848	-7.27755	0.297249	0.340715
ANN03545	-2.28528	-3.51549	4.64513e-30	3.08804e-29	*
ANN03547	-0.276085	1.49706	0.689511	0.72667
ANN03548	-0.838275	-7.50371	0.0172149	0.0235168	*
ANN03549	1.48427	-2.74212	3.87801e-22	1.82672e-21	*
ANN03551	6.92672	-6.74534	2.08689e-07	4.61492e-07	*
ANN03552	-4.22506	-4.8153	6.84425e-49	8.70557e-48	*
ANN03553	0.359242	-6.98696	0.215224	0.252914
ANN03554	-1.22171	0.663127	0.00520489	0.00758814	*
ANN03556	0.465978	-3.81565	0.00400668	0.00593573
ANN03557	5.13688	-2.9285	3.36683e-84	1.12982e-82	*
ANN03558	-0.837847	-4.97619	6.17294e-14	2.0137e-13	*
ANN03559	-0.847752	-5.77906	9.46292e-08	2.14113e-07	*
ANN03560	1.07617	-7.34477	0.00209967	0.00321648	*
ANN03563	-2.2347	-0.431839	8.565e-06	1.6748e-05	*
ANN03564	-1.75318	-4.15439	2.30256e-37	1.99971e-36	*
ANN03565	-1.43795	-4.21501	1.71391e-20	7.50485e-20	*
ANN03568	-0.519948	-5.77718	0.00225107	0.00343669
ANN03569	-5.00714	-7.33094	6.62978e-31	4.54746e-30	*
ANN03570	-0.32119	-5.09367	0.00458375	0.00673949
ANN03571	1.00529	-0.742846	0.000266843	0.000450119	*
ANN03572	-2.22439	-0.472172	6.78468e-10	1.76149e-09	*
ANN03573	0.720798	-3.09515	0.00785293	0.0112163	*
ANN03574	0.619223	-4.53557	0.000102107	0.000179563	*
ANN03575	-1.29499	-6.09298	2.43102e-08	5.71781e-08	*
ANN03577	-0.904874	-5.67019	9.17839e-11	2.51501e-10	*
ANN03578	-1.21215	-4.00435	3.61791e-14	1.19567e-13	*
ANN03579	-3.85544	-3.9721	1.3506e-107	7.9792e-106	*
ANN03580	7.816	1.84486	1.36911e-13	4.39783e-13	*
ANN03581	-0.972272	-4.20785	5.71646e-06	1.1333e-05	*
ANN03582	-2.6949	-2.81413	7.09136e-38	6.25053e-37	*
ANN03584	-4.12514	-8.05286	6.64015e-21	2.96489e-20	*
ANN03585	2.28998	-4.982	3.09152e-33	2.31118e-32	*
ANN03587	3.05898	0.961909	0.000238734	0.000404588	*
ANN03588	1.58989	2.43584	0.00288056	0.00434397	*
ANN03589	1.75763	-7.48078	5.23265e-07	1.12771e-06	*
ANN03590	-1.09257	-6.28356	9.74774e-07	2.05577e-06	*
ANN03591	0.741392	-5.07819	1.39159e-06	2.89324e-06	*
ANN03593	-2.66846	-4.07415	1.35541e-43	1.43804e-42	*
ANN03594	1.92425	-3.93906	3.12478e-44	3.37916e-43	*
ANN03595	-1.36826	-6.03294	2.11548e-14	7.07155e-14	*
ANN03596	2.99147	-7.24648	2.70873e-15	9.43393e-15	*
ANN03600	-1.25801	-5.401	3.18243e-22	1.50538e-21	*
ANN03601	0.0682629	-3.4729	0.738536	0.771097
ANN03602	-2.52752	-2.71336	2.67758e-34	2.08794e-33	*
ANN03603	-1.3201	-8.18771	0.000400428	0.000663048	*
ANN03604	-0.201537	-4.35079	0.0686878	0.0869245
ANN03605	-2.21778	-3.34074	9.00975e-23	4.36395e-22	*
ANN03606	2.75307	-7.41182	3.09626e-10	8.21353e-10	*
ANN03607	1.75744	-5.90391	8.24629e-16	2.94463e-15	*
ANN03608	8.26408	1.44617	2.55174e-19	1.06738e-18	*
ANN03609	4.57067	-0.0670201	1.00502e-25	5.57929e-25	*
ANN03611	2.20369	-2.28927	3.15274e-28	1.9365e-27	*
ANN03612	-1.07472	-5.31121	4.66984e-19	1.92823e-18	*
ANN03613	-1.41266	0.685501	0.00048813	0.000801238	*
ANN03615	6.60464	-4.8026	4.94427e-21	2.21732e-20	*
ANN03616	-2.21822	-2.86108	8.17337e-30	5.36841e-29	*
ANN03618	0.465996	-3.67949	0.00191743	0.00295182
ANN03620	-0.13459	-5.69263	0.37945	0.424934
ANN03623	0.340247	-4.53221	0.0571735	0.0731365
ANN03624	2.49833	-3.95914	2.58257e-19	1.07968e-18	*
ANN03626	0.200483	-7.26533	0.523278	0.568533
ANN03628	1.21417	-1.64723	5.22199e-12	1.54703e-11	*
ANN03629	0.946223	-3.49339	9.48135e-12	2.76293e-11	*
ANN03630	-0.884749	-3.94359	8.7323e-07	1.85083e-06	*
ANN03631	2.54294	-9.17961	6.90281e-09	1.68499e-08	*
ANN03632	2.15048	-2.84847	3.18696e-16	1.16054e-15	*
ANN03633	0.120685	-5.89038	0.429948	0.475789
ANN03636	3.23299	-0.0330544	6.17962e-13	1.91487e-12	*
ANN03637	0.599707	-3.23509	0.000296928	0.000498395	*
ANN03638	-1.40233	-1.96987	5.79447e-11	1.60759e-10	*
ANN03641	-1.41149	-3.63678	1.27033e-10	3.44806e-10	*
ANN03642	-4.94748	-6.65009	3.66946e-56	5.72477e-55	*
ANN03643	-0.73077	-3.89679	5.2678e-07	1.13474e-06	*
ANN03646	-1.71479	-3.34442	8.62012e-23	4.18154e-22	*
ANN03648	-1.59514	-5.33649	1.24485e-20	5.48947e-20	*
ANN03649	0.489611	-2.80345	0.0278243	0.0370101
ANN03650	-0.115692	-3.88566	0.512824	0.558283
ANN03652	1.4089	-7.03587	4.37762e-06	8.76148e-06	*
ANN03653	-2.5552	-5.43369	1.40887e-101	7.13977e-100	*
ANN03654	-0.0100377	-2.21568	0.962915	0.970742
ANN03655	0.736758	-2.14043	0.00219228	0.00335172	*
ANN03657	0.103187	1.33417	0.880881	0.898981
ANN03660	1.93939	-4.17105	1.09165e-42	1.12266e-41	*
ANN03661	-0.511757	-3.9766	6.85337e-06	1.3507e-05
ANN03662	0.0199876	-1.66874	0.944756	0.955137
ANN03663	-1.15508	-0.965114	0.0056984	0.00827431	*
ANN03668	2.03228	2.06426	1.40565e-05	2.69854e-05	*
ANN03669	-2.46657	0.311406	2.2683e-10	6.06447e-10	*
ANN03671	0.484293	-5.95781	0.000474862	0.000780428
ANN03672	-0.0478696	-8.91142	0.905557	0.921024
ANN03673	-0.71148	-4.69661	2.04343e-06	4.19948e-06	*
ANN03676	-2.30054	-5.60015	1.69868e-11	4.86358e-11	*
ANN03677	6.84155	-7.04502	1.41523e-22	6.80341e-22	*
ANN03678	6.89558	-6.31654	1.00843e-14	3.42656e-14	*
ANN03679	7.57371	-6.00821	9.53653e-05	0.000168261	*
ANN03680	1.26482	-3.07859	6.83202e-08	1.56063e-07	*
ANN03681	-0.904436	-0.790443	3.85629e-05	7.09736e-05	*
ANN03682	0.750023	-4.53422	3.62999e-06	7.31603e-06	*
ANN03683	-0.987255	-6.408	8.94664e-07	1.89394e-06	*
ANN03684	-1.18321	-4.71902	3.82092e-20	1.65088e-19	*
ANN03685	1.1171	-6.86688	3.33865e-05	6.18066e-05	*
ANN03686	4.72494	-3.27873	5.41934e-83	1.75056e-81	*
ANN03687	3.68919	-5.26886	1.47779e-39	1.3812e-38	*
ANN03688	-0.871572	0.0234988	0.000930196	0.001484	*
ANN03690	-0.94239	-8.67886	0.0155337	0.0213566	*
ANN03691	-7.9859	-4.28178	5.42475e-09	1.3342e-08	*
ANN03694	4.70241	0.0256766	2.69349e-26	1.52776e-25	*
ANN03695	1.37619	0.817316	0.00803483	0.0114616	*
ANN03696	2.32517	-4.143	1.06267e-17	4.11966e-17	*
ANN03697	-0.0774655	1.27625	0.920062	0.934169
ANN03705	0.126128	-4.47001	0.302147	0.345694
ANN03706	0.207061	-5.11197	0.136556	0.16565
ANN03707	-0.795964	-7.71761	0.0287826	0.0382281	*
ANN03708	0.132815	-4.44956	0.349733	0.394627
ANN03712	0.426761	-4.44935	0.0115923	0.0162107
ANN03716	-1.94646	-8.49251	8.74505e-07	1.85318e-06	*
ANN03717	-1.91316	-2.30822	8.98809e-23	4.3544e-22	*
ANN03718	-1.28057	1.74734	0.00766364	0.0109613	*
ANN03719	-4.51038	-6.10079	4.18279e-28	2.56148e-27	*
ANN03722	1.16446	-3.36377	3.82759e-14	1.26274e-13	*
ANN03723	0.771159	-4.70014	6.10531e-12	1.80276e-11	*
ANN03724	5.53758	-8.32291	1.69533e-16	6.25064e-16	*
ANN03727	0.928213	-3.51191	3.72108e-05	6.85977e-05	*
ANN03729	6.84428	-7.11399	4.24772e-09	1.0522e-08	*
ANN03730	-0.197366	-6.08866	0.191407	0.226868
ANN03731	0.651407	-4.8071	3.62885e-06	7.31439e-06	*
ANN03733	0.982391	-5.05669	6.84725e-08	1.56379e-07	*
ANN03734	-0.594949	-4.22869	8.01518e-05	0.000142629	*
ANN03735	-0.97211	0.000896187	0.00166738	0.00258781	*
ANN03736	-0.176472	-7.46852	0.595553	0.637646
ANN03741	0.719496	-6.06461	4.31592e-06	8.6434e-06	*
ANN03742	-2.25643	-5.01806	7.82345e-36	6.48584e-35	*
[truncated: 13,211 more rows]
