# Supplementary material for: Unveiling metabolic integration in psyllids and their nutritional endosymbionts through comparative transcriptomics analysis
Source: iScience. 2023 Sep 15;26(10):107930. doi: 10.1016/j.isci.2023.107930 (PMC10558732; doi:10.1016/j.isci.2023.107930)
Supplement: Table S3. Gene read count matrix generated via Stringtie and Ballgown for D. citri and B. cockerelli, related to Bioinformatic analysis in STAR Methods [file mmc3.xlsx]

## Sheet: S3a
Supplemental Table 3a. Gene read count matrix generated via Stringtie and Ballgown for D. citri. Each row represents a different gene (Col. A). Merged transcripts via Stringtie are listed in Col. H to Col. Q.
gene_id	DC_BAC_1	DC_BAC_2	DC_BAC_3	DC_BODY_1	DC_BODY_2	DC_BODY_3	gene_id_2	gene_id_3	gene_id_4	gene_id_5	gene_id_6	gene_id_7	gene_id_8	gene_id_9	gene_id_10	gene_id_11	gene_id_12	gene_id_13
M8J77_000001	1210	1394	1594	2113	1604	2194
M8J77_000002	821	821	671	2795	2563	2493
M8J77_000003	207	69	34	7	9	17
M8J77_000004	31138	39339	45819	63598	64815	89517
M8J77_000005	1	1	3	1	1	0
M8J77_000006	1815	618	878	21384	12541	13748	M8J77_018863
M8J77_000007	0	0	0	2	0	0
M8J77_000008	0	0	0	0	0	1
M8J77_000009	5	5	6	6	7	9
M8J77_000010	4	0	4	3	4	2
M8J77_000011	949	800	248	0	4	69	M8J77_015192
M8J77_000012	5	3	5	9	5	9
M8J77_000013	2	1	1	0	1	0
M8J77_000014	427	406	241	5238	4514	4072
M8J77_000015	5604	725	1258	19434	19099	25497
M8J77_000017	1308	1526	1443	3111	3051	2932
M8J77_000018	7	7	3	20	44	43
M8J77_000019	10	7	0	73	83	116
M8J77_000020	714	869	1029	795	785	1231
M8J77_000021	2823	2621	2283	4562	4290	4512
M8J77_000022	1950	1895	1977	2433	2496	3068
M8J77_000023	805	698	552	1650	1516	1435
M8J77_000024	4	2	0	4	2	0
M8J77_000025	0	0	0	0	0	4
M8J77_000026	1717	1600	1647	4306	4621	6184
M8J77_000027	17927	18095	23481	1471	1773	2266	M8J77_011702	M8J77_001150	M8J77_017873	M8J77_019016	M8J77_010210
M8J77_000028	432	445	440	411	579	729
M8J77_000029	1	0	0	3	0	1
M8J77_000030	3	0	7	8	7	3
M8J77_000031	0	0	0	0	0	0
M8J77_000032	1304	1186	1449	1817	1987	2565
M8J77_000033	1466	1130	1180	1067	802	883
M8J77_000034	7	17	15	27	18	34
M8J77_000035	49	18	11	172	225	263
M8J77_000036	3169	3386	3204	1937	1781	2004
M8J77_000037	1148	1223	981	1108	1138	1262	M8J77_016800
M8J77_000038	1	1	0	0	2	1
M8J77_000040	2	3	1	4	4	8
M8J77_000042	35	21	13	22	19	17
M8J77_000043	1008	1185	1411	2538	1924	2192
M8J77_000044	896	815	696	3295	1970	2689	M8J77_016130
M8J77_000045	0	0	0	0	2	0
M8J77_000047	206	236	114	818	744	510	M8J77_026520
M8J77_000048	19	25	18	40	38	55
M8J77_000049	1	5	2	1	3	0
M8J77_000050	22	6	5	24	13	11
M8J77_000051	2	0	1	5	8	15
M8J77_000052	790	315	113	17	20	28
M8J77_000053	679	762	785	407	499	722
M8J77_000054	576	582	548	760	785	1136
M8J77_000055	57	43	25	81	133	138
M8J77_000056	120	181	131	298	296	344
M8J77_000057	0	0	0	0	0	1
M8J77_000058	7085	2205	2586	21055	16740	14778
M8J77_000060	5	0	0	1	2	9
M8J77_000061	50	38	23	27	47	29
M8J77_000063	0	0	0	0	0	2
M8J77_000064	926	1070	1101	928	1400	1796
M8J77_000066	0	0	0	0	0	1
M8J77_000067	4	3	1	3	1	0
M8J77_000068	1501	1496	1268	1732	2120	2311
M8J77_000069	431	405	363	823	1049	1011
M8J77_000070	3	8	1	10	10	3
M8J77_000071	15	2	7	19	21	14
M8J77_000072	395	178	169	2452	1917	1953
M8J77_000073	233	270	221	435	394	437
M8J77_000074	22	12	20	13	4	12
M8J77_000075	5	8	13	10	8	3
M8J77_000077	10	15	19	14	13	23
M8J77_000078	19	13	17	18	16	31
M8J77_000079	0	0	0	0	0	0
M8J77_000080	1	1	3	4	4	3
M8J77_000081	0	0	0	0	0	0
M8J77_000082	0	0	0	0	0	0
M8J77_000083	314	740	458	2080	2944	3805
M8J77_000084	4	5	4	22	12	20
M8J77_000085	3495	4062	4336	2604	3243	3322	M8J77_023980	M8J77_004124
M8J77_000086	49	52	26	133	275	393
M8J77_000087	0	0	0	0	1	5
M8J77_000088	0	9	5	22	13	6
M8J77_000089	0	0	0	0	0	0
M8J77_000091	3319	3411	3569	2452	2926	3366
M8J77_000093	362	309	335	465	451	666
M8J77_000094	407	457	92	8	9	13
M8J77_000095	10	15	5	12	27	26
M8J77_000096	1	2	3	2	18	12
M8J77_000097	0	0	0	0	0	5
M8J77_000098	38	18	31	24	23	24
M8J77_000099	17	0	0	0	3	0
M8J77_000100	12	12	8	21	13	17
M8J77_000102	0	4	0	0	0	0
M8J77_000103	15	13	52	5	3	7
M8J77_000104	323	243	231	202	264	278
M8J77_000106	0	0	0	0	0	0
M8J77_000107	7	15	10	25	25	29
M8J77_000108	1	1	2	8	10	15
M8J77_000109	463	393	408	502	611	738
M8J77_000110	2	0	0	2	5	3
M8J77_000111	16	18	15	17	24	39
M8J77_000112	16609	17419	23810	48	34	25
M8J77_000113	0	0	3	0	0	1
M8J77_000115	680	709	873	716	816	1178
M8J77_000116	2229	1999	4136	60	40	124
M8J77_000117	58	24	32	345	364	546
M8J77_000119	2	2	0	0	1	0
M8J77_000120	2335	2250	2467	3120	2957	2830
M8J77_000121	2233	2580	2134	6365	8065	9261	M8J77_012102
M8J77_000122	0	0	0	0	0	0
M8J77_000123	0	0	0	0	0	0
M8J77_000124	101	39	91	87	93	136
M8J77_000125	0	2	0	4	21	0
M8J77_000126	0	0	0	0	0	1
M8J77_000127	14	0	0	376	389	474
M8J77_000128	15460	19586	23192	29555	30146	41684
M8J77_000129	7	14	9	21	12	13
M8J77_000130	4	1	2	5	8	3
M8J77_000131	7	0	1	6	0	3
M8J77_000132	211	167	143	265	300	305
M8J77_000135	34	24	25	22	34	56
M8J77_000136	0	0	0	0	0	0
M8J77_000137	0	0	0	0	0	0
M8J77_000138	4	0	2	7	14	22
M8J77_000139	890	851	858	1430	1467	1768	M8J77_014128
M8J77_000140	32	18	23	64	80	157
M8J77_000141	1643	1433	1490	2122	2581	2885	M8J77_025080
M8J77_000142	977	897	978	1040	1084	1146
M8J77_000143	376	595	532	605	672	830
M8J77_000144	1606	1734	1743	1669	1711	1869	M8J77_003558
M8J77_000145	13	0	4	7	11	6
M8J77_000146	14	0	10	57	36	19
M8J77_000147	0	4	0	5	0	0
M8J77_000148	597	738	565	2216	1440	2067
M8J77_000149	0	0	3	4	3	0
M8J77_000150	0	0	0	11	12	4
M8J77_000152	71	59	72	167	148	249
M8J77_000153	28	6	24	50	14	47
M8J77_000154	2133	2396	2692	28	28	41
M8J77_000155	804	751	543	865	935	1084
M8J77_000156	1	6	1	1	5	2
M8J77_000157	3	1	1	1	1	1
M8J77_000158	0	0	0	0	0	0
M8J77_000159	1	0	1	1	2	1
M8J77_000160	9634	8756	7125	6680	6380	5356	M8J77_008368
M8J77_000161	7616	12542	5082	30079	37635	50342
M8J77_000164	7	11	13	16	27	20
M8J77_000165	31487	31172	30776	39889	34828	38539
M8J77_000166	22	18	10	103	124	100
M8J77_000168	0	3	3	7	11	10
M8J77_000169	2047	2308	2487	1405	1476	1969
M8J77_000171	12	13	9	12	17	27
M8J77_000172	302	253	310	257	383	422
M8J77_000173	14	17	4	25	9	7
M8J77_000174	3	2	2	5	6	8
M8J77_000175	17	28	23	26	31	60
M8J77_000176	389	461	458	715	783	767
M8J77_000177	718	781	827	684	688	850
M8J77_000178	82	69	78	180	176	163
M8J77_000179	10	11	11	11	5	7
M8J77_000181	215	188	232	1790	850	2396
M8J77_000182	0	0	0	0	0	0
M8J77_000183	2	1	3	3	4	2
M8J77_000184	1	3	1	5	1	7
M8J77_000185	1184	1112	1539	1073	1423	1817
M8J77_000187	0	0	0	0	0	0
M8J77_000188	266	191	151	1307	1435	1497
M8J77_000189	39	38	26	52	71	44
M8J77_000190	3	0	0	5	6	4
M8J77_000191	0	0	0	4	6	0
M8J77_000192	2	1	0	0	4	6
M8J77_000193	2	7	0	18	12	37
M8J77_000194	202	197	75	359	569	491
M8J77_000195	0	0	0	0	2	2
M8J77_000197	0	0	0	0	0	0
M8J77_000198	3	5	0	289	359	444
M8J77_000200	13754	15872	14311	23038	21064	25332
M8J77_000201	2	0	0	0	0	1
M8J77_000202	0	3	0	3	0	0
M8J77_000205	0	0	0	0	0	2
M8J77_000207	93	35	36	17	13	29
M8J77_000208	8	8	2	7	5	7
M8J77_000209	1	1	2	3	6	4
M8J77_000211	155	129	62	4441	3630	2690
M8J77_000212	9307	7397	3519	233489	187912	165564
M8J77_000213	0	2	0	19	10	25
M8J77_000214	1662	1636	1390	2454	1985	2314
M8J77_000215	7	25	7	19	32	16
M8J77_000216	2	7	1	10	10	14
M8J77_000218	3	0	0	8	8	7
M8J77_000219	1	6	10	21	14	8
M8J77_000220	1395	1676	2159	1231	1242	1734
M8J77_000221	13	7	17	24	23	38
M8J77_000222	2680	3572	2686	8182	6633	8707
M8J77_000223	899	924	541	9563	9517	10035
M8J77_000224	0	0	0	0	0	0
M8J77_000225	1284	1567	1755	813	903	1140
M8J77_000226	0	0	0	0	0	0
M8J77_000227	133	94	35	1261	1019	1182
M8J77_000228	61	62	18	0	0	7
M8J77_000229	1125	979	1109	946	1036	1328
M8J77_000230	4	3	3	18	24	54
M8J77_000231	1953	1953	2396	3529	3079	2153	M8J77_011989	M8J77_015917
M8J77_000232	1287	1263	1559	1551	1773	2060	M8J77_004913
M8J77_000233	841	795	870	875	937	1288
M8J77_000234	2	2	8	13	5	5
M8J77_000236	0	0	0	0	0	1
M8J77_000237	392	305	297	278	341	401
M8J77_000238	0	0	0	0	0	0
M8J77_000239	6	9	6	7	25	15
M8J77_000240	13	8	5	0	10	26
M8J77_000241	22	23	0	107	59	54
M8J77_000242	0	0	0	0	0	0
M8J77_000243	0	3	0	0	0	0
M8J77_000244	0	10	0	20	21	29
M8J77_000245	446	204	104	56	56	71
M8J77_000246	24	32	19	44	25	37
M8J77_000247	1824	1717	1522	7019	6671	7386	M8J77_026446	M8J77_011149	M8J77_010714
M8J77_000248	18	11	0	8	4	0
M8J77_000249	10	27	26	19	25	32
M8J77_000250	2457	2266	2151	2682	2562	3213	M8J77_022445	M8J77_001410	M8J77_006863
M8J77_000251	0	0	0	0	3	0
M8J77_000252	0	4	1	25	9	25
M8J77_000253	0	0	0	0	0	0
M8J77_000254	47	43	45	383	330	358
M8J77_000255	9	2	0	37	17	31
M8J77_000257	389	274	94	0	0	22
M8J77_000258	0	0	0	0	0	0
M8J77_000260	1242	1213	1045	1185	1385	1372	M8J77_006623
M8J77_000261	9	0	5	58	57	78
M8J77_000262	1472	1434	1220	2605	2514	3187
M8J77_000263	377	242	546	481	471	497
M8J77_000264	184	214	175	274	370	313
M8J77_000266	0	0	0	0	0	2
M8J77_000267	0	1	0	0	0	1
M8J77_000268	0	0	0	0	7	0
M8J77_000269	6	29	14	241	227	327
M8J77_000270	0	3	10	6	28	20
M8J77_000271	0	0	0	0	0	0
M8J77_000272	1	3	3	4	3	1
M8J77_000273	86	113	71	62	66	108
M8J77_000274	858	923	1234	13	0	16
M8J77_000275	11	15	12	8	5	4
M8J77_000277	5	6	9	5	10	12
M8J77_000279	0	0	0	0	0	0
M8J77_000280	11	24	10	20	25	23
M8J77_000281	172	172	82	1944	1623	1718
M8J77_000282	1142	930	331	18	17	48
M8J77_000283	14	14	9	28	14	17
M8J77_000284	1969	1880	1471	3558	3880	4492	M8J77_016934	M8J77_012981	M8J77_024876
M8J77_000285	313	289	211	529	723	846
M8J77_000287	144	141	108	2480	3041	4666
M8J77_000288	23	56	31	100	216	309
M8J77_000289	6	5	1	6	6	13
M8J77_000290	24381	61517	35302	19960	21190	34140
M8J77_000291	899	562	477	11818	10122	10027
M8J77_000292	322	320	264	197	268	317	M8J77_010010
M8J77_000293	1627	727	1450	2464	1634	2258
M8J77_000294	1	0	0	0	0	0
M8J77_000295	15	14	18	7	18	22
M8J77_000296	1257	960	978	1364	1478	1793
M8J77_000297	43	28	23	275	112	324	M8J77_022199
M8J77_000298	14	13	31	9	5	10
M8J77_000299	0	0	0	0	1	0
M8J77_000300	27	27	24	659	626	586
M8J77_000301	8194	8337	9722	890	1031	788	M8J77_022592	M8J77_000167	M8J77_020690
M8J77_000302	17	44	29	12	28	29
M8J77_000303	0	0	0	0	0	0
M8J77_000304	1	5	2	0	1	1
M8J77_000305	727	671	619	861	817	966
M8J77_000306	150	244	231	4640	1545	1389	M8J77_019364	M8J77_004606
M8J77_000307	34	22	34	48	24	38
M8J77_000308	897	912	1061	443	466	572	M8J77_002038
M8J77_000309	38	33	40	141	135	110
M8J77_000311	4	14	10	10	13	23
M8J77_000312	6	12	16	2	7	0
M8J77_000313	10	35	35	637	222	449
M8J77_000314	1219	1171	1377	1230	1202	1236
M8J77_000315	990	714	653	373	466	585	M8J77_020650	M8J77_003020
M8J77_000317	1	4	2	5	6	9
M8J77_000318	2	0	5	15	4	9
M8J77_000319	6812	8558	9955	15072	11966	13908
M8J77_000320	80	30	34	154	134	235
M8J77_000321	0	1	4	2	0	0
M8J77_000322	1	1	2	0	1	2
M8J77_000323	70	62	52	92	89	80
M8J77_000324	442	126	287	207	193	223
M8J77_000325	0	0	0	0	0	0
M8J77_000327	871	988	915	979	941	909
M8J77_000329	3331	3673	4249	61	113	187
M8J77_000330	20	12	17	47	41	33
M8J77_000331	43	32	39	18	14	22
M8J77_000332	3195	3010	3623	4163	4343	4717	M8J77_018881
M8J77_000333	2	6	8	3	2	5
M8J77_000336	4	9	1	1	1	2
M8J77_000337	2	1	1	3	3	5
M8J77_000338	603	198	132	39	39	67
M8J77_000339	12	12	9	26	18	32
M8J77_000340	3995	4727	5190	2963	2667	3171
M8J77_000341	8	25	1	309	306	199	M8J77_003817	M8J77_008117
M8J77_000342	2777	2885	2745	7359	7481	9555	M8J77_025354	M8J77_026132	M8J77_005177
M8J77_000343	218	933	437	4540	2320	1469
M8J77_000344	32967	40900	53628	50083	51973	59851	M8J77_022284	M8J77_003486
M8J77_000345	520	510	601	621	676	919
M8J77_000346	525	428	530	440	639	799
M8J77_000347	3	1	5	3	12	5
M8J77_000348	341	236	49	7	0	6
M8J77_000349	1469	1524	1575	1595	1891	2686
M8J77_000350	8	0	18	3	0	5
M8J77_000351	10601	9321	13003	3216	2752	4659	M8J77_022422
M8J77_000353	1	3	2	0	3	1
M8J77_000354	69	38	51	9	14	14
M8J77_000355	4	6	8	4	0	3
M8J77_000356	0	0	0	6	4	4
M8J77_000358	0	1	0	0	2	1
M8J77_000360	5	15	15	107	70	52
M8J77_000361	987	822	730	944	980	950
M8J77_000362	11	6	3	23	12	19
M8J77_000363	8	6	1	3	2	4
M8J77_000364	0	0	0	0	6	5
M8J77_000365	776	194	290	6756	7654	7334
M8J77_000367	786	703	772	469	640	719
M8J77_000368	816	780	651	656	762	934
M8J77_000369	139	163	255	8	13	10
M8J77_000370	716	651	475	687	505	444
M8J77_000371	1	0	0	0	0	1
M8J77_000372	5	3	4	6	0	0
M8J77_000375	0	0	0	0	0	0
M8J77_000376	3235	2733	748	10	21	197
M8J77_000378	12	25	9	28	32	47
M8J77_000379	14	19	13	40	43	48
M8J77_000380	7	6	11	29	15	22
M8J77_000381	855	867	622	3777	3460	3506
M8J77_000382	360	216	95	3	5	22
M8J77_000383	0	0	0	0	0	0
M8J77_000384	221	190	224	296	261	312
M8J77_000385	756	907	562	2855	6613	7038
M8J77_000386	3	2	5	6	5	2
M8J77_000387	572	584	649	633	518	609
M8J77_000388	38	21	11	6	8	2
M8J77_000389	0	0	0	0	11	0
M8J77_000390	1661	1388	1393	1312	1589	2051
M8J77_000391	853	777	842	1160	1067	1184
M8J77_000392	0	0	0	0	0	1
M8J77_000393	390	356	353	229	261	325
M8J77_000394	778	719	729	566	511	626	M8J77_008772
M8J77_000395	40	27	38	37	22	58
M8J77_000396	2518	2246	1809	1877	1788	2249
M8J77_000397	0	0	0	0	0	0
M8J77_000398	2	6	6	7	4	5
M8J77_000399	479	485	517	760	721	847
M8J77_000400	0	5	0	0	3	2
M8J77_000401	0	0	0	0	0	0
M8J77_000402	0	0	0	0	0	0
M8J77_000403	2	2	2	10	24	2
M8J77_000404	0	0	0	35	26	26
M8J77_000405	11	6	2	5	6	13
M8J77_000407	19	10	1	2	2	5
M8J77_000408	0	0	3	2	4	0
M8J77_000409	2453	2339	2154	2571	2899	3290
M8J77_000410	0	0	0	5	0	0
M8J77_000411	723	598	772	2051	1833	2220	M8J77_026548
M8J77_000412	20685	25450	36514	41332	43260	60887
M8J77_000413	4955	4532	4214	6291	7105	8345	M8J77_013347	M8J77_010128
M8J77_000414	480	412	362	958	927	1064
M8J77_000416	9	5	5	5	29	6
M8J77_000417	35	33	35	27	30	63
M8J77_000418	588	510	436	2266	2091	2247
M8J77_000419	0	7	0	7	9	11
M8J77_000421	20	16	9	30	22	33
M8J77_000422	2049	2680	3100	237	194	375
M8J77_000424	1342	1358	1254	1773	2120	2027
M8J77_000425	3893	4458	4882	1053	1485	1589
M8J77_000426	48	27	20	10	9	9
M8J77_000428	2319	2027	2314	3593	4254	5101	M8J77_020957
M8J77_000430	168	161	172	214	125	196
M8J77_000431	0	0	0	0	0	0
M8J77_000432	29	35	22	114	94	127
M8J77_000433	23	52	13	53	38	54
M8J77_000434	42	61	40	34	45	49
M8J77_000435	4849	4695	4602	6406	7111	9243	M8J77_003731
M8J77_000436	0	0	0	0	0	0
M8J77_000437	15	11	10	13	9	15
M8J77_000438	2896	3650	3498	168	196	167
M8J77_000439	0	0	0	0	0	0
M8J77_000441	0	1	0	0	0	0
M8J77_000442	4338	4238	4176	5023	5016	5372
M8J77_000443	0	0	0	0	0	0
M8J77_000444	0	0	0	0	0	0
M8J77_000445	29	33	25	32	43	39
M8J77_000446	5	4	4	15	14	14
M8J77_000447	0	1	0	1	5	0
M8J77_000451	1	4	2	0	2	0
M8J77_000453	1196	1114	1171	525	688	869	M8J77_004837	M8J77_026397
M8J77_000454	0	0	2	0	8	5
M8J77_000455	0	0	0	0	0	0
M8J77_000456	1388	1260	1185	1478	1689	1914
M8J77_000457	28	43	17	31	42	25
M8J77_000458	1044	1137	1467	657	930	973
M8J77_000459	28	20	10	7	3	9
M8J77_000460	2476	2563	2124	5321	5625	6674	M8J77_000133	M8J77_005904
M8J77_000461	102	75	58	111	98	82
M8J77_000463	1	2	1	4	2	2
M8J77_000464	0	1	1	0	0	0
M8J77_000465	1108	1148	1067	2008	1928	2321
M8J77_000466	620	583	682	627	679	838
M8J77_000468	3	3	0	0	1	1
M8J77_000469	1536	1703	2198	695	1004	1152
M8J77_000471	4192	3932	2374	52542	52304	42883
M8J77_000472	10012	12048	13557	21813	22103	29430	M8J77_025054
M8J77_000473	655	855	632	1236	1404	1584	M8J77_018553
M8J77_000474	17429	21542	28598	34693	36359	51388
M8J77_000475	0	0	0	0	0	0
M8J77_000476	5	0	4	12	19	8
M8J77_000477	0	0	0	0	0	0
M8J77_000478	773	715	554	873	904	1010	M8J77_012540
M8J77_000479	4	3	10	10	2	13
M8J77_000480	21	22	5	24	29	21
M8J77_000481	0	0	0	0	0	0
M8J77_000482	446	320	66	4638	3703	4318
M8J77_000483	67	108	90	72	108	138
M8J77_000484	1	1	0	0	1	1
M8J77_000485	29	104	60	633	502	728
M8J77_000486	0	0	0	0	0	0
M8J77_000488	1091	1049	999	790	898	814
M8J77_000489	326	269	63	0	5	10
M8J77_000490	5	15	7	41	43	42
M8J77_000491	27	17	3	4	6	6
M8J77_000492	4348	4553	5315	4356	5014	8864
M8J77_000493	4	1	2	2	3	2
M8J77_000495	939	1233	1133	1810	1837	2111
M8J77_000496	0	0	0	0	0	0
M8J77_000497	2484	2911	2613	2857	2900	2653
M8J77_000500	423	512	428	1295	1002	1418
M8J77_000501	783	766	669	483	646	1232
M8J77_000502	3	5	9	9	13	18
M8J77_000503	0	0	0	0	0	0
M8J77_000504	12	9	8	30	20	20
M8J77_000505	577	344	136	4	15	47
M8J77_000506	0	0	0	0	0	0
M8J77_000507	0	0	0	0	0	0
M8J77_000508	5	21	6	31	54	38
M8J77_000509	22	17	20	30	56	81
M8J77_000511	91	75	97	178	137	203
M8J77_000512	439	635	758	1102	1123	2490
M8J77_000513	161	110	147	317	301	295
M8J77_000514	1504	1463	1606	1836	1698	1853
M8J77_000515	2	4	0	3	11	4
M8J77_000517	99	88	57	239	267	217	M8J77_007520
M8J77_000518	11371	14794	16039	26676	28726	41251
M8J77_000519	0	0	0	0	0	1
M8J77_000520	0	0	0	0	5	0
M8J77_000521	68369	87433	114997	116	146	86
M8J77_000522	1253	1299	1355	1920	1683	1809
M8J77_000523	149	155	53	2662	2302	2107
M8J77_000524	19	28	21	32	37	62
M8J77_000525	0	1	0	0	0	0
M8J77_000526	43	35	22	23	39	21
M8J77_000527	261	174	273	235	195	300	M8J77_007617
M8J77_000529	74808	101973	99096	23803	26717	45080
M8J77_000530	149	128	35	3	0	13
M8J77_000531	0	0	1	0	1	0
M8J77_000532	0	0	0	0	0	0
M8J77_000533	14	11	3	8	4	5
M8J77_000534	3130	3354	3196	3265	3221	3079
M8J77_000535	2499	2593	2671	2943	3651	5136
M8J77_000536	32	18	95	1679	1749	2360
M8J77_000537	0	3	0	0	0	0
M8J77_000538	3	0	0	0	0	0
M8J77_000539	0	0	0	1	1	7
M8J77_000540	2	6	2	16	9	20
M8J77_000541	991	569	336	3249	4871	4631
M8J77_000542	2	3	5	6	8	2
M8J77_000543	413	382	362	1399	1416	1362
M8J77_000544	0	0	0	0	0	0
M8J77_000545	0	0	0	0	0	7
M8J77_000547	80	65	61	134	145	131
M8J77_000548	6	5	10	31	33	33
M8J77_000549	59	58	82	61	49	41
M8J77_000550	0	0	0	0	0	0
M8J77_000551	2063	492	225	3666	1888	998
M8J77_000552	0	0	0	0	0	0
M8J77_000553	46	67	56	541	501	627
M8J77_000554	77	67	40	136	163	226
M8J77_000555	0	0	0	4	2	3
M8J77_000556	7103	14492	12595	2313	1804	2920
M8J77_000557	17415	24233	23976	2948	4156	7453
M8J77_000558	5728	5855	3989	6405	6238	7629
M8J77_000559	772	735	721	859	913	1126	M8J77_010215
M8J77_000560	797	547	694	655	836	885
M8J77_000562	25	26	15	463	423	525
M8J77_000563	119	70	110	105	149	224
M8J77_000565	2	3	3	4	5	4
M8J77_000566	47	59	41	64	42	30
M8J77_000567	522	549	478	58	65	143
M8J77_000569	20	19	10	42	38	39
M8J77_000570	3266	2437	2481	1276	1356	1673
M8J77_000571	14	21	0	230	174	208
M8J77_000572	3	4	12	13	2	10
M8J77_000573	0	3	6	0	6	7
M8J77_000574	4	3	3	14	12	9
M8J77_000575	2	0	0	0	1	0
M8J77_000576	743	570	593	389	514	780
M8J77_000577	2	1	0	1	0	1
M8J77_000578	1393	1810	1477	3773	3212	4244
M8J77_000581	0	1	0	3	1	2
M8J77_000582	394	272	294	1008	1008	1159	M8J77_011585
M8J77_000583	32	33	31	34	100	89
M8J77_000584	94	13	21	23	38	35
M8J77_000585	36	39	31	660	893	1153
M8J77_000587	0	5	0	0	5	2
M8J77_000588	12	7	5	10	9	19
M8J77_000589	2828	2824	3263	4751	5133	6344	M8J77_023254
M8J77_000591	2	2	1	4	8	3
M8J77_000592	18	13	8	20	29	22
M8J77_000593	153	81	44	0	0	21
M8J77_000594	290	314	244	377	459	544
M8J77_000595	0	0	0	0	0	0
M8J77_000597	796	601	723	1105	1152	1266
M8J77_000598	0	1	0	3	0	2
M8J77_000599	1774	1510	1788	1568	1765	1916
M8J77_000600	0	0	0	0	2	1
M8J77_000601	0	0	0	2	0	1
M8J77_000602	949	893	870	793	859	1041
M8J77_000603	1	0	0	0	0	0
M8J77_000604	11	16	3	16	17	14
M8J77_000605	252	160	69	42	37	37
M8J77_000606	11044	12368	12647	12549	12601	13465	M8J77_021405
M8J77_000607	1069	814	117	0	0	181
M8J77_000608	29	12	18	15	23	24
M8J77_000609	4175	4408	5394	10	19	10
M8J77_000610	0	0	0	0	0	0
M8J77_000611	857	971	1300	182	194	193
M8J77_000612	0	0	0	0	0	0
M8J77_000613	1253	1019	432	14245	8558	6921	M8J77_007575
M8J77_000614	1011	1105	883	874	812	1040
M8J77_000615	645	644	565	1707	1629	1499
M8J77_000616	2591	2071	2238	3105	3241	2956
M8J77_000617	25	30	15	5	19	20
M8J77_000618	2	2	4	17	12	20
M8J77_000619	357	356	230	214	160	79
M8J77_000620	263	280	237	264	290	307
M8J77_000621	1917	1748	2263	1073	1189	1437
M8J77_000622	0	0	0	0	0	0
M8J77_000623	0	0	0	0	0	0
M8J77_000624	1	5	1	11	9	8
M8J77_000625	0	0	0	1	1	2
M8J77_000626	1227	1089	1298	911	952	1056
M8J77_000627	0	0	0	15	25	11
M8J77_000628	567	643	556	620	559	708	M8J77_018629
M8J77_000629	0	0	0	0	0	0
M8J77_000630	2233	2341	2546	1501	1898	1874	M8J77_025233	M8J77_006004	M8J77_015418
M8J77_000632	2669	2547	2711	3364	3170	3772
M8J77_000633	0	0	0	0	0	3
M8J77_000634	2483	2158	2052	2600	2712	3736	M8J77_023306
M8J77_000635	1853	2301	1430	7235	6501	6094	M8J77_016835
M8J77_000636	281	234	123	9	10	22
M8J77_000637	180	176	67	3	8	7
M8J77_000638	988	883	904	1473	1341	1739
M8J77_000639	0	0	0	2	4	0
M8J77_000640	933	950	898	906	804	1003
M8J77_000641	167	106	152	67	146	184
M8J77_000642	9	10	2	9	14	9
M8J77_000643	611	499	398	757	650	600
M8J77_000644	3	5	5	14	10	13
M8J77_000645	1	1	7	6	1	11
M8J77_000647	219	299	305	168	248	402
M8J77_000648	0	0	0	3	4	8
M8J77_000649	184	170	67	8	3	4
M8J77_000650	2664	3463	3782	1140	1206	1358
M8J77_000651	89	30	52	9	22	66
M8J77_000653	1074	934	999	638	659	940
M8J77_000654	2314	2401	2781	2943	3120	3619
M8J77_000655	1	3	4	7	6	5
M8J77_000657	171	177	220	104	93	106
M8J77_000658	8	6	9	21	17	18
M8J77_000659	30	27	19	65	50	73
M8J77_000661	0	0	0	0	0	0
M8J77_000663	4	0	2	1	2	3
M8J77_000664	173	198	48	1747	1698	1012
M8J77_000665	62	60	77	140	162	200
M8J77_000668	638	589	562	654	671	915
M8J77_000669	41	17	12	14	22	35
M8J77_000670	2146	2038	441	13	13	117
M8J77_000671	12512	12723	15185	18025	19588	24134
M8J77_000672	29	36	25	58	27	64
M8J77_000674	16180	21246	24918	34133	33236	45899
M8J77_000675	2540	477	117	9254	4980	4655
M8J77_000676	0	0	0	0	0	0
M8J77_000677	571	427	460	996	868	1417	M8J77_007068
M8J77_000678	79	38	35	221	240	162
M8J77_000679	1408	1367	1405	1254	1287	1299
M8J77_000680	263	188	179	1078	1006	1185
M8J77_000681	1383	1271	1171	1194	1574	1728
M8J77_000682	1872	1904	1864	2830	3497	3683
M8J77_000684	1	4	0	1	0	1
M8J77_000685	129	136	117	67	42	59
M8J77_000686	1421	1627	1258	3407	2748	3321
M8J77_000687	0	0	0	0	0	0
M8J77_000688	69	91	41	186	155	159
M8J77_000691	20	3	3	62	74	63
M8J77_000692	0	0	0	0	1	1
M8J77_000693	0	0	0	0	0	0
M8J77_000694	9	9	6	7	5	4
M8J77_000695	2225	3382	2536	2572	2824	3513	M8J77_022462
M8J77_000696	1	0	3	1	2	6
M8J77_000697	0	0	0	0	0	0
M8J77_000698	97	96	108	101	80	189
M8J77_000699	976	1004	978	1054	1092	1148	M8J77_020969
M8J77_000701	218	134	61	19	34	40	M8J77_024030
M8J77_000702	2539	3289	3275	1395	1335	1487
M8J77_000703	786	573	382	1699	1795	1879
M8J77_000704	0	2	3	2	2	2
M8J77_000705	2442	2662	2877	2768	3292	3993
M8J77_000706	5	11	7	21	28	28
M8J77_000707	69712	55953	93721	84	151	130
M8J77_000708	11056	13993	17026	23975	25100	35975
M8J77_000709	0	0	0	0	0	0
M8J77_000711	9	0	0	584	576	530	M8J77_018569	M8J77_011941
M8J77_000712	50	58	46	67	68	84
M8J77_000713	119	123	107	168	209	310
M8J77_000714	8	5	7	16	10	10
M8J77_000716	27	13	30	58	67	90
M8J77_000718	8	5	7	103	86	104
M8J77_000719	560	627	567	702	752	968	M8J77_020653
M8J77_000720	10	4	13	39	48	55
M8J77_000721	423	539	271	1878	1673	1731
M8J77_000722	1302	1322	1453	1043	1371	1570
M8J77_000723	2728	2436	2249	3371	3065	2729	M8J77_013935
M8J77_000724	560	618	504	749	866	933
M8J77_000726	1954	1991	1997	5153	4621	6010	M8J77_003144
M8J77_000727	1158	1031	1634	641	777	1205
M8J77_000728	2	6	3	4	6	6
M8J77_000729	0	0	0	0	0	0
M8J77_000730	7241	8521	9922	13691	12256	12999
M8J77_000731	24494	31666	38111	52675	54453	78200
M8J77_000732	2002	1482	1271	4268	3797	3861	M8J77_008007	M8J77_016381
M8J77_000733	0	0	0	0	0	0
M8J77_000734	6	10	10	13	17	15
M8J77_000735	6	7	6	11	12	12
M8J77_000736	6	24	10	23	19	15
M8J77_000737	9	3	7	14	10	8
M8J77_000740	1019	1103	1155	952	1251	1432	M8J77_026088	M8J77_025183	M8J77_022633
M8J77_000741	2980	2844	2459	7326	7870	6968	M8J77_022175	M8J77_010721	M8J77_021419	M8J77_009165
M8J77_000742	918	1024	1122	1080	1193	1391
M8J77_000743	3	14	3	7	13	10
M8J77_000744	22	21	23	25	44	30
M8J77_000745	5	4	0	4	10	2
M8J77_000746	2104	2825	2146	8183	6323	8454
M8J77_000747	6	10	6	19	24	25
M8J77_000748	1446	1217	1279	1178	1690	2507
M8J77_000749	12	12	16	90	59	127
M8J77_000750	0	0	0	0	0	0
M8J77_000751	818	1152	1030	195	205	330
M8J77_000752	0	1	1	4	7	8
M8J77_000753	0	0	0	0	0	0
M8J77_000755	868	1160	993	1194	1112	1169
M8J77_000756	10	7	10	30	20	23
M8J77_000757	0	0	0	0	0	0
M8J77_000758	27	18	19	61	36	56
M8J77_000759	28	44	44	70	45	34
M8J77_000760	0	0	0	0	0	0
M8J77_000761	64	45	60	111	122	123
M8J77_000762	973	1047	523	312	611	724
M8J77_000763	2652	2879	2501	1936	1656	1736
M8J77_000764	3	0	0	58	70	39
M8J77_000765	12033	16284	14149	10697	11253	11366
M8J77_000766	0	0	0	0	0	0
M8J77_000767	34	30	16	0	0	0
M8J77_000768	0	0	0	0	0	0
M8J77_000769	437	372	236	145	135	205
M8J77_000770	15	11	17	20	11	7
M8J77_000771	0	0	1	2	2	0
M8J77_000772	43	26	31	20	28	28
M8J77_000773	16539	16065	16484	14068	12825	13272	M8J77_012441	M8J77_025215	M8J77_000406
M8J77_000774	445	548	164	2925	2289	2474
M8J77_000775	1129	975	1308	1348	1738	2064
M8J77_000776	0	0	0	0	0	0
M8J77_000778	0	1	0	0	0	0
M8J77_000779	15	8	0	31	18	48
M8J77_000780	2	1	1	0	0	1
M8J77_000781	0	0	1	2	2	0
M8J77_000782	17	17	37	4	47	115
M8J77_000784	1303	1241	1124	1140	523	637	M8J77_016282
M8J77_000786	4269	3295	2402	26311	16650	17904
M8J77_000787	9260	7965	10675	2992	2499	2297
M8J77_000788	0	0	0	5	17	12
M8J77_000789	3	0	0	1	4	0
M8J77_000790	38	47	74	88	100	169
M8J77_000791	25	22	12	85	101	144
M8J77_000792	1	0	0	0	5	3
M8J77_000793	0	0	0	0	0	0
M8J77_000794	12	15	13	11	7	14
M8J77_000795	0	0	0	0	0	0
M8J77_000796	31	8	7	17	7	18
M8J77_000797	2	4	9	2	6	4
M8J77_000798	0	0	0	0	0	0
M8J77_000799	1	0	0	1	1	1
M8J77_000801	106	103	124	72	61	42
M8J77_000802	164	209	232	630	542	520
M8J77_000803	127	205	212	0	0	0
M8J77_000804	1394	1682	1856	873	633	771
M8J77_000805	2010	1981	2585	1712	1785	1706
M8J77_000806	0	0	0	0	0	0
M8J77_000807	0	0	0	0	0	0
M8J77_000808	8597	6919	6904	8459	8514	11090
M8J77_000809	13	11	8	19	38	36
M8J77_000810	6333	7728	6579	5177	5006	5922	M8J77_026572
M8J77_000811	4563	4927	5711	4624	4635	5568
M8J77_000812	2258	2041	2246	2888	2888	2525
M8J77_000813	5	1	2	4	14	4
M8J77_000814	0	0	0	0	0	0
M8J77_000815	18854	19889	23155	469	421	466
M8J77_000816	0	1	0	1	2	1
M8J77_000817	4	1	5	21	8	15
M8J77_000818	0	2	5	0	0	0
M8J77_000819	2490	738	364	14745	9071	9268	M8J77_018612
M8J77_000820	709	705	735	825	777	952	M8J77_011447
M8J77_000821	429	372	394	710	822	998
M8J77_000823	0	0	0	0	0	0
M8J77_000824	2	0	0	10	9	4
M8J77_000826	0	0	0	2	1	3
M8J77_000827	3345	3206	2816	4055	5048	4034	M8J77_015390
M8J77_000828	662	658	828	712	738	1184	M8J77_000673
M8J77_000829	1160	984	881	1153	1205	1084
M8J77_000830	671	722	670	326	290	394
M8J77_000831	2229	2730	2411	3772	3674	3702	M8J77_011130
M8J77_000833	42374	43541	19665	979049	798632	551568	M8J77_013076	M8J77_013225
M8J77_000834	172	165	173	325	218	234
M8J77_000835	391	385	350	465	525	617
M8J77_000836	0	0	0	0	0	0
M8J77_000837	959	858	1039	965	946	1120
M8J77_000838	0	1	0	0	0	0
M8J77_000839	324	432	594	9	0	5
M8J77_000840	515	582	761	706	712	802
M8J77_000842	2	2	1	3	2	3
M8J77_000844	0	0	2	0	0	1
M8J77_000845	521	841	410	216	374	417	M8J77_013753
M8J77_000846	68	86	55	1915	1249	1887
M8J77_000847	2	1	0	1	5	2
M8J77_000848	2895	4471	2239	3781	1491	3941
M8J77_000849	2301	2993	3127	3329	4172	5079	M8J77_017804	M8J77_010453	M8J77_025639	M8J77_011847
M8J77_000850	186	125	150	65	49	84
M8J77_000851	0	0	0	20	11	15
M8J77_000852	260	458	120	1948	1336	1073
M8J77_000853	0	0	0	0	0	0
M8J77_000854	247	134	37	5	0	24
M8J77_000855	991	1034	782	972	1129	1446
M8J77_000856	133	179	410	2	0	2
M8J77_000857	0	0	5	4	4	3
M8J77_000859	1	0	0	3	0	3
M8J77_000860	23	14	51	7	10	2
M8J77_000861	2151	2071	2149	2031	2643	3036
M8J77_000862	2	5	0	0	4	5
M8J77_000863	2216	2102	1797	2303	2435	2771
M8J77_000864	19	19	9	16	2	0
M8J77_000865	1117	1016	975	1773	1711	1430
M8J77_000866	235	228	279	246	299	376
M8J77_000867	0	0	0	0	0	0
M8J77_000868	5323	5478	6192	3673	3702	3687
M8J77_000869	4	0	0	0	11	0
M8J77_000870	0	0	0	3	3	1
M8J77_000873	0	0	0	0	1	0
M8J77_000874	0	0	0	0	0	0
M8J77_000876	2784	2141	3045	653	616	677	M8J77_024099
M8J77_000877	0	0	1	2	0	3
M8J77_000878	305	247	203	281	329	341
M8J77_000879	2172	1971	2215	2533	2166	2710	M8J77_012861	M8J77_019538
M8J77_000880	118	48	26	0	0	8
M8J77_000881	12	10	9	11	29	26
M8J77_000883	401	306	256	690	711	742
M8J77_000885	5150	5054	4112	5328	5619	5558	M8J77_014155
M8J77_000886	0	0	0	0	0	0
M8J77_000887	1654	1733	1733	1990	2400	2999
M8J77_000888	379	361	429	335	560	778
M8J77_000889	4	5	10	12	18	7
M8J77_000890	2	1	5	2	2	4
M8J77_000892	37567	37500	29494	44969	50408	34761
M8J77_000894	13	1	19	5	2	26
M8J77_000895	43	32	8	345	289	332
M8J77_000896	155	131	119	327	348	600
M8J77_000897	3	7	7	13	5	6
M8J77_000898	0	33	0	171	208	341
M8J77_000899	0	0	0	7	0	9
M8J77_000900	1331	1008	850	711	863	1082
M8J77_000901	209	127	169	387	355	420
M8J77_000902	35	37	22	734	927	1348
M8J77_000904	3432	3737	3918	1228	1035	1086
M8J77_000906	9	1	1	3	8	5
M8J77_000907	1094	1266	1456	1524	1446	1828	M8J77_010148	M8J77_010402	M8J77_003490
M8J77_000908	116	164	62	163	246	438
M8J77_000909	2	6	5	1	1	3
M8J77_000910	422	317	505	588	594	546
M8J77_000912	3770	6548	4978	8756	9955	10679
M8J77_000913	100	78	67	186	171	257	M8J77_002204
M8J77_000914	98	104	141	319	129	293
M8J77_000915	1	1	3	2	7	7
M8J77_000916	26	17	8	21	19	34
M8J77_000918	369	344	300	148	241	290
M8J77_000920	2013	1914	1656	3598	3543	4124
M8J77_000921	0	0	0	0	0	0
M8J77_000922	29	17	18	522	409	522	M8J77_014880
M8J77_000923	0	0	0	2	0	1
M8J77_000924	0	0	0	0	0	0
M8J77_000925	368	316	399	519	589	767
M8J77_000926	3	1	1	33	13	41
M8J77_000927	2223	1356	2277	4365	3213	4152	M8J77_026057	M8J77_025935	M8J77_015993
M8J77_000928	0	0	0	0	0	0
M8J77_000929	1158	1156	315	11637	12866	9606	M8J77_010430
M8J77_000930	0	7	0	0	0	0
M8J77_000931	0	0	0	0	0	4
M8J77_000932	14	23	0	30	37	20
M8J77_000933	1	3	1	0	2	2
M8J77_000934	2	2	2	4	12	28
M8J77_000935	1100	881	951	709	1051	1348
M8J77_000936	3514	3138	1393	1974	1798	1587	M8J77_013609	M8J77_009506
M8J77_000937	1975	1828	1829	1924	1907	2018	M8J77_025857
M8J77_000938	442	352	437	379	497	499
M8J77_000939	0	0	0	0	0	0
M8J77_000940	1178	1409	1377	1607	1600	1610
M8J77_000941	1466	1294	849	10126	8517	4933
M8J77_000942	1476	1335	1609	1700	1815	2375
M8J77_000943	1665	1662	2006	488	438	381
M8J77_000944	18	7	7	19	9	46
M8J77_000946	1666	1755	1991	1203	1330	1825
M8J77_000948	3	2	0	3	1	2
M8J77_000949	0	0	0	0	0	0
M8J77_000950	8	14	2	4	5	11
M8J77_000952	1	0	2	4	5	9
M8J77_000953	1	1	0	0	0	2
M8J77_000954	0	0	0	0	0	0
M8J77_000956	9	8	3	5	11	12
M8J77_000957	1	1	1	1	3	1
M8J77_000958	7131	6748	6345	3040	2990	3194
M8J77_000960	12409	13261	13006	36444	30657	33102	M8J77_009291
M8J77_000961	9895	7437	1294	38404	42195	8706
M8J77_000962	207	181	43	3	12	13
M8J77_000963	70	51	31	97	81	135
M8J77_000964	0	0	0	0	0	1
M8J77_000965	8	5	0	2	1	0
M8J77_000966	2	0	2	2	3	0
M8J77_000967	0	0	0	0	0	0
M8J77_000969	43	38	34	79	78	44
M8J77_000970	9	13	3	8	9	18
M8J77_000971	206	172	284	57	93	128
M8J77_000972	1	1	1	1	2	2
M8J77_000974	0	2	0	16	13	18
M8J77_000976	2716	3083	2065	2867	2843	2566
M8J77_000977	1	1	0	3	3	2
M8J77_000978	11	7	5	101	87	99
M8J77_000979	4431	3615	3073	5543	6394	6538	M8J77_016306	M8J77_010265
M8J77_000980	57	57	40	71	52	59
M8J77_000981	396	441	451	540	496	379
M8J77_000982	11	9	10	61	32	48
M8J77_000983	0	0	0	0	0	0
M8J77_000984	2	9	9	19	6	19
M8J77_000987	0	0	0	0	0	0
M8J77_000988	234	235	80	59	104	99
M8J77_000989	1277	1331	1626	1203	1523	1811
M8J77_000990	4	0	2	2	3	2
M8J77_000991	1080	1262	885	3714	3299	2785
M8J77_000993	0	0	0	0	0	0
M8J77_000994	3	0	3	4	6	0
M8J77_000995	1034	732	248	3249	3105	3552
M8J77_000996	155	104	149	26	19	23
M8J77_000997	1560	1592	1484	2495	2696	2955	M8J77_009546
M8J77_000998	0	2	0	1	4	2
M8J77_000999	5316	5299	5503	11979	10110	9681
M8J77_001000	24	71	124	102	98	99
M8J77_001001	379	407	457	420	449	452
M8J77_001002	0	0	0	0	0	0
M8J77_001003	560	451	432	577	679	618
M8J77_001006	81	53	57	671	385	612
M8J77_001007	135	217	13	8618	5182	2006
M8J77_001008	0	0	2	2	0	0
M8J77_001009	5	5	2	4	4	2
M8J77_001010	21	18	17	36	44	58
M8J77_001011	350	274	296	1096	943	1067
M8J77_001012	86	71	71	45	44	76
M8J77_001013	533	628	156	10	13	17
M8J77_001014	25	30	30	33	41	102
M8J77_001016	0	2	0	3	12	8
M8J77_001018	7	28	15	13	28	27
M8J77_001020	1	0	5	2	1	7
M8J77_001021	55	73	72	37	15	35
M8J77_001022	11	2	19	11	14	24
M8J77_001024	1873	1853	1979	2432	2764	3176
M8J77_001025	223	137	39	0	7	7
M8J77_001026	0	0	3	0	4	2
M8J77_001027	45	52	41	75	67	88
M8J77_001029	337679	329551	389152	8461	7539	10382	M8J77_013057
M8J77_001031	22	24	22	62	58	75
M8J77_001032	13	53	3	0	0	0
M8J77_001033	246	412	223	620	708	566	M8J77_002402	M8J77_008298
M8J77_001034	3076	2431	772	4	46	145
M8J77_001035	0	0	0	47	37	65
M8J77_001036	39	18	2	9	5	4
M8J77_001037	4637	4701	3945	6075	6849	11219
M8J77_001038	13	14	8	0	0	9
M8J77_001039	368	180	142	10904	4114	3923	M8J77_012156
M8J77_001040	2347	2349	2856	2697	2802	3955	M8J77_002164
M8J77_001041	1795	2131	2135	1592	1581	1982
M8J77_001042	2229	3207	2515	9341	7026	9927
M8J77_001043	0	0	0	0	0	0
M8J77_001044	485	477	136	15	24	23
M8J77_001045	1	2	3	4	2	4
M8J77_001046	0	0	0	0	0	0
M8J77_001047	0	0	0	0	0	1
M8J77_001048	8	8	5	94	66	60
M8J77_001049	468	379	336	773	827	1059
M8J77_001050	10	2	2	19	15	5
M8J77_001051	2	0	0	6	9	3
M8J77_001052	239	123	63	2332	1905	1547	M8J77_000217	M8J77_025234
M8J77_001053	0	0	0	10	8	2
M8J77_001054	430	378	513	499	623	769
M8J77_001055	193	32	37	1649	999	631
M8J77_001056	49	49	12	0	0	0
M8J77_001058	822	1066	1281	1179	1330	1627
M8J77_001059	8	12	4	23	21	32
M8J77_001061	1611	1275	355	10	28	61
M8J77_001062	170	147	101	624	617	460	M8J77_018100	M8J77_022074
M8J77_001063	817	763	763	1118	1147	1830	M8J77_008241	M8J77_026149
M8J77_001064	9	6	14	20	12	21
M8J77_001065	1	4	9	2	5	8
M8J77_001066	0	0	2	5	0	0
M8J77_001067	2	2	0	5	1	1
M8J77_001068	6	0	4	94	80	156
M8J77_001069	2093	1835	1981	2537	2137	2718	M8J77_007312	M8J77_016696	M8J77_015931
M8J77_001070	0	0	0	0	0	0
M8J77_001071	87	78	57	111	101	88
M8J77_001072	984	939	728	871	1110	1370
M8J77_001073	10802	12494	16390	66	73	49
M8J77_001074	0	3	13	19	10	32
M8J77_001076	899	483	332	12560	6191	7107
M8J77_001077	13	24	15	28	31	42
M8J77_001078	147	278	162	1065	571	788	M8J77_008965
M8J77_001079	6556	3581	1689	5	5	381
M8J77_001080	1	4	1	4	6	5
M8J77_001081	5	4	13	18	7	8
M8J77_001083	12474	17474	21099	26	14	25
M8J77_001084	1609	923	607	3031	3077	3395
M8J77_001085	8575	9624	13141	12	31	19
M8J77_001086	980	716	280	44	39	53
M8J77_001088	3152	4502	1989	10680	10573	12161
M8J77_001089	630	883	827	743	1209	1228
M8J77_001090	36	21	35	98	106	146
M8J77_001091	67	56	47	58	161	79
M8J77_001092	0	0	0	0	0	0
M8J77_001093	0	0	0	1	0	0
M8J77_001094	56	61	52	70	116	160
M8J77_001095	3987	3763	2987	953	1172	1599	M8J77_015746
M8J77_001096	28229	25359	33660	632	528	489	M8J77_022490
M8J77_001097	273	207	253	154	160	223
M8J77_001098	0	0	0	0	0	0
M8J77_001099	9	0	0	43	23	33
M8J77_001100	916	434	263	27	25	134
M8J77_001101	1	0	5	16	19	12
M8J77_001102	0	0	0	0	0	0
M8J77_001103	0	0	0	0	0	0
M8J77_001104	0	0	0	0	0	0
M8J77_001105	15	12	4	7	25	21
M8J77_001106	10434	8623	7915	3255	3934	3804	M8J77_004236
M8J77_001107	6	4	1	2	3	6
M8J77_001108	0	16	22	0	13	29
M8J77_001112	71	50	38	55	44	59
M8J77_001113	120	27	35	22	41	76
M8J77_001114	0	1	0	0	0	0
M8J77_001115	5	11	3	32	23	17
M8J77_001116	3	6	2	23	34	41
M8J77_001117	53	34	35	22	32	14
M8J77_001118	71	86	76	145	175	224
M8J77_001119	113	64	214	101	48	130
M8J77_001120	0	3	2	2	8	7
M8J77_001121	1	0	3	12	23	26
M8J77_001123	822	511	924	23	7	17
M8J77_001124	11	25	23	79	177	119
M8J77_001125	55	38	37	48	72	133
M8J77_001126	20	53	22	20	57	54
M8J77_001127	3723	3985	4669	1119	1308	2013	M8J77_024627
M8J77_001128	556	455	219	2463	2578	2739
M8J77_001129	13	24	10	36	38	31
M8J77_001130	0	0	0	0	0	5
M8J77_001131	0	0	0	0	0	0
M8J77_001132	4193	3624	4201	4642	4024	5226	M8J77_002561	M8J77_010199
M8J77_001133	0	0	0	0	0	0
M8J77_001134	163	140	59	18	2	15
M8J77_001135	10	6	6	29	29	40
M8J77_001136	1984	2243	2075	2238	2661	3204	M8J77_025146
M8J77_001137	207	244	78	15	7	17
M8J77_001138	17564	18200	22659	57	40	37	M8J77_018730
M8J77_001139	35	43	33	52	52	42
M8J77_001140	4618	5036	7003	2777	2588	3262
M8J77_001141	7	10	8	22	25	33
M8J77_001142	0	12	10	6	18	19
M8J77_001143	1174	901	830	700	1129	1229	M8J77_007069
M8J77_001144	102	95	28	1541	1168	843
M8J77_001146	2	3	1	2	0	4
M8J77_001147	15	10	23	29	17	15
M8J77_001148	0	0	0	0	0	0
M8J77_001149	1	8	3	5	9	2
M8J77_001151	6001	7177	6885	6214	6755	8089
M8J77_001152	548	842	512	555	1096	595
M8J77_001153	0	0	0	1	2	1
M8J77_001154	417	379	293	219	288	461
M8J77_001155	12	16	14	51	140	102
M8J77_001156	16	7	12	154	148	46
M8J77_001157	1	7	6	3	3	4
M8J77_001158	4848	4434	4607	4205	4687	6696
M8J77_001159	0	0	0	0	0	0
M8J77_001160	60	28	19	190	165	204
M8J77_001161	1891	2400	2040	5207	4349	5777
M8J77_001162	0	0	0	0	0	0
M8J77_001163	2369	2288	2620	5230	4566	4925
M8J77_001164	3796	4241	4683	2328	2588	2863
M8J77_001165	0	0	0	0	0	0
M8J77_001166	116	93	67	1324	1518	1948
M8J77_001167	2883	2779	2591	3271	2971	3664
M8J77_001168	0	0	0	0	0	0
M8J77_001169	545	407	133	6	2	58
M8J77_001170	766	782	891	445	548	849
M8J77_001171	45	56	53	30	41	56
M8J77_001173	0	1	0	1	4	7
M8J77_001174	3	3	2	3	4	5
M8J77_001175	154	76	88	125	87	157
M8J77_001176	1	3	1	3	4	5
M8J77_001177	1	15	0	10	29	37
M8J77_001178	0	0	0	0	0	0
M8J77_001180	0	0	0	1	3	2
M8J77_001181	133	175	162	87	102	185	M8J77_012166
M8J77_001182	0	0	0	4	0	8
M8J77_001183	0	0	0	0	0	0
M8J77_001184	157	284	68	18	20	35	M8J77_007837
M8J77_001185	3	3	2	2	4	5
M8J77_001186	1680	1333	1180	1639	1568	1839
M8J77_001187	0	0	0	0	0	0
M8J77_001188	5	12	7	32	41	40
M8J77_001189	50	50	53	54	60	57
M8J77_001190	5	0	0	0	1	2
M8J77_001191	2586	2599	2814	7734	7657	5247	M8J77_022729	M8J77_017223
M8J77_001192	7359	7053	9687	2088	2330	2674	M8J77_026015
M8J77_001193	2922	2430	2140	2958	3594	3790
M8J77_001196	0	0	0	0	0	2
M8J77_001197	10	5	18	27	15	27
M8J77_001198	6425	6208	6331	4397	4445	5322
M8J77_001199	24	36	43	10	18	38
M8J77_001200	0	0	0	2	2	1
M8J77_001201	10	6	25	86	124	108
M8J77_001202	3345	5203	2610	23145	22716	17756	M8J77_002865
M8J77_001203	0	16	20	21	43	7
M8J77_001205	0	0	0	0	0	0
M8J77_001206	32	36	15	47	44	33
M8J77_001207	11767	12065	12372	10128	9643	10819	M8J77_016360
M8J77_001208	99	30	22	11	0	0
M8J77_001210	1854	2296	1963	5498	4380	6279
M8J77_001211	267	223	134	3	0	13
M8J77_001212	0	0	0	0	1	0
M8J77_001213	185422	226764	287403	354088	374026	526448
M8J77_001215	4	7	10	23	20	13
M8J77_001216	934	1046	1214	1217	1307	1420
M8J77_001217	1	1	2	2	1	1
M8J77_001218	1151	436	82	9968	5680	2991	M8J77_022260
M8J77_001219	7736	7181	7517	6143	6140	6499	M8J77_016904
M8J77_001220	2	1	19	22	9	19
M8J77_001221	0	0	0	0	0	0
M8J77_001222	3	3	1	1	3	3
M8J77_001223	2738	3892	2677	837	1135	1012
M8J77_001224	0	2	2	12	3	7
M8J77_001225	3872	3537	3057	3939	3926	3423	M8J77_019898
M8J77_001226	753	675	645	755	924	1007	M8J77_004892	M8J77_003169
M8J77_001227	0	0	3	0	0	2
M8J77_001228	0	0	0	0	0	0
M8J77_001229	325	284	261	318	264	337
M8J77_001230	0	0	0	0	0	0
M8J77_001231	0	0	0	4	3	0
M8J77_001232	384	353	173	3936	2538	3099
M8J77_001233	8425	7805	8348	11943	12666	15194	M8J77_021274	M8J77_011143	M8J77_011020	M8J77_021636
M8J77_001234	1591	1850	2397	3411	2829	3172
M8J77_001235	1412	1028	864	1467	1495	2093	M8J77_005619
M8J77_001236	1	0	0	0	1	0
M8J77_001237	2	1	1	3	0	0
M8J77_001239	1955	1662	1457	1935	1902	1854
M8J77_001240	4	11	19	7	7	13
M8J77_001241	0	0	0	0	0	0
M8J77_001242	0	0	0	0	0	3
M8J77_001243	2	1	5	1	5	5
M8J77_001244	25	65	46	1598	1090	1297	M8J77_001015
M8J77_001245	206	172	176	1	1	2
M8J77_001246	7	9	1	3	4	3
M8J77_001247	850	818	676	3704	3502	3676	M8J77_022750	M8J77_012793
M8J77_001248	7	3	4	10	44	67
M8J77_001249	1	0	0	1	0	2
M8J77_001250	1161	536	616	10757	3392	3168
M8J77_001252	0	0	0	0	0	0
M8J77_001253	0	0	0	0	0	0
M8J77_001254	4687	3956	2624	2262	2207	1916	M8J77_000326	M8J77_018593
M8J77_001255	0	3	0	10	15	1
M8J77_001257	6222	6389	6455	9114	9150	11657
M8J77_001258	532	510	552	743	669	648
M8J77_001259	382	413	432	354	402	436
M8J77_001260	189	163	282	280	482	785
M8J77_001261	22	26	46	55	125	131
M8J77_001262	0	0	0	0	5	0
M8J77_001264	4141	5107	4312	11785	9586	12208
M8J77_001265	2374	2270	2567	4626	3941	4586	M8J77_010268
M8J77_001267	81	141	92	127	100	173
M8J77_001268	19540	16374	17650	5762	5179	4843	M8J77_008653
M8J77_001269	370	202	83	16	7	41
M8J77_001270	0	0	2	0	0	0
M8J77_001271	5	10	12	28	36	37
M8J77_001272	2729	3388	3379	6700	6390	6435
M8J77_001273	6	2	11	7	12	10
M8J77_001274	473	545	161	3	8	4
M8J77_001275	0	0	0	3	10	3
M8J77_001276	871	2158	1824	783	842	1527	M8J77_011717
M8J77_001277	14	8	9	21	23	18
M8J77_001278	156	87	64	152	146	142
M8J77_001279	2916	3168	3323	3506	4163	5730	M8J77_008905
M8J77_001280	53	107	31	159	206	177
M8J77_001282	208	228	77	7604	8376	11507
M8J77_001283	126	72	18	7	4	36
M8J77_001284	65	90	119	54	89	171
M8J77_001285	2901	2567	1868	8755	8648	5024	M8J77_003825	M8J77_002540	M8J77_013509
M8J77_001286	0	0	0	0	0	0
M8J77_001287	0	0	0	0	0	0
M8J77_001288	0	2	0	2	0	8
M8J77_001289	558	605	315	5395	3943	4114
M8J77_001290	1118	1003	1134	1218	1458	1829	M8J77_012587	M8J77_020125
M8J77_001291	4	1	2	1	5	2
M8J77_001293	18	37	11	0	0	8
M8J77_001294	19	41	23	35	48	26
M8J77_001295	0	0	1	12	12	14
M8J77_001296	4	0	5	3	0	2
M8J77_001297	603	676	615	573	438	627
M8J77_001298	7	4	4	9	4	6
M8J77_001299	3802	4141	6130	21	21	25
M8J77_001300	547	483	613	428	485	590
M8J77_001301	0	1	3	0	0	0
M8J77_001302	0	0	0	0	0	0
M8J77_001305	555	349	407	12	7	24
M8J77_001306	0	0	1	1	1	1
M8J77_001307	0	0	0	0	0	2
M8J77_001308	0	0	0	0	0	0
M8J77_001309	1714	1531	1532	3189	2500	2234
M8J77_001310	1347	1427	1064	2447	2682	3057
M8J77_001311	10828	8916	12174	2349	1418	1071
M8J77_001312	724	830	928	409	461	587	M8J77_020541
M8J77_001313	6216	5478	4919	7034	7017	7005
M8J77_001314	1	0	0	0	0	1
M8J77_001315	146	160	269	233	444	743
M8J77_001317	35	45	19	29	41	57
M8J77_001318	7	12	15	33	42	44
M8J77_001319	2021	1910	2328	1492	1477	1909
M8J77_001322	11828	4664	3048	230614	141268	162093
M8J77_001323	1	0	0	1	1	1
M8J77_001324	2	0	0	0	0	1
M8J77_001325	1606	1469	1123	1072	1219	902
M8J77_001326	15745	15852	20730	17312	18316	20668
M8J77_001327	2219	2533	2598	3691	3783	3478
M8J77_001328	5	5	7	7	12	4
M8J77_001329	768	913	522	6945	5851	4483
M8J77_001331	1	0	0	0	3	2
M8J77_001332	15	8	9	14	12	27
M8J77_001334	8	17	18	5	13	2
M8J77_001335	85	90	112	63	76	74
M8J77_001336	651	713	622	531	644	661
M8J77_001338	7973	9505	11130	5587	5983	6681
M8J77_001339	2803	2040	1366	12883	13597	11906
M8J77_001341	0	0	0	0	0	2
M8J77_001342	133	92	102	518	587	712
M8J77_001344	0	0	0	0	0	0
M8J77_001346	249	281	63	4	5	21
M8J77_001347	11	7	6	13	24	17
M8J77_001348	442	478	446	16	18	21
M8J77_001349	108	101	81	257	230	281
M8J77_001350	3321	1741	2086	82144	75046	69287
M8J77_001351	405	244	85	0	0	19
M8J77_001353	7	10	15	49	46	60
M8J77_001354	3	1	0	0	1	2
M8J77_001355	5	8	4	72	80	98
M8J77_001356	0	0	0	0	0	0
M8J77_001357	6	7	8	6	12	8
M8J77_001358	1	4	1	5	7	1
M8J77_001359	62	35	29	16	8	35
M8J77_001360	0	0	0	0	9	1
M8J77_001361	8245	9408	11767	0	23	37
M8J77_001363	9	14	3	23	14	32
M8J77_001364	11	9	11	10	9	10
M8J77_001365	7	0	0	20	12	13
M8J77_001366	534	309	325	412	405	550
M8J77_001368	1348	1697	1921	0	1	2
M8J77_001369	0	9	0	13	10	14
M8J77_001370	86	53	60	46	85	66
M8J77_001371	721	755	769	964	1051	1207
M8J77_001372	3272	3502	4651	599	715	911	M8J77_011703	M8J77_003542
M8J77_001373	4	9	12	13	7	9
M8J77_001374	0	0	0	0	0	4
M8J77_001376	1	2	1	1	1	0
M8J77_001377	36	43	33	58	77	62
M8J77_001378	9576	7965	8276	10327	10071	8965	M8J77_004633
M8J77_001379	2	12	0	0	3	13
M8J77_001380	0	0	0	0	0	0
M8J77_001381	3	2	4	11	12	15
M8J77_001382	2428	1227	1084	581	407	629
M8J77_001383	16	8	7	12	22	15
M8J77_001384	82	32	35	14	16	30
M8J77_001385	249	70	50	1885	1633	1961
M8J77_001386	168	134	62	0	1	21
M8J77_001387	1472	1277	1040	1116	1319	1001
M8J77_001388	4	1	2	5	8	3
M8J77_001389	5	5	4	16	9	9
M8J77_001390	355	447	565	3440	2921	3104
M8J77_001391	139	95	95	24	40	40
M8J77_001393	30	19	31	71	76	117
M8J77_001394	9	8	0	10	18	17
M8J77_001395	1	5	4	6	7	8
M8J77_001396	141	112	51	93	116	131	M8J77_017207
M8J77_001397	725	649	660	846	771	858
M8J77_001398	3443	3723	3839	2620	2898	2707
M8J77_001399	3660	3961	4973	2021	1972	2389
M8J77_001400	324	316	324	517	526	521
M8J77_001401	6832	5939	6675	621	575	665	M8J77_012794
M8J77_001402	754	634	753	738	747	934
M8J77_001403	1698	1570	1309	1554	1878	2375
M8J77_001404	3533	3537	3717	4131	4136	3293
M8J77_001405	0	0	0	0	0	0
M8J77_001406	193	186	285	250	424	761
M8J77_001407	12	21	10	124	125	89
M8J77_001408	0	0	0	0	0	0
M8J77_001411	2	2	2	1	2	3
M8J77_001413	15	7	7	6	5	12
M8J77_001414	2052	1548	1040	3524	2616	2211	M8J77_025597
M8J77_001415	195	174	88	359	648	789	M8J77_010659	M8J77_007830
M8J77_001416	527	327	708	1277	294	525
M8J77_001417	2117	1531	551	7	12	122
M8J77_001418	4838	5947	5196	4545	5634	6698
M8J77_001419	0	0	0	0	0	0
M8J77_001420	32	21	21	40	46	38
M8J77_001421	0	0	0	1	0	0
M8J77_001422	157	206	330	82	64	62
M8J77_001423	44	13	31	1	0	0
M8J77_001424	0	0	0	0	0	0
M8J77_001426	1011	743	252	94	94	91	M8J77_011780
M8J77_001427	2	1	1	0	2	1
M8J77_001428	7	15	23	24	18	19
M8J77_001429	77	49	51	49	47	58
M8J77_001430	6611	7191	8811	20	19	6
M8J77_001431	7	4	6	9	17	14
M8J77_001432	60887	65942	62129	104136	88495	108215
M8J77_001433	0	0	0	0	0	0
M8J77_001434	14	31	20	53	46	33
M8J77_001435	6	10	6	9	7	12
M8J77_001436	1113	601	441	8329	8008	6802
M8J77_001437	10	9	8	35	47	28
M8J77_001438	0	0	0	0	0	0
M8J77_001439	39	27	24	73	90	98
M8J77_001441	0	0	0	0	9	18
M8J77_001442	656	531	814	777	1032	1759
M8J77_001443	2	0	0	3	0	1
M8J77_001444	2	1	4	7	3	3
M8J77_001445	4	0	0	24	18	18
M8J77_001446	0	0	0	0	2	0
M8J77_001447	0	0	0	3	0	0
M8J77_001448	0	0	0	0	0	0
M8J77_001449	0	0	0	0	0	1
M8J77_001451	0	0	0	0	2	0
M8J77_001453	2	4	4	3	6	3
M8J77_001454	5	3	3	5	12	9
M8J77_001455	1021	1199	997	817	1146	1269
M8J77_001457	0	0	0	0	0	2
M8J77_001458	7	7	4	7	11	11
M8J77_001459	3494	3405	3275	15300	12937	9378	M8J77_004329
M8J77_001460	653	853	711	1804	1483	1932
M8J77_001461	0	0	0	0	0	3
M8J77_001462	0	0	0	0	0	0
M8J77_001464	44	17	12	30	48	48
M8J77_001465	4	9	7	24	17	17
M8J77_001466	2074	2872	2617	2898	3292	4961
M8J77_001467	6	4	3	1	3	2
M8J77_001468	0	0	0	0	2	0
M8J77_001469	13	13	14	24	20	31
M8J77_001470	2	5	4	2	5	4
M8J77_001471	30	41	32	108	87	116
M8J77_001472	30	17	13	17	17	29
M8J77_001473	0	0	0	80	85	154
M8J77_001474	0	0	0	0	5	0
M8J77_001475	252	249	121	2210	1984	1768
M8J77_001476	0	0	4	6	2	5
M8J77_001477	10	9	5	13	16	15
M8J77_001478	1195	1504	589	3989	5192	6185	M8J77_024161
M8J77_001479	15	4	8	4	9	20
M8J77_001480	120	88	124	10	0	0
M8J77_001481	0	6	0	288	440	504
M8J77_001482	516	400	262	559	714	1057
M8J77_001483	0	0	0	0	0	0
M8J77_001484	3	2	0	2	0	1
M8J77_001485	1319	1084	1098	1736	1854	2152
M8J77_001486	7	6	4	6	4	7
M8J77_001487	0	0	0	0	0	0
M8J77_001488	1693	1487	1738	1645	1671	2275
M8J77_001489	4074	4133	4362	1480	1928	2478
M8J77_001490	1708	1505	1040	3408	2596	2476	M8J77_014556	M8J77_015036	M8J77_020365
M8J77_001491	10	27	11	12	16	24
M8J77_001492	564	687	587	631	918	1054	M8J77_019559
M8J77_001493	1254	1225	756	554	590	763
M8J77_001494	19848	21559	20408	33625	28557	34647
M8J77_001495	100	81	170	100	99	95
M8J77_001496	1108	545	348	1008	838	1077	M8J77_010709
M8J77_001497	36	38	50	135	170	115
M8J77_001499	321	248	331	340	407	352	M8J77_013061	M8J77_009210
M8J77_001500	0	0	0	0	0	0
M8J77_001502	13	25	14	24	7	4
M8J77_001503	2	0	1	2	3	0
M8J77_001504	5	1	6	5	6	7
M8J77_001505	165	168	185	264	279	334
M8J77_001506	4	9	2	27	20	34
M8J77_001507	50	99	40	61	36	38
M8J77_001508	1578	1507	1562	1802	1881	2200	M8J77_007858
M8J77_001509	626	601	725	1447	1550	1301
M8J77_001510	40	35	37	58	54	148
M8J77_001511	2008	2335	2601	3422	3374	3489
M8J77_001512	0	0	0	0	0	0
M8J77_001513	1181	1163	855	4397	5871	4601
M8J77_001515	0	0	0	0	4	0
M8J77_001516	1588	1365	1152	1257	1277	1265
M8J77_001517	8	4	11	6	15	12
M8J77_001518	95	145	68	358	483	253
M8J77_001519	0	0	0	0	0	0
M8J77_001520	121	62	80	828	332	387
M8J77_001521	570	532	503	1455	615	594	M8J77_001321	M8J77_021332	M8J77_009184
M8J77_001523	10	12	15	15	17	5
M8J77_001524	8	8	8	11	12	12
M8J77_001525	299	210	111	4	12	17
M8J77_001526	70	90	8	68	78	48
M8J77_001527	299	276	144	1383	1743	1715
M8J77_001528	5	4	3	10	12	6
M8J77_001529	2	0	2	4	2	4
M8J77_001530	62	46	85	23	15	30
M8J77_001532	408	321	525	413	417	526
M8J77_001534	1230	1431	1509	800	888	956
M8J77_001535	352	236	319	255	368	487
M8J77_001536	21	26	19	24	26	64
M8J77_001537	0	0	0	0	0	2
M8J77_001538	122	169	160	490	636	706
M8J77_001539	0	0	0	0	0	0
M8J77_001540	405	492	331	700	669	510
M8J77_001541	277	287	305	729	755	847
M8J77_001542	943	788	523	603	699	761
M8J77_001543	325	347	388	323	407	456
M8J77_001544	0	0	0	0	0	0
M8J77_001545	0	0	0	0	0	0
M8J77_001546	0	0	0	0	0	0
M8J77_001547	1454	1474	1876	1395	1441	1453
M8J77_001548	547	468	353	864	835	750
M8J77_001549	715	704	708	1167	1300	1200
M8J77_001550	193	184	127	21	37	101
M8J77_001551	0	0	0	0	0	0
M8J77_001552	718	746	579	1181	1113	949
M8J77_001553	6	1	3	13	8	18
M8J77_001554	0	0	0	0	0	0
M8J77_001555	5005	5496	3764	6359	5637	4853
M8J77_001556	0	0	0	4	0	4
M8J77_001557	12	5	18	12	27	21
M8J77_001558	0	0	0	88	72	91
M8J77_001559	3745	3962	4823	1581	1612	2146
M8J77_001560	0	0	0	0	0	0
M8J77_001561	1174	1030	922	3168	2391	2624	M8J77_003653
M8J77_001562	0	0	2	0	0	0
M8J77_001563	1563	1634	1882	1668	1691	1598
M8J77_001564	19	6	13	25	17	31
M8J77_001565	4	3	6	13	3	9
M8J77_001566	2313	3064	2028	4850	4595	5914	M8J77_017507
M8J77_001567	91588	94234	116524	198	175	175
M8J77_001568	92	112	99	92	142	128
M8J77_001569	24	7	5	3	4	0
M8J77_001570	0	0	0	0	0	0
M8J77_001571	286	337	427	334	294	330
M8J77_001572	1358	1220	1322	1277	1563	1747
M8J77_001573	1208	660	248	3806	3281	3355
M8J77_001574	4	1	3	3	8	3
M8J77_001575	248	137	212	17	21	27
M8J77_001576	8613	9316	10378	6378	6570	8328
M8J77_001578	152	73	86	229	188	307
M8J77_001579	0	0	0	0	0	0
M8J77_001580	7	12	12	20	17	17
M8J77_001581	7	2	11	7	0	0
M8J77_001582	78	54	92	70	74	138
M8J77_001583	305	104	127	2146	912	1401
M8J77_001584	0	3	0	2	6	4
M8J77_001585	1789	1888	2052	2671	3032	3251	M8J77_004302
M8J77_001586	0	0	0	1	7	6
M8J77_001587	2044	1672	1588	2797	3237	2967
M8J77_001588	986	961	1003	881	816	1343
M8J77_001589	27720	28989	35725	6971	7799	11353	M8J77_001057
M8J77_001590	0	0	0	0	0	0
M8J77_001591	262	300	94	20	14	24
M8J77_001592	17	20	14	51	30	36
M8J77_001593	843	863	919	901	1194	1084
M8J77_001594	2280	2679	2504	3290	3258	3461
M8J77_001595	28	24	14	0	0	0
M8J77_001596	7	2	1	6	3	6
M8J77_001597	0	0	0	0	0	2
M8J77_001598	2278	1508	526	18	16	134
M8J77_001599	1	0	0	0	0	0
M8J77_001600	327	423	306	416	500	700
M8J77_001602	1219	1000	1200	1077	1061	1185	M8J77_017155	M8J77_008802
M8J77_001603	41	27	19	195	342	231
M8J77_001604	98	130	186	236	257	216
M8J77_001605	0	0	0	0	0	0
M8J77_001607	5	9	4	1	0	5
M8J77_001609	0	0	0	0	0	0
M8J77_001610	1	0	0	5	5	15
M8J77_001611	2396	1572	633	206	312	511
M8J77_001612	13	21	15	5	0	7
M8J77_001614	296	382	544	512	616	620
M8J77_001615	831	470	332	7000	7240	7860
M8J77_001616	449	595	473	1178	1007	1335
M8J77_001617	1629	2245	1596	1303	1362	1595
M8J77_001619	101	105	51	141	178	185
M8J77_001620	1195	979	857	1044	1212	1368	M8J77_010503
M8J77_001621	0	0	0	0	0	0
M8J77_001622	842	2521	2449	27814	27187	48324
M8J77_001623	1063	957	1092	1137	1168	1107
M8J77_001624	0	0	0	0	0	0
M8J77_001625	5	3	0	4	3	6
M8J77_001626	6	12	0	0	0	0
M8J77_001627	17	15	7	47	53	45
M8J77_001628	303	133	204	828	1673	1106
M8J77_001629	647	681	682	849	776	1038
M8J77_001630	0	0	0	0	0	0
M8J77_001631	1532	1262	1344	1127	1455	1636
M8J77_001632	0	0	0	0	0	0
M8J77_001633	784	705	767	597	673	893
M8J77_001634	180	110	75	665	3168	2394
M8J77_001635	91	66	18	716	750	922
M8J77_001636	0	1	0	0	0	0
M8J77_001637	596	480	476	45	82	78
M8J77_001638	15	26	3	84	64	77
M8J77_001639	0	0	0	0	2	2
M8J77_001640	0	0	0	0	0	3
M8J77_001641	1006	732	828	1830	2064	2231
M8J77_001642	19	12	18	30	34	43
M8J77_001643	9083	9548	10096	4247	4151	4270
M8J77_001644	83	40	153	14	10	35
M8J77_001645	375	245	123	67	58	64
M8J77_001646	145	119	45	111	115	153
M8J77_001647	220	181	251	132	208	342
M8J77_001648	5	10	3	3	14	13
M8J77_001649	15	24	37	33	32	45
M8J77_001650	0	0	0	5	0	0
M8J77_001651	2	3	4	0	0	5
M8J77_001652	2	3	3	6	1	16
M8J77_001655	0	0	0	0	0	0
M8J77_001656	138	71	59	705	454	437
M8J77_001657	0	0	0	20	9	25
M8J77_001658	1275	1229	1249	1140	955	1067	M8J77_021366
M8J77_001659	29222	23061	31513	258	271	203	M8J77_007101	M8J77_014272	M8J77_017842
M8J77_001661	5175	6429	5259	15723	12319	17287
M8J77_001662	275	163	92	2322	1798	1275	M8J77_020187
M8J77_001663	0	0	1	4	1	1
M8J77_001664	2	1	2	5	5	5
M8J77_001665	32	9	6	17	9	30
M8J77_001667	411	327	405	176	224	447
M8J77_001668	1392	1273	1370	1829	1984	2504	M8J77_013861	M8J77_008712	M8J77_015783
M8J77_001669	5	4	1	17	13	9
M8J77_001671	202	186	118	867	1005	1015	M8J77_019927
M8J77_001672	0	0	0	0	0	1
M8J77_001673	0	0	0	3	8	4
M8J77_001674	346	391	432	196	223	249
M8J77_001675	10393	13439	18334	19864	19474	27279
M8J77_001676	0	0	0	0	0	0
M8J77_001677	10907	10222	11305	11367	11548	13806	M8J77_018189
M8J77_001678	5	5	3	11	6	9
M8J77_001679	3	1	2	1	3	5
M8J77_001680	684	407	393	4796	4435	4328	M8J77_022262
M8J77_001681	105	83	90	106	111	127
M8J77_001682	100	99	61	3109	3986	5516
M8J77_001683	0	0	0	2	4	0
M8J77_001684	14	9	6	10	11	20
M8J77_001685	1	4	5	9	10	19
M8J77_001687	120	137	176	25	41	44
M8J77_001688	47	145	81	255	278	195
M8J77_001689	0	0	4	4	4	7
M8J77_001691	15373	18906	23524	25843	28093	39733
M8J77_001692	0	0	0	0	0	0
M8J77_001693	1	0	7	0	0	3
M8J77_001694	21	10	8	45	44	75
M8J77_001695	0	0	0	4	0	0
M8J77_001697	927	867	500	2694	2980	2756
M8J77_001698	4	0	0	4	3	4
M8J77_001699	13	15	9	38	27	28
M8J77_001700	2237	2198	1657	2399	2656	2292
M8J77_001701	0	3	0	6	4	5
M8J77_001703	5577	5275	3602	8916	8158	9646	M8J77_007372
M8J77_001704	0	0	0	34	47	25
M8J77_001705	3	1	3	6	8	8
M8J77_001706	0	0	0	0	0	0
M8J77_001707	229	223	269	299	325	423
M8J77_001708	0	0	0	0	0	0
M8J77_001710	12	7	7	12	12	9
M8J77_001712	4724	3446	3298	6904	6154	6795
M8J77_001714	0	0	0	0	0	0
M8J77_001715	1	3	3	6	5	3
M8J77_001716	26990	28127	32761	2033	2550	2752	M8J77_001608	M8J77_015334
M8J77_001717	5037	5421	8594	1811	1984	2956
M8J77_001718	3279	4478	4609	7340	6218	7595
M8J77_001719	2157	2259	2651	23	18	18
M8J77_001720	10	9	6	9	15	25
M8J77_001721	2	0	0	1	0	0
M8J77_001724	1213	1146	1036	6542	4983	4271
M8J77_001725	140	99	138	57	124	73
M8J77_001726	0	0	0	2	0	4
M8J77_001727	1902	1801	1699	3479	3679	4223
M8J77_001728	2	0	2	2	3	3
M8J77_001729	3646	4275	4832	3035	3188	3402	M8J77_010086
M8J77_001730	1	1	4	0	0	1
M8J77_001731	15	16	63	0	0	0
M8J77_001732	0	6	1	0	4	1
M8J77_001733	242	352	371	89	111	210
M8J77_001735	0	0	0	0	0	0
M8J77_001737	134	136	170	230	275	283
M8J77_001738	23	11	5	20	15	31
M8J77_001739	5	5	5	23	22	35
M8J77_001740	1548	1565	1566	1416	1705	2523
M8J77_001741	72	67	80	149	193	209
M8J77_001742	816	3054	1489	3564	3151	4469	M8J77_014187
M8J77_001743	65	43	30	1054	1079	1115
M8J77_001744	5	3	0	8	0	19
M8J77_001746	2	2	0	2	3	2
M8J77_001747	181	111	134	307	293	423
M8J77_001748	12	19	12	77	71	91
M8J77_001749	459	426	646	293	365	475
M8J77_001750	110	73	80	172	173	181
M8J77_001751	879	866	1125	828	1045	1190	M8J77_002434
M8J77_001752	348	327	399	310	405	457
M8J77_001753	0	0	0	0	0	4
M8J77_001754	1744	1825	1851	2161	2296	2669
M8J77_001755	519	507	669	1630	1334	1145
M8J77_001756	56	11	19	299	366	265
M8J77_001757	3	2	2	9	2	10
M8J77_001758	40	5	6	104	111	112
M8J77_001759	215	96	416	332	237	194
M8J77_001760	159	109	146	230	423	688
M8J77_001761	303	196	302	253	151	312
M8J77_001763	0	0	0	0	0	0
M8J77_001764	23	0	8	4	9	16
M8J77_001765	0	0	0	7	2	0
M8J77_001766	13	6	12	43	51	53
M8J77_001767	1	4	2	4	3	7
M8J77_001768	0	0	2	6	4	1
M8J77_001769	0	0	0	0	0	0
M8J77_001770	1	0	0	4	7	4
M8J77_001771	119	111	95	144	121	113
M8J77_001772	2	0	0	0	1	3
M8J77_001773	176	127	128	177	184	163
M8J77_001774	0	0	0	0	3	2
M8J77_001775	0	4	2	5	0	0
M8J77_001776	2	4	4	0	0	4
M8J77_001777	16	9	21	0	0	0
M8J77_001778	1	1	0	0	0	0
M8J77_001780	3	4	3	8	4	10
M8J77_001781	387	314	404	694	664	816
M8J77_001782	16	36	17	6	0	12
M8J77_001783	74	87	75	50	61	99
M8J77_001784	4795	4876	3339	21832	22200	17154	M8J77_019933	M8J77_008634
M8J77_001786	6567	4536	1364	9	41	350
M8J77_001787	722	524	379	342	374	419
M8J77_001788	28	21	27	77	31	70
M8J77_001789	0	0	4	18	22	42
M8J77_001790	0	0	0	0	0	0
M8J77_001791	657	621	776	693	792	803
M8J77_001792	1506	1479	1745	2076	2066	2705	M8J77_005914
M8J77_001793	311	224	302	203	215	239
M8J77_001794	0	0	0	0	0	0
M8J77_001795	0	0	0	0	0	0
M8J77_001796	4	2	2	7	1	2
M8J77_001797	472	246	433	415	621	631
M8J77_001799	1748	1474	1276	2943	2836	3095	M8J77_009261
M8J77_001800	12	0	15	0	11	43
M8J77_001801	0	0	0	0	0	3
M8J77_001802	580	731	667	1245	1712	2397
M8J77_001803	10	18	9	7	9	3
M8J77_001804	75222	80848	71654	144343	116861	146979	M8J77_026008	M8J77_000316
M8J77_001805	10	17	11	180	134	70
M8J77_001806	1089	915	742	797	1022	1065
M8J77_001807	744	534	525	770	692	629
M8J77_001808	432	457	433	590	611	709
M8J77_001809	0	3	0	27	8	35
M8J77_001810	189	476	415	154	268	343
M8J77_001811	2	2	0	2	0	3
M8J77_001812	111	123	126	167	157	217
M8J77_001813	1093	992	952	904	971	914
M8J77_001814	0	0	0	0	0	0
M8J77_001815	1944	1690	1977	1763	1808	1821
M8J77_001816	44	8	28	62	76	100
M8J77_001817	14	10	15	8	26	14
M8J77_001818	0	0	0	0	0	0
M8J77_001819	1150	1032	993	923	999	1485
M8J77_001820	0	2	1	0	1	11
M8J77_001821	296	250	241	223	297	357
M8J77_001822	2	2	2	1	0	0
M8J77_001823	0	0	0	0	0	0
M8J77_001825	0	2	1	0	0	0
M8J77_001826	1219	964	852	1005	1134	1202
M8J77_001827	3	8	2	0	0	0
M8J77_001828	31	37	35	61	59	61
M8J77_001829	3807	1894	2148	74711	75520	71910
M8J77_001830	258	213	164	1697	1388	1633	M8J77_021344
M8J77_001831	0	0	0	0	0	0
M8J77_001833	244	277	281	345	321	395
M8J77_001835	0	0	0	0	0	0
M8J77_001836	20	1	10	21	20	18
M8J77_001837	24	9	1	0	0	0
M8J77_001838	2	0	2	0	0	0
M8J77_001839	7	0	0	0	0	4
M8J77_001840	16	0	7	0	11	11
M8J77_001841	1051	878	857	6309	5189	4523
M8J77_001842	3	0	0	0	1	0
M8J77_001844	2770	4933	3300	25367	13245	13578
M8J77_001845	1	1	1	2	2	2
M8J77_001846	13	5	1	15	15	19
M8J77_001847	3286	3313	2954	4621	4604	4119
M8J77_001848	1	0	0	0	0	0
M8J77_001849	15	26	10	21	11	22
M8J77_001850	2	1	4	6	3	1
M8J77_001851	460	529	557	723	665	879
M8J77_001852	1099	704	283	7	16	81
M8J77_001853	50	52	39	73	73	38
M8J77_001854	182	96	51	2	0	7
M8J77_001855	367	275	370	368	547	878
M8J77_001856	121	85	105	21	22	21
M8J77_001858	1927	1598	1853	2387	2586	2971	M8J77_008744
M8J77_001859	3	3	2	7	2	6
M8J77_001860	0	0	0	0	0	0
M8J77_001861	13	4	19	23	6	24
M8J77_001863	0	0	0	1	0	2
M8J77_001866	785	672	1302	3531	2641	3091
M8J77_001867	1083	701	337	3	5	57
M8J77_001868	1	2	5	15	9	3
M8J77_001870	5	0	0	6	0	2
M8J77_001871	3	2	0	2	1	2
M8J77_001873	3109	2330	2265	2632	2462	2641	M8J77_017299
M8J77_001874	18	14	21	32	37	31
M8J77_001875	3	4	4	6	4	7
M8J77_001876	3264	3420	4082	2213	2013	2291
M8J77_001877	0	0	0	0	0	0
M8J77_001879	3	0	2	2	13	8
M8J77_001882	6	4	0	5	3	5
M8J77_001885	79	161	42	4334	2778	984
M8J77_001886	26	23	33	44	67	75
M8J77_001887	1156	1610	1240	3767	2966	3923
M8J77_001888	3	5	4	12	14	23
M8J77_001889	2	0	0	1	0	0
M8J77_001890	0	0	0	0	0	1
M8J77_001891	572	735	474	1219	1511	1487
M8J77_001892	270	240	113	2591	2451	2583
M8J77_001893	8	17	23	21	35	42
M8J77_001894	1507	1921	1590	4639	3736	5184
M8J77_001895	7	18	30	28	15	16
M8J77_001896	3	2	1	4	7	5
M8J77_001897	1759	1449	409	5	16	121
M8J77_001898	0	1	0	0	0	0
M8J77_001899	0	1	0	0	1	2
M8J77_001901	0	0	1	2	2	1
M8J77_001902	0	10	0	0	0	0
M8J77_001903	19	20	10	49	47	87
M8J77_001904	105	133	76	686	929	1178
M8J77_001905	0	1	0	0	0	0
M8J77_001906	12	11	5	6	7	10
M8J77_001907	81	107	19	739	878	938	M8J77_020525
M8J77_001908	11	8	6	11	6	10
M8J77_001909	48	64	26	45	55	60
M8J77_001910	11	11	3	36	41	61
M8J77_001911	757	849	922	907	971	1080
M8J77_001913	501	523	710	757	709	826
M8J77_001916	8	0	0	226	159	72
M8J77_001917	2289	1978	1839	2055	2059	2293	M8J77_010491
M8J77_001919	338	307	404	361	488	554
M8J77_001920	19	18	21	52	10	38
M8J77_001921	4772	5139	4843	5878	7046	8918
M8J77_001922	3820	4112	4134	5785	6223	7416	M8J77_000235	M8J77_002727
M8J77_001923	77	73	17	266	226	206
M8J77_001924	14	2	2	9	19	23
M8J77_001925	1478	1356	1423	1091	1365	1714
M8J77_001927	1071	1088	1106	1384	1387	1980
M8J77_001928	9	8	4	0	2	0
M8J77_001929	1409	1795	1874	3589	2483	3202
M8J77_001930	0	0	0	6	0	13
M8J77_001931	0	0	0	0	0	0
M8J77_001933	0	2	2	0	0	0
M8J77_001934	1389	1213	1321	1041	1401	1570
M8J77_001935	658	249	128	9259	8242	11096
M8J77_001936	21	16	11	21	27	8
M8J77_001937	425	481	259	3018	2823	3112
M8J77_001938	161	136	16	1682	1112	360
M8J77_001939	0	0	0	2	1	2
M8J77_001940	36	14	26	145	106	189
M8J77_001941	0	1	1	1	3	0
M8J77_001942	3	3	2	8	7	10
M8J77_001943	15	9	9	9	8	18
M8J77_001944	12	5	9	5	11	8
M8J77_001945	33	33	42	30	39	63
M8J77_001946	0	0	0	0	0	0
M8J77_001947	44	33	41	200	212	165
M8J77_001949	1810	1808	1644	2636	2861	3438	M8J77_004450	M8J77_011153
M8J77_001950	1432	1282	2188	2323	4443	3390
M8J77_001952	3	2	6	5	4	6
M8J77_001953	232	262	321	209	232	317
M8J77_001954	30	49	14	75	110	76
M8J77_001956	8	9	10	13	19	27
M8J77_001957	2	0	2	0	7	4
M8J77_001958	1451	1207	1215	1309	1547	2010
M8J77_001959	321	289	227	689	501	581
M8J77_001960	1622	1603	1614	1234	1539	1938
M8J77_001962	1159	1135	1280	8	16	8
M8J77_001963	3	10	7	9	22	30
M8J77_001964	21	42	25	29	51	40
M8J77_001965	4448	4447	4768	13517	11262	11727	M8J77_002606
M8J77_001966	0	0	2	15	8	24
M8J77_001967	0	0	0	0	2	1
M8J77_001968	0	0	0	0	0	0
M8J77_001970	4	3	5	4	3	11
M8J77_001971	1119	1539	984	4902	6522	8148	M8J77_018771
M8J77_001972	0	0	0	0	5	5
M8J77_001973	0	0	4	0	2	2
M8J77_001974	20713	26409	33779	55	59	88	M8J77_018260	M8J77_019734	M8J77_020547
M8J77_001975	5	0	1	1	0	0
M8J77_001976	2501	2135	2165	1191	1450	2110
M8J77_001977	30	18	16	45	66	67
M8J77_001978	25	42	27	386	412	600
M8J77_001979	3797	3803	3910	6067	4913	5401
M8J77_001980	0	0	0	0	0	0
M8J77_001982	57	42	26	1864	1678	1716
M8J77_001983	9	7	19	14	26	34
M8J77_001984	1	0	12	8	14	15
M8J77_001986	15507	15571	16855	10280	9228	9243	M8J77_025271
M8J77_001987	0	0	0	0	0	0
M8J77_001988	22	18	17	16	22	15
M8J77_001989	3	3	0	4	3	3
M8J77_001990	19	51	41	29	33	34
M8J77_001991	454	388	526	499	401	547
M8J77_001992	122	123	112	103	115	140
M8J77_001993	8	5	5	10	14	8
M8J77_001994	7	0	1	0	0	0
M8J77_001995	282	297	308	93	109	158
M8J77_001996	828	801	623	3082	3780	4604
M8J77_001997	1299	1293	592	6531	5096	4882
M8J77_001998	10	3	0	0	0	0
M8J77_002000	0	0	0	0	0	0
M8J77_002001	37	31	29	264	227	298	M8J77_014670
M8J77_002002	4	3	5	3	3	8
M8J77_002003	3963	4378	3858	5215	5354	5280
M8J77_002004	1089	484	238	21	21	95
M8J77_002005	381	506	336	83	157	321
M8J77_002006	25	13	0	18	26	34
M8J77_002007	590	711	280	4514	3523	3778
M8J77_002008	0	5	0	3	5	1
M8J77_002009	11	14	13	11	17	19
M8J77_002010	1805	1350	475	7	7	58
M8J77_002011	234	250	226	544	1479	324
M8J77_002012	1215	1340	1118	1245	1348	1368
M8J77_002014	12	7	5	7	22	16
M8J77_002016	6	0	2	12	8	14
M8J77_002017	241	158	161	208	209	228
M8J77_002018	5	4	4	5	3	4
M8J77_002019	941	901	885	487	554	719	M8J77_005285	M8J77_015178
M8J77_002020	460059	427180	632120	465	809	315
M8J77_002021	0	0	0	0	0	0
M8J77_002023	1734	1825	2074	1979	2352	2949
M8J77_002025	42	37	32	10	9	9
M8J77_002027	1	3	6	5	7	8
M8J77_002028	1545	1468	1638	2303	2174	1578	M8J77_001425
M8J77_002029	1995	1845	1447	1258	1257	1330
M8J77_002030	141	180	107	152	93	96
M8J77_002031	49	51	32	20	34	59
M8J77_002032	3	3	3	2	2	4
M8J77_002033	505	420	340	562	562	583
M8J77_002034	14064	12143	12786	9096	8358	9366	M8J77_010214
M8J77_002035	475	399	281	128	118	181
M8J77_002036	18764	23336	25815	32548	30684	38101
M8J77_002037	13	32	33	43	40	64
M8J77_002040	11	1	0	0	0	4
M8J77_002041	514	602	737	781	810	1138
M8J77_002042	1	0	0	5	6	7
M8J77_002043	0	0	0	0	0	0
M8J77_002044	59	67	52	316	167	115	M8J77_001864	M8J77_017047
M8J77_002045	14	25	12	83	69	87
M8J77_002046	27	39	19	9	14	16
M8J77_002048	45	67	60	94	94	121
M8J77_002049	47	87	36	48	57	56
M8J77_002050	28	37	14	3	0	0
M8J77_002051	28	12	12	58	45	98
M8J77_002052	788	706	582	1105	1137	1223	M8J77_015052
M8J77_002053	6	5	11	5	27	30
M8J77_002054	39	32	34	40	32	48
M8J77_002055	0	0	0	0	0	0
M8J77_002056	1	2	1	1	0	3
M8J77_002057	352	399	164	1608	1450	1821
M8J77_002059	0	0	0	0	0	0
M8J77_002060	98	52	26	8	9	35
M8J77_002061	8	8	12	6	9	13
M8J77_002062	24	24	12	82	57	108
M8J77_002063	1	0	3	0	0	0
M8J77_002064	433	424	352	584	543	640
M8J77_002066	127	153	68	81	113	84
M8J77_002067	98	98	75	151	228	101
M8J77_002068	2	1	1	6	4	6
M8J77_002069	366	384	556	878	791	1448
M8J77_002072	17	40	4	128	94	89
M8J77_002073	871	832	831	590	809	1218
M8J77_002074	12	17	8	31	26	53
M8J77_002075	0	0	0	0	0	0
M8J77_002076	20	22	29	10	11	14
M8J77_002077	3127	3071	3173	2253	2515	3053	M8J77_025794
M8J77_002078	33	22	28	58	53	57
M8J77_002079	2275	2147	2176	1756	1806	2679
M8J77_002080	8654	5545	2342	44764	38161	35846	M8J77_017294	M8J77_008555	M8J77_025214
M8J77_002081	0	0	0	0	0	0
M8J77_002082	0	0	0	0	0	0
M8J77_002083	0	0	0	0	2	0
M8J77_002084	45	30	23	7	15	20
M8J77_002085	5	0	0	6	5	9
M8J77_002086	9	5	3	4	0	4
M8J77_002089	5	2	2	16	17	17
M8J77_002090	3482	3109	3081	2685	3147	3494	M8J77_002555	M8J77_003776
M8J77_002091	0	0	0	4	1	3
M8J77_002092	0	0	0	2	1	3
M8J77_002093	1	0	0	1	1	5
M8J77_002094	417	387	446	715	715	1073
M8J77_002095	1	11	0	3	15	12
M8J77_002096	7946	7666	10035	2822	2991	3178
M8J77_002097	8	7	1	17	16	10
M8J77_002098	2	1	4	4	2	3
M8J77_002100	116	120	126	74	84	91
M8J77_002101	0	3	0	3	0	0
M8J77_002102	0	0	0	0	0	0
M8J77_002103	1449	1533	1455	1567	1903	2465
M8J77_002105	0	0	2	0	0	0
M8J77_002106	6138	6655	5655	8844	9540	9605	M8J77_007766	M8J77_005339	M8J77_024266	M8J77_006085
M8J77_002107	293	356	438	312	366	615
M8J77_002109	4	3	6	10	13	11
M8J77_002110	179	141	208	178	267	319
M8J77_002111	0	0	3	4	0	7
M8J77_002112	182	152	90	843	666	582
M8J77_002113	2	1	1	10	5	1
M8J77_002114	950	875	579	4965	3048	2941	M8J77_003931
M8J77_002116	0	5	0	87	67	87
M8J77_002117	3481	3412	3195	4773	4533	5324
M8J77_002118	9	2	8	13	7	22
M8J77_002119	38	31	16	10	5	12
M8J77_002120	0	0	0	0	0	0
M8J77_002122	0	0	0	0	0	2
M8J77_002123	65	63	50	65	78	136
M8J77_002125	1316	1192	1226	964	1093	1438
M8J77_002126	289	505	425	811	957	1138
M8J77_002127	935	714	655	626	617	829
M8J77_002128	2415	2558	2979	4123	3567	3998
M8J77_002129	3628	3696	4089	3435	3329	3932
M8J77_002130	0	0	0	0	1	0
M8J77_002131	20	14	38	32	29	20
M8J77_002134	1	0	0	0	1	3
M8J77_002135	0	0	0	2	0	3
M8J77_002136	34642	44041	62657	63	71	86
M8J77_002137	9	11	3	22	12	9
M8J77_002138	6574	6497	6904	4579	4443	4349	M8J77_022372	M8J77_026083	M8J77_012748
M8J77_002139	753	909	764	2474	1950	2719
M8J77_002140	21794	30029	26664	16674	20857	24477
M8J77_002141	1894	2001	2001	2163	2509	3200
M8J77_002142	147	69	37	1114	1036	1159
M8J77_002143	42	72	33	881	1336	1161
M8J77_002144	2	0	1	1	0	0
M8J77_002145	1687	1313	1599	1970	2133	1945
M8J77_002146	126	111	105	164	141	187
M8J77_002147	435	450	539	537	490	613
M8J77_002148	0	4	4	7	9	21
M8J77_002149	1159	667	279	14	6	48
M8J77_002150	0	0	0	1	0	0
M8J77_002152	235	261	190	295	376	467
M8J77_002153	1118	1254	1137	1861	1611	1907
M8J77_002154	531	273	153	6	4	49	M8J77_009791
M8J77_002155	443	358	367	139	112	138
M8J77_002157	687	419	482	711	686	975
M8J77_002158	1219	1144	1082	2055	2393	2650	M8J77_001367
M8J77_002159	2614	3024	4048	1876	1980	2196
M8J77_002160	5	8	3	13	37	15
M8J77_002161	2793	2143	1910	2398	2532	2981
M8J77_002162	10	0	0	4	0	6
M8J77_002163	1	4	1	1	2	2
M8J77_002165	16	12	34	8	25	14
M8J77_002166	276	326	286	3	7	7
M8J77_002167	7773	6346	9886	135	159	176
M8J77_002169	2	3	4	2	5	6
M8J77_002170	997	1026	1137	1167	1102	1566
M8J77_002171	955	765	912	691	1025	1286
M8J77_002172	163	11	8	640	646	845
M8J77_002173	0	0	1	1	2	0
M8J77_002175	340	255	325	271	249	400
M8J77_002176	6	11	6	11	23	27
M8J77_002177	3	2	0	17	0	3
M8J77_002178	2308	1952	1905	2227	2320	2717	M8J77_008844
M8J77_002179	506	608	651	762	921	794
M8J77_002180	922	910	591	1751	1570	1403
M8J77_002181	2804	2723	2934	2611	3180	4008
M8J77_002182	0	0	0	0	0	3
M8J77_002183	1776	1751	1682	1230	1244	1453
M8J77_002184	64	30	29	894	841	823	M8J77_006985	M8J77_024686
M8J77_002186	1082	1024	1036	1173	1274	1454
M8J77_002187	0	0	10	9	16	25
M8J77_002188	10	12	14	31	18	38
M8J77_002189	8058	13120	17912	19	40	26
M8J77_002190	23	36	23	57	52	49
M8J77_002191	353	398	160	2595	2812	3146
M8J77_002193	17	6	4	22	29	13
M8J77_002194	0	0	0	1	0	1
M8J77_002195	2571	2431	2289	1977	2083	1958
M8J77_002196	2021	1877	1708	925	1098	1153
M8J77_002197	5	3	0	4	6	13
M8J77_002198	756	555	388	8675	7783	5638	M8J77_006254	M8J77_012039
M8J77_002200	85	16	52	14	7	24
M8J77_002201	725	806	259	3	4	21
M8J77_002202	158	177	206	247	253	215
M8J77_002203	0	0	0	0	0	0
M8J77_002205	8	7	6	15	18	17
M8J77_002206	900	941	800	285	208	209
M8J77_002207	5	7	0	5	6	4
M8J77_002208	1468	1140	761	2385	1672	1750	M8J77_020756	M8J77_018816
M8J77_002209	0	0	0	0	0	0
M8J77_002210	11254	23265	19076	18947	13664	16523
M8J77_002211	0	0	0	0	0	0
M8J77_002212	691	778	599	1125	1401	1081
M8J77_002213	0	0	0	0	0	0
M8J77_002214	1462	1143	904	485	507	785
M8J77_002216	7	2	2	10	4	4
M8J77_002217	315	370	321	791	845	1083	M8J77_000352
M8J77_002218	65	73	68	122	149	174
M8J77_002219	1002	1183	1284	1124	1351	1621
M8J77_002221	26	31	24	97	76	108
M8J77_002222	1358	2785	2536	4	18	0
M8J77_002223	33	12	14	190	179	230
M8J77_002225	6762	7985	6924	3689	3611	3015
M8J77_002226	0	0	0	0	0	0
M8J77_002227	67	72	84	127	125	163
M8J77_002228	143	106	49	6748	6122	6009	M8J77_026374
M8J77_002230	0	0	0	0	0	0
M8J77_002231	0	0	0	0	0	0
M8J77_002233	0	0	0	0	1	3
M8J77_002234	574	524	392	1987	1997	1959	M8J77_023574
M8J77_002235	0	0	0	0	0	0
M8J77_002236	0	0	0	0	0	0
M8J77_002237	871	897	1011	1774	1675	1991
M8J77_002238	16525	18731	21947	39	64	50
M8J77_002239	1542	1635	1635	1394	1529	1923
M8J77_002240	0	0	0	0	0	0
M8J77_002241	398	327	183	9901	10220	4731
M8J77_002242	500	568	590	498	585	721
M8J77_002246	2459	2431	3223	2291	2631	3192	M8J77_014259
M8J77_002248	576	600	384	1792	2226	1789	M8J77_022157
M8J77_002249	5695	5567	5491	4242	4402	4654
M8J77_002250	555	435	484	419	435	505
M8J77_002252	2269	2208	2522	1192	1425	1536
M8J77_002253	109715	111032	137953	258	215	136
M8J77_002255	23	34	23	45	60	103
M8J77_002256	3583	3379	2538	4835	5065	5557	M8J77_005520
M8J77_002257	11	8	4	130	79	112
M8J77_002258	966	373	214	0	0	64
M8J77_002259	4	9	6	11	13	13
M8J77_002260	805	678	964	961	1125	1541
M8J77_002261	2	7	1	6	3	6
M8J77_002262	0	2	0	0	6	9
M8J77_002263	2697	2567	3157	2348	3049	3633
M8J77_002265	800	595	391	3948	3511	2888	M8J77_023759
M8J77_002266	1043	1879	1172	2434	2920	5419	M8J77_018067
M8J77_002267	1416	1381	1284	825	731	774
M8J77_002268	0	0	0	0	0	0
M8J77_002269	136	101	23	0	7	7
M8J77_002271	7	2	9	18	31	13
M8J77_002272	7	5	14	21	12	33
M8J77_002273	521	539	545	990	941	1170
M8J77_002274	2	2	2	1	1	6
M8J77_002275	24	11	27	12	8	8
M8J77_002276	0	1	0	0	0	2
M8J77_002277	5	6	0	25	24	3
M8J77_002278	1296	1158	1048	1361	1366	1047
M8J77_002280	76	51	40	162	161	122
M8J77_002281	1358	1675	1217	2693	3157	3663	M8J77_000843	M8J77_014712
M8J77_002282	219	168	154	332	382	366
M8J77_002283	842	771	848	869	965	1060
M8J77_002284	4	8	6	5	14	17
M8J77_002285	429	520	562	563	782	750
M8J77_002287	15656	18044	25421	38	37	37
M8J77_002288	6	9	0	75	69	59
M8J77_002289	1641	1860	1882	1991	2087	2771
M8J77_002290	0	0	0	2	1	4
M8J77_002291	30	30	31	76	67	79
M8J77_002292	3100	4284	3187	12070	9376	12773
M8J77_002294	21574	29586	38314	41	32	52
M8J77_002296	0	0	0	0	0	0
M8J77_002297	3	1	0	12	4	5
M8J77_002298	0	0	0	0	0	0
M8J77_002300	20	12	14	4	14	15
M8J77_002301	48	63	59	248	170	121
[truncated: 21,080 more rows]

## Sheet: S3b
Supplemental Table 3b. Gene read count matrix generated via Stringtie and Ballgown for B. cockerelli. Each row represents a different gene (Col. A). Merged transcripts via Stringtie are listed in Col. H to Col. Q.
gene_id	BC_BAC_1	BC_BAC_2	BC_BAC_3	BC_BODY_1	BC_BODY_2	BC_BODY_3	gene_id_2	gene_id_3	gene_id_4	gene_id_5	gene_id_6	gene_id_7	gene_id_8	gene_id_9	gene_id_10	gene_id_11
ANN00001	2	5	6	15	10	22
ANN00002	0	11	0	6	0	0
ANN00003	0	0	3	3	0	0
ANN00004	11	16	18	32	52	36
ANN00005	0	3	5	0	0	0
ANN00006	2	0	0	0	3	0
ANN00007	11	20	8	0	0	0
ANN00008	2	7	2	8	4	4
ANN00009	0	0	5	0	4	16
ANN00010	0	0	0	0	0	0
ANN00011	33	27	24	77	57	39
ANN00012	18	24	15	12	8	21
ANN00013	47	74	54	99	96	126
ANN00014	0	0	0	3	0	0
ANN00015	0	1	4	3	0	1
ANN00016	5	5	20	3	1	10
ANN00017	86	144	105	2	15	6
ANN00018	0	0	0	0	2	0
ANN00019	3	5	5	3	5	7
ANN00020	17	5	12	21	9	17
ANN00021	17	10	42	51	46	21
ANN00022	5	0	5	20	0	7
ANN00023	4	0	0	0	2	0
ANN00024	0	0	2	4	0	2
ANN00025	533	919	862	909	733	881	ANN00028
ANN00026	8	35	21	32	29	58
ANN00027	2	3	0	4	0	0
ANN00029	3	1	0	0	2	0
ANN00030	7	4	6	8	6	16
ANN00031	1	0	8	0	0	0
ANN00032	0	0	0	0	0	0
ANN00033	4	0	0	0	0	0
ANN00034	0	0	1	0	0	0
ANN00035	2	2	0	0	0	9
ANN00036	0	0	0	0	2	0
ANN00037	0	3	0	0	0	0
ANN00038	0	4	0	2	0	3
ANN00039	3	0	0	0	0	0
ANN00040	0	0	3	0	0	1
ANN00041	0	6	0	0	0	0
ANN00042	0	1	0	0	0	0
ANN00043	16	19	26	21	13	18
ANN00044	6	9	4	0	0	0
ANN00045	0	0	0	0	0	0
ANN00046	0	0	0	0	0	0
ANN00047	30	23	28	13	4	16
ANN00048	0	0	7	0	0	0
ANN00049	2	3	2	3	5	3
ANN00050	5	23	17	12	7	7
ANN00051	0	0	5	0	0	0
ANN00052	0	2	3	0	2	0
ANN00053	121	130	144	28	13	13
ANN00054	0	0	10	5	0	8
ANN00055	14	8	5	2	0	0
ANN00056	0	4	0	0	0	0
ANN00057	5	6	6	0	0	0
ANN00058	0	0	0	4	0	2
ANN00059	2	5	1	2	3	3
ANN00060	6	2	0	0	0	0
ANN00061	3	7	14	4	7	6
ANN00062	6	0	0	0	0	0
ANN00063	1	2	0	0	0	0
ANN00064	3	4	8	0	3	2
ANN00065	0	0	0	2	0	0
ANN00066	6	3	15	4	7	3
ANN00067	2	3	8	4	12	1
ANN00068	0	0	0	0	0	0
ANN00069	0	0	7	0	0	5
ANN00070	5	8	7	10	0	0
ANN00071	0	0	0	5	0	0
ANN00072	4	6	7	0	5	0
ANN00073	0	0	2	1	2	0
ANN00074	4	1	6	5	5	3
ANN00075	3	0	7	0	0	3
ANN00076	2	2	4	7	0	0
ANN00077	344	336	531	227	172	177
ANN00078	5	9	18	4	8	12
ANN00079	11	21	17	18	9	22
ANN00080	9	8	4	3	0	5
ANN00081	1	2	6	10	1	1
ANN00082	0	5	3	6	17	5
ANN00083	3	3	3	11	4	7
ANN00084	13	16	18	5	10	6
ANN00085	0	0	0	0	0	0
ANN00086	4	0	0	0	0	0
ANN00087	0	0	0	0	0	0
ANN00088	19	25	20	24	21	34
ANN00089	0	0	0	0	0	0
ANN00090	0	0	0	0	0	0
ANN00091	0	0	0	0	0	12
ANN00092	0	0	0	0	0	0
ANN00093	0	0	0	0	0	0
ANN00094	46	37	39	33	50	45
ANN00095	0	0	0	0	0	0
ANN00096	14	18	20	10	8	5
ANN00097	22	30	35	49	45	76
ANN00098	6041	6028	7484	0	0	59
ANN00099	9	0	3	0	6	17
ANN00100	0	2	0	1	0	2
ANN00101	0	0	9	0	6	0
ANN00102	3	9	8	10	12	8
ANN00103	6	4	4	34	29	26
ANN00104	0	0	2	11	8	6
ANN00105	0	0	0	14	13	4
ANN00106	0	2	0	4	6	7
ANN00107	0	4	0	0	0	0
ANN00108	7	17	10	0	0	9
ANN00109	0	3	0	0	3	2
ANN00110	8	4	4	16	7	8
ANN00111	5	3	1	0	0	0
ANN00112	0	0	0	0	2	0
ANN00113	0	0	0	1	0	0
ANN00114	0	5	0	2	0	0
ANN00115	4	9	5	12	2	3
ANN00116	0	0	0	0	0	0
ANN00117	3	3	5	7	4	1
ANN00118	136	204	169	53	22	48
ANN00119	0	7	0	0	0	4
ANN00120	7	5	0	0	6	6
ANN00121	0	1	0	0	2	0
ANN00122	7	15	9	34	22	26
ANN00123	0	0	1	1	1	0
ANN00124	0	0	0	0	0	1
ANN00125	0	8	0	0	9	0
ANN00126	0	0	0	0	5	0
ANN00127	14	31	0	0	0	5
ANN00128	4	0	13	0	10	0
ANN00129	0	6	3	0	0	0
ANN00130	1	11	7	2	2	0
ANN00131	5	5	1	3	0	3
ANN00132	0	0	0	0	0	0
ANN00133	143	210	166	135	106	139
ANN00134	5	11	4	0	0	0
ANN00135	5	6	5	5	0	0
ANN00136	4	0	0	0	0	0
ANN00137	0	0	0	0	0	0
ANN00138	6	3	0	0	0	0
ANN00139	0	0	0	0	0	0
ANN00140	7	4	3	0	6	5
ANN00141	15	22	12	1	7	11
ANN00142	2	7	15	0	3	4
ANN00143	0	0	2	0	0	0
ANN00144	0	0	0	0	0	0
ANN00145	0	0	0	0	0	0
ANN00146	2	0	0	0	0	0
ANN00147	6	0	8	5	0	2
ANN00148	0	0	0	0	2	1
ANN00149	0	0	0	0	0	0
ANN00150	0	0	0	0	0	0
ANN00151	0	0	0	1	0	0
ANN00152	14	10	7	21	17	12
ANN00153	4	0	1	0	0	0
ANN00154	5	2	6	0	0	0
ANN00155	0	2	0	0	0	0
ANN00156	14	19	9	36	27	37
ANN00157	3	6	1	2	0	1
ANN00158	0	3	0	0	0	0
ANN00159	2	6	0	1	0	0
ANN00160	0	0	4	0	0	0
ANN00161	2	9	24	0	0	0
ANN00162	13	5	16	15	14	11
ANN00163	4	2	4	1	1	0
ANN00164	0	8	0	2	0	0
ANN00165	2	0	3	0	0	0
ANN00166	9	2	9	6	8	19
ANN00167	6	23	0	0	5	6
ANN00168	1	0	0	0	1	2
ANN00169	0	0	0	19	0	8
ANN00170	0	13	3	6	3	2
ANN00171	136	142	172	53	27	59
ANN00172	17	15	15	9	2	16
ANN00173	0	4	5	0	2	0
ANN00174	10	15	7	46	35	46
ANN00175	5	12	8	2	0	7
ANN00176	0	2	3	0	4	3
ANN00177	4	3	6	0	0	0
ANN00178	0	24	11	0	0	0
ANN00179	6	1	10	0	49	6
ANN00180	16	27	28	21	26	26
ANN00181	5	2	2	2	3	3
ANN00182	4	0	1	3	4	5
ANN00183	0	0	3	0	0	0
ANN00184	0	0	0	0	0	0
ANN00185	8	11	11	30	23	29
ANN00186	13	13	9	0	0	0
ANN00187	52	61	72	2	12	9
ANN00188	3	5	0	0	0	0
ANN00189	4	0	3	7	0	4
ANN00190	0	10	0	0	4	4
ANN00191	3	4	2	6	0	0
ANN00192	14	26	20	16	9	19
ANN00193	0	6	2	2	0	4
ANN00194	4	2	0	0	2	0
ANN00195	0	4	0	0	0	0
ANN00196	5	4	5	0	0	0
ANN00197	0	2	0	0	0	0
ANN00198	0	4	7	0	0	0
ANN00199	15	9	9	0	1	0
ANN00200	0	10	6	0	0	0
ANN00201	6	2	1	4	0	0
ANN00202	20	36	25	42	37	53
ANN00203	23	40	44	22	38	20
ANN00204	30	48	35	18	0	19
ANN00205	3501	4159	4317	0	0	58
ANN00206	8	18	13	0	0	0
ANN00207	19	11	17	0	0	5
ANN00208	27	32	31	51	58	83
ANN00209	9	8	5	8	6	6
ANN00210	16	29	27	0	0	0
ANN00211	25	16	32	0	0	0
ANN00212	3	0	2	0	0	0
ANN00213	1898	2252	2320	0	0	34
ANN00214	3	5	5	7	10	4
ANN00215	22	41	34	38	43	28
ANN00216	9	12	11	60	109	103
ANN00217	19	37	44	76	142	186
ANN00218	2	2	8	0	12	4
ANN00219	0	3	9	6	10	0
ANN00220	0	3	0	2	0	0
ANN00221	3	6	5	2	3	2
ANN00222	0	4	0	0	0	0
ANN00223	1	2	0	2	0	1
ANN00224	13	14	15	6	5	6
ANN00225	2	0	6	13	14	7
ANN00226	15	11	8	13	17	8
ANN00227	19	12	8	12	9	2
ANN00228	2	4	0	0	0	0
ANN00229	5	1	3	0	0	0
ANN00230	10	6	6	7	8	15
ANN00231	0	0	0	4	0	0
ANN00232	0	5	6	2	0	0
ANN00233	0	0	5	0	0	0
ANN00234	0	0	0	0	0	0
ANN00235	0	0	0	0	0	0
ANN00236	0	0	1	1	0	0
ANN00237	14	23	7	24	44	41
ANN00238	0	4	0	0	0	0
ANN00239	0	1	1	0	0	0
ANN00240	2	1	8	0	0	0
ANN00241	0	0	1	0	0	0
ANN00242	5	9	10	3	7	14
ANN00243	18	10	23	41	29	40
ANN00244	2	0	4	0	0	4
ANN00245	2	2	1	0	1	2
ANN00246	2	7	6	8	14	9
ANN00247	1	5	8	6	12	27
ANN00248	0	0	0	0	0	1
ANN00249	0	1	3	3	5	3
ANN00250	11	7	7	4	2	3
ANN00251	22	27	43	8	11	9
ANN00252	40	35	37	11	20	18
ANN00253	0	0	0	1	3	1
ANN00254	2	4	1	3	3	7
ANN00255	0	1	2	0	3	1
ANN00256	4	5	7	0	6	0
ANN00257	0	0	0	0	0	0
ANN00258	7	0	6	4	3	0
ANN00259	5	2	2	6	4	13
ANN00260	0	9	5	3	3	7
ANN00261	2	2	0	6	4	0
ANN00262	1	0	0	1	0	0
ANN00263	5	3	1	2	2	2
ANN00264	10	20	19	2	4	4
ANN00265	12	23	25	6	3	1
ANN00266	0	9	0	0	0	0
ANN00267	0	5	2	0	0	0
ANN00268	0	0	0	0	0	0
ANN00269	1	2	2	0	0	0
ANN00270	5	8	5	0	0	0
ANN00271	0	0	4	0	2	0
ANN00272	2	5	4	5	7	4
ANN00273	15	10	13	25	28	15
ANN00274	33	49	50	10	15	12
ANN00275	0	0	0	0	0	0
ANN00276	0	0	0	0	0	1
ANN00277	0	0	0	0	0	0
ANN00278	12	21	21	19	21	21
ANN00279	0	0	0	0	0	0
ANN00280	133	256	162	7	3	3
ANN00281	0	0	3	1	1	0
ANN00282	2	6	3	5	0	3
ANN00283	13	9	11	9	4	6
ANN00284	0	4	1	0	2	0
ANN00285	16	23	25	30	18	15
ANN00286	13	13	25	47	23	23
ANN00287	4	0	0	0	0	0
ANN00288	0	0	0	0	0	6
ANN00289	0	6	6	0	4	6
ANN00290	0	5	0	0	0	0
ANN00291	0	0	1	0	0	0
ANN00292	1	1	0	0	0	3
ANN00293	11	13	0	4	7	3
ANN00294	5	8	5	4	3	7
ANN00295	17	15	22	3	22	2
ANN00296	2	0	8	0	0	3
ANN00297	0	0	0	0	0	0
ANN00298	0	0	0	0	0	0
ANN00299	0	2	1	1	0	1
ANN00300	1	4	0	0	1	12
ANN00301	19	16	17	7	17	6
ANN00302	10	5	7	22	11	8
ANN00303	8	0	0	4	4	0
ANN00304	0	0	0	0	8	0
ANN00305	99	68	112	108	57	94
ANN00306	169	202	229	173	140	194
ANN00307	1209	1090	1346	946	834	902
ANN00308	350	374	375	319	358	348	ANN00309	ANN00310
ANN00311	3	3	0	0	0	0
ANN00312	0	0	0	0	0	0
ANN00313	2	4	3	4	0	0
ANN00314	0	5	3	0	6	2
ANN00315	3	3	3	1	0	3
ANN00316	3	5	2	2	3	5
ANN00317	5	3	6	7	6	4
ANN00318	3	8	6	0	2	0
ANN00319	0	0	0	0	0	0
ANN00320	24	43	37	0	0	0
ANN00321	0	0	3	0	0	0
ANN00322	0	0	0	0	0	0
ANN00323	0	3	0	0	0	0
ANN00324	6	6	5	10	8	10
ANN00325	1	0	0	1	0	0
ANN00326	30	18	8	96	90	85
ANN00327	0	0	0	0	0	0
ANN00328	4	6	8	22	23	13
ANN00329	0	0	7	0	4	4
ANN00330	0	4	0	0	4	1
ANN00331	0	0	0	0	0	0
ANN00332	0	0	0	0	0	0
ANN00333	2	5	3	3	2	3
ANN00334	7	21	10	10	11	9
ANN00335	44	53	56	21	37	50
ANN00336	12	24	9	6	0	14
ANN00337	4	8	5	4	4	3
ANN00338	7	4	9	8	0	4
ANN00339	32	50	49	57	61	81
ANN00340	6	9	4	2	8	2
ANN00341	5	5	6	11	11	9
ANN00342	15	19	13	4	5	3
ANN00343	135	181	181	4	13	9
ANN00344	3	4	6	3	6	6
ANN00345	0	0	0	0	0	0
ANN00346	7	3	8	7	0	0
ANN00347	6	5	0	3	5	4
ANN00348	0	2	0	3	0	0
ANN00349	5	10	0	0	5	0
ANN00350	2	4	1	0	0	0
ANN00351	12	8	6	24	33	23
ANN00352	8	3	10	0	0	5
ANN00353	0	0	0	6	0	0
ANN00354	0	2	2	0	0	0
ANN00355	24	13	15	37	18	26
ANN00356	0	0	3	0	0	0
ANN00357	3	0	0	0	0	0
ANN00358	0	0	0	0	0	3
ANN00359	0	3	4	0	8	0
ANN00360	6	3	3	2	2	0
ANN00361	0	0	0	0	0	2
ANN00362	3	4	0	0	0	0
ANN00363	0	7	0	3	0	2
ANN00364	0	0	0	0	0	0
ANN00365	4	11	6	25	11	30
ANN00366	3	0	1	0	0	0
ANN00367	0	3	0	8	6	9
ANN00368	0	26	0	0	18	4
ANN00369	8	29	13	0	9	12
ANN00370	0	0	0	0	0	0
ANN00371	0	0	0	0	0	0
ANN00372	0	8	0	5	0	0
ANN00373	1	0	1	1	1	2
ANN00374	11	13	8	2	8	0
ANN00375	0	0	2	0	0	0
ANN00376	25	36	22	2	4	3
ANN00377	5	11	8	9	3	10
ANN00378	0	7	3	0	5	0
ANN00379	5	4	7	5	5	5
ANN00380	4	0	0	2	0	0
ANN00381	0	0	0	0	0	0
ANN00382	0	0	5	0	0	0
ANN00383	3	6	8	0	4	2
ANN00384	0	6	2	3	0	5
ANN00385	0	0	0	4	0	0
ANN00386	2	4	5	4	4	2
ANN00387	12	26	21	23	16	15
ANN00388	4	7	5	2	2	2
ANN00389	0	0	6	0	0	5
ANN00390	1	0	7	0	0	0
ANN00391	5	3	0	0	0	0
ANN00392	10	6	5	14	8	17
ANN00393	5	10	4	4	5	10
ANN00394	0	0	0	0	0	13
ANN00395	6	6	6	2	3	0
ANN00396	0	0	5	0	5	4
ANN00397	1	2	2	2	1	4
ANN00398	3	5	3	3	2	2
ANN00399	7	0	0	0	0	0
ANN00400	0	0	0	0	0	0
ANN00401	8	5	0	4	0	6
ANN00402	8	0	0	0	5	6
ANN00403	6	0	0	4	9	2
ANN00404	0	7	9	0	4	0
ANN00405	3	3	2	4	4	2
ANN00406	4	2	17	5	0	0
ANN00407	0	0	4	3	0	4
ANN00408	0	2	0	0	0	5
ANN00409	2	10	5	1	4	4
ANN00410	20	27	18	34	34	47
ANN00411	1	0	3	0	0	0
ANN00412	0	0	4	5	0	4
ANN00413	0	0	0	0	0	0
ANN00414	0	0	0	0	0	0
ANN00415	0	6	3	0	0	0
ANN00416	0	0	5	0	0	0
ANN00417	3313	3546	4028	4	0	71
ANN00418	5	0	21	0	0	0
ANN00419	278	217	321	5	9	14
ANN00420	35	15	31	4	11	6
ANN00421	23	18	8	8	0	12
ANN00422	10	9	9	0	2	4
ANN00423	2	15	10	5	0	0
ANN00424	11	18	22	3	11	6
ANN00425	9	5	5	9	11	4
ANN00426	5	12	14	8	9	5
ANN00427	7	0	7	5	4	0
ANN00428	2	3	7	2	0	0
ANN00429	2	0	1	0	1	0
ANN00430	1	3	2	0	0	2
ANN00431	11	46	34	15	13	2
ANN00432	4	0	4	8	6	2
ANN00433	2	11	7	6	5	0
ANN00434	2	1	1	1	5	0
ANN00435	22	27	20	5	6	12
ANN00436	0	10	14	0	0	8
ANN00437	4	9	4	0	0	0
ANN00438	7	11	7	0	7	11
ANN00439	5	7	3	5	7	3
ANN00440	0	22	24	6	4	8
ANN00441	9	4	4	0	0	0
ANN00442	3	0	3	0	2	0
ANN00443	317	458	436	8	2	9
ANN00444	0	2	0	0	1	2
ANN00445	0	1	0	0	0	0
ANN00446	5	0	0	0	6	0
ANN00447	11	22	0	4	3	6
ANN00448	1	6	0	3	0	5
ANN00449	0	0	7	0	0	0
ANN00450	0	3	14	0	0	0
ANN00451	8	1	2	1	0	1
ANN00452	4	1	2	1	1	1
ANN00453	52	48	89	0	9	12
ANN00454	3	0	0	0	7	3
ANN00455	0	0	0	0	0	0
ANN00456	0	0	8	0	0	2
ANN00457	8	14	16	13	8	7
ANN00458	5	0	0	7	0	0
ANN00459	0	2	0	0	0	0
ANN00460	7	8	8	2	0	2
ANN00461	19	47	30	7	0	8
ANN00462	6	0	12	0	5	0
ANN00463	4	13	5	2	0	6
ANN00464	1	0	6	5	1	4
ANN00465	4	13	9	28	26	25
ANN00466	5	3	0	0	0	0
ANN00467	0	4	0	0	0	7
ANN00468	0	0	0	0	4	0
ANN00469	12	4	12	19	36	37
ANN00470	0	13	0	0	5	0
ANN00471	13	44	56	41	25	40
ANN00472	5	9	8	0	0	5
ANN00473	18	20	22	37	34	52
ANN00474	0	9	6	4	0	8
ANN00475	0	0	0	0	1	0
ANN00476	11	12	18	3	4	11
ANN00477	5	0	8	6	0	0
ANN00478	0	0	0	4	0	0
ANN00479	0	0	10	0	0	0
ANN00480	3	0	0	5	0	1
ANN00481	0	0	0	0	0	1
ANN00482	0	0	5	0	0	2
ANN00483	0	2	12	2	0	4
ANN00484	8	15	9	29	14	18
ANN00485	0	3	6	0	0	0
ANN00486	19	37	37	33	47	34
ANN00487	1	6	4	9	13	8
ANN00488	0	4	5	0	0	0
ANN00489	0	0	1	0	5	3
ANN00490	0	8	22	6	5	0
ANN00491	15	29	23	52	41	60
ANN00492	0	0	2	3	2	0
ANN00493	105	144	114	13	17	22
ANN00494	6	6	6	9	8	12
ANN00495	7	0	0	0	0	0
ANN00496	0	0	0	0	0	0
ANN00497	0	4	7	0	0	6
ANN00498	12	10	9	0	0	0
ANN00499	0	0	0	0	6	4
ANN00500	4	9	4	0	7	0
ANN00501	19	27	35	53	57	81
ANN00502	3	0	1	0	0	2
ANN00503	20	9	20	15	14	14
ANN00504	0	2	0	0	2	6
ANN00505	7	8	11	11	6	4
ANN00506	4	11	3	4	6	6
ANN00507	15	15	17	0	0	0
ANN00508	33	50	29	41	18	36
ANN00509	0	2	0	0	6	5
ANN00510	0	2	0	0	0	0
ANN00511	7	8	4	0	0	3
ANN00512	7	3	5	8	0	0
ANN00513	0	0	5	0	0	0
ANN00514	0	0	0	0	0	2
ANN00515	11	16	10	17	21	28
ANN00516	9	2	9	29	42	61
ANN00517	0	0	0	0	0	0
ANN00518	0	0	1	0	0	0
ANN00519	15	25	25	9	16	9
ANN00520	0	0	0	0	0	0
ANN00521	15	20	16	18	24	16
ANN00522	0	0	0	0	0	0
ANN00523	0	0	0	0	2	0
ANN00524	13	21	20	28	15	22
ANN00525	0	0	0	0	0	0
ANN00526	0	0	0	0	0	0
ANN00527	6	2	0	3	3	4
ANN00528	0	1	0	0	0	0
ANN00529	44	36	35	115	97	71
ANN00530	12	25	16	52	40	65
ANN00531	8	7	6	7	8	5
ANN00532	399	569	472	2153	2183	3009	ANN00533
ANN00534	281	415	343	123	146	194
ANN00535	0	0	0	0	0	0
ANN00536	0	0	2	4	0	0
ANN00537	0	0	0	0	0	0
ANN00538	0	0	0	0	0	0
ANN00539	16	13	4	33	23	16
ANN00540	5	10	7	3	0	0
ANN00541	0	0	0	0	5	3
ANN00542	0	0	0	0	0	2
ANN00543	3	7	0	0	5	9
ANN00544	0	0	0	0	0	0
ANN00545	2	4	0	2	3	2
ANN00546	0	10	0	0	4	0
ANN00547	72	67	82	10	19	11
ANN00548	3	0	2	0	0	0
ANN00549	0	0	0	0	0	0
ANN00550	15	13	24	13	15	8
ANN00551	3	1	4	0	4	2
ANN00552	0	0	0	0	4	4
ANN00553	0	0	0	0	0	0
ANN00554	14	8	17	8	0	7
ANN00555	0	0	0	0	0	0
ANN00556	0	0	0	0	0	0
ANN00557	3	0	0	2	4	12
ANN00558	0	0	5	0	3	0
ANN00559	4	0	0	3	0	0
ANN00560	3	0	0	0	0	0
ANN00561	16	22	24	3	5	0
ANN00562	21	4	10	0	3	7
ANN00563	4	1	0	0	7	0
ANN00564	0	0	0	0	0	0
ANN00565	0	0	0	0	2	0
ANN00566	1	1	0	1	0	3
ANN00567	0	2	5	0	0	0
ANN00568	0	0	0	0	0	0
ANN00569	3	12	7	11	4	18
ANN00570	0	5	0	3	12	0
ANN00571	45	39	36	60	95	51
ANN00572	19	20	16	48	50	26
ANN00573	11	25	14	5	0	0
ANN00574	21	13	11	42	45	20
ANN00575	29	64	22	5	12	8
ANN00576	137	106	137	0	0	0
ANN00577	2	1	3	5	2	0
ANN00578	0	0	0	0	0	0
ANN00579	10	12	13	7	11	11
ANN00580	0	0	4	6	8	0
ANN00581	5	6	7	3	9	6
ANN00582	0	3	1	2	0	0
ANN00583	2	1	0	3	3	0
ANN00584	2	11	3	0	0	0
ANN00585	0	0	0	0	0	0
ANN00586	0	3	3	0	7	4
ANN00587	0	7	0	0	0	0
ANN00588	2	0	2	3	4	1
ANN00589	0	0	0	0	1	1
ANN00590	30	42	46	1	1	3
ANN00591	6	5	7	4	3	6
ANN00592	0	2	0	0	0	2
ANN00593	3	9	8	0	0	0
ANN00594	2	0	3	0	2	0
ANN00595	0	3	3	3	0	0
ANN00596	30	45	48	0	4	0
ANN00597	12	9	8	8	2	14
ANN00598	3	2	0	2	8	3
ANN00599	0	0	0	0	0	1
ANN00600	0	2	0	0	0	0
ANN00601	4	5	10	0	0	3
ANN00602	0	1	0	0	0	0
ANN00603	2	0	5	0	0	5
ANN00604	0	0	2	0	0	0
ANN00605	797	870	911	0	0	20
ANN00606	2	2	3	15	11	6
ANN00607	8707	11604	10382	6	14	126
ANN00608	0	0	0	0	0	3
ANN00609	14	12	44	3	4	0
ANN00610	0	4	5	1	1	1
ANN00611	23	17	34	8	14	14
ANN00612	17	46	41	0	0	0
ANN00613	0	6	4	0	0	0
ANN00614	4	6	7	4	0	2
ANN00615	1	1	0	0	0	0
ANN00616	91	137	144	10	9	6
ANN00617	62	57	72	11405	5525	15022
ANN00618	300	992	312	27193	23030	33536
ANN00619	11	5	3	2	3	5
ANN00620	85	142	137	15	25	14
ANN00621	35	47	20	21	10	24
ANN00622	0	0	0	0	0	0
ANN00623	991	1384	1412	798	666	952
ANN00624	4	6	0	8	4	9
ANN00625	0	0	3	3	3	0
ANN00626	0	0	0	0	0	0
ANN00627	0	1	0	1	0	1
ANN00628	3	12	14	11	6	21
ANN00629	0	0	0	0	0	0
ANN00630	1	0	0	0	0	0
ANN00631	18	7	19	1430	983	1685	ANN00633
ANN00632	1	0	2	1	7	19
ANN00634	0	0	0	0	0	0
ANN00635	0	0	0	0	0	0
ANN00636	1546	2027	1981	422	367	372	ANN00637
ANN00638	36	24	38	62	66	75
ANN00639	0	2	0	0	0	0
ANN00640	2	2	2	3	3	4
ANN00641	1194	1446	1551	502	650	582
ANN00642	4267	4524	5356	3042	2797	3278	ANN00643
ANN00644	26	39	29	48	60	68
ANN00645	7	11	10	6	4	6
ANN00646	443	585	678	330	303	369
ANN00647	1936	2354	2550	14506	9510	15511
ANN00648	0	0	0	0	0	0
ANN00649	214	209	279	0	9	0
ANN00650	9	9	6	13	7	4
ANN00651	0	0	2	0	0	0
ANN00652	3	6	0	5	2	2
ANN00653	5	6	8	2	0	2
ANN00654	241	261	321	3	11	8
ANN00655	3712	3788	3971	9523	7783	9950
ANN00656	26	24	25	36	30	41
ANN00657	0	13	0	7	0	2
ANN00658	220	301	294	1856	1481	2001	ANN00660	ANN00661
ANN00659	10	10	7	1	7	12
ANN00662	6	0	19	61	48	46
ANN00663	1	5	13	0	0	0
ANN00664	4	0	0	0	0	0
ANN00665	0	7	0	0	0	0
ANN00666	54	62	68	9	5	14
ANN00667	0	4	4	19	9	26
ANN00668	0	4	4	20	8	28
ANN00669	577	466	673	0	0	0
ANN00670	6	6	5	6	8	12
ANN00671	0	0	2	34	12	36
ANN00672	3	2	10	0	3	0
ANN00673	18	23	24	24	30	39
ANN00674	38	28	48	6	3	2
ANN00675	2659	2928	3554	0	0	39
ANN00676	7	8	19	6	0	5
ANN00677	13	38	41	34	39	53
ANN00678	8	2	4	0	0	0
ANN00679	8	15	12	3	3	0
ANN00680	6	6	11	6	6	10
ANN00681	0	0	0	0	0	0
ANN00682	12	16	0	3	2	0
ANN00683	16	13	23	12	18	21
ANN00684	0	0	0	0	0	0
ANN00685	12	15	18	11	8	3
ANN00686	3	3	10	17	17	13
ANN00687	0	3	3	4	0	2
ANN00688	0	0	2	6	0	0
ANN00689	10	3	3	0	0	0
ANN00690	0	2	0	3	0	1
ANN00691	43	61	20	3	9	9
ANN00692	10	6	6	1	2	5
ANN00693	5	20	11	11	10	22
ANN00694	0	0	0	0	0	2
ANN00695	0	0	6	0	0	12
ANN00696	0	0	0	0	0	0
ANN00697	3	0	0	0	15	17
ANN00698	4	5	28	4	0	2
ANN00699	12	15	5	2	7	7
ANN00700	0	7	2	0	0	0
ANN00701	8	5	6	9	0	0
ANN00702	4	4	0	0	0	0
ANN00703	0	2	0	0	0	7
ANN00704	5	4	5	1	4	1
ANN00705	0	0	0	0	2	0
ANN00706	0	3	11	4	1	9
ANN00707	9	16	16	18	28	22
ANN00708	0	0	0	0	2	0
ANN00709	35	59	50	24	18	14
ANN00710	0	0	0	0	0	0
ANN00711	0	0	0	0	0	0
ANN00712	4	4	0	0	0	1
ANN00713	0	3	0	0	0	0
ANN00714	3	0	2	0	0	0
ANN00715	0	1	3	5	0	0
ANN00716	0	8	9	9	9	4
ANN00717	2	2	0	0	0	0
ANN00718	44	56	53	98	71	128
ANN00719	9	10	3	12	26	20
ANN00720	0	0	0	9	0	0
ANN00721	3	0	0	0	4	4
ANN00722	5	1	1	0	3	3
ANN00723	12	11	5	0	0	5
ANN00724	15	9	8	0	41	5
ANN00725	0	0	0	0	2	0
ANN00726	5	10	11	4	3	10
ANN00727	0	0	0	3	2	0
ANN00728	0	0	0	0	0	0
ANN00729	0	0	0	3	0	0
ANN00730	15	13	9	21	21	14
ANN00731	6	0	0	5	10	6
ANN00732	5	0	9	18	14	0
ANN00733	0	14	6	5	7	0
ANN00734	0	0	0	0	0	0
ANN00735	5	10	3	18	0	6
ANN00736	4	0	0	0	0	6
ANN00737	2	3	8	2	4	11
ANN00738	0	3	2	3	2	2
ANN00739	2282	2538	2506	12	22	17
ANN00740	9	0	5	2	5	3
ANN00741	0	2	3	3	2	5
ANN00742	11	21	12	12	22	18
ANN00743	0	0	2	11	0	0
ANN00744	8	6	0	0	2	2
ANN00745	3	6	6	6	3	0
ANN00746	685	847	763	10	9	4
ANN00747	18	23	4	0	0	3
ANN00748	6	16	9	11	13	4
ANN00749	199	218	283	2	4	5
ANN00750	153	176	214	12	31	12
ANN00751	1	6	9	1	0	2
ANN00752	0	11	11	0	0	0
ANN00753	23	6	10	5	28	6
ANN00754	14	17	10	14	14	45
ANN00755	34	25	18	33	37	49
ANN00756	4	3	0	0	4	6
ANN00757	6	0	0	4	7	0
ANN00758	16	28	18	16	34	24
ANN00759	19	34	18	19	10	14
ANN00760	2620	2667	3483	48	33	84	ANN00761
ANN00762	3	4	13	17	10	11
ANN00763	3	11	6	7	21	11
ANN00764	2	5	1	14	8	11
ANN00765	14	13	12	39	41	43
ANN00766	0	1	0	5	1	2
ANN00767	15	11	4	17	13	11
ANN00768	21	9	11	20	50	24
ANN00769	0	0	3	0	0	0
ANN00770	15	24	16	16	25	23
ANN00771	450	461	554	165	86	153
ANN00772	970	1167	1354	29	38	95
ANN00773	0	0	1	0	0	0
ANN00774	54	38	47	88	89	88	ANN00775
ANN00776	11	14	11	26	29	22
ANN00777	3	1	6	11	12	3
ANN00778	12	8	9	27	37	22
ANN00779	19	29	26	21	25	23
ANN00780	25	24	16	10	18	12
ANN00781	3	2	2	16	12	9
ANN00782	2	0	4	0	0	4
ANN00783	654	743	859	787	558	748
ANN00784	3294	3456	4477	533	759	512
ANN00785	74	113	153	835	654	851
ANN00786	8	9	15	86	50	47
ANN00787	0	0	0	0	2	2
ANN00788	7136	7920	8881	6	0	166	ANN00789
ANN00790	345	334	356	239	247	236	ANN00791
ANN00792	0	0	0	3	0	0
ANN00793	264	362	319	524	521	489
ANN00794	14	19	18	177	130	177
ANN00795	198	296	318	100	62	118
ANN00796	950	1396	1372	1231	1142	1449
ANN00797	656	917	757	1552	1374	1841
ANN00798	417	516	549	1016	1200	1284
ANN00799	839	960	1042	1508	1461	1746
ANN00800	9	4	15	6	10	5
ANN00801	38	39	28	39	16	14
ANN00802	76	83	89	128	108	152
ANN00803	129	145	139	32	25	41
ANN00804	152	258	219	3	2	4
ANN00805	1515	1730	1933	0	0	28
ANN00806	741	845	944	0	0	15
ANN00807	0	0	0	0	0	0
ANN00808	2276	3016	3053	0	0	45
ANN00809	83	94	122	3	1	2
ANN00810	0	0	0	0	0	0
ANN00811	48	45	48	3	0	0
ANN00812	508	626	626	48	100	44
ANN00813	9	6	3	12	17	18
ANN00814	884	905	1210	0	4	9
ANN00815	217	144	381	0	0	3
ANN00816	51	68	67	21	14	20
ANN00817	3	7	7	10	2	5
ANN00818	772	1085	993	1266	1462	1396
ANN00819	9	14	15	4	3	0
ANN00820	0	0	0	0	0	0
ANN00821	4	0	0	0	0	0
ANN00822	0	11	11	4	0	0
ANN00823	1	0	2	5	3	3
ANN00824	2688	4165	3460	5836	4288	7072
ANN00825	335	335	360	242	221	261	ANN00826	ANN00827
ANN00828	228	256	375	462	409	536
ANN00829	4533	4864	6215	0	0	134
ANN00830	19351	29693	27552	11232	10484	13030
ANN00831	19	29	20	6	6	10
ANN00832	686	780	837	43	10	63
ANN00833	8	3	2	0	0	0
ANN00834	2	1	14	2	0	0
ANN00835	12	23	15	18	15	18
ANN00836	8	8	23	0	4	0
ANN00837	19	8	13	0	0	0
ANN00838	7	8	2	5	2	5
ANN00839	963	1245	1455	0	4	16
ANN00840	2	0	2	0	0	0
ANN00841	405	504	551	1	1	18
ANN00842	606	738	946	0	0	11
ANN00843	0	2	4	0	0	0
ANN00844	0	0	0	0	0	0
ANN00845	7	14	9	29	32	9
ANN00846	24	24	63	3	7	6
ANN00847	15	6	9	1	10	4
ANN00848	1	0	0	1	0	0
ANN00849	310	390	389	320	289	313
ANN00850	7	1	4	14	13	7
ANN00851	112	177	163	7	5	11
ANN00852	2	1	1	6	3	4
ANN00853	0	0	1	0	0	0
ANN00854	377	459	572	0	0	7
ANN00855	0	2	1	1	1	1
ANN00856	10	17	4	299	237	333
ANN00857	82	138	138	54	31	36
ANN00858	664	973	984	1610	1690	2029
ANN00859	1	6	3	2	4	4
ANN00860	61	103	99	3	26	18
ANN00861	1	1	2	1	1	1
ANN00862	19	20	22	0	0	0
ANN00863	19	21	29	0	2	7
ANN00864	5	6	3	4	4	4
ANN00865	0	18	0	0	28	0
ANN00866	0	6	16	14	7	13
ANN00867	37	52	55	47	31	43
ANN00868	78	129	104	3	7	3
ANN00869	3	1	4	2	8	3
ANN00870	5	6	5	6	0	4
ANN00871	540	620	741	473	487	653
ANN00872	340	501	498	286	467	442
ANN00873	12	27	24	0	0	2
ANN00874	1484	1764	2110	244	248	358
ANN00875	929	1077	1144	1536	1511	2081
ANN00876	1133	1448	1489	1475	1182	1576	ANN00877
ANN00878	0	5	6	9	12	15
ANN00879	9	4	9	6	7	12
ANN00880	0	12	9	24	16	30
ANN00881	1513	1577	1891	393	445	551	ANN00883
ANN00882	4267	5554	5146	3828	3982	3725
ANN00884	2	2	2	7	6	6
ANN00885	1700	2123	2144	2494	2796	2975
ANN00886	347	465	487	603	827	897
ANN00887	16	21	15	8	6	15
ANN00888	265	373	363	1639	1617	1883
ANN00889	1782	1719	2297	703	790	956	ANN00891
ANN00890	10	16	6	27	31	34
ANN00892	0	0	0	0	0	0
ANN00893	902	829	1003	565	526	620
ANN00894	413	744	694	682	799	927
ANN00895	1	0	1	0	7	3
ANN00896	14	21	18	46	66	69
ANN00897	619	688	622	1240	1277	1346	ANN00900
ANN00898	661	604	813	1105	1004	1092
ANN00899	8	6	9	11	4	5
ANN00901	329	424	381	333	350	594	ANN00902
ANN00903	699	653	873	379	362	379
ANN00904	693	718	854	779	711	1040
ANN00905	791	815	1078	506	436	535
ANN00906	396	535	383	877	968	1096
ANN00907	9	0	10	6	12	0
ANN00908	7	10	9	38	23	17
ANN00909	0	1	4	0	2	0
ANN00910	488	551	502	603	639	734
ANN00911	1204	1297	1488	1034	921	919
ANN00912	901	1359	1206	1457	1681	2000
ANN00913	347	286	384	522	413	495	ANN00914
ANN00915	3432	3929	3357	1436	1118	1634
ANN00916	326	528	433	345	285	343	ANN00921
ANN00917	69	97	58	0	0	1
ANN00918	7	13	15	0	0	2
ANN00919	0	0	0	0	0	0
ANN00920	0	0	0	0	0	0
ANN00922	1523	1923	1866	1740	1778	1915	ANN00923
ANN00924	2	2	3	6	3	7
ANN00925	0	0	0	0	14	0
ANN00926	34	51	68	171	172	133
ANN00927	8464	9801	11325	0	5	89
ANN00928	681	601	747	2379	2266	2285
ANN00929	4293	4396	5728	0	6	59
ANN00930	3	2	2	3	4	3
ANN00931	10	6	6	19	10	14
ANN00932	21	30	30	22	16	24
ANN00933	5	1	0	1	2	1
ANN00934	3	3	2	10	9	7
ANN00935	1177	1242	1550	699	526	834
ANN00936	0	0	1	1	0	0
ANN00937	48	77	72	24	62	63
ANN00938	13177	14708	14628	6494	5772	6586	ANN00939	ANN00940	ANN00945	ANN00946	ANN00947	ANN00949
ANN00941	5	1	5	0	1	1
ANN00942	0	3	0	4	4	0
ANN00943	119	196	99	48	85	105
ANN00944	2	3	2	3	3	4
ANN00948	121	165	248	82	79	101
ANN00950	24	28	40	95	96	53	ANN00951	ANN00952
ANN00953	14	16	14	3	13	2
ANN00954	1855	1800	2326	3	0	16
ANN00955	0	0	0	0	0	0
ANN00956	0	0	0	0	0	0
ANN00957	34	55	55	5	6	11
ANN00958	13	2	4	5	3	3
ANN00959	4	9	0	23	16	21
ANN00960	5	11	5	13	7	16
ANN00961	0	3	0	0	0	0
ANN00962	6	8	5	3	0	4
ANN00963	2669	1246	2867	2433	3551	841
ANN00964	68	26	57	1575	1606	1482
ANN00965	1	1	2	1	1	3
ANN00966	10	13	8	11	18	10
ANN00967	4	3	4	2	1	1
ANN00968	4	2	3	2	2	0
ANN00969	443	367	611	0	0	0
ANN00970	4	0	0	0	0	0
ANN00971	1	1	2	1	7	8
ANN00972	4	4	6	3	2	7
ANN00973	0	6	0	3	3	0
ANN00974	6	0	5	0	0	0
ANN00975	16	57	41	23	21	28
ANN00976	7	7	7	12	5	4
ANN00977	20	14	6	11	5	3
ANN00978	79	94	124	11	11	16
ANN00979	5	0	0	2	0	0
ANN00980	4	0	0	0	0	6
ANN00981	2	1	0	0	0	0
ANN00982	0	3	0	0	7	2
ANN00983	1911	2119	2512	2	3	34
ANN00984	0	0	0	0	0	0
ANN00985	2	2	2	4	0	0
ANN00986	17	19	30	42	43	68
ANN00987	8	3	5	7	7	6
ANN00988	2	2	4	4	2	9
ANN00989	7	21	22	0	0	0
ANN00990	0	2	8	6	18	6
ANN00991	20	19	17	8	18	5
ANN00992	0	0	0	0	0	0
ANN00993	705	647	888	583	428	455
ANN00994	4	8	3	3	0	1
ANN00995	2008	2210	2475	1402	1337	1395	ANN00996
ANN00997	647	570	732	214	148	239	ANN01000
ANN00998	0	3	0	2	6	2
ANN00999	2	4	3	1	3	3
ANN01001	938	1356	1235	1083	1233	1400
ANN01002	0	0	0	4	6	2
ANN01003	22	13	0	218	86	148
ANN01004	1462	2297	1982	1167	859	1264
ANN01005	89	82	83	57	27	99
ANN01006	22	8	0	40	43	43
ANN01007	16	23	23	6	3	3
ANN01008	31	26	30	92	83	87
ANN01009	7	10	9	7	9	8
ANN01010	2791	2822	3481	35	44	106	ANN01011	ANN01012	ANN01014	ANN01016
ANN01013	18	14	18	36	43	36
ANN01015	7	4	4	0	4	4
ANN01017	840	1474	1076	1492	2011	2353
ANN01018	4634	4913	5285	138	93	192	ANN01020	ANN01022
ANN01019	2	0	0	2	4	0
ANN01021	3	11	3	11	9	6
ANN01023	181	169	284	137	76	145
ANN01024	4	0	4	0	7	0
ANN01025	0	3	0	8	0	0
ANN01026	0	0	0	0	0	0
ANN01027	2	0	0	0	0	0
ANN01028	0	1	3	0	0	2
ANN01029	10	1	2	4	2	3
ANN01030	3	5	8	0	1	0
ANN01031	2	12	8	0	0	0
ANN01032	0	0	0	0	2	0
ANN01033	0	0	0	0	0	0
ANN01034	6	10	8	8	3	7
ANN01035	0	0	10	5	0	10
ANN01036	0	0	3	0	0	1
ANN01037	7	16	12	0	7	0
ANN01038	1	4	4	0	0	0
ANN01039	0	10	8	0	4	2
ANN01040	9	3	2	5	5	4
ANN01041	21	13	8	3	5	4
ANN01042	47	55	77	6	4	4
ANN01043	11	15	10	5	4	2
ANN01044	276	388	462	61	38	43
ANN01045	14599	19988	18274	401	169	160	ANN01046
ANN01047	23	39	50	0	0	0
ANN01048	3440	3331	4641	647	502	742	ANN01049
ANN01050	1193	1237	1543	507	516	526
ANN01051	342	363	410	5412	3961	4300
ANN01052	677	553	951	238	264	237
ANN01053	11	17	12	37	37	33
ANN01054	384	466	443	3322	3106	2747
ANN01055	721	963	964	533	324	470
ANN01056	1217	1321	1791	4	0	15
ANN01057	9	7	5	5	4	7
ANN01058	3561	3226	4406	85	99	154	ANN01060	ANN01061	ANN01062	ANN01063
ANN01059	0	0	0	0	0	0
ANN01064	0	0	0	21	18	18
ANN01065	402	588	601	1114	941	1004
ANN01066	836	466	866	0	0	11
ANN01067	2131	1777	2767	63	29	100	ANN01068
ANN01069	0	0	2	3	0	2
ANN01070	0	1	2	0	0	0
ANN01071	736	1062	778	563	616	713
ANN01072	3944	5095	5116	2706	3741	2994
ANN01073	4	10	6	9	9	20
ANN01074	3	4	0	0	0	0
ANN01075	23	29	24	346	234	433
ANN01076	0	0	0	0	0	0
ANN01077	1865	2098	2534	1049	1062	1214	ANN01078
ANN01079	3758	4312	4814	1664	1821	2066
ANN01080	32	13	7	52	142	77	ANN01081
ANN01082	3357	3702	3990	991	708	984
ANN01083	8151	11083	10563	5863	5248	6656
ANN01084	11	14	24	8	5	4
ANN01085	3	8	8	0	3	2
ANN01086	6	0	13	356	284	353
ANN01087	1383	1926	2006	1275	761	1351
ANN01088	203	175	229	27	57	53
ANN01089	649	600	801	321	427	422
ANN01090	14454	19329	20485	45481	45249	56747
ANN01091	4885	5437	6525	2935	2521	3003
ANN01092	1227	1194	1236	665	587	670	ANN01093
ANN01094	21	30	43	9	14	15
ANN01095	1166	1172	1415	718	654	930
ANN01096	302	355	433	140	105	142
ANN01097	612	615	923	368	409	451
ANN01098	2	0	5	6	2	6
ANN01099	9888	11276	12712	5768	5145	5529	ANN01100	ANN01101	ANN01102
ANN01103	12	13	6	48	87	39
ANN01104	666	864	828	665	627	718	ANN01106
ANN01105	4	0	0	4	2	3
ANN01107	15	28	12	60	75	35
ANN01108	1409	1640	1682	1655	1641	1731	ANN01109	ANN01111
ANN01110	6394	5722	8438	39	43	120
ANN01112	6657	8823	9016	6539	6020	6577
ANN01113	1099	1414	1309	995	884	1001
ANN01114	20	26	63	1311	1452	1670
ANN01115	10	13	6	18	26	14
ANN01116	4	1	4	3	1	2
ANN01117	1438	1443	1742	0	0	29
ANN01118	36	101	108	723	616	788
ANN01119	1681	2020	2207	946	996	1022
ANN01120	61954	66628	80942	103422	99738	116728	ANN01132
ANN01121	30662	35152	41708	39156	41944	44449	ANN01133
ANN01122	434	482	558	643	615	836
ANN01123	124	179	135	369	325	375
ANN01124	5	13	13	8	10	11
ANN01125	1	1	1	2	3	4
ANN01126	736	935	780	1417	1515	1668
ANN01127	23	19	27	8	9	10
ANN01128	341	256	290	26	9	13
ANN01129	507	519	761	22	24	39
ANN01130	65	65	77	2	0	6
ANN01131	422	425	560	435	518	632
ANN01134	509	826	688	671	643	989
ANN01135	513	638	639	1416	1452	1739
ANN01136	14	24	16	31	26	40
ANN01137	2337	2504	2849	80	113	119
ANN01138	1	0	1	2	0	1
ANN01139	1091	1471	1305	2450	2718	3380
ANN01140	331	534	452	343	279	489
ANN01141	289	390	423	3921	4528	4820	ANN01142
ANN01143	1	0	1	20	12	17
ANN01144	2	3	0	16	7	6
ANN01145	4	0	2	1	2	3
ANN01146	6	0	5	11	0	5
ANN01147	22	7	22	80	89	75
ANN01148	4183	4095	4959	4755	4078	4123
ANN01149	29	55	0	20	40	45
ANN01150	38	58	75	28	41	30
ANN01151	353	513	358	2967	2914	2960
ANN01152	5	0	2	2	12	5
ANN01153	392	405	443	75	56	75
ANN01154	0	0	0	7	0	5
ANN01155	560	740	786	143	71	114
ANN01156	0	0	0	7	0	0
ANN01157	11	9	0	126	53	123
ANN01158	730	598	1071	818	686	564
ANN01159	5362	5406	6267	50	19	13
ANN01160	950	1141	1427	6	2	3
ANN01161	3055	3749	3919	36	9	3
ANN01162	11	13	26	139	64	133
ANN01163	1674	1474	2052	12550	13330	13697
ANN01164	4933	6447	5949	1354	1349	1678
ANN01165	9987	12576	11958	207	13	49
ANN01166	411	552	526	237	232	358
ANN01167	47	92	75	654	652	1080	ANN01168	ANN01169	ANN01170	ANN01171	ANN01172	ANN01173	ANN01175	ANN01176	ANN01177	ANN01179
ANN01174	308	246	398	346	597	318
ANN01178	0	0	0	1	2	0
ANN01180	860	1175	1282	1409	1386	1556
ANN01181	36	19	94	575	347	474	ANN01183
ANN01182	18	8	11	10	6	10
ANN01184	182	116	260	248	141	142
ANN01185	0	11	7	16	0	22
ANN01186	39	63	31	68	58	44
ANN01187	1155	1710	1405	1151	964	1407	ANN01190
ANN01188	39	78	75	66	25	61
ANN01189	2	4	2	5	6	2
ANN01191	1334	2699	1935	33	13	6
ANN01192	107	105	99	1035	942	1224
ANN01193	16	23	23	97	58	71
ANN01194	70	101	87	12	60	35
ANN01195	1329	1851	1751	22	16	7
ANN01196	2703	3206	3352	1336	955	1224	ANN01198
ANN01197	72	65	67	103	68	76
ANN01199	0	0	5	0	6	0
ANN01200	0	0	0	0	0	0
ANN01201	3014	4201	3453	6170	5842	7999	ANN01202
ANN01203	3036	3565	3754	5365	4423	5704	ANN01205
ANN01204	15	21	21	7	2	15
ANN01206	1797	1743	2181	1623	1600	1948
ANN01207	8551	13155	12996	26747	43261	63675	ANN01209	ANN01211	ANN01213
ANN01208	596	1278	917	2028	3854	4802
ANN01210	1821	3922	2900	4948	10639	14106	ANN01212
ANN01214	5951	6679	8190	17017	21407	33340
ANN01215	56	30	61	44	75	97
ANN01216	1744	2515	2237	667	652	875	ANN01217	ANN01218
ANN01219	2101	2177	2152	2684	2514	3300	ANN01220
ANN01221	33	29	30	17	19	6
ANN01222	4935	4713	6207	1115	1207	1675	ANN01223
ANN01224	4601	5678	6170	12	32	81
ANN01225	298	310	349	54	52	40
ANN01226	10	5	18	5	2	6
ANN01227	12	4	14	7	3	7
ANN01228	2483	2532	2955	3576	3101	4650	ANN01229
ANN01230	770	624	864	1026	780	1102
ANN01231	38	32	53	27	31	31
ANN01232	841	1012	1109	430	443	631
ANN01233	5191	4751	5932	2511	1753	2231	ANN01234	ANN01236
ANN01235	154	275	224	5	1	6
ANN01237	16331	18424	23690	21022	23405	27473
ANN01238	25	29	20	109	99	164
ANN01239	16	25	10	0	0	2
ANN01240	36424	48618	47496	596	48	107
ANN01241	22877	28103	31110	340	27	76	ANN01242
ANN01243	24	27	51	0	7	2
ANN01244	414	494	387	0	0	3
ANN01245	20	38	32	5	10	10
ANN01246	38	74	55	34	31	41
ANN01247	1	6	1	4	3	2
ANN01248	4850	4861	5846	15942	14569	16026
ANN01249	3145	3660	3895	10068	11470	11116	ANN01251
ANN01250	116	110	109	20	17	7
ANN01252	296	300	377	5	52	5
ANN01253	670	816	880	815	755	1020
ANN01254	969	1316	1329	862	901	1135
ANN01255	4	6	3	15	2	3
ANN01256	17	13	9	15	9	17
ANN01257	2400	2748	2900	631	531	690
ANN01258	6689	8347	8231	3392	3185	4014	ANN01259	ANN01260
ANN01261	728	777	949	1793	1365	2082
ANN01262	210	329	269	528	586	936
ANN01263	2	4	12	3	1	5
ANN01264	1801	1915	2341	0	0	43
ANN01265	5	8	11	4	8	8
ANN01266	1584	2158	1956	25344	25720	32172
ANN01267	10905	12470	15186	23368	34324	41713
ANN01268	19	24	27	77	65	84
ANN01269	0	0	0	0	0	0
ANN01270	0	0	0	0	0	0
ANN01271	42	79	59	239	179	224
ANN01272	1712	2137	2255	4962	4755	5104
ANN01273	1	0	5	7	10	20
ANN01274	14	3	11	7	51	22
ANN01275	793	941	1124	1363	1309	1429	ANN01276
ANN01277	3769	4109	5055	2393	2071	2744
ANN01278	2344	2515	2595	934	901	1086	ANN01279
ANN01280	25612	29679	34859	0	0	391
ANN01281	5769	7151	8043	15275	16305	20190
ANN01282	679	659	704	3106	2818	2808
ANN01283	1653	1992	2082	3350	3030	3568
ANN01284	5851	7105	7280	12057	9562	11366
ANN01285	1419	1233	1784	695	446	506
ANN01286	3	15	13	17	13	9
ANN01287	2026	2662	2626	6232	5604	6827
ANN01288	684	943	844	2738	2558	3523
ANN01289	9	7	12	18	16	18
ANN01290	11477	12400	13017	25893	27806	29058
ANN01291	8	11	10	9	17	12
ANN01292	364	605	424	531	472	568
ANN01293	7	6	18	10	18	17
ANN01294	352	621	394	456	545	528
ANN01295	3532	5334	4667	5476	5329	6108	ANN01304
ANN01296	0	2	0	2	2	2
ANN01297	425	533	505	480	1013	882	ANN01299
ANN01298	6	3	0	11	23	0
ANN01300	639	611	770	529	404	496	ANN01301
ANN01302	7	8	23	13	12	6
ANN01303	832	1300	1219	1320	1259	1459
ANN01305	1204	1419	1565	2096	2041	2314	ANN01307
ANN01306	13	25	31	40	12	27
ANN01308	2597	2619	2800	2386	2260	2590
ANN01309	1147	1234	1355	842	890	969
ANN01310	33	51	78	22	8	10
ANN01311	155	148	194	168	128	162
ANN01312	410	581	473	390	202	428
ANN01313	120	94	99	2573	2584	2315
ANN01314	6952	9371	8569	3721	3338	3512
ANN01315	6	8	7	0	0	3
ANN01316	21	34	18	0	7	0
ANN01317	612	697	775	102	110	173
ANN01318	2320	4055	2788	2989	2213	3629	ANN01319	ANN01320
ANN01321	9770	9978	12646	4561	5201	5663
ANN01322	340	412	497	406	827	568
ANN01323	4	6	4	0	2	0
ANN01324	6	9	31	26	23	25
ANN01325	2	2	3	3	0	3
ANN01326	4	2	2	1	3	0
ANN01327	0	0	0	0	0	0
ANN01328	11302	14376	14684	1190	1049	1348
ANN01329	6	9	8	26	15	15
ANN01330	56	98	77	180	96	199
ANN01331	0	0	0	0	0	0
ANN01332	0	0	0	0	0	0
ANN01333	457	527	502	1477	1534	2097
ANN01334	0	2	3	7	2	4
ANN01335	0	0	0	0	3	0
ANN01336	0	4	0	20	0	4
ANN01337	42	35	64	0	0	0
ANN01338	4	21	5	20	13	15
ANN01339	6	5	10	1	0	2
ANN01340	13982	14327	16981	2433	2096	2800	ANN01341	ANN01342	ANN01343	ANN01344
ANN01345	1556	1582	1967	2505	3077	2987
ANN01346	1475	1619	1832	1986	1536	2272	ANN01347	ANN01348
ANN01349	5132	5971	7204	3894	4212	4734	ANN01350
ANN01351	1281	1591	1723	754	612	1176
ANN01352	360	481	409	339	325	575
ANN01353	781	766	925	1127	1010	1386
ANN01354	1676	1977	2217	1666	1620	1983
ANN01355	202	201	273	12	33	15
ANN01356	0	0	0	0	0	0
ANN01357	18	30	17	6	6	7
ANN01358	0	0	0	0	2	0
ANN01359	4993	5848	6105	8568	8600	10210	ANN01368	ANN01369	ANN01370
ANN01360	18	14	17	15	3	30
ANN01361	1	0	1	1	0	3
ANN01362	14	13	21	15	11	18
ANN01363	921	974	926	497	481	516	ANN01364
ANN01365	276	333	335	279	465	377
ANN01366	1194	1370	1553	4	20	13
ANN01367	4	4	4	3	5	9
ANN01371	308	344	399	271	280	282
ANN01372	3	5	1	38	49	39
ANN01373	0	0	0	44	19	46
ANN01374	120	221	104	191	174	213
ANN01375	20	8	14	32	39	41
ANN01376	32	38	26	58	63	71
ANN01377	750	1042	1017	1062	905	1410
ANN01378	2733	3615	3338	2161	1937	2685
ANN01379	0	0	0	0	0	0
ANN01380	366	512	457	218	314	234
ANN01381	987	824	1449	13	15	37
ANN01382	3	3	2	20	6	11
ANN01383	416	478	473	178	131	167
ANN01384	2570	2493	2977	3346	3308	2719
ANN01385	2	2	3	0	2	5
ANN01386	0	0	0	0	0	0
ANN01387	100	114	107	8	6	11
ANN01388	1338	1625	1794	4	0	31
ANN01389	86	126	138	71	65	89
ANN01390	84	79	124	68	54	89
ANN01391	2	4	2	2	5	4
ANN01392	1041	1412	1416	0	0	27
ANN01393	26	37	36	2	9	6
ANN01394	1032	1612	1498	1550	1677	2442
ANN01395	2167	1951	2497	35	22	59
ANN01396	115	221	135	188	353	319
ANN01397	537	714	713	492	628	870
ANN01398	31	68	47	1073	2081	1078
ANN01399	1090	1197	1340	1095	922	1255
ANN01400	9	3	9	8	3	8
ANN01401	18	16	20	26	0	30
ANN01402	0	0	4	0	0	0
ANN01403	56	113	62	6	25	7
ANN01404	78	122	75	8	29	7
ANN01405	67	126	72	10	24	7
ANN01406	11259	11631	14268	6513	5554	7944	ANN01407	ANN01408
ANN01409	382	586	493	226	219	258
ANN01410	17	18	18	3	15	2
ANN01411	1152	1452	1497	5227	5371	5913
ANN01412	40	50	48	20	35	20
ANN01413	0	4	5	3	4	4
ANN01414	604	644	748	294	190	252
ANN01415	2	4	5	3	9	2
ANN01416	0	2	1	0	1	0
ANN01417	213	208	226	1156	978	1100
ANN01418	7671	10154	9639	8949	8341	10425
ANN01419	2550	3980	3146	1234	1195	1464
ANN01420	278	313	378	533	393	487
ANN01421	0	1	0	0	4	0
ANN01422	4	37	27	0	3	15
ANN01423	129	149	154	250	249	286
ANN01424	28	34	30	45	31	31
ANN01425	1108	1242	1347	1207	1113	1351
ANN01426	8153	8196	10385	67	45	190
ANN01427	100	119	124	142	104	161
ANN01428	1036	927	1347	1092	832	1327
ANN01429	227	101	195	65	57	47
ANN01430	6970	7431	9759	0	0	25
ANN01431	55	44	60	28	0	13
ANN01432	247	90	237	69	52	50
ANN01433	2375	3017	2926	4177	3853	4468
ANN01434	196	182	213	27	37	45	ANN01435
ANN01436	250	229	336	0	0	2	ANN01437	ANN01438	ANN01439
ANN01440	828	934	1166	543	375	594
ANN01441	0	0	0	0	0	0
ANN01442	1479	1548	2166	1030	771	970
ANN01443	1143	1724	1605	769	762	917
ANN01444	130	227	213	400	475	502
ANN01445	695	796	1006	264	178	282
ANN01446	296	541	445	816	667	727
ANN01447	373	420	450	478	290	449
ANN01448	762	1074	924	393	407	353
ANN01449	12247	15842	16011	12930	12361	14392
ANN01450	1109	1746	1482	634	694	788
ANN01451	9	19	11	17	16	25
ANN01452	2665	2981	3652	2491	2597	3147	ANN01454
ANN01453	1286	1742	1471	1732	1772	2089
ANN01455	5834	8063	8089	9040	8800	10893
ANN01456	8746	7988	10399	1606	1487	1674
ANN01457	1649	2390	2191	37	53	70
ANN01458	4081	5848	5490	101	15	9	ANN01459	ANN01460
ANN01461	15903	20509	20660	741	369	464
ANN01462	0	2	0	0	0	1
ANN01463	5952	6545	8023	5122	5370	6740
ANN01464	428	474	556	7091	4947	6367
ANN01465	56	35	53	13	9	16
ANN01466	34	40	39	241	193	247
ANN01467	5	10	4	2	3	4
ANN01468	256	270	423	764	524	613
ANN01469	1632	1727	1976	1198	1238	1299
ANN01470	2530	2671	2670	5793	4764	5309	ANN01471	ANN01472	ANN01474
ANN01473	7	17	8	4	0	2
ANN01475	3	1	1	2	6	7
ANN01476	6	11	14	15	12	21
ANN01477	1349	1567	1576	1007	1051	1255
ANN01478	2725	3028	3799	1690	1908	2347
ANN01479	155	123	187	0	0	0
ANN01480	989	1132	1214	1053	880	1059	ANN01481
ANN01482	4673	4904	5955	2846	3176	3891	ANN01483
ANN01484	0	0	0	0	0	0
ANN01485	565	699	730	3790	3732	4328
ANN01486	837	1034	935	49	46	56
ANN01487	570	611	649	3249	3319	3943
ANN01488	660	720	814	340	339	441	ANN01489
ANN01490	1121	1211	1605	594	653	711	ANN01491
ANN01492	1070	1125	1260	328	330	501
ANN01493	1519	1736	1961	2199	2690	2434
ANN01494	804	1046	943	4379	4765	5455
ANN01495	14	23	16	23	18	29
ANN01496	54332	55624	71269	29785	26904	32481	ANN01497
ANN01498	2	5	2	2	11	8
ANN01499	1	3	4	2	2	10
ANN01500	1	3	2	1	2	3
ANN01501	15	43	20	13	17	42
ANN01502	243	198	292	162	144	212
ANN01503	188	240	274	15	11	5
ANN01504	2	0	0	2	8	0
ANN01505	5	3	3	7	20	8
ANN01506	1008	1019	1073	719	1098	819
ANN01507	103	99	123	80	102	88
ANN01508	212	313	251	271	252	297
ANN01509	438	288	377	125	181	202
ANN01510	1070	1024	1296	555	447	581
ANN01511	629	561	697	546	337	500
ANN01512	2714	3006	3500	3461	2735	3546	ANN01513	ANN01514	ANN01515
ANN01516	9	7	7	23	7	17
ANN01517	0	1	0	0	2	0
ANN01518	575	844	744	907	756	960
ANN01519	223	305	554	163	158	238	ANN01520
ANN01521	663	975	779	701	404	739
ANN01522	251	243	317	242	248	369
ANN01523	1892	1914	2512	1234	947	1430
ANN01524	14	31	20	87	59	81	ANN01527
ANN01525	0	0	3	0	0	0
ANN01526	0	6	0	0	0	0
ANN01528	182	205	179	391	421	485	ANN01529
ANN01530	0	0	0	3	4	2
ANN01531	53	28	59	86	228	145
ANN01532	278	265	446	265	262	289
ANN01533	49	103	54	12	23	26
ANN01534	832	761	979	874	790	965
ANN01535	2235	2574	2735	1176	1471	1293	ANN01538	ANN01541
ANN01536	0	9	4	2	1	0
ANN01537	0	0	0	0	0	0
ANN01539	3	3	5	3	1	1
ANN01540	8	1	28	8	5	26
ANN01542	16	16	15	16	53	21
ANN01543	12	13	25	42	51	33
ANN01544	38	58	41	3	5	0
ANN01545	754	1210	916	1921	5426	3918
ANN01546	446	347	487	583	858	838
ANN01547	3809	5050	4897	2286	2903	3132
ANN01548	325	435	380	456	663	518
ANN01549	0	11	14	45	67	55
ANN01550	4	0	0	0	0	0
ANN01551	1898	2572	2628	797	873	1026
ANN01552	13	23	32	356	237	451
ANN01553	11418	19772	15495	11125	9186	14287
ANN01554	410	504	484	602	415	665	ANN01555
ANN01556	1	1	5	6	3	3
ANN01557	1219	2018	1543	5672	5275	6616
ANN01558	574	543	727	550	356	661
ANN01559	265	251	346	1905	1047	2124
ANN01560	551	652	738	724	636	819
ANN01561	4596	5593	5654	2572	2080	2824	ANN01562	ANN01563
ANN01564	911	911	1219	410	349	639
ANN01565	7	0	5	25	9	0
ANN01566	325	279	299	726	621	759	ANN01567	ANN01571
ANN01568	5	1	1	11	5	4
ANN01569	27	42	24	120	103	80
ANN01570	14	3	3	0	1	4
ANN01572	6	15	15	25	14	12
ANN01573	9	14	22	271	329	284
ANN01574	2268	2806	3150	24	22	45
ANN01575	889	951	1068	650	628	834
ANN01576	1003	1481	1458	2965	2156	3135
ANN01577	8091	7848	9364	192	158	334
ANN01578	1999	2470	2392	1608	1305	1968
ANN01579	13246	17069	16818	5619	5199	7007	ANN01580	ANN01581
ANN01582	8	7	15	6	2	4
ANN01583	5	11	21	5	13	16
ANN01584	5	3	14	3	6	4
ANN01585	9766	9515	11467	4471	5003	3979	ANN01586	ANN01587	ANN01588	ANN01590
ANN01589	1	1	0	1	0	6
ANN01591	737	985	924	608	800	796
ANN01592	7672	7872	10760	120	119	343
ANN01593	381	368	341	306	372	342
ANN01594	948	952	987	18	39	39
ANN01595	23	29	21	66	100	70
ANN01596	0	0	0	48	81	46
ANN01597	7	14	21	230	151	325	ANN01598
ANN01599	13	30	19	512	408	573	ANN01601
ANN01600	3	22	3	15	10	24
ANN01602	1	1	2	3	1	3
ANN01603	1	1	1	3	2	5
ANN01604	0	3	0	3	15	1
ANN01605	2	2	0	0	2	2
ANN01606	2	2	1	8	10	6
ANN01607	3	2	4	9	12	8
ANN01608	11	12	16	664	241	625
ANN01609	3	0	14	188	87	101
ANN01610	2592	3872	3329	6311	5360	6832	ANN01613	ANN01615	ANN01616	ANN01617	ANN01618	ANN01619
ANN01611	8	6	12	6	0	2
ANN01612	0	1	0	0	1	8
ANN01614	4	7	3	4	4	15
ANN01620	1009	1383	1129	1254	1165	1291	ANN01621	ANN01622
ANN01623	113	120	106	8	5	5
ANN01624	0	0	0	0	0	0
ANN01625	4143	4916	5642	4569	3754	5555	ANN01626
ANN01627	16	17	9	20	20	19
ANN01628	3420	3603	4477	615	494	654
ANN01629	2	4	6	0	4	0
ANN01630	0	5	9	0	0	0
ANN01631	1348	2047	1812	268	316	420
ANN01632	10181	11116	13308	0	7	179
ANN01633	2071	3226	2670	1664	1628	2037
ANN01634	2092	1896	2383	7431	5153	5466
ANN01635	346	444	436	4105	3137	3583
ANN01636	152	220	167	671	811	1066	ANN01637	ANN01638
ANN01639	1554	1610	2075	1255	1211	1464	ANN01640
ANN01641	23	40	35	15	43	50
ANN01642	325	295	401	238	219	224
ANN01643	82	35	79	89	151	108	ANN01644
ANN01645	34	43	55	83	28	46
ANN01646	51	57	53	11	18	24
ANN01647	22	22	37	229	195	273
ANN01648	15	27	21	5	11	9
ANN01649	17	27	33	5	7	4
ANN01650	2206	2587	2473	3966	3673	4147
ANN01651	0	0	4	0	0	0
ANN01652	0	13	0	10	9	15
ANN01653	94	120	98	47	40	41
ANN01654	134	165	160	72	48	43
ANN01655	2	0	0	0	0	0
ANN01656	25773	28657	34421	267	206	684
ANN01657	46	40	48	64	20	65
ANN01658	421	680	553	157	192	152
ANN01659	0	0	0	0	0	0
ANN01660	1397	1463	1914	618	446	505
ANN01661	17	63	47	104	194	156
ANN01662	358	484	466	195	298	285	ANN01664
ANN01663	208	324	263	214	255	321
ANN01665	433	577	607	615	643	688
ANN01666	5	6	3	6	6	5
ANN01667	1	8	9	7	1	2
ANN01668	1885	2491	2462	1449	2283	1896
ANN01669	0	0	0	0	0	0
ANN01670	0	0	0	0	0	0
ANN01671	217	261	216	13	31	21
ANN01672	426	554	580	312	230	397	ANN01673
ANN01674	6	0	4	0	0	4
ANN01675	902	1149	1119	1404	1166	1654
ANN01676	87	173	107	153	94	71
ANN01677	0	0	0	0	1	5
ANN01678	0	1	2	0	1	3
ANN01679	638	869	750	421	475	420
ANN01680	4723	6859	6062	15440	15470	18765
ANN01681	970	1036	994	132	142	149
ANN01682	1464	1743	1845	936	868	1056
ANN01683	18	15	16	27	64	58
ANN01684	213	197	282	12	11	15	ANN01685
ANN01686	88	67	108	0	0	0
ANN01687	2	9	4	0	4	6
ANN01688	1250	1116	1381	642	590	735
ANN01689	954	1433	1188	1317	1321	1889
ANN01690	2880	3102	3787	817	827	1057
ANN01691	13	28	20	12	15	15
ANN01692	8	6	6	2	3	4
ANN01693	569	632	674	0	6	11
ANN01694	16	12	8	2	6	4
ANN01695	145	160	171	13	12	17
ANN01696	1516	1615	1738	5194	3926	4537	ANN01697	ANN01698
ANN01699	16	18	16	71	44	51
ANN01700	20	25	66	274	260	268
ANN01701	14004	15614	18968	0	0	206
ANN01702	0	0	0	156	205	211
ANN01703	1446	2003	1948	983	1045	1578	ANN01704
ANN01705	326	504	578	887	731	955
ANN01706	1232	1626	1465	955	856	1006
ANN01707	1242	1945	1795	1457	1410	1540
ANN01708	34	34	29	44	65	62
ANN01709	22	15	12	22	18	24
ANN01710	2505	2803	3018	2528	2864	3520	ANN01711	ANN01712
ANN01713	758	1119	864	1405	1169	1809
ANN01714	579	727	824	630	645	709
ANN01715	1465	2028	1919	8425	7151	8600
ANN01716	1399	1926	1890	3898	3646	4560	ANN01717	ANN01718
ANN01719	696	754	745	1569	1243	1659
ANN01720	4579	4590	5244	7436	8605	9838	ANN01729
ANN01721	2920	3187	3411	3476	4303	4119
ANN01722	3	7	5	35	21	22
ANN01723	84	65	102	287	187	210
ANN01724	1804	2080	2493	278	349	187
ANN01725	0	3	0	0	0	0
ANN01726	9	11	4	11	12	15
ANN01727	85	94	97	158	187	183
ANN01728	2	6	8	5	6	8
ANN01730	35	37	53	199	128	244
ANN01731	0	0	2	0	0	4
ANN01732	0	0	1	1	0	0
ANN01733	0	3	0	0	0	0
ANN01734	960	1924	1204	214	149	155
ANN01735	20	40	32	92	151	183
ANN01736	645	786	866	29	26	31
ANN01737	0	0	0	0	0	0
ANN01738	41	40	52	0	0	2
ANN01739	84	118	157	41	25	35
ANN01740	222	268	333	3448	2605	3987
ANN01741	126	148	191	68	72	85
ANN01742	202	214	216	184	250	374
ANN01743	12049	14716	10225	33973	33309	29154	ANN01744	ANN01745
ANN01746	940	1066	1158	424	473	399
ANN01747	762	906	996	914	928	988	ANN01748
ANN01749	4222	5346	5532	3749	3542	4880
ANN01750	211	314	221	9	8	10
ANN01751	222	218	316	273	247	208
ANN01752	194	214	230	3	4	12
ANN01753	1077	1637	1494	1373	1386	2210
ANN01754	257	662	345	30692	26411	35115	ANN01755	ANN01756
ANN01757	3	0	13	0	0	0
ANN01758	23271	22120	30092	0	0	274	ANN01761
ANN01759	626	757	655	1171	1599	1374
ANN01760	11	10	10	7	6	7
ANN01762	0	0	0	0	0	0
ANN01763	1	0	2	0	0	1
ANN01764	11	2	12	18	26	26
ANN01765	0	0	0	0	0	0
ANN01766	4	3	7	3	13	5
ANN01767	4	1	10	42	35	28
ANN01768	477	610	522	895	641	885
ANN01769	475	482	578	423	500	481
ANN01770	1857	2658	2471	2354	1918	2475
ANN01771	1524	1987	1934	2300	2167	2560
ANN01772	1370	1694	1941	3747	2596	3419	ANN01773
ANN01774	524	657	604	433	419	524
ANN01775	552	656	816	692	545	671
ANN01776	0	0	0	0	0	0
ANN01777	7	1	1	3	3	0
ANN01778	15	9	13	27	28	32
ANN01779	2251	3000	2802	706	948	1214
ANN01780	24	18	19	22	7	18
ANN01781	0	3	5	20	39	43
ANN01782	40560	50762	51615	19	32	610
ANN01783	1	2	12	8	3	0
ANN01784	1927	1922	2200	1291	802	944
ANN01785	130	144	149	47	55	35
ANN01786	0	0	0	0	0	0
ANN01787	949	1136	1022	2526	2287	2940	ANN01789
ANN01788	0	0	0	0	0	0
ANN01790	19	28	23	17	7	7
ANN01791	3	3	0	3	3	3
ANN01792	3	1	0	4	2	5
ANN01793	822	1042	1044	0	0	8
ANN01794	0	0	0	0	0	0
ANN01795	0	5	4	0	0	0
ANN01796	0	8	3	0	1	0
ANN01797	2	1	4	0	6	3
ANN01798	2116	2486	2683	1989	2093	2529
ANN01799	176	192	293	2	0	1
ANN01800	31	23	16	0	1	3
ANN01801	19	15	11	7	5	3
ANN01802	0	0	0	9	3	2
ANN01803	191	267	254	1083	944	1066	ANN01804
ANN01805	2443	3122	2973	4704	4308	5330	ANN01809
ANN01806	0	0	10	56	26	69
ANN01807	39	124	57	4	5	15
ANN01808	304	259	365	1196	1279	1404
ANN01810	38	35	49	138	100	123
ANN01811	382	318	548	935	692	890
ANN01812	1063	999	1073	1469	1543	1787	ANN01813
ANN01814	83	105	116	1593	1276	1808
ANN01815	899	881	1039	2006	2152	2159	ANN01816
ANN01817	526	629	676	1037	1109	997
ANN01818	911	771	1070	32	27	33
ANN01819	9	11	9	8	18	12
ANN01820	1403	1223	1577	1315	1073	1069	ANN01821	ANN01822	ANN01823
ANN01824	754	635	939	435	501	540	ANN01825
ANN01826	10	7	13	32	26	21
ANN01827	9	12	9	4	5	4
ANN01828	16	7	7	3	3	6
ANN01829	732	656	893	741	812	853
ANN01830	41	27	40	6	15	6
ANN01831	4445	4890	5793	1343	1360	1414
ANN01832	3361	5449	4932	72	11	26
ANN01833	6475	9343	9159	182	25	51
ANN01834	5	14	7	112	37	147
ANN01835	682	646	714	873	810	755
ANN01836	168	179	241	778	1025	772	ANN01837	ANN01838
ANN01839	131	135	143	2230	2797	3575
ANN01840	0	0	0	3	1	4
ANN01841	160	265	181	15	9	23
ANN01842	2564	3948	3517	57	0	28
ANN01843	13013	17740	16976	247	13	42
ANN01844	537	989	800	15	5	0
ANN01845	70	81	85	122	73	160
ANN01846	1987	2000	2483	1215	1207	1471
ANN01847	4	0	2	4	4	5
ANN01848	1682	2211	2060	713	481	995	ANN01849	ANN01852	ANN01853
ANN01850	1130	1695	1494	545	563	696
ANN01851	178	239	219	148	143	291
ANN01854	251	357	375	171	152	280
ANN01855	6	11	17	18	27	37
ANN01856	4	10	11	10	8	11
ANN01857	1429	1805	1865	1262	1227	1812
ANN01858	4	10	5	0	0	6
ANN01859	912	1575	1033	272	193	417
ANN01860	4450	5688	6229	62	57	21
ANN01861	19	15	24	24	9	9
ANN01862	9	7	4	6	2	3
ANN01863	193	280	299	631	456	650
ANN01864	1226	1277	1543	12	0	0
ANN01865	10758	12094	13055	24	12	8
ANN01866	863	1191	1127	19	3	5
ANN01867	57443	71958	74981	881	79	387	ANN01868
ANN01869	4755	6560	6385	31	15	19	ANN01870	ANN01871
ANN01872	35643	47558	48109	620	90	137	ANN01873	ANN01874	ANN01875
ANN01876	128	204	207	0	3	1
ANN01877	127	113	182	11	0	18
ANN01878	3772	5500	4605	2740	2565	2895	ANN01880	ANN01881
ANN01879	4539	7444	6324	105	5	17
ANN01882	610	862	800	1895	1605	1764
ANN01883	10	2	7	120	45	165
ANN01884	35	17	40	91	90	127
ANN01885	31	24	39	24	21	16
ANN01886	2	2	5	12	5	13
ANN01887	1809	2241	2335	1543	1353	1624
ANN01888	2097	2354	2676	990	866	1130
ANN01889	43	52	63	70	68	91
ANN01890	4	11	11	7	6	9
ANN01891	39	70	54	3	4	2
ANN01892	5	7	3	4	5	3
ANN01893	6	4	6	3	1	3
ANN01894	37	28	43	2	2	2
ANN01895	0	0	0	0	0	0
ANN01896	5	8	7	18	13	16
ANN01897	0	0	0	0	0	0
ANN01898	2021	2106	2240	1065	940	1350	ANN01899	ANN01900
ANN01901	972	1198	1284	1352	1187	1658
ANN01902	598	733	616	4486	4074	4879
ANN01903	7	2	3	6	2	3
ANN01904	809	787	909	1176	1272	1173
ANN01905	2535	3105	3034	5727	4395	6232
ANN01906	2	0	0	0	0	0
ANN01907	1538	1875	2036	382	259	407
ANN01908	1186	1607	1572	1986	1608	2197
ANN01909	1	0	1	4	0	0
ANN01910	429	404	459	404	231	259	ANN01911	ANN01912
ANN01913	30	51	60	156	68	105	ANN01914
ANN01915	4	0	0	0	4	0
ANN01916	2	2	14	12	10	12
ANN01917	8	6	8	11	12	16
ANN01918	0	0	0	0	0	0
ANN01919	0	0	0	1	1	0
ANN01920	2885	3987	3746	78	0	6
ANN01921	702	946	873	520	400	618
ANN01922	1294	1263	1503	2706	2247	2800
ANN01923	1824	1557	2075	735	680	804	ANN01925
ANN01924	0	0	0	4	0	4
ANN01926	190	235	239	237	279	351
ANN01927	1817	1983	2568	648	827	882
ANN01928	4	43	25	311	386	344
ANN01929	1	6	3	10	1	9
ANN01930	2283	2869	2811	4182	3652	4833
ANN01931	10	11	14	315	370	444
ANN01932	50	62	67	579	758	704
ANN01933	297	324	510	0	0	28
ANN01934	1304	2362	1898	207	131	138
ANN01935	7	14	13	13	11	15
ANN01936	0	0	0	0	0	0
ANN01937	19	15	21	16	9	19
ANN01938	98	123	156	412	356	765
ANN01939	41	14	52	945	558	1150
ANN01940	105	125	192	121	83	113
ANN01941	2	0	2	5	4	5
ANN01942	631	980	611	12	2	4
ANN01943	594	588	743	239	176	400	ANN01944
ANN01945	906	683	1182	7500	6999	6048
ANN01946	5032	5511	6639	326	310	328	ANN01947
ANN01948	777	604	1005	1249	1523	1651
ANN01949	3445	4882	4148	8257	8589	11463
ANN01950	6627	7307	8343	139	201	318
ANN01951	3	1	0	3	1	4
ANN01952	4	4	9	2	3	3
ANN01953	1648	2677	2165	3388	2590	3846
ANN01954	439	495	634	2565	2092	3233
ANN01955	1033	1490	1396	992	1007	1146
ANN01956	3811	4986	4780	6297	5605	6579
ANN01957	15	11	15	15	12	20
ANN01958	66	80	84	4	2	5
ANN01959	3562	4181	4550	3409	3121	3645
ANN01960	316	444	432	2404	2878	3621
ANN01961	9	17	4	0	0	0
ANN01962	283	339	280	460	322	492
ANN01963	10	14	4	45	18	30
ANN01964	5	10	9	3	6	2
ANN01965	18	5	20	5	11	5
ANN01966	2	5	2	4	13	1
ANN01967	15	10	4	5	5	1
ANN01968	61	107	113	1122	945	1342
ANN01969	56	76	64	17	8	14
ANN01970	838	1020	995	0	0	5
ANN01971	902	1257	1210	0	5	13
ANN01972	10	11	22	0	0	0
ANN01973	21	37	26	557	545	913
ANN01974	366	427	407	341	415	337
ANN01975	131	119	142	84	108	100
ANN01976	1636	2052	2020	266	169	297
ANN01977	8569	10810	10637	24066	23500	27564
ANN01978	1092	1116	1256	5612	5596	7325
ANN01979	568	776	730	394	378	449
ANN01980	2991	4235	3921	2410	2577	2920	ANN01981
ANN01982	7846	9070	10055	1343	1309	1566
ANN01983	12	10	10	5	7	5
ANN01984	16	35	19	24	21	33
ANN01985	12115	14077	17120	12514	11171	16245
ANN01986	7245	6839	8518	2822	2309	3031
ANN01987	1313	2214	1827	1125	1514	1421
ANN01988	5334	6851	6843	8590	9218	14163
ANN01989	490	614	673	561	598	713
ANN01990	0	0	3	2	6	4
ANN01991	3	5	15	25	44	40
ANN01992	73	93	95	348	430	471
ANN01993	0	0	0	0	0	0
ANN01994	2601	4833	3488	10027	9608	10452	ANN01996
ANN01995	0	0	0	0	0	0
ANN01997	0	0	0	0	0	0
ANN01998	4864	4888	6114	0	0	122	ANN01999	ANN02000	ANN02001	ANN02002
ANN02003	953	658	1122	3960	2756	2384	ANN02014
ANN02004	222	285	295	114	72	72
ANN02005	17598	19599	24040	0	0	160	ANN02006
ANN02007	1036	961	1511	107	95	85
ANN02008	93	116	153	626	350	557
ANN02009	185306	219215	177234	656	718	3629
ANN02010	268	282	310	87	159	146
ANN02011	807	655	876	866	1570	1183
ANN02012	376	439	463	479	537	690
ANN02013	2920	3979	3855	1103	1138	1662
ANN02015	9	10	11	1	2	6
ANN02016	435	432	485	99	85	108
ANN02017	4573	5221	6018	0	0	165	ANN02018
ANN02019	0	0	0	0	0	0
ANN02020	1657	1720	2056	420	506	466
ANN02021	1454	1776	1814	1501	1475	1846
ANN02022	7	22	9	10	5	11
ANN02023	25	21	16	11	18	9
ANN02024	3	6	13	4	29	12
ANN02025	5982	6543	7682	1161	904	1241	ANN02027
ANN02026	3136	3397	3799	55	18	120
ANN02028	334	385	504	722	533	819
ANN02029	8	8	5	22	27	27
ANN02030	123	72	118	158	300	114
ANN02031	32	49	18	16	0	22
ANN02032	17	11	11	0	5	3
ANN02033	3	0	0	1	0	0
ANN02034	386	285	384	900	869	668
ANN02035	1096	1145	1445	1243	1130	1237
ANN02036	649	532	765	2934	2613	3304	ANN02037	ANN02038	ANN02039	ANN02040	ANN02041
ANN02042	2	9	11	12	8	4
ANN02043	2042	2152	2600	1076	981	1059
ANN02044	1167	1379	1460	944	762	1063
ANN02045	409	566	708	626	488	511
ANN02046	27	16	18	62	49	59
ANN02047	6	2	1	0	5	3
ANN02048	850	1070	936	948	772	794
ANN02049	791	864	1048	1118	1058	1010
ANN02050	114	98	184	229	196	268
ANN02051	1	0	0	0	0	0
ANN02052	0	0	0	0	0	0
ANN02053	0	5	9	29	17	20
ANN02054	435	603	544	819	664	945
ANN02055	148	127	120	285	308	371
ANN02056	787	1214	1207	612	699	811
ANN02057	1276	1618	1554	931	994	1476
ANN02058	342	337	359	249	208	263
ANN02059	2009	2373	2980	553	501	638	ANN02063
ANN02060	979	1307	1296	1975	1748	2098
ANN02061	4	5	0	4	15	14
ANN02062	144	161	220	369	301	368
ANN02064	2179	2684	2836	2358	2531	2925	ANN02065	ANN02066
ANN02067	9	3	8	20	17	18
ANN02068	4	5	5	14	15	16
ANN02069	43	111	90	3268	3324	11239	ANN02071
ANN02070	1	1	8	1	4	3
ANN02072	10693	13737	14201	412	295	566
ANN02073	1412	2214	1984	367	305	407
ANN02074	6977	10058	9578	12717	11884	12931
ANN02075	3471	4351	4436	19019	17640	22410	ANN02076
ANN02077	22	26	25	1532	1354	1906
ANN02078	4122	4007	4860	1235	991	1290
ANN02079	236	133	276	544	432	647	ANN02080	ANN02081
ANN02082	131971	163953	180451	16	25	2206
ANN02083	140	136	128	12	16	19
ANN02084	1585	1816	2010	1388	1217	1567
ANN02085	1484	1732	1843	3461	3712	4526
ANN02086	609	625	736	327	296	423
ANN02087	4	16	6	7	7	4
ANN02088	922	829	1058	6819	6036	6269	ANN02089	ANN02090
ANN02091	1	0	0	1	0	0
ANN02092	0	0	0	0	0	0
ANN02093	2558	3671	3152	1843	1828	2302	ANN02094	ANN02095
ANN02096	1597	1456	1852	1452	1205	1472
ANN02097	906	930	1127	1730	1619	1914
ANN02098	27	13	33	6	6	5
ANN02099	2135	2027	2525	657	507	652	ANN02101
ANN02100	1602	1534	1953	1861	1551	1997	ANN02102
ANN02103	464	721	723	671	661	756
ANN02104	565	849	812	1174	1854	1731
ANN02105	244	268	260	194	193	258	ANN02106
ANN02107	644	888	627	954	742	1066
ANN02108	1811	2482	2522	5312	4554	5794
ANN02109	1406	1728	1871	1053	1107	1601
ANN02110	17	21	23	25	24	32
ANN02111	450	474	629	772	547	642	ANN02114	ANN02116
ANN02112	22	21	15	5	3	5
ANN02113	896	1106	1033	86	136	222
ANN02115	21	60	46	15	16	6
ANN02117	793	812	1023	61	43	73
ANN02118	1674	1824	2188	0	8	28
ANN02119	1122	1923	1778	614	731	613
ANN02120	5941	6660	7418	0	10	131
ANN02121	113	164	118	94	80	114
ANN02122	402	395	521	287	248	290
ANN02123	517	355	461	229	150	307
ANN02124	9	5	4	5	0	12
ANN02125	0	0	0	0	0	0
ANN02126	52	29	63	17	12	21
ANN02127	0	5	4	36	44	37
ANN02128	1555	2216	1889	2652	2581	3171
ANN02129	2677	2610	3417	1594	1618	1893
ANN02130	1583	1966	2106	3338	3269	3690
ANN02131	422	493	600	4176	3100	4831
ANN02132	0	9	0	0	0	0
ANN02133	1	2	2	0	0	1
ANN02134	286	495	379	202	178	289
ANN02135	1615	1579	1968	1185	1148	1359
ANN02136	6157	7334	7829	5006	4210	6752
ANN02137	25813	30432	33479	8020	7730	10471
ANN02138	473	528	695	378	619	533	ANN02139	ANN02140
ANN02141	404	634	547	930	1148	1212
ANN02142	1081	1739	1195	36	88	43	ANN02143
ANN02144	804	1085	963	810	955	1026	ANN02145
ANN02146	261	329	448	175	112	223
ANN02147	302	384	345	2053	1830	1969
ANN02148	1303	1314	1691	5051	5906	5674	ANN02149
ANN02150	2490	2945	3056	342	291	399
ANN02151	649	876	893	375	468	645
ANN02152	0	0	4	0	5	13
ANN02153	281	375	252	298	233	537
ANN02154	0	0	0	0	0	0
ANN02155	0	0	0	0	0	0
ANN02156	493	826	702	79	62	150
ANN02157	0	0	0	2	1	0
ANN02158	11	4	0	4	0	0
ANN02159	255	226	317	93	51	88
ANN02160	818	930	1035	258	397	481
ANN02161	570	697	680	829	1305	1377
ANN02162	1389	1527	1963	2735	3058	3694
ANN02163	1292	1124	1492	846	907	1134
ANN02164	459	626	694	1148	922	1200
ANN02165	1982	2448	2540	117	67	107	ANN02167
ANN02166	0	0	0	0	0	0
ANN02168	1273	1682	1604	1329	1172	1466	ANN02169
ANN02170	695	590	788	399	396	354
ANN02171	3	2	0	19	5	9
ANN02172	138	108	174	297	253	256
ANN02173	0	5	11	15	0	0
ANN02174	4069	4663	5019	848	894	1044
ANN02175	16	14	18	0	2	4
ANN02176	2618	2678	3303	2080	1757	2126	ANN02178	ANN02179
ANN02177	1	2	1	5	1	4
ANN02180	763	672	887	1065	851	1203
ANN02181	1219	1327	1248	2365	2256	2882
ANN02182	268	365	322	491	534	786
ANN02183	453	602	426	1012	851	1034
ANN02184	1779	1926	2298	746	792	1168	ANN02185	ANN02186
ANN02187	170	221	171	68	36	63	ANN02188
ANN02189	4241	4911	5340	6004	5321	6769
ANN02190	299	337	401	389	394	413
ANN02191	260	352	435	390	281	349
ANN02192	1126	1542	1534	476	421	518
ANN02193	801	917	1132	2867	3395	3507	ANN02194
ANN02195	447	603	469	324	318	379
ANN02196	821	796	1037	209	139	221
ANN02197	1427	1932	1837	638	604	664
ANN02198	0	1	5	6	2	0
ANN02199	79	68	69	1079	713	837
ANN02200	77	52	99	9	16	10
ANN02201	2376	2802	3080	4983	3521	4868	ANN02202
ANN02203	5477	4814	6523	4894	2963	4204
ANN02204	7	12	5	22	17	23
ANN02205	20	8	14	30	40	40
ANN02206	4400	5095	5136	3879	2807	5157
ANN02207	1999	2963	2773	3913	4752	6511	ANN02209
ANN02208	3	3	1	1	4	3
ANN02210	5	1	1	2	2	2
ANN02211	42	30	77	21	9	11
ANN02212	6	0	4	14	46	49
ANN02213	9	7	0	118	189	203
ANN02214	33	37	32	809	781	1300
ANN02215	245	378	304	784	571	1037
ANN02216	23	58	71	491	404	453	ANN02217
ANN02218	402	562	535	602	749	834
ANN02219	2032	2635	2509	1935	2405	2103
ANN02220	11598	11645	14876	10697	11147	13421	ANN02221	ANN02242
ANN02222	741	1067	1049	1604	1708	2282
ANN02223	3204	5062	4111	5210	4363	7800
ANN02224	0	2	0	0	2	0
ANN02225	7	9	15	0	0	6
ANN02226	28	20	29	9	38	45
ANN02227	679	1006	858	1172	1571	1791
ANN02228	0	0	0	9	5	0
ANN02229	471	603	642	795	1093	1023
ANN02230	217	293	311	27	50	107
ANN02231	0	47	53	11	14	0
ANN02232	0	4	4	3	2	4
ANN02233	70	87	79	1258	1016	1439
ANN02234	859	1155	1112	1623	939	1825
ANN02235	133	94	231	1387	785	1136	ANN02236
ANN02237	481	781	592	1191	1115	1365	ANN02239
ANN02238	43	43	68	11	9	9
ANN02240	4023	3992	4822	2488	1713	2862
ANN02241	1167	1093	1600	349	278	355
ANN02243	1623	2180	2379	3369	2838	3896
ANN02244	1253	1558	1703	1352	1213	1380
ANN02245	7975	7287	10407	574	477	558	ANN02246
ANN02247	156	206	232	15	14	23
ANN02248	7031	8558	9055	10069	8327	10366
ANN02249	50	37	34	44	50	48
ANN02250	14442	19013	20453	37022	40388	44338
ANN02251	4	6	7	4	4	2
ANN02252	597	744	787	968	785	1080
ANN02253	0	0	6	19	18	12
ANN02254	460	503	627	724	495	714
ANN02255	602	565	827	2436	3270	4016
ANN02256	504	545	647	1007	864	1689
[truncated: 17,034 more rows]
