# Supplementary material for: Unveiling metabolic integration in psyllids and their nutritional endosymbionts through comparative transcriptomics analysis
Source: iScience. 2023 Sep 15;26(10):107930. doi: 10.1016/j.isci.2023.107930 (PMC10558732; doi:10.1016/j.isci.2023.107930)
Supplement: Table S4. one-to-one orthologous gene clusters between D. citri and B. cockerelli and their expression data, related to Figure 1 [file mmc4.xlsx]

## Sheet: S3a
Supplemental Table 4. one-to-one orthologous gene clusters between D. citri and B. cockerelli and their expression data
# cluster_name	protein_number	swiss_prot_id	D.citri gene id	logFC (bac/body)	FDR	B. cockerelli gene id	logFC (bac/body)	FDR	sig DE	go_annotation
cluster5205	2	Q9V4N3	M8J77_026353	-0.109817	0.703794	ANN00025	-0.0727264	0.734691		GO:0035206; P:regulation of hemocyte proliferation; IMP:FlyBase
cluster5202	2	N/A	M8J77_017673	-0.982994	0.0647155	ANN00062	#N/A	#N/A		N/A
cluster6223	2	Q86XD2	M8J77_004099	0.244224	0.346801	ANN00077	1.12777	2.08372e-06	BC_up	GO:0042795; P:snRNA transcription by RNA polymerase II; TAS:Reactome
cluster4309	2	N/A	M8J77_007815	-0.52706	0.274678	ANN00297	#N/A	#N/A		N/A
cluster6419	2	Q8CHG5	M8J77_026045	0.184567	0.689287	ANN00305	0.188368	0.637509		GO:0006511; P:ubiquitin-dependent protein catabolic process; ISS:UniProtKB
cluster8807	2	Q9VLQ1	M8J77_005289	0.458338	0.16412	ANN00306	0.308848	0.103744		GO:0019991; P:septate junction assembly; IMP:FlyBase
cluster4199	2	Q9W1C9	M8J77_019502	-4.12706	8.80437e-21	ANN00617	-7.29635	8.47355e-34	DC_down_BC_down	GO:0009615; P:response to virus; IEP:FlyBase
cluster7750	2	Q9W1C9	M8J77_000471	-3.3659	1.06161e-22	ANN00618	-5.64488	3.28847e-13	DC_down_BC_down	GO:0009615; P:response to virus; IEP:FlyBase
cluster3877	2	Q14565	M8J77_001731	8.23571	7.71071e-08	ANN00620	2.79132	4.24184e-16	DC_up_BC_up	GO:0007129; P:synapsis; IEA:Ensembl
cluster6303	2	Q9W1C9	M8J77_017910	-2.39985	3.3519e-05	ANN00633	-6.44557	4.47273e-56	DC_down_BC_down	GO:0009615; P:response to virus; IEP:FlyBase
cluster4416	2	Q9PWA1	M8J77_002072	-1.89609	0.0186968	ANN00636	2.32019	1.23825e-66	DC_down_BC_up	GO:0009968; P:negative regulation of signal transduction; IEA:UniProtKB-KW
cluster3603	2	N/A	M8J77_005670	#N/A	#N/A	ANN00637	2.32019	1.23825e-66	BC_up	N/A
cluster5224	2	Q7YU81	M8J77_022037	0.305422	0.130846	ANN00638	-0.972625	0.00095501	BC_down	GO:0007423; P:sensory organ development; IMP:UniProtKB
cluster5706	2	Q6IQT4	M8J77_005292	0.305422	0.130846	ANN00641	1.33453	1.65128e-18	BC_up	GO:0045892; P:negative regulation of transcription, DNA-templated; IBA:GO_Central
cluster8754	2	O17583	M8J77_022057	-0.175291	0.556361	ANN00642	0.702733	2.30257e-05	BC_up	GO:0050975; P:sensory perception of touch; IMP:WormBase
cluster4380	2	P43005	M8J77_015780	-1.65236	6.20248e-09	ANN00647	-2.46104	3.13002e-11	DC_down_BC_down	GO:0051260; P:protein homooligomerization; IEA:Ensembl
cluster3220	2	N/A	M8J77_007358	2.64792	0.00512879	ANN00649	6.26129	3.35121e-07	DC_up_BC_up	N/A
cluster7454	2	Q28C74	M8J77_015173	-0.286061	0.201143	ANN00655	-1.16982	6.37502e-05	BC_down	GO:0003723; F:RNA binding; IEA:UniProtKB-KW
cluster6965	2	P04464	M8J77_014822	-3.46174	1.2506e-08	ANN00658	-2.64525	2.99155e-59	DC_down_BC_down	GO:0019904; F:protein domain specific binding; IPI:CAFA
cluster3286	2	N/A	M8J77_024766	-3.46174	1.2506e-08	ANN00662	-2.59312	0.0112496	DC_down_BC_down	N/A
cluster4858	2	N/A	M8J77_009951	-3.36155	0.00384922	ANN00671	-5.06059	4.84442e-08	DC_down_BC_down	N/A
cluster4637	2	N/A	M8J77_000179	0.927058	0.105883	ANN00674	3.39618	3.67712e-11	BC_up	N/A
cluster3812	2	N/A	M8J77_004696	4.86538	2.82442e-28	ANN00675	7.97887	0.00110535	DC_up_BC_up	N/A
cluster7782	2	Q0V9S9	M8J77_010859	3.08868	2.93416e-09	ANN00739	7.2278	3.25436e-224	DC_up_BC_up	GO:0031514; C:motile cilium; IEA:UniProtKB-SubCell
cluster4937	2	N/A	M8J77_005296	1.41302	0.0120559	ANN00760	5.80623	5.62492e-54	DC_up_BC_up	N/A
cluster3427	2	N/A	M8J77_009725	5.5207	9.70865e-06	ANN00771	1.93177	1.22608e-12	DC_up_BC_up	N/A
cluster8169	2	Q8BLQ7	M8J77_007812	-2.98146	2.50765e-26	ANN00785	-2.73359	5.32618e-31	DC_down_BC_down	GO:0006865; P:amino acid transport; IEA:UniProtKB-KW
cluster4820	2	N/A	M8J77_024845	5.21516	6.70774e-11	ANN00788	7.24089	0.00136662	DC_up_BC_up	N/A
cluster6327	2	A1L3F5	M8J77_005495	-6.46885	5.41686e-15	ANN00794	-3.1696	1.4712e-29	DC_down_BC_down	GO:0005634; C:nucleus; IEA:UniProtKB-SubCell
cluster8629	2	N/A	M8J77_007151	1.84992	9.64164e-05	ANN00795	1.59472	1.09555e-08	DC_up_BC_up	N/A
cluster8890	2	Q9VLM5	M8J77_002975	1.03515	4.76407e-06	ANN00796	0.0203178	0.908104	DC_up	GO:0006487; P:protein N-linked glycosylation; IMP:UniProtKB
cluster8215	2	Q5TUE9	M8J77_020881	-0.122986	0.638065	ANN00797	-0.961362	1.09746e-08	BC_down	GO:0032543; P:mitochondrial translation; IBA:GO_Central
cluster5159	2	Q9CXE7	M8J77_007386	-1.27603	3.88412e-05	ANN00798	-1.17562	8.20202e-17	DC_down_BC_down	GO:0006886; P:intracellular protein transport; IBA:GO_Central
cluster5112	2	Q8N5Y8	M8J77_023671	0.621377	0.123413	ANN00799	-0.662039	6.25889e-09	BC_down	GO:0070213; P:protein auto-ADP-ribosylation; IMP:UniProtKB
cluster4005	2	Q24322	M8J77_016315	-2.17504	1.46467e-07	ANN00802	-0.572994	0.00733668	DC_down	GO:0008039; P:synaptic target recognition; IMP:FlyBase
cluster3841	2	P08645	M8J77_019237	-0.235714	0.302183	ANN00824	-0.669141	0.0346912	BC_down	GO:0007601; P:visual perception; IEA:UniProtKB-KW
cluster8277	2	O42329	M8J77_010448	3.90239	2.12902e-25	ANN00832	4.39495	9.54579e-13	DC_up_BC_up	GO:0016500; F:protein-hormone receptor activity; IEA:InterPro
cluster8674	2	Q9JIB4	M8J77_017540	0.0827347	0.807262	ANN00857	1.6122	3.71818e-07	BC_up	GO:0006366; P:transcription by RNA polymerase II; ISS:UniProtKB
cluster8972	2	Q3MHJ5	M8J77_016959	-0.314407	0.249057	ANN00858	-0.964974	2.17218e-10	BC_down	GO:0005762; C:mitochondrial large ribosomal subunit; ISS:UniProtKB
cluster5825	2	N/A	M8J77_006395	-0.804545	0.035276	ANN00867	0.312089	0.296749	DC_down	N/A
cluster8184	2	Q9CWT6	M8J77_010801	0.251352	0.361035	ANN00872	0.219535	0.404593		GO:1902775; P:mitochondrial large ribosomal subunit assembly; ISS:UniProtKB
cluster3263	2	P43246	M8J77_005837	0.118915	0.717492	ANN00874	2.72092	1.905e-49	BC_up	GO:0016447; P:somatic recombination of immunoglobulin gene segments; ISS:BHF-UCL
cluster8977	2	Q9VU84	M8J77_026486	-0.0241384	0.932365	ANN00875	-0.630871	5.4792e-05	BC_down	GO:0072553; P:terminal button organization; IMP:FlyBase
cluster3656	2	N/A	M8J77_026421	-0.327227	0.156404	ANN00876	0.00953774	0.956349		N/A
cluster6680	2	N/A	M8J77_018897	1.24247	1.24229e-09	ANN00881	1.91302	5.55566e-33	DC_up_BC_up	N/A
cluster7253	2	Q8INB9	M8J77_011075	0.966837	9.15771e-06	ANN00882	0.439731	0.0343086	DC_up	GO:0048010; P:vascular endothelial growth factor receptor signaling pathway; IMP:FlyBase
cluster5076	2	Q8QHJ8	M8J77_004579	1.24247	1.24229e-09	ANN00883	1.91302	5.55566e-33	DC_up_BC_up	GO:0006611; P:protein export from nucleus; ISS:UniProtKB
cluster4438	2	N/A	M8J77_004370	#N/A	#N/A	ANN00892	#N/A	#N/A		N/A
cluster5968	2	P28518	M8J77_016321	-0.344735	0.124365	ANN00893	0.752481	8.72123e-07	BC_up	GO:0070914; P:UV-damage excision repair; IBA:GO_Central
cluster4612	2	N/A	M8J77_015145	0.359927	0.0782843	ANN00894	-0.328596	0.144821		N/A
cluster3799	2	Q6GM78	M8J77_019960	-0.156709	0.530216	ANN00897	-0.92569	5.17553e-11	BC_down	GO:0033345; P:asparagine catabolic process via L-aspartate; ISS:UniProtKB
cluster3248	2	Q9VR59	M8J77_021014	0.612404	0.0029461	ANN00904	-0.0853972	0.655776	DC_up	GO:0032958; P:inositol phosphate biosynthetic process; IBA:GO_Central
cluster4944	2	N/A	M8J77_022895	0.842777	0.021853	ANN00907	#N/A	#N/A	DC_up	N/A
cluster8757	2	Q6IR76	M8J77_006080	0.439234	0.0627403	ANN00910	-0.282181	0.077769		GO:0016021; C:integral component of membrane; IEA:UniProtKB-KW
cluster8923	2	Q07327	M8J77_012354	-0.646582	0.00139988	ANN00911	0.539095	2.62128e-05	DC_down	GO:0016192; P:vesicle-mediated transport; ISS:FlyBase
cluster5622	2	Q9W436	M8J77_000849	-0.0990956	0.748697	ANN00914	-0.414223	0.0452709		GO:0006508; P:proteolysis; ISS:FlyBase
cluster7452	2	A1Z8P9	M8J77_012059	0.39877	0.11111	ANN00915	1.4389	3.34266e-11	BC_up	GO:0051225; P:spindle assembly; IDA:FlyBase
cluster5877	2	Q9H6L3	M8J77_003120	-0.893313	0.0214515	ANN00916	0.464528	0.0200997	DC_down	GO:0035023; P:regulation of Rho protein signal transduction; IEA:InterPro
cluster6779	2	N/A	M8J77_022968	1.27161	3.95471e-07	ANN00923	0.0338917	0.786486	DC_up	N/A
cluster5659	2	P29776	M8J77_002006	-0.560093	0.675887	ANN00925	#N/A	#N/A		GO:0006357; P:regulation of transcription by RNA polymerase II; IBA:GO_Central
cluster3749	2	Q9NGX9	M8J77_003161	0.0737442	0.911645	ANN00926	-1.59122	1.31348e-08	BC_down	GO:0007494; P:midgut development; IMP:FlyBase
cluster8514	2	N/A	M8J77_017397	4.75185	3.06625e-08	ANN00927	8.40742	9.12674e-05	DC_up_BC_up	N/A
cluster6254	2	O18531	M8J77_014829	-0.795846	0.000292508	ANN00928	-1.69726	4.87261e-27	DC_down_BC_down	GO:0008270; F:zinc ion binding; IEA:InterPro
cluster6429	2	Q9VHY5	M8J77_017399	0.525966	0.0811844	ANN00935	1.01803	8.12359e-08	BC_up	GO:0006367; P:transcription initiation from RNA polymerase II promoter; ISS:FlyBase
cluster3996	2	N/A	M8J77_026109	0.623555	0.0039624	ANN00940	1.24679	0.000371518	DC_up_BC_up	N/A
cluster3579	2	N/A	M8J77_018812	0.623555	0.0039624	ANN00945	1.24679	0.000371518	DC_up_BC_up	N/A
cluster6035	2	P05408	M8J77_011645	-5.28904	7.18963e-48	ANN00964	-4.85107	4.32743e-30	DC_down_BC_down	GO:0046883; P:regulation of hormone secretion; ISS:UniProtKB
cluster4778	2	N/A	M8J77_006720	#N/A	#N/A	ANN00979	#N/A	#N/A		N/A
cluster7744	2	Q96GC5	M8J77_015860	-0.28591	0.174709	ANN01001	-0.0115698	0.951712		GO:0070126; P:mitochondrial translational termination; TAS:Reactome
cluster6859	2	Q17239	M8J77_015609	-1.76546	7.37724e-07	ANN01003	-3.50398	0.00390246	DC_down_BC_down	GO:0004930; F:G protein-coupled receptor activity; IEA:UniProtKB-KW
cluster5648	2	Q93104	M8J77_013899	-1.41103	3.70491e-09	ANN01004	0.866763	2.79716e-05	DC_down_BC_up	GO:0006221; P:pyrimidine nucleotide biosynthetic process; IEA:InterPro
cluster3460	2	O88559	M8J77_026340	-0.0905501	0.790469	ANN01005	0.573474	0.262869		GO:0003309; P:type B pancreatic cell differentiation; ISO:MGI
cluster5210	2	Q5XPI3	M8J77_003319	3.24572	2.17382e-12	ANN01018	5.21308	9.93883e-55	DC_up_BC_up	GO:0051603; P:proteolysis involved in cellular protein catabolic process; IBA:GO_Central
cluster3821	2	Q6DRG1	M8J77_002734	0.956719	0.00024007	ANN01023	0.88855	0.00721737	DC_up_BC_up	GO:0002088; P:lens development in camera-type eye; IMP:ZFIN
cluster5281	2	B4P624	M8J77_000815	5.97642	4.74592e-107	ANN01046	6.2363	8.04835e-21	DC_up_BC_up	GO:0015771; P:trehalose transport; ISS:UniProtKB
cluster5736	2	A1ZAI5	M8J77_012388	0.182364	0.818453	ANN01047	8.23946	6.78911e-19	BC_up	GO:0010025; P:wax biosynthetic process; ISS:UniProtKB
cluster8486	2	N/A	M8J77_013959	0.517409	0.0297256	ANN01048	2.66297	1.70559e-34	BC_up	N/A
cluster6403	2	N/A	M8J77_006926	0.517409	0.0297256	ANN01049	2.66297	1.70559e-34	BC_up	N/A
cluster6572	2	P53361	M8J77_024165	0.552856	0.0219674	ANN01050	1.424	2.27203e-28	BC_up	GO:0006383; P:transcription by RNA polymerase III; ISS:UniProtKB
cluster7324	2	P34298	M8J77_009053	-2.78724	0.000704345	ANN01051	-3.54743	6.34814e-66	DC_down_BC_down	GO:0015031; P:protein transport; IEA:InterPro
cluster4653	2	Q9VQ36	M8J77_008664	-0.307407	0.433572	ANN01052	1.62225	7.83326e-12	BC_up	GO:0035320; P:imaginal disc-derived wing hair site selection; IMP:FlyBase
cluster6547	2	Q3T126	M8J77_008896	0.478003	0.0858993	ANN01055	1.06136	6.19729e-07	BC_up	GO:0015031; P:protein transport; IEA:UniProtKB-KW
cluster3975	2	N/A	M8J77_009833	0.956719	0.00024007	ANN01056	7.89005	2.77259e-18	DC_up_BC_up	N/A
cluster9218	2	N/A	M8J77_013458	-4.64877	1.69783e-13	ANN01064	-7.22597	7.53985e-14	DC_down_BC_down	N/A
cluster5151	2	Q8MS27	M8J77_018609	-0.577769	0.00469369	ANN01065	-0.887331	8.45111e-09	BC_down	GO:0032543; P:mitochondrial translation; TAS:FlyBase
cluster8222	2	Q5ZME2	M8J77_024899	1.53241	3.25166e-11	ANN01072	0.642564	0.0113644	DC_up_BC_up	GO:0006099; P:tricarboxylic acid cycle; IBA:GO_Central
cluster4592	2	Q1E6Q0	M8J77_008218	0.416141	0.309666	ANN01077	1.03039	3.54525e-18	BC_up	GO:0006974; P:cellular response to DNA damage stimulus; IEA:UniProtKB-KW
cluster8998	2	P56399	M8J77_017643	0.049684	0.849568	ANN01082	2.11495	4.4091e-31	BC_up	GO:0006511; P:ubiquitin-dependent protein catabolic process; IEA:InterPro
cluster6861	2	Q4R8N7	M8J77_011862	-0.0133	0.960993	ANN01083	0.811516	0.0110628	BC_up	GO:0005634; C:nucleus; IEA:UniProtKB-SubCell
cluster8626	2	N/A	M8J77_018676	-5.05134	5.78375e-29	ANN01086	-5.62525	4.85194e-21	DC_down_BC_down	N/A
cluster6504	2	Q7ZV82	M8J77_016601	-0.29764	0.376553	ANN01090	-1.38051	0.00151218	BC_down	GO:0006412; P:translation; IEA:InterPro
cluster7224	2	N/A	M8J77_008884	9.12768	1.39466e-23	ANN01091	1.05907	1.1316e-08	DC_up_BC_up	N/A
cluster5043	2	N/A	M8J77_024873	0.903546	0.285793	ANN01094	1.34898	0.000690484	BC_up	N/A
cluster6639	2	Q15427	M8J77_004725	-0.203123	0.443201	ANN01095	0.779855	2.62998e-06	BC_up	GO:0000375; P:RNA splicing, via transesterification reactions; TAS:ProtInc
cluster7112	2	P54723	M8J77_008901	-3.82757	2.00184e-12	ANN01096	1.5556	5.94003e-17	DC_down_BC_up	GO:0005351; F:carbohydrate:proton symporter activity; IBA:GO_Central
cluster9225	2	Q5VUG0	M8J77_024214	1.06555	0.00301568	ANN01097	0.867449	3.55136e-06	DC_up_BC_up	GO:0006355; P:regulation of transcription, DNA-templated; IEA:InterPro
cluster6821	2	Q9V3X0	M8J77_014991	-0.956922	3.36564e-05	ANN01100	1.10778	0.000429285	DC_down_BC_up	GO:0050808; P:synapse organization; IMP:FlyBase
cluster3580	2	Q9ULK1	M8J77_009082	0.251664	0.229212	ANN01109	-0.0194722	0.872146		GO:0051056; P:regulation of small GTPase mediated signal transduction; IEA:InterPro
cluster3569	2	N/A	M8J77_013880	5.00758	2.01582e-07	ANN01110	6.75295	5.57837e-26	DC_up_BC_up	N/A
cluster3661	2	Q5RBI3	M8J77_010657	0.032745	0.90079	ANN01112	0.41717	0.160881		GO:0022624; C:proteasome accessory complex; ISS:UniProtKB
cluster5218	2	Q92556	M8J77_018551	-0.169147	0.524735	ANN01113	0.475965	0.000141133		GO:0048010; P:vascular endothelial growth factor receptor signaling pathway; TAS:Reactome
cluster4090	2	N/A	M8J77_012184	0.175392	0.538117	ANN01119	1.05814	5.17396e-23	BC_up	N/A
cluster3585	2	N/A	M8J77_021972	-0.441329	0.0616637	ANN01131	-0.10349	0.622658		N/A
cluster9238	2	O15254	M8J77_011288	0.283505	0.268975	ANN01135	-1.29575	1.22591e-24	BC_down	GO:0006625; P:protein targeting to peroxisome; TAS:Reactome
cluster4867	2	Q6DEY8	M8J77_015194	-1.47976	0.000638216	ANN01137	4.69096	4.60953e-132	DC_down_BC_up	GO:0005813; C:centrosome; IBA:GO_Central
cluster8245	2	Q9H172	M8J77_010317	-1.47976	0.000638216	ANN01139	-1.07445	1.1572e-09	DC_down_BC_down	GO:0055085; P:transmembrane transport; IBA:GO_Central
cluster7390	2	Q58DC0	M8J77_021998	0.426489	0.0589728	ANN01140	0.312477	0.242708		GO:0004721; F:phosphoprotein phosphatase activity; IEA:UniProtKB-EC
cluster7403	2	Q5E9H0	M8J77_025031	-0.187469	0.768658	ANN01142	-3.53077	9.20336e-101	BC_down	GO:0016042; P:lipid catabolic process; IEA:UniProtKB-KW
cluster7537	2	N/A	M8J77_013664	-1.86669	0.0315635	ANN01146	#N/A	#N/A	DC_down	N/A
cluster8632	2	Q1ECX4	M8J77_007175	-0.0178666	0.955104	ANN01148	0.100708	0.678624		GO:0004674; F:protein serine/threonine kinase activity; IEA:UniProtKB-KW
cluster8961	2	Q01295	M8J77_012829	2.053	8.40497e-08	ANN01155	2.73037	2.12069e-23	DC_up_BC_up	GO:0035070; P:salivary gland histolysis; IMP:FlyBase
cluster5720	2	Q7M3S9	M8J77_025114	-1.62572	0.000942404	ANN01157	-3.74376	0.000115754	DC_down_BC_down	GO:0046872; F:metal ion binding; IEA:UniProtKB-KW
cluster3773	2	N/A	M8J77_014735	8.80516	3.81893e-140	ANN01159	7.75585	7.33505e-30	DC_up_BC_up	N/A
cluster8656	2	P14543	M8J77_025077	0.970843	0.00968283	ANN01163	-2.85757	3.74189e-17	DC_up_BC_down	GO:0010811; P:positive regulation of cell-substrate adhesion; IEA:Ensembl
cluster8338	2	Q0P6H9	M8J77_006623	0.292914	0.212605	ANN01164	2.05322	3.62939e-27	BC_up	GO:0016787; F:hydrolase activity; IEA:InterPro
cluster3863	2	Q5RJF7	M8J77_026450	-2.54774	1.04547e-20	ANN01181	-3.19097	7.17472e-08	DC_down_BC_down	GO:0034765; P:regulation of ion transmembrane transport; IEA:UniProtKB-KW
cluster6587	2	F1QC45	M8J77_007850	-4.4374	1.00992e-11	ANN01188	0.388946	0.419024	DC_down	GO:0010842; P:retina layer formation; IMP:ZFIN
cluster3446	2	N/A	M8J77_005736	-2.23935	2.57934e-07	ANN01192	-3.2812	4.51079e-66	DC_down_BC_down	N/A
cluster7216	2	Q9VM21	M8J77_002423	-1.49478	0.000117693	ANN01194	1.32107	0.0272115	DC_down_BC_up	GO:0007291; P:sperm individualization; IMP:FlyBase
cluster6471	2	Q9H269	M8J77_004925	0.213705	0.420676	ANN01196	1.46606	3.32302e-18	BC_up	GO:0007033; P:vacuole organization; IEA:InterPro
cluster4971	2	Q9FWQ2	M8J77_010879	-0.984667	0.00121524	ANN01202	-0.83485	0.00321512	DC_down_BC_down	GO:0005992; P:trehalose biosynthetic process; IDA:UniProtKB
cluster9234	2	Q5F415	M8J77_005750	0.227951	0.323736	ANN01206	0.218466	0.148072		GO:0042147; P:retrograde transport, endosome to Golgi; IEA:InterPro
cluster6316	2	A4QNS7	M8J77_025363	0.503345	0.0353297	ANN01217	1.63245	9.38886e-22	BC_up	GO:0005765; C:lysosomal membrane; IEA:UniProtKB-SubCell
cluster4169	2	A4QNS7	M8J77_011498	0.328664	0.268529	ANN01218	1.63245	9.38886e-22	BC_up	GO:0005765; C:lysosomal membrane; IEA:UniProtKB-SubCell
cluster3333	2	Q6I6G8	M8J77_001345	0.683981	0.00380585	ANN01219	-0.320765	0.0711208	DC_up	GO:0006511; P:ubiquitin-dependent protein catabolic process; IBA:GO_Central
cluster3695	2	Q28HX4	M8J77_013487	0.564646	0.0138154	ANN01224	7.11946	3.33206e-18	BC_up	GO:0032006; P:regulation of TOR signaling; IEA:Ensembl
cluster9010	2	Q8K2G4	M8J77_000680	-1.91032	3.26543e-12	ANN01231	0.529023	0.0993355	DC_down	GO:0007224; P:smoothened signaling pathway; IGI:MGI
cluster7097	2	Q29RS4	M8J77_002740	0.457871	0.138032	ANN01232	1.04662	2.44858e-09	BC_up	GO:0006281; P:DNA repair; IEA:UniProtKB-KW
cluster4545	2	Q9VQY2	M8J77_006727	-1.65502	1.89012e-13	ANN01233	1.36535	9.48661e-08	DC_down_BC_up	GO:0008039; P:synaptic target recognition; IMP:FlyBase
cluster7077	2	Q9VQY2	M8J77_006167	-1.65502	1.89012e-13	ANN01234	1.36535	9.48661e-08	DC_down_BC_up	GO:0008039; P:synaptic target recognition; IMP:FlyBase
cluster8563	2	P18101	M8J77_017639	-0.356095	0.229404	ANN01237	-0.237332	0.590885		GO:0006511; P:ubiquitin-dependent protein catabolic process; ISS:FlyBase
cluster5698	2	N/A	M8J77_017931	9.71427	2.38675e-129	ANN01240	7.52117	6.2879e-09	DC_up_BC_up	N/A
cluster9271	2	N/A	M8J77_006246	9.91082	6.15819e-125	ANN01241	7.59221	1.19798e-09	DC_up_BC_up	N/A
cluster7519	2	N/A	M8J77_026502	9.57406	7.98337e-119	ANN01242	7.59221	1.19798e-09	DC_up_BC_up	N/A
cluster9030	2	N/A	M8J77_004195	#N/A	#N/A	ANN01244	8.66167	8.55047e-80	BC_up	N/A
cluster4226	2	D3YXG0	M8J77_018749	-2.40001	3.12978e-13	ANN01248	-1.51032	1.7378e-05	DC_down_BC_down	GO:0009617; P:response to bacterium; IEP:MGI
cluster5298	2	Q9LEF0	M8J77_008479	1.77149	1.61157e-13	ANN01249	-1.54434	1.28579e-07	DC_up_BC_down	GO:0006979; P:response to oxidative stress; IEA:InterPro
cluster7180	2	Q178E6	M8J77_000020	0.380164	0.219853	ANN01253	-0.0627871	0.69479		GO:0006357; P:regulation of transcription by RNA polymerase II; IEA:InterPro
cluster8925	2	Q24168	M8J77_014762	0.032745	0.90079	ANN01254	0.382102	0.0107659		GO:0007052; P:mitotic spindle organization; IMP:FlyBase
cluster5731	2	Q290F0	M8J77_023097	-0.278962	0.381358	ANN01259	1.20468	1.82946e-06	BC_up	GO:0006366; P:transcription by RNA polymerase II; ISS:UniProtKB
cluster3719	2	O15541	M8J77_026569	-0.278962	0.381358	ANN01260	1.20468	1.82946e-06	BC_up	GO:0034247; P:snoRNA splicing; IBA:GO_Central
cluster3849	2	Q9EQN9	M8J77_002703	-0.534993	0.010276	ANN01261	-1.02312	1.46927e-08	BC_down	GO:0055085; P:transmembrane transport; IBA:GO_Central
cluster8978	2	O60500	M8J77_025634	-1.33166	3.7449e-05	ANN01262	-1.27245	3.16215e-06	DC_down_BC_down	GO:0007519; P:skeletal muscle tissue development; IEA:Ensembl
cluster3354	2	N/A	M8J77_003309	4.67621	0.0160297	ANN01264	7.24777	0.00275603	DC_up_BC_up	N/A
cluster6797	2	O44390	M8J77_004600	-1.48398	7.0149e-08	ANN01266	-3.80054	1.29565e-19	DC_down_BC_down	GO:0006633; P:fatty acid biosynthetic process; IEA:UniProtKB-KW
cluster8759	2	P35502	M8J77_007694	-0.176594	0.556528	ANN01267	-1.3008	0.00533397	BC_down	GO:0052689; F:carboxylic ester hydrolase activity; IEA:UniProtKB-KW
cluster5293	2	Q9CZT5	M8J77_009979	-1.14125	2.26069e-05	ANN01272	-1.21684	1.05797e-20	DC_down_BC_down	GO:0030512; P:negative regulation of transforming growth factor beta receptor signaling pathway; ISO:MGI
cluster9069	2	N/A	M8J77_020352	0.773664	0.000212847	ANN01276	-0.460153	7.09126e-05	DC_up	N/A
cluster7671	2	Q8VBZ3	M8J77_009300	0.967761	2.53873e-06	ANN01277	0.910726	4.58726e-07	DC_up_BC_up	GO:0033081; P:regulation of T cell differentiation in thymus; IMP:BHF-UCL
cluster6260	2	Q9D3D9	M8J77_018703	-0.454776	0.0572969	ANN01280	7.96899	0.0232991	BC_up	GO:1902600; P:proton transmembrane transport; ISO:MGI
cluster3964	2	N/A	M8J77_008162	1.07468	2.84802e-05	ANN01282	-2.02065	5.75749e-40	DC_up_BC_down	N/A
cluster8212	2	P0AGF5	M8J77_001057	2.30865	3.06187e-18	ANN01283	-0.729553	3.55042e-10	DC_up_BC_down	GO:0008643; P:carbohydrate transport; IEA:UniProtKB-KW
cluster7181	2	Q9VEG6	M8J77_001589	2.30865	3.06187e-18	ANN01284	-0.63771	0.0575004	DC_up	GO:0006979; P:response to oxidative stress; IEA:InterPro
cluster3723	2	Q7JNH9	M8J77_003381	-0.57506	0.0049319	ANN01287	-1.28616	3.6535e-12	BC_down	GO:0009620; P:response to fungus; IEP:FlyBase
cluster4149	2	Q5F457	M8J77_019831	-0.242495	0.312792	ANN01288	-1.7658	9.94676e-25	BC_down	GO:0000398; P:mRNA splicing, via spliceosome; ISS:UniProtKB
cluster7074	2	Q1HPK6	M8J77_005249	-0.0747759	0.81899	ANN01290	-1.09345	0.00586799	BC_down	GO:0003746; F:translation elongation factor activity; IEA:UniProtKB-KW
cluster6803	2	Q8BFY9	M8J77_020395	0.706002	0.00499254	ANN01301	0.571108	0.000951369	DC_up	GO:0006610; P:ribosomal protein import into nucleus; IBA:GO_Central
cluster5963	2	Q8TB82	M8J77_023489	0.297111	0.184812	ANN01308	0.224382	0.121855		GO:0007264; P:small GTPase mediated signal transduction; IEA:InterPro
cluster5990	2	Q9VS24	M8J77_012258	-0.0892058	0.743825	ANN01309	0.538303	5.52079e-06		GO:0031323; P:regulation of cellular metabolic process; IMP:FlyBase
cluster7127	2	P80895	M8J77_012536	3.46423	5.95752e-45	ANN01314	1.29979	1.02386e-06	DC_up_BC_up	GO:0004719; F:protein-L-isoaspartate (D-aspartate) O-methyltransferase activity; IBA:GO_Central
cluster8373	2	Q5F3N1	M8J77_002782	3.46423	5.95752e-45	ANN01317	2.50802	4.26608e-29	DC_up_BC_up	GO:0004719; F:protein-L-isoaspartate (D-aspartate) O-methyltransferase activity; IBA:GO_Central
cluster4696	2	Q9Y2L5	M8J77_018859	0.518133	0.0131188	ANN01328	3.5585	5.14103e-28	BC_up	GO:0034497; P:protein localization to phagophore assembly site; IBA:GO_Central
cluster6581	2	Q7ZWB7	M8J77_004645	-0.833244	0.205843	ANN01329	-1.20854	0.0134356	BC_down	GO:0072116; P:pronephros formation; IMP:ZFIN
cluster4113	2	N/A	M8J77_010365	-0.669422	0.00611342	ANN01333	-1.70383	1.84043e-22	DC_down_BC_down	N/A
cluster8113	2	P16220	M8J77_026286	0.085096	0.786557	ANN01345	-0.68094	3.97848e-05	BC_down	GO:0008542; P:visual learning; IEA:Ensembl
cluster7394	2	N/A	M8J77_015052	-0.275043	0.291152	ANN01346	-0.161411	0.368415		N/A
cluster8658	2	P98081	M8J77_002052	-0.275043	0.291152	ANN01347	-0.161411	0.368415		GO:0048488; P:synaptic vesicle endocytosis; IDA:FlyBase
cluster5625	2	A6H779	M8J77_000628	0.374226	0.14528	ANN01353	-0.435614	0.00709371		GO:0006511; P:ubiquitin-dependent protein catabolic process; IBA:GO_Central
cluster9100	2	B0WYS3	M8J77_015352	-0.00665825	0.985597	ANN01354	0.221848	0.071844		GO:0034088; P:maintenance of mitotic sister chromatid cohesion; ISS:UniProtKB
cluster3691	2	P28668	M8J77_023034	0.874906	5.27779e-05	ANN01359	-0.622531	0.0351093	DC_up_BC_down	GO:0006433; P:prolyl-tRNA aminoacylation; IBA:GO_Central
cluster3898	2	Q66JJ4	M8J77_005412	-1.72672	3.00504e-10	ANN01371	0.399591	0.00611323	DC_down	GO:0000049; F:tRNA binding; IBA:GO_Central
cluster6084	2	Q0VG49	M8J77_009966	-0.389898	0.222829	ANN01374	-0.302326	0.410079		GO:0005576; C:extracellular region; IEA:UniProtKB-SubCell
cluster3210	2	Q9H474	M8J77_016404	0.842571	0.00337774	ANN01377	-0.1984	0.318433	DC_up	GO:0006399; P:tRNA metabolic process; IBA:GO_Central
cluster4483	2	Q8MV48	M8J77_026377	1.74829	4.38029e-13	ANN01378	0.58442	0.0011585	DC_up	GO:0006486; P:protein glycosylation; IEA:UniProtKB-UniPathway
cluster7134	2	Q0P5D0	M8J77_019191	1.14231	0.000229663	ANN01380	0.859528	0.000162449	DC_up_BC_up	GO:0008380; P:RNA splicing; IEA:UniProtKB-KW
cluster8243	2	N/A	M8J77_015672	-0.154788	0.765848	ANN01383	1.5933	1.63479e-19	BC_up	N/A
cluster6339	2	Q9HA65	M8J77_003294	-0.287917	0.19105	ANN01384	-0.153689	0.484437		GO:0042147; P:retrograde transport, endosome to Golgi; IMP:UniProtKB
cluster5979	2	P54733	M8J77_016461	0.887168	0.00140732	ANN01390	0.509943	0.0816396	DC_up	GO:0007419; P:ventral cord development; HMP:FlyBase
cluster6099	2	Q9VD09	M8J77_006910	-2.29922	0.000477551	ANN01398	-4.81378	2.74072e-25	DC_down_BC_down	GO:0007601; P:visual perception; IEA:UniProtKB-KW
cluster6539	2	O35904	M8J77_009430	0.28822	0.263114	ANN01399	0.220312	0.12948		GO:0006468; P:protein phosphorylation; IBA:GO_Central
cluster6903	2	G5ECS8	M8J77_012002	-0.872824	0.0418401	ANN01401	0.0471534	1	DC_down	GO:0004222; F:metalloendopeptidase activity; IEA:InterPro
cluster6140	2	P43004	M8J77_011930	0.8955	0.024725	ANN01406	0.96541	0.0078883	DC_up_BC_up	GO:0007632; P:visual behavior; IEA:Ensembl
cluster3942	2	Q8IZS8	M8J77_011610	-2.39682	1.19218e-15	ANN01408	0.96541	0.0078883	DC_down_BC_up	GO:0034765; P:regulation of ion transmembrane transport; IEA:UniProtKB-KW
cluster3183	2	Q1ED21	M8J77_021095	-0.0896629	0.819473	ANN01409	1.11807	7.15149e-10	BC_up	GO:0005654; C:nucleoplasm; IBA:GO_Central
cluster6947	2	Q2KJ34	M8J77_011270	0.477936	0.280534	ANN01414	1.50862	2.98162e-14	BC_up	GO:0016055; P:Wnt signaling pathway; IEA:UniProtKB-KW
cluster8543	2	P31368	M8J77_012997	-1.43007	7.6834e-06	ANN01417	-2.24643	2.06454e-46	DC_down_BC_down	GO:0007419; P:ventral cord development; NAS:FlyBase
cluster7415	2	Q9U5N1	M8J77_026398	1.17542	1.94759e-06	ANN01418	0.0541271	0.885855	DC_up	GO:0015991; P:ATP hydrolysis coupled proton transport; IEA:InterPro
cluster4432	2	N/A	M8J77_000054	-0.171452	0.545362	ANN01419	1.37884	1.72409e-12	BC_up	N/A
cluster3737	2	Q17320	M8J77_021339	1.08895	7.67274e-08	ANN01425	0.0802402	0.519305	DC_up	GO:0055085; P:transmembrane transport; IEA:InterPro
cluster6107	2	O94983	M8J77_011184	-0.821865	9.38131e-05	ANN01429	1.7223	8.52012e-05	DC_down_BC_up	GO:0006357; P:regulation of transcription by RNA polymerase II; IDA:MGI
cluster4689	2	Q8INX3	M8J77_002246	0.476404	0.0542367	ANN01433	-0.520216	0.000368397		GO:0048478; P:replication fork protection; IBA:GO_Central
cluster4345	2	G5ECS8	M8J77_018087	2.95068	0.000113583	ANN01435	2.51179	1.77041e-22	DC_up_BC_up	GO:0004222; F:metalloendopeptidase activity; IEA:InterPro
cluster5223	2	Q28EW0	M8J77_005381	0.0727752	0.78216	ANN01440	1.01993	2.76344e-07	BC_up	GO:0016021; C:integral component of membrane; IEA:UniProtKB-KW
cluster6499	2	Q174D3	M8J77_003958	0.0387641	0.903084	ANN01443	0.929351	7.86001e-10	BC_up	GO:0006357; P:regulation of transcription by RNA polymerase II; IEA:InterPro
cluster7631	2	Q5XHZ9	M8J77_005406	0.187078	0.407858	ANN01448	1.32063	4.87254e-15	BC_up	GO:0007130; P:synaptonemal complex assembly; ISS:UniProtKB
cluster5949	2	Q24747	M8J77_023507	0.528095	0.0215419	ANN01449	0.216603	0.582182		GO:0045450; P:bicoid mRNA localization; IEA:InterPro
cluster6754	2	O35980	M8J77_011513	1.34632	3.49118e-09	ANN01450	1.09615	1.84123e-10	DC_up_BC_up	GO:0006296; P:nucleotide-excision repair, DNA incision, 5'-to lesion; IDA:UniProtKB
cluster5179	2	P22813	M8J77_012079	0.528095	0.0215419	ANN01452	0.240158	0.147025		GO:0009408; P:response to heat; IDA:FlyBase
cluster7305	2	P22813	M8J77_006921	0.528095	0.0215419	ANN01454	0.240158	0.147025		GO:0009408; P:response to heat; IDA:FlyBase
cluster9247	2	Q99442	M8J77_012743	0.635473	0.00586589	ANN01455	-0.324033	0.341341	DC_up	GO:0006620; P:posttranslational protein targeting to endoplasmic reticulum membrane; IMP:MGI
cluster9101	2	A1Z7K9	M8J77_009641	0.540438	0.0170163	ANN01456	2.58176	2.49797e-21	BC_up	GO:0010606; P:positive regulation of cytoplasmic mRNA processing body assembly; IEA:UniProtKB-UniRule
cluster4172	2	N/A	M8J77_025896	0.408782	0.0705751	ANN01457	5.34397	2.14461e-101	BC_up	N/A
cluster4662	2	Q567E6	M8J77_017214	5.84614	3.61924e-66	ANN01460	6.99178	2.07118e-09	DC_up_BC_up	GO:0006744; P:ubiquinone biosynthetic process; IBA:GO_Central
cluster3404	2	O65355	M8J77_017125	6.2097	1.57465e-74	ANN01461	5.24294	2.90058e-23	DC_up_BC_up	GO:0046900; P:tetrahydrofolylpolyglutamate metabolic process; IDA:TAIR
cluster8501	2	O18413	M8J77_015373	0.257071	0.232744	ANN01463	0.318764	0.287476		GO:0043161; P:proteasome-mediated ubiquitin-dependent protein catabolic process; IMP:FlyBase
cluster4948	2	O02695	M8J77_006000	-3.55931	2.63976e-52	ANN01464	-3.59052	3.22418e-54	DC_down_BC_down	GO:0007269; P:neurotransmitter secretion; ISS:UniProtKB
cluster5855	2	Q86BN8	M8J77_022606	2.74605	1.68136e-12	ANN01466	-2.51773	2.50323e-30	DC_up_BC_down	GO:0006470; P:protein dephosphorylation; NAS:FlyBase
cluster5292	2	P98165	M8J77_023695	-1.42272	1.13661e-08	ANN01468	-0.947927	7.04919e-05	DC_down_BC_down	GO:0034447; P:very-low-density lipoprotein particle clearance; IEA:Ensembl
cluster6551	2	Q9VMU8	M8J77_018760	1.00173	0.0300284	ANN01469	0.583106	2.87483e-07	DC_up	GO:0072334; P:UDP-galactose transmembrane transport; IDA:FlyBase
cluster3195	2	Q9VS29	M8J77_016619	-0.161459	0.51741	ANN01472	-0.935238	4.48252e-06	BC_down	GO:0048812; P:neuron projection morphogenesis; IMP:FlyBase
cluster7328	2	Q9VS29	M8J77_006037	-0.161459	0.51741	ANN01474	-0.935238	4.48252e-06	BC_down	GO:0048812; P:neuron projection morphogenesis; IMP:FlyBase
cluster8331	2	Q08AY9	M8J77_014505	0.333253	0.113485	ANN01477	0.510875	6.55691e-05		N/A
cluster7636	2	Q9U4L6	M8J77_025791	-0.180401	0.416436	ANN01478	0.748933	4.19742e-05	BC_up	GO:0006626; P:protein targeting to mitochondrion; ISS:UniProtKB
cluster8737	2	Q3YBR2	M8J77_020865	-0.196886	0.572449	ANN01481	0.225341	0.0727451		GO:0050821; P:protein stabilization; IMP:HGNC
cluster5011	2	Q922K7	M8J77_013576	-0.190427	0.517329	ANN01482	0.717849	0.0016879	BC_up	GO:0070475; P:rRNA base methylation; IBA:GO_Central
cluster6759	2	Q5ZK62	M8J77_014124	0.855137	8.74694e-05	ANN01483	0.717849	0.0016879	DC_up_BC_up	GO:0032456; P:endocytic recycling; ISS:UniProtKB
cluster8730	2	N/A	M8J77_007436	2.21904	9.4134e-05	ANN01486	4.284	9.07301e-113	DC_up_BC_up	N/A
cluster4798	2	Q3U3E2	M8J77_016830	0.0429164	0.90067	ANN01490	1.06885	2.38136e-13	BC_up	N/A
cluster5263	2	N/A	M8J77_025527	-0.895447	0.00179336	ANN01493	-0.427105	0.00450929	DC_down	N/A
cluster8796	2	A1ZAI5	M8J77_002988	-3.44839	2.68373e-10	ANN01494	-2.31644	9.50895e-44	DC_down_BC_down	GO:0010025; P:wax biosynthetic process; ISS:UniProtKB
cluster3992	2	Q1HPS4	M8J77_017069	-0.256743	0.326441	ANN01521	0.463698	0.0945755		GO:0006446; P:regulation of translational initiation; IEA:InterPro
cluster8167	2	O76484	M8J77_010663	0.509737	0.0136548	ANN01523	0.877704	4.03245e-06	BC_up	GO:0016055; P:Wnt signaling pathway; IEA:UniProtKB-KW
cluster5121	2	N/A	M8J77_013091	0.623977	0.0765903	ANN01533	1.81455	0.000116459	BC_up	N/A
cluster4156	2	Q7T105	M8J77_018741	-0.00813184	0.981394	ANN01534	0.0427039	0.806006		GO:0031937; P:positive regulation of chromatin silencing; ISS:UniProtKB
cluster9272	2	O61366	M8J77_007507	-3.12981	1.00843e-18	ANN01550	#N/A	#N/A	DC_down	N/A
cluster6077	2	Q5F495	M8J77_012832	0.0939806	0.710603	ANN01551	1.45829	6.06556e-25	BC_up	GO:0046872; F:metal ion binding; IEA:UniProtKB-KW
cluster8608	2	P29523	M8J77_009466	-2.75657	0.000295722	ANN01558	0.311649	0.240848	DC_down	GO:0046872; F:metal ion binding; IEA:UniProtKB-KW
cluster3933	2	N/A	M8J77_007046	-3.48742	3.50138e-16	ANN01559	-2.48129	4.87131e-16	DC_down_BC_down	N/A
cluster6328	2	Q6AZW2	M8J77_004594	0.280319	0.321433	ANN01560	-0.100866	0.492164		GO:0016491; F:oxidoreductase activity; IBA:GO_Central
cluster5936	2	Q9VXB0	M8J77_021502	-0.635506	0.00148122	ANN01576	-1.0053	4.57703e-07	DC_down_BC_down	GO:0015031; P:protein transport; IEA:UniProtKB-KW
cluster8639	2	Q8MRC9	M8J77_022210	4.26466	1.82274e-30	ANN01585	1.2591	0.000182992	DC_up_BC_up	GO:0006493; P:protein O-linked glycosylation; ISS:FlyBase
cluster3208	2	Q9V3X5	M8J77_019028	-4.12948	1.57089e-46	ANN01599	-4.51739	1.65429e-52	DC_down_BC_down	GO:0016021; C:integral component of membrane; IEA:UniProtKB-KW
cluster4297	2	Q9V3X5	M8J77_021999	-1.10436	0.137376	ANN01601	-4.51739	1.65429e-52	BC_down	GO:0016021; C:integral component of membrane; IEA:UniProtKB-KW
cluster6507	2	Q63159	M8J77_011689	-5.67601	0.00110909	ANN01608	-5.20835	7.02508e-23	DC_down_BC_down	GO:0006744; P:ubiquinone biosynthetic process; IEA:UniProtKB-UniRule
cluster8358	2	P49858	M8J77_014068	-1.83839	6.96089e-18	ANN01619	-0.853362	0.00068254	DC_down_BC_down	GO:0016192; P:vesicle-mediated transport; IMP:FlyBase
cluster6681	2	Q96G21	M8J77_022227	-0.0946337	0.805506	ANN01620	-0.00612941	0.976052		GO:0006364; P:rRNA processing; IBA:GO_Central
cluster4059	2	O97562	M8J77_006678	-0.261111	0.399448	ANN01625	0.150777	0.58223		GO:0009409; P:response to cold; IBA:GO_Central
cluster8457	2	O46606	M8J77_026263	0.333551	0.329809	ANN01628	2.77365	1.77132e-63	BC_up	GO:0016042; P:lipid catabolic process; IEA:UniProtKB-KW
cluster8640	2	N/A	M8J77_001953	0.585925	0.0788202	ANN01631	2.4386	2.16559e-30	BC_up	N/A
cluster5628	2	Q7JVE7	M8J77_013089	0.64272	0.0166024	ANN01633	0.644208	0.00068664	DC_up_BC_up	GO:0007431; P:salivary gland development; IEP:UniProtKB
cluster9264	2	Q8INR6	M8J77_015303	0.64272	0.0166024	ANN01634	-1.42938	6.85262e-07	DC_up_BC_down	GO:2000677; P:regulation of transcription regulatory region DNA binding; IBA:GO_Central
cluster6245	2	Q9VQG8	M8J77_001390	-2.32948	1.458e-16	ANN01635	-3.07695	4.98969e-76	DC_down_BC_down	GO:0016192; P:vesicle-mediated transport; IMP:FlyBase
cluster8271	2	Q9W436	M8J77_020003	1.37469	1.39194e-05	ANN01636	-2.16668	4.505e-19	DC_up_BC_down	GO:0006508; P:proteolysis; ISS:FlyBase
cluster6341	2	Q5F485	M8J77_023048	1.37469	1.39194e-05	ANN01640	0.481479	0.000466722	DC_up	GO:0042981; P:regulation of apoptotic process; ISS:UniProtKB
cluster7778	2	Q24573	M8J77_008612	-0.422125	0.293974	ANN01641	-0.080591	0.902515		GO:0007435; P:salivary gland morphogenesis; NAS:FlyBase
cluster8778	2	Q9U4H5	M8J77_006654	1.10926	0.000154782	ANN01642	0.652564	0.000428616	DC_up_BC_up	GO:0045747; P:positive regulation of Notch signaling pathway; IMP:UniProtKB
cluster3428	2	N/A	M8J77_009081	-0.422125	0.293974	ANN01643	-0.742452	0.120411		N/A
cluster4388	2	Q2T9W6	M8J77_003358	-0.369259	0.0964378	ANN01650	-0.625687	9.73712e-06	BC_down	GO:0016055; P:Wnt signaling pathway; IEA:UniProtKB-KW
cluster3440	2	Q9W148	M8J77_005672	0.0669333	0.79925	ANN01663	0.0750531	0.773739		GO:0007283; P:spermatogenesis; IMP:FlyBase
cluster3529	2	Q5F4B1	M8J77_020155	0.203846	0.487796	ANN01668	0.33964	0.159861		GO:0045721; P:negative regulation of gluconeogenesis; ISS:UniProtKB
cluster8960	2	Q9QZR8	M8J77_011016	-0.195407	0.597179	ANN01677	#N/A	#N/A		GO:0035556; P:intracellular signal transduction; TAS:RGD
cluster5742	2	A3KPP4	M8J77_026129	-0.172441	0.571182	ANN01680	-1.42863	0.000130329	BC_down	GO:0022857; F:transmembrane transporter activity; IEA:InterPro
cluster5284	2	Q5BJ61	M8J77_018534	0.266354	0.445933	ANN01681	2.90163	1.66605e-67	BC_up	GO:0007224; P:smoothened signaling pathway; ISS:UniProtKB
cluster6089	2	B5DKJ8	M8J77_022166	-0.00340126	0.995383	ANN01682	0.888477	2.9067e-15	BC_up	GO:0016226; P:iron-sulfur cluster assembly; IEA:InterPro
cluster6538	2	A8WQK3	M8J77_008617	1.25609	0.0349674	ANN01684	4.24039	2.42305e-46	DC_up_BC_up	GO:0007165; P:signal transduction; IBA:GO_Central
cluster8989	2	Q28Z18	M8J77_016643	0.140919	0.614415	ANN01688	1.00808	5.06472e-10	BC_up	GO:0048477; P:oogenesis; ISS:UniProtKB
cluster8335	2	Q9W2H1	M8J77_022527	0.818233	0.000677904	ANN01689	-0.271549	0.204925	DC_up	GO:0016021; C:integral component of membrane; IEA:UniProtKB-KW
cluster4300	2	Q8R4P9	M8J77_013029	1.20496	2.00695e-06	ANN01690	1.92291	6.62455e-36	DC_up_BC_up	GO:0055085; P:transmembrane transport; IBA:GO_Central
cluster6357	2	N/A	M8J77_026228	3.46375	0.000328128	ANN01693	6.82532	6.80413e-108	DC_up_BC_up	N/A
cluster5132	2	M9NDE3	M8J77_011728	-1.41446	0.00357215	ANN01696	-1.41574	2.62742e-14	DC_down_BC_down	GO:1904274; P:tricellular tight junction assembly; IMP:FlyBase
cluster5726	2	M9NDE3	M8J77_018034	-1.41446	0.00357215	ANN01698	-1.41574	2.62742e-14	DC_down_BC_down	GO:1904274; P:tricellular tight junction assembly; IMP:FlyBase
cluster6763	2	Q9HB14	M8J77_026354	2.74569	6.38212e-05	ANN01700	-2.82308	2.21885e-11	DC_up_BC_down	GO:0034765; P:regulation of ion transmembrane transport; IEA:UniProtKB-KW
cluster5300	2	N/A	M8J77_002302	-3.56773	2.8391e-14	ANN01702	-10.5434	9.38894e-59	DC_down_BC_down	N/A
cluster5041	2	N/A	M8J77_007098	0.150096	0.554314	ANN01705	-0.818392	1.75159e-05	BC_down	N/A
cluster5696	2	Q6PBY7	M8J77_012510	0.116895	0.712933	ANN01706	0.686015	1.42555e-07	BC_up	N/A
cluster4439	2	Q148G4	M8J77_006687	0.203579	0.413548	ANN01707	0.233404	0.139753		GO:0046872; F:metal ion binding; IEA:UniProtKB-KW
cluster7283	2	Q8NEV4	M8J77_005372	-1.79873	1.56805e-11	ANN01711	-0.0260694	0.898636	DC_down	GO:0007601; P:visual perception; IEA:UniProtKB-KW
cluster6892	2	P60984	M8J77_012180	-0.187598	0.631421	ANN01713	-0.60348	0.00601669	BC_down	GO:0034316; P:negative regulation of Arp2/3 complex-mediated actin nucleation; IEA:InterPro
cluster4203	2	N/A	M8J77_022572	1.3764	1.12567e-12	ANN01714	0.162899	0.221956	DC_up	N/A
cluster4806	2	P11584	M8J77_023176	-1.40618	1.37426e-11	ANN01715	-2.09571	1.9994e-19	DC_down_BC_down	GO:0007601; P:visual perception; IEA:UniProtKB-KW
cluster4161	2	P17210	M8J77_017085	0.225061	0.318605	ANN01719	-0.948729	6.95111e-10	BC_down	GO:0010970; P:transport along microtubule; IDA:FlyBase
cluster8635	2	Q6DFV3	M8J77_009352	0.676594	0.0122485	ANN01720	-0.769586	0.0116511	DC_up_BC_down	GO:0007165; P:signal transduction; IEA:InterPro
cluster9120	2	Q8IYT3	M8J77_022124	2.58901	1.28811e-11	ANN01741	1.1062	8.87106e-08	DC_up_BC_up	N/A
cluster6872	2	Q8WMY2	M8J77_021629	0.618698	0.143406	ANN01742	-0.271597	0.38626		GO:0016032; P:viral process; IEA:UniProtKB-KW
cluster3965	2	N/A	M8J77_025378	-3.50552	5.69331e-13	ANN01745	-1.30329	0.00450512	DC_down_BC_down	N/A
cluster8334	2	A0A1L8ER70	M8J77_012758	0.405766	0.143233	ANN01746	1.35105	1.21821e-20	BC_up	GO:0060271; P:cilium assembly; IMP:UniProtKB
cluster8716	2	Q9H1Y0	M8J77_021236	0.422768	0.139049	ANN01747	-0.0231079	0.85607		GO:0055015; P:ventricular cardiac muscle cell development; IEA:Ensembl
cluster8479	2	Q24319	M8J77_007906	0.821138	0.000865406	ANN01749	0.379069	0.111643	DC_up	GO:0018279; P:protein N-linked glycosylation via asparagine; IBA:GO_Central
cluster6930	2	Q29RQ5	M8J77_006065	-2.2181	1.60185e-05	ANN01751	0.112164	0.651026	DC_down	GO:0043161; P:proteasome-mediated ubiquitin-dependent protein catabolic process; ISS:UniProtKB
cluster7480	2	Q8MIQ9	M8J77_001902	#N/A	#N/A	ANN01752	5.11457	2.21221e-54	BC_up	GO:0055085; P:transmembrane transport; IEA:InterPro
cluster4268	2	Q9U636	M8J77_017095	-4.04409	7.12385e-13	ANN01755	-6.13225	5.44398e-22	DC_down_BC_down	GO:0007419; P:ventral cord development; HMP:FlyBase
cluster5634	2	Q03601	M8J77_025764	-4.04409	7.12385e-13	ANN01756	-6.13225	5.44398e-22	DC_down_BC_down	GO:0016567; P:protein ubiquitination; IDA:WormBase
cluster3680	2	Q5MV14	M8J77_000764	-5.21788	1.28599e-11	ANN01764	-1.39304	0.0236491	DC_down_BC_down	GO:0007210; P:serotonin receptor signaling pathway; IDA:FlyBase
cluster6064	2	N/A	M8J77_022882	-1.28421	0.000105346	ANN01768	-0.515133	0.00677171	DC_down	N/A
cluster6359	2	Q9VIE6	M8J77_015433	1.06387	0.0178251	ANN01769	0.196313	0.231095	DC_up	GO:0045678; P:positive regulation of R7 cell differentiation; IMP:FlyBase
cluster7249	2	P26990	M8J77_008879	0.964693	3.36684e-06	ANN01771	-0.302046	0.0136972	DC_up	GO:0016192; P:vesicle-mediated transport; IBA:GO_Central
cluster4873	2	Q90988	M8J77_018776	0.176024	0.465633	ANN01773	-0.901722	3.15808e-06	BC_down	GO:0030261; P:chromosome condensation; IEA:UniProtKB-KW
cluster6964	2	Q5ZK21	M8J77_022448	0.320447	0.264337	ANN01774	0.446785	0.00320419		GO:0034472; P:snRNA 3'-end processing; IBA:GO_Central
cluster3357	2	Q64343	M8J77_012555	-0.287937	0.390361	ANN01775	0.145189	0.384509		GO:0055085; P:transmembrane transport; IBA:GO_Central
cluster6284	2	G3XA57	M8J77_023769	-0.327169	0.2078	ANN01779	1.55894	2.68871e-11	BC_up	GO:0045055; P:regulated exocytosis; IMP:UniProtKB
cluster5643	2	N/A	M8J77_002702	4.37419	1.73893e-11	ANN01782	7.87176	4.93434e-06	DC_up_BC_up	N/A
cluster8114	2	Q5F3T7	M8J77_023684	1.72584	9.97768e-15	ANN01784	1.06679	2.87768e-06	DC_up_BC_up	GO:0000381; P:regulation of alternative mRNA splicing, via spliceosome; IBA:GO_Central
cluster3795	2	O15013	M8J77_010886	-1.62553	9.15262e-10	ANN01803	-2.05566	2.01967e-45	DC_down_BC_down	GO:0035023; P:regulation of Rho protein signal transduction; IEA:InterPro
cluster8502	2	Q9W5F3	M8J77_011348	0.920502	4.96702e-06	ANN01805	-0.679324	9.12326e-05	DC_up_BC_down	GO:0016485; P:protein processing; IBA:GO_Central
cluster5605	2	Q8NAV5	M8J77_012648	-1.62553	9.15262e-10	ANN01808	-1.9909	3.04058e-30	DC_down_BC_down	GO:0032933; P:SREBP signaling pathway; IDA:HGNC
cluster7028	2	P25455	M8J77_022342	0.541248	0.0465498	ANN01813	-0.533006	0.000787755		GO:1900073; P:regulation of neuromuscular synaptic transmission; IGI:FlyBase
cluster4982	2	Q9P6J3	M8J77_000281	-3.17686	1.14318e-16	ANN01814	-3.87527	2.64536e-93	DC_down_BC_down	GO:0005987; P:sucrose catabolic process; IBA:GO_Central
cluster6231	2	Q7ZYJ3	M8J77_002289	0.130476	0.601422	ANN01817	-0.717586	5.61443e-08	BC_down	GO:0045039; P:protein import into mitochondrial inner membrane; ISS:UniProtKB
cluster4080	2	Q6P2B1	M8J77_017705	0.152769	0.522753	ANN01829	-0.00636298	0.978981		GO:0006606; P:protein import into nucleus; ISS:UniProtKB
cluster6234	2	B4RZG8	M8J77_005317	9.45477	1.81667e-161	ANN01832	7.02887	4.36903e-17	DC_up_BC_up	GO:0030091; P:protein repair; IEA:UniProtKB-UniRule
cluster4752	2	N/A	M8J77_013969	1.51569	3.92491e-11	ANN01838	-2.07483	1.71467e-21	DC_up_BC_down	N/A
cluster5222	2	Q24048	M8J77_007172	5.11183	5.10313e-64	ANN01839	-4.3157	1.05785e-71	DC_up_BC_down	GO:0036376; P:sodium ion export across plasma membrane; IBA:GO_Central
cluster8491	2	Q9H7D7	M8J77_021667	0.591043	0.00203394	ANN01846	0.803549	6.68749e-09	DC_up_BC_up	GO:0000151; C:ubiquitin ligase complex; IDA:UniProtKB
cluster8297	2	P26802	M8J77_004483	0.00269547	0.998215	ANN01850	1.32274	8.52393e-16	BC_up	GO:0006364; P:rRNA processing; IEA:UniProtKB-KW
cluster8039	2	Q291E4	M8J77_013128	-0.0630813	0.823523	ANN01853	1.52011	4.01261e-08	BC_up	GO:0007548; P:sex differentiation; IEA:UniProtKB-KW
cluster7382	2	Q15650	M8J77_007688	0.938484	6.96443e-05	ANN01854	0.770587	0.00453846	DC_up_BC_up	GO:1901998; P:toxin transport; IEA:Ensembl
cluster8831	2	Q9VL00	M8J77_014962	0.283297	0.201875	ANN01857	0.315246	0.0890461		GO:0071108; P:protein K48-linked deubiquitination; ISS:FlyBase
cluster6090	2	N/A	M8J77_009657	-3.48577	4.71894e-19	ANN01863	-1.11035	3.0038e-08	DC_down_BC_down	N/A
cluster5975	2	Q92047	M8J77_018546	5.11183	5.10313e-64	ANN01866	6.92062	1.13751e-35	DC_up_BC_up	GO:0004719; F:protein-L-isoaspartate (D-aspartate) O-methyltransferase activity; IBA:GO_Central
cluster5036	2	N/A	M8J77_010999	5.11183	5.10313e-64	ANN01867	7.31452	2.46916e-10	DC_up_BC_up	N/A
cluster3758	2	P15246	M8J77_011812	5.11183	5.10313e-64	ANN01868	7.31452	2.46916e-10	DC_up_BC_up	GO:0004719; F:protein-L-isoaspartate (D-aspartate) O-methyltransferase activity; IBA:GO_Central
cluster6478	2	P80895	M8J77_010213	9.20666	1.89587e-119	ANN01872	7.33233	3.57456e-11	DC_up_BC_up	GO:0004719; F:protein-L-isoaspartate (D-aspartate) O-methyltransferase activity; IBA:GO_Central
cluster5795	2	Q8N5T2	M8J77_010612	2.55604	2.2562e-08	ANN01877	3.93343	4.68895e-05	DC_up_BC_up	GO:0005096; F:GTPase activator activity; IEA:UniProtKB-KW
cluster5845	2	N/A	M8J77_023497	9.60815	3.81497e-50	ANN01879	7.22043	4.03854e-08	DC_up_BC_up	N/A
cluster3307	2	P47990	M8J77_015458	1.51569	3.92491e-11	ANN01880	0.824052	4.53007e-05	DC_up_BC_up	GO:0009115; P:xanthine catabolic process; ISS:UniProtKB
cluster3191	2	Q32MD9	M8J77_019023	-0.146497	0.617746	ANN01884	-1.65767	1.92235e-05	BC_down	GO:0051146; P:striated muscle cell differentiation; IGI:MGI
cluster6696	2	Q9JLV6	M8J77_010335	1.87716	7.25578e-15	ANN01887	0.564063	8.08281e-07	DC_up	GO:0006979; P:response to oxidative stress; ISO:MGI
cluster3768	2	Q9VD28	M8J77_003883	0.481237	0.0364044	ANN01888	1.32399	5.85587e-25	BC_up	GO:0018395; P:peptidyl-lysine hydroxylation to 5-hydroxy-L-lysine; ISS:UniProtKB
cluster8741	2	Q7Z119	M8J77_007362	0.293008	0.285661	ANN01901	-0.213283	0.162054		GO:0071688; P:striated muscle myosin thick filament assembly; IMP:UniProtKB
cluster8426	2	Q8MSU3	M8J77_008080	-2.20139	1.00692e-05	ANN01902	-2.71102	1.90122e-56	DC_down_BC_down	GO:0055114; P:oxidation-reduction process; IDA:FlyBase
cluster7099	2	Q157S1	M8J77_010413	0.672418	0.0177613	ANN01904	-0.460546	0.00156271	DC_up	GO:0048511; P:rhythmic process; IEA:UniProtKB-KW
cluster4673	2	Q3LXA3	M8J77_017087	-0.794636	0.000815038	ANN01907	2.44613	7.63292e-39	DC_down_BC_up	GO:0045088; P:regulation of innate immune response; IDA:UniProtKB
cluster5256	2	Q92562	M8J77_024345	1.43869	0.000379328	ANN01908	-0.342148	0.0281273	DC_up	GO:0007033; P:vacuole organization; IEA:Ensembl
cluster7429	2	Q9VK33	M8J77_022535	0.214165	0.607609	ANN01925	1.37464	6.75896e-16	BC_up	GO:0048477; P:oogenesis; IMP:FlyBase
cluster6371	2	Q9Z2D0	M8J77_019967	0.570647	0.0219463	ANN01927	1.49554	6.80479e-18	BC_up	GO:0060304; P:regulation of phosphatidylinositol dephosphorylation; ISO:MGI
cluster4136	2	P14314	M8J77_012157	-0.129573	0.581924	ANN01930	-0.599894	0.000616675	BC_down	GO:0043687; P:post-translational protein modification; TAS:Reactome
cluster6304	2	P45843	M8J77_019834	-3.31125	2.79734e-21	ANN01931	-4.92979	2.8929e-64	DC_down_BC_down	GO:0055085; P:transmembrane transport; IBA:GO_Central
cluster3394	2	Q9ULC3	M8J77_023290	-2.52313	1.1475e-18	ANN01932	-3.44678	2.99155e-59	DC_down_BC_down	GO:0032482; P:Rab protein signal transduction; IBA:GO_Central
cluster5606	2	Q9QUR6	M8J77_002189	9.30449	1.55898e-57	ANN01934	3.5981	5.51556e-34	DC_up_BC_up	GO:0006508; P:proteolysis; ISO:MGI
cluster5721	2	P16662	M8J77_001144	-3.54543	9.65702e-09	ANN01938	-1.95411	7.51759e-09	DC_down_BC_down	GO:0006629; P:lipid metabolic process; TAS:ProtInc
cluster4352	2	Q8ISF3	M8J77_021630	-4.46355	4.3877e-22	ANN01940	0.464297	0.095961	DC_down	GO:0004674; F:protein serine/threonine kinase activity; IEA:UniProtKB-KW
cluster6993	2	N/A	M8J77_022703	-1.64716	0.0571982	ANN01945	-2.82536	8.9627e-18	BC_down	N/A
cluster8908	2	Q9BT04	M8J77_018849	0.777957	0.101218	ANN01946	4.21933	2.43859e-159	BC_up	GO:0008589; P:regulation of smoothened signaling pathway; ISS:UniProtKB
cluster3988	2	Q5TYW6	M8J77_008154	0.777957	0.101218	ANN01947	4.21933	2.43859e-159	BC_up	GO:0044458; P:motile cilium assembly; IBA:GO_Central
cluster4349	2	Q6ZMQ7	M8J77_024872	1.54137	5.11392e-13	ANN01948	-0.820029	0.000460673	DC_up_BC_down	GO:0016032; P:viral process; IEA:UniProtKB-KW
cluster4444	2	N/A	M8J77_019348	-0.126132	0.692403	ANN01949	-1.1121	0.000679852	BC_down	N/A
cluster4490	2	Q865C0	M8J77_017144	5.11424	2.48112e-12	ANN01950	5.15699	6.21679e-33	DC_up_BC_up	GO:0006730; P:one-carbon metabolic process; IEA:InterPro
cluster5081	2	Q86BS6	M8J77_021814	0.919555	0.00210644	ANN01955	0.378856	0.00606358	DC_up	GO:0052735; F:tRNA (cytosine-3-)-methyltransferase activity; IBA:GO_Central
cluster6729	2	B4KX02	M8J77_011828	0.618954	0.0263108	ANN01956	-0.378859	0.112689	DC_up	GO:0009629; P:response to gravity; ISS:UniProtKB
cluster7742	2	Q0IIF7	M8J77_026406	0.272934	0.195036	ANN01959	0.339405	0.0209077		GO:0006511; P:ubiquitin-dependent protein catabolic process; IEA:InterPro
cluster8472	2	N/A	M8J77_005821	-2.43547	1.24038e-12	ANN01960	-2.83616	2.34313e-45	DC_down_BC_down	N/A
cluster4712	2	N/A	M8J77_009560	-1.91427	2.1773e-09	ANN01963	-1.62678	0.00870778	DC_down_BC_down	N/A
cluster6087	2	P12024	M8J77_001386	4.60005	0.00228038	ANN01970	9.11967	6.80102e-183	DC_up_BC_up	GO:0007601; P:visual perception; IEA:UniProtKB-KW
cluster9008	2	Q9D6J3	M8J77_000237	0.435738	0.164322	ANN01974	0.201635	0.292884		GO:0008380; P:RNA splicing; IEA:UniProtKB-KW
cluster3775	2	Q69ZL1	M8J77_011803	0.828104	2.9705e-05	ANN01975	0.497124	0.0314658	DC_up	GO:0035023; P:regulation of Rho protein signal transduction; IEA:InterPro
cluster6702	2	O54694	M8J77_003307	0.443573	0.0498101	ANN01976	3.03512	1.5701e-41	BC_up	GO:0046512; P:sphingosine biosynthetic process; IEA:Ensembl
cluster4995	2	Q9CTE3	M8J77_005153	-0.350381	0.136029	ANN01977	-1.25625	0.00115672	BC_down	GO:0051930; P:regulation of sensory perception of pain; ISO:MGI
cluster9194	2	Q9XTL9	M8J77_006815	-1.76391	1.84331e-07	ANN01978	-2.34313	1.20366e-29	DC_down_BC_down	GO:0045819; P:positive regulation of glycogen catabolic process; IMP:FlyBase
cluster9221	2	Q8N9M1	M8J77_007988	0.279428	0.295799	ANN01982	2.74406	1.22495e-31	BC_up	GO:0005654; C:nucleoplasm; IDA:HPA
cluster3217	2	Q9QYI7	M8J77_005457	-1.22356	0.000632713	ANN01985	0.183433	0.665571	DC_down	GO:0090084; P:negative regulation of inclusion body assembly; ISO:MGI
cluster4091	2	P23128	M8J77_009782	0.438907	0.0583547	ANN01986	1.54505	8.12531e-09	BC_up	GO:0090328; P:regulation of olfactory learning; IMP:FlyBase
cluster9040	2	P35502	M8J77_019492	-2.26378	5.34344e-11	ANN01988	-0.676772	0.0804517	DC_down	GO:0052689; F:carboxylic ester hydrolase activity; IEA:UniProtKB-KW
cluster4536	2	O18638	M8J77_020065	0.703809	0.0109802	ANN01989	-0.0114887	0.94869	DC_up	GO:0007275; P:multicellular organism development; IEA:UniProtKB-KW
cluster3227	2	P54318	M8J77_001006	-2.66155	2.02022e-11	ANN01992	-2.1918	5.04571e-28	DC_down_BC_down	GO:0043434; P:response to peptide hormone; IEP:RGD
cluster6480	2	P52569	M8J77_006011	1.19583	0.000973434	ANN01996	-1.40485	9.27097e-05	DC_up_BC_down	GO:0043030; P:regulation of macrophage activation; IEA:Ensembl
cluster3823	2	P79100	M8J77_013149	5.42803	0.000291228	ANN01998	7.14511	0.0143083	DC_up_BC_up	GO:0051480; P:regulation of cytosolic calcium ion concentration; IBA:GO_Central
cluster5624	2	M9MSG8	M8J77_000700	5.42803	0.000291228	ANN01999	7.14511	0.0143083	DC_up_BC_up	GO:0042391; P:regulation of membrane potential; IBA:GO_Central
cluster8507	2	Q8WTR2	M8J77_016825	-1.77735	6.83023e-10	ANN02008	-2.02257	6.56422e-13	DC_down_BC_down	GO:0043405; P:regulation of MAP kinase activity; IBA:GO_Central
cluster4382	2	Q4KLT3	M8J77_008195	2.52547	6.54527e-08	ANN02009	6.97378	1.06043e-10	DC_up_BC_up	GO:0008033; P:tRNA processing; IEA:UniProtKB-KW
cluster3621	2	P21872	M8J77_007571	1.19822	0.00770809	ANN02011	-0.557398	0.064814	DC_up	GO:0006164; P:purine nucleotide biosynthetic process; IBA:GO_Central
cluster5830	2	Q9W5U2	M8J77_000551	-0.833798	0.430338	ANN02014	-1.66415	1.20185e-06	BC_down	GO:0000272; P:polysaccharide catabolic process; IEA:UniProtKB-KW
cluster3230	2	E1BY51	M8J77_003697	-1.8181	9.71746e-05	ANN02024	-1.01507	0.303035	DC_down	GO:0007224; P:smoothened signaling pathway; ISS:UniProtKB
cluster6181	2	N/A	M8J77_019555	3.95238	5.10413e-05	ANN02026	5.83518	3.77117e-15	DC_up_BC_up	N/A
cluster5818	2	O60343	M8J77_019640	5.1694	6.20688e-45	ANN02040	-2.10867	7.92325e-27	DC_up_BC_down	GO:0016192; P:vesicle-mediated transport; IMP:UniProtKB
cluster7376	2	Q8N806	M8J77_008509	0.84892	0.000460602	ANN02043	1.19101	1.26312e-23	DC_up_BC_up	GO:0016567; P:protein ubiquitination; IEA:UniProtKB-UniPathway
cluster5018	2	Q9R049	M8J77_000827	-0.0320441	0.920762	ANN02044	0.602961	3.25567e-05	BC_up	GO:0006511; P:ubiquitin-dependent protein catabolic process; ISO:MGI
cluster4144	2	O45211	M8J77_017046	-0.716591	0.0213063	ANN02045	0.0989378	0.651476	DC_down	GO:0006383; P:transcription by RNA polymerase III; ISS:UniProtKB
cluster7609	2	P42765	M8J77_017018	0.393935	0.114469	ANN02049	-0.175038	0.205308		GO:1901029; P:negative regulation of mitochondrial outer membrane permeabilization involved in apoptotic signaling pathway; IDA:UniProtKB
cluster4453	2	Q2F5J3	M8J77_025551	0.15672	0.572145	ANN02054	-0.54919	0.00168442		GO:0000184; P:nuclear-transcribed mRNA catabolic process, nonsense-mediated decay; ISS:UniProtKB
cluster5868	2	Q8N409	M8J77_002285	-0.00116526	1	ANN02055	-1.19628	6.68797e-07	BC_down	GO:0070268; P:cornification; TAS:Reactome
cluster6176	2	Q4FZT0	M8J77_012266	0.732642	0.00130083	ANN02056	0.652083	0.000210808	DC_up_BC_up	GO:0050852; P:T cell receptor signaling pathway; ISS:UniProtKB
cluster7715	2	E7FAM5	M8J77_006322	0.934215	0.0114495	ANN02058	0.605343	0.000591884	DC_up_BC_up	GO:0072089; P:stem cell proliferation; ISS:UniProtKB
cluster8239	2	Q8CG64	M8J77_006229	2.38143	9.55986e-06	ANN02059	2.18175	5.87721e-51	DC_up_BC_up	GO:0016485; P:protein processing; IDA:MGI
cluster8792	2	Q80TB8	M8J77_005135	0.515834	0.017719	ANN02060	-0.636569	1.90126e-07	BC_down	GO:0008270; F:zinc ion binding; IEA:InterPro
cluster6276	2	Q16959	M8J77_004662	0.116349	0.855898	ANN02062	-0.922693	6.90796e-07	BC_down	GO:0003774; F:motor activity; IEA:UniProtKB-KW
cluster7409	2	N/A	M8J77_004544	-0.0754929	0.757884	ANN02066	0.0441421	0.766598		N/A
cluster4807	2	N/A	M8J77_003373	-5.29575	3.75504e-06	ANN02071	-6.12626	1.18911e-15	DC_down_BC_down	N/A
cluster6887	2	Q76IC6	M8J77_020907	1.04132	1.3302e-06	ANN02072	4.99534	4.19838e-31	DC_up_BC_up	GO:0006612; P:protein targeting to membrane; IBA:GO_Central
cluster8225	2	Q7SXA9	M8J77_026392	0.363465	0.269552	ANN02073	2.43842	2.51933e-42	BC_up	GO:0000712; P:resolution of meiotic recombination intermediates; IBA:GO_Central
cluster7057	2	Q7KLV9	M8J77_006355	0.261388	0.318325	ANN02074	-0.436771	0.236465		GO:0006511; P:ubiquitin-dependent protein catabolic process; IBA:GO_Central
cluster7492	2	Q3ZBT6	M8J77_009693	-1.90386	2.00646e-12	ANN02075	-2.20112	2.48479e-09	DC_down_BC_down	GO:0000381; P:regulation of alternative mRNA splicing, via spliceosome; ISS:UniProtKB
cluster3669	2	N/A	M8J77_021896	-1.90386	2.00646e-12	ANN02076	-2.20112	2.48479e-09	DC_down_BC_down	N/A
cluster3222	2	N/A	M8J77_014676	-4.67693	8.61045e-21	ANN02077	-5.95728	1.33261e-142	DC_down_BC_down	N/A
cluster7598	2	N/A	M8J77_012248	-0.558781	0.0115832	ANN02078	1.95983	1.08069e-27	BC_up	N/A
cluster9105	2	P78424	M8J77_005404	-0.360118	0.171668	ANN02079	-1.24703	0.000211761	BC_down	GO:0007601; P:visual perception; TAS:ProtInc
cluster6780	2	Q54LN4	M8J77_024912	5.79557	4.45746e-16	ANN02082	7.84638	0.000500878	DC_up_BC_up	GO:0046900; P:tetrahydrofolylpolyglutamate metabolic process; IBA:GO_Central
cluster5655	2	Q6AYY8	M8J77_016026	0.0440899	0.871507	ANN02084	0.443995	0.000391092		GO:0007417; P:central nervous system development; NAS:RGD
cluster6588	2	P10351	M8J77_000695	0.34686	0.215019	ANN02085	-1.13982	7.74403e-14	BC_down	GO:0009115; P:xanthine catabolic process; ISS:UniProtKB
cluster8865	2	Q5XIW8	M8J77_020411	0.09695	0.742952	ANN02086	0.987314	1.05562e-08	BC_up	GO:0045585; P:positive regulation of cytotoxic T cell differentiation; IEA:Ensembl
cluster6826	2	Q9W056	M8J77_017348	0.155159	0.535573	ANN02095	0.71863	6.11868e-05	BC_up	GO:0040008; P:regulation of growth; IMP:FlyBase
cluster7237	2	Q7K3D8	M8J77_011448	0.19458	0.436806	ANN02096	0.323542	0.0485769		GO:0045089; P:positive regulation of innate immune response; IMP:FlyBase
cluster5943	2	P56524	M8J77_003241	-0.886874	5.75271e-05	ANN02097	-0.759077	8.41772e-10	DC_down_BC_down	GO:0001501; P:skeletal system development; IEA:Ensembl
cluster4493	2	Q4V7T1	M8J77_002252	1.22365	1.82061e-09	ANN02109	0.481295	0.0113954	DC_up	N/A
cluster8218	2	Q8HXY2	M8J77_001995	1.78339	7.47635e-09	ANN02118	7.38306	1.14536e-08	DC_up_BC_up	GO:0022857; F:transmembrane transporter activity; IEA:InterPro
cluster3437	2	Q95R48	M8J77_014620	0.601643	0.0366029	ANN02119	1.34736	5.38852e-11	DC_up_BC_up	GO:0040018; P:positive regulation of multicellular organism growth; IMP:FlyBase
cluster3495	2	N/A	M8J77_006825	-0.67809	0.025563	ANN02121	0.529319	0.0417758	DC_down	N/A
cluster5270	2	N/A	M8J77_002293	0.925142	8.944e-05	ANN02127	-3.59379	3.35593e-14	DC_up_BC_down	N/A
cluster6315	2	Q5F3J5	M8J77_003341	0.0573751	0.843706	ANN02128	-0.5027	0.0027551		GO:0061136; P:regulation of proteasomal protein catabolic process; IBA:GO_Central
cluster8793	2	Q9UI06	M8J77_024002	0.461328	0.0282952	ANN02129	0.839116	7.07586e-08	BC_up	GO:0043161; P:proteasome-mediated ubiquitin-dependent protein catabolic process; IBA:GO_Central
cluster8424	2	N/A	M8J77_016900	-0.0766615	0.788678	ANN02130	-0.800931	1.72055e-12	BC_down	N/A
cluster6881	2	N/A	M8J77_003555	-1.03604	0.000273011	ANN02131	-2.93166	4.66281e-42	DC_down_BC_down	N/A
cluster5829	2	A5A761	M8J77_011541	2.1357	2.9435e-19	ANN02134	0.859874	0.00128864	DC_up_BC_up	GO:0006826; P:iron ion transport; IEA:Ensembl
cluster7530	2	Q6DE97	M8J77_024310	-0.0390515	0.889796	ANN02135	0.555098	4.78176e-05		GO:0006417; P:regulation of translation; IEA:UniProtKB-KW
cluster8871	2	Q9GV28	M8J77_013159	-0.325287	0.465007	ANN02136	0.489868	0.134849		GO:0005975; P:carbohydrate metabolic process; IEA:InterPro
cluster6595	2	Q32PI5	M8J77_004446	-0.0404486	0.877561	ANN02137	1.84391	6.84178e-06	BC_up	GO:0065003; P:protein-containing complex assembly; IEA:InterPro
cluster3501	2	B0W429	M8J77_015267	0.75974	0.000824761	ANN02146	1.08441	0.000226074	DC_up_BC_up	GO:0018117; P:protein adenylylation; ISS:UniProtKB
cluster7740	2	Q09225	M8J77_014583	-3.05392	1.72144e-08	ANN02147	-2.4362	1.89017e-74	DC_down_BC_down	GO:0007275; P:multicellular organism development; IEA:UniProtKB-KW
cluster8642	2	N/A	M8J77_006239	-1.52651	7.68925e-09	ANN02149	-1.88406	2.31134e-22	DC_down_BC_down	N/A
cluster3266	2	Q92529	M8J77_024727	0.241758	0.276566	ANN02153	-0.141066	0.729784		GO:0007169; P:transmembrane receptor protein tyrosine kinase signaling pathway; TAS:ProtInc
cluster4732	2	N/A	M8J77_025975	#N/A	#N/A	ANN02158	#N/A	#N/A		N/A
cluster4909	2	P20063	M8J77_020550	-0.0671082	0.866879	ANN02160	1.36248	2.55734e-08	BC_up	GO:0006869; P:lipid transport; IEA:UniProtKB-KW
cluster9216	2	P97840	M8J77_024117	0.196746	0.523181	ANN02162	-0.895387	3.06368e-07	BC_down	GO:0034138; P:toll-like receptor 3 signaling pathway; IMP:UniProtKB
cluster3531	2	N/A	M8J77_022109	1.29301	0.000270736	ANN02167	4.64818	1.62243e-96	DC_up_BC_up	N/A
cluster8203	2	Q9NVE7	M8J77_021049	0.448601	0.0802477	ANN02170	0.923063	1.51184e-06	BC_up	GO:0015937; P:coenzyme A biosynthetic process; IEA:UniProtKB-UniPathway
cluster6251	2	N/A	M8J77_000117	-2.97801	3.63673e-11	ANN02172	-0.871627	0.000274029	DC_down_BC_down	N/A
cluster4497	2	Q9V785	M8J77_020548	0.843882	0.00032682	ANN02183	-0.889787	1.04984e-05	DC_up_BC_down	GO:0061099; P:negative regulation of protein tyrosine kinase activity; IGI:FlyBase
cluster7246	2	Q8N3P4	M8J77_015431	0.053404	0.862345	ANN02185	1.22191	1.23068e-09	BC_up	GO:0015031; P:protein transport; IEA:UniProtKB-KW
cluster5834	2	Q9W032	M8J77_003420	-0.343105	0.188083	ANN02187	1.8268	2.02317e-09	BC_up	GO:0009608; P:response to symbiont; IMP:FlyBase
cluster6574	2	O95905	M8J77_006898	-0.343105	0.188083	ANN02188	1.8268	2.02317e-09	BC_up	GO:0006366; P:transcription by RNA polymerase II; TAS:ProtInc
cluster8950	2	Q28HN4	M8J77_025723	0.0409393	0.904665	ANN02192	1.63247	2.39444e-34	BC_up	GO:0051301; P:cell division; IEA:UniProtKB-KW
cluster5303	2	Q18786	M8J77_012946	0.0639429	0.886161	ANN02195	0.646428	0.00046661	BC_up	GO:0000387; P:spliceosomal snRNP assembly; IBA:GO_Central
cluster7461	2	Q9JKK8	M8J77_022603	0.359423	0.149046	ANN02196	2.29404	5.17503e-26	BC_up	GO:0000723; P:telomere maintenance; IBA:GO_Central
cluster3829	2	N/A	M8J77_014170	0.413573	0.105	ANN02197	1.51007	2.08782e-35	BC_up	N/A
cluster8168	2	N/A	M8J77_014641	-1.02874	0.00260301	ANN02199	-3.52061	3.57372e-39	DC_down_BC_down	N/A
cluster4177	2	Q9BQR3	M8J77_002266	-0.894438	0.0248533	ANN02235	-2.79502	6.65212e-13	DC_down_BC_down	GO:0004252; F:serine-type endopeptidase activity; IEA:InterPro
cluster3746	2	O75925	M8J77_001403	0.133815	0.626499	ANN02241	2.04088	8.35063e-28	BC_up	GO:0008542; P:visual learning; IEA:Ensembl
cluster4528	2	Q9NB32	M8J77_015805	-0.366846	0.0991312	ANN02242	0.181882	0.652191		GO:0006457; P:protein folding; IEA:InterPro
cluster3442	2	Q5RE33	M8J77_015692	0.19458	0.436806	ANN02243	-0.647241	0.000199133	BC_down	GO:0016021; C:integral component of membrane; IEA:UniProtKB-KW
cluster7083	2	Q7KRY6	M8J77_024061	1.20425	0.00079429	ANN02246	4.06366	7.89098e-46	DC_up_BC_up	GO:0007130; P:synaptonemal complex assembly; IMP:UniProtKB
cluster6133	2	Q963B7	M8J77_012478	-0.42738	0.243672	ANN02250	-1.11573	0.00835043	BC_down	GO:0006412; P:translation; IEA:InterPro
cluster8848	2	N/A	M8J77_006584	-1.00582	0.0220476	ANN02253	-2.94334	0.00113888	DC_down_BC_down	N/A
cluster4854	2	Q5ZKV8	M8J77_002349	-0.511469	0.133082	ANN02262	1.04313	0.00388412	BC_up	GO:0007399; P:nervous system development; IEA:UniProtKB-KW
cluster4967	2	Q2T9W2	M8J77_018021	0.0689845	0.854024	ANN02263	0.586296	0.000123663	BC_up	GO:0030488; P:tRNA methylation; IBA:GO_Central
cluster5865	2	Q9VLC0	M8J77_010356	0.765341	0.000130604	ANN02265	0.314139	0.0163508	DC_up	GO:0007290; P:spermatid nucleus elongation; IMP:FlyBase
cluster9252	2	Q80ZD0	M8J77_011341	-0.578908	0.042145	ANN02268	-1.95364	1.21122e-25	BC_down	GO:1901386; P:negative regulation of voltage-gated calcium channel activity; ISS:UniProtKB
cluster6501	2	P82147	M8J77_017388	-2.89561	1.31144e-17	ANN02269	-5.40964	2.81119e-59	DC_down_BC_down	GO:0045214; P:sarcomere organization; IMP:FlyBase
cluster4706	2	N/A	M8J77_017666	1.71497	1.89396e-14	ANN02270	0.79784	4.13974e-05	DC_up_BC_up	N/A
cluster7350	2	Q8TYL4	M8J77_008128	9.19555	1.61935e-68	ANN02273	7.31617	0.000122959	DC_up_BC_up	GO:0030091; P:protein repair; IEA:UniProtKB-UniRule
cluster4951	2	Q42539	M8J77_009160	7.61534	2.31862e-83	ANN02276	11.3632	6.53285e-72	DC_up_BC_up	GO:0009845; P:seed germination; IMP:TAIR
cluster6068	2	Q9UBT7	M8J77_010105	-0.249293	0.278338	ANN02280	0.5402	1.94074e-06		GO:0007266; P:Rho protein signal transduction; IDA:MGI
cluster8256	2	Q9U3V9	M8J77_019855	-0.103619	0.666289	ANN02283	1.5289	3.14142e-22	BC_up	GO:0007283; P:spermatogenesis; IEA:UniProtKB-KW
cluster7035	2	Q96DP5	M8J77_024525	0.984461	1.1947e-05	ANN02292	0.833245	4.76302e-09	DC_up_BC_up	GO:0071951; P:conversion of methionyl-tRNA to N-formyl-methionyl-tRNA; IBA:GO_Central
cluster7345	2	P35446	M8J77_014302	1.62423	0.000593443	ANN02293	-1.83031	0.000272986	DC_up_BC_down	GO:0007155; P:cell adhesion; IEA:UniProtKB-KW
cluster8480	2	Q26454	M8J77_008861	0.665785	0.126307	ANN02294	1.31525	6.55173e-17	BC_up	GO:0007052; P:mitotic spindle organization; IMP:FlyBase
cluster9227	2	Q8CI96	M8J77_000979	-0.268396	0.310195	ANN02309	0.723064	0.00262494	BC_up	GO:0043231; C:intracellular membrane-bounded organelle; ISO:MGI
cluster4393	2	P42003	M8J77_018784	-0.379635	0.0846232	ANN02311	-0.539231	0.0027539		GO:0048100; P:wing disc anterior/posterior pattern formation; IMP:FlyBase
cluster5693	2	Q9JMD3	M8J77_013832	-0.909041	0.0171845	ANN02312	2.12704	1.87186e-12	DC_down_BC_up	GO:0035360; P:positive regulation of peroxisome proliferator activated receptor signaling pathway; IMP:MGI
cluster5225	2	P29303	M8J77_023333	-0.525371	0.278909	ANN02319	-0.394884	0.0270964		GO:0006355; P:regulation of transcription, DNA-templated; IEA:InterPro
cluster6318	2	O88794	M8J77_023962	2.60699	5.30452e-32	ANN02324	1.99228	1.82051e-22	DC_up_BC_up	GO:0008615; P:pyridoxine biosynthetic process; IEA:UniProtKB-KW
cluster5658	2	Q91713	M8J77_025504	-1.27117	4.08085e-08	ANN02334	-1.44663	7.96339e-30	DC_down_BC_down	GO:0048793; P:pronephros development; IMP:UniProtKB
cluster4698	2	Q24025	M8J77_004288	-1.27117	4.08085e-08	ANN02336	-1.44663	7.96339e-30	DC_down_BC_down	GO:0007354; P:zygotic determination of anterior/posterior axis, embryo; NAS:FlyBase
cluster3509	2	Q5W8I8	M8J77_011358	-4.62844	4.9522e-28	ANN02339	-6.15602	4.65177e-19	DC_down_BC_down	GO:0007601; P:visual perception; IMP:CACAO
cluster8504	2	Q9V535	M8J77_004162	0.282999	0.348366	ANN02340	-0.43557	0.00965499		GO:0008380; P:RNA splicing; IMP:FlyBase
cluster4608	2	P17980	M8J77_021211	-0.266297	0.219587	ANN02341	0.451851	0.117324		GO:0016032; P:viral process; IEA:UniProtKB-KW
cluster5020	2	O95235	M8J77_015114	1.39149	2.06362e-05	ANN02342	4.15368	3.76526e-16	DC_up_BC_up	GO:0016192; P:vesicle-mediated transport; TAS:ProtInc
cluster4765	2	Q9HCX4	M8J77_001659	7.28874	9.46087e-93	ANN02343	5.02095	6.1897e-26	DC_up_BC_up	GO:0007338; P:single fertilization; IBA:GO_Central
cluster4455	2	N/A	M8J77_024718	0.342239	0.269446	ANN02348	1.25146	1.69803e-19	BC_up	N/A
cluster6808	2	Q9N5Y2	M8J77_003519	-0.0709045	0.823648	ANN02349	-0.829457	1.5644e-06	BC_down	GO:0042761; P:very long-chain fatty acid biosynthetic process; IBA:GO_Central
cluster7198	2	Q9R244	M8J77_007101	7.28874	9.46087e-93	ANN02355	4.80537	8.28573e-118	DC_up_BC_up	GO:0002124; P:territorial aggressive behavior; IMP:MGI
cluster3677	2	Q17QJ1	M8J77_023397	7.56824	1.2114e-107	ANN02360	3.67731	6.35805e-22	DC_up_BC_up	GO:0006631; P:fatty acid metabolic process; IEA:UniProtKB-KW
cluster7113	2	Q26974	M8J77_007247	-1.6841	1.32809e-05	ANN02363	-3.30355	1.61443e-13	DC_down_BC_down	GO:0007275; P:multicellular organism development; IEA:UniProtKB-KW
cluster4815	2	N/A	M8J77_000438	4.70129	6.08133e-70	ANN02364	6.22278	1.90414e-24	DC_up_BC_up	N/A
cluster6377	2	O15258	M8J77_014728	0.509931	0.0249961	ANN02366	0.110382	0.52981		GO:0071340; P:skeletal muscle acetylcholine-gated channel clustering; IEA:Ensembl
cluster6800	2	Q3U4H6	M8J77_010580	-1.76078	0.0895409	ANN02369	-2.65893	0.000140501	BC_down	GO:0005975; P:carbohydrate metabolic process; IEA:InterPro
cluster8244	2	Q24491	M8J77_012052	-0.162027	0.583201	ANN02370	-0.39965	0.237128		GO:0001178; P:regulation of transcriptional start site selection at RNA polymerase II promoter; IMP:FlyBase
cluster8499	2	Q6WV19	M8J77_006060	-0.787174	0.00167089	ANN02374	4.32818	4.75948e-19	DC_down_BC_up	GO:0006486; P:protein glycosylation; IEA:UniProtKB-UniPathway
cluster4035	2	B4G9L6	M8J77_003975	-0.351096	0.181217	ANN02375	-0.0919015	0.44575		GO:0006364; P:rRNA processing; IEA:UniProtKB-KW
cluster3469	2	P32870	M8J77_024829	1.77965	9.62833e-11	ANN02381	1.53093	5.63435e-10	DC_up_BC_up	GO:0030431; P:sleep; IMP:FlyBase
cluster3929	2	Q5ZJU2	M8J77_011640	1.94478	0.000510799	ANN02385	8.90956	8.36786e-184	DC_up_BC_up	GO:0016567; P:protein ubiquitination; IEA:UniProtKB-UniPathway
cluster9278	2	P32870	M8J77_016011	1.77965	9.62833e-11	ANN02386	1.53093	5.63435e-10	DC_up_BC_up	GO:0030431; P:sleep; IMP:FlyBase
cluster3617	2	Q9W1C9	M8J77_005393	#N/A	#N/A	ANN02390	3.67114	5.22127e-07	BC_up	GO:0009615; P:response to virus; IEP:FlyBase
cluster3308	2	Q8N5L8	M8J77_017829	0.456386	0.0342195	ANN02391	0.594534	1.468e-05	BC_up	GO:0003723; F:RNA binding; HDA:UniProtKB
cluster5694	2	Q95ZS2	M8J77_010314	-2.69448	7.48733e-10	ANN02396	-4.20765	1.17637e-36	DC_down_BC_down	GO:0006589; P:octopamine biosynthetic process; IMP:WormBase
cluster6518	2	Q99758	M8J77_023090	0.849274	2.68738e-05	ANN02399	-0.233202	0.23444	DC_up	GO:0055085; P:transmembrane transport; TAS:Reactome
cluster4252	2	Q26492	M8J77_019395	1.61383	2.23523e-10	ANN02404	-0.625728	0.013622	DC_up_BC_down	GO:0005184; F:neuropeptide hormone activity; IEA:InterPro
cluster8996	2	O15266	M8J77_023786	4.2523	7.56672e-09	ANN02415	#N/A	#N/A	DC_up	GO:0006366; P:transcription by RNA polymerase II; TAS:ProtInc
cluster6938	2	N/A	M8J77_000561	0.470739	0.176098	ANN02419	0.66668	0.0346598	BC_up	N/A
cluster7133	2	Q9NF76	M8J77_011231	-0.28363	0.217602	ANN02427	0.197069	0.494059		GO:0006357; P:regulation of transcription by RNA polymerase II; IMP:FlyBase
cluster3628	2	Q9W3W5	M8J77_022816	0.470739	0.176098	ANN02429	0.164474	0.497857		GO:0008039; P:synaptic target recognition; IMP:FlyBase
cluster3971	2	P45843	M8J77_013838	-2.64124	2.98895e-10	ANN02430	-0.595292	0.0203871	DC_down_BC_down	GO:0055085; P:transmembrane transport; IBA:GO_Central
cluster8775	2	P97465	M8J77_008540	-0.685832	0.00628359	ANN02431	2.64265	3.53681e-28	DC_down_BC_up	GO:0007169; P:transmembrane receptor protein tyrosine kinase signaling pathway; IPI:MGI
cluster7645	2	Q95X01	M8J77_024624	1.55078	1.53355e-07	ANN02435	3.57344	1.90183e-60	DC_up_BC_up	GO:0005975; P:carbohydrate metabolic process; IEA:InterPro
cluster5157	2	N/A	M8J77_001613	-6.32103	9.38513e-49	ANN02440	-5.19025	1.91881e-193	DC_down_BC_down	N/A
cluster5762	2	Q13395	M8J77_010329	-0.580262	0.0255083	ANN02444	0.703212	5.29547e-06	BC_up	GO:0030488; P:tRNA methylation; IBA:GO_Central
cluster6659	2	O61661	M8J77_004044	-0.289363	0.203322	ANN02445	1.69479	3.61076e-20	BC_up	GO:0042060; P:wound healing; IMP:FlyBase
cluster4843	2	O61661	M8J77_015065	-0.289363	0.203322	ANN02446	0.840354	2.73533e-10	BC_up	GO:0042060; P:wound healing; IMP:FlyBase
cluster6623	2	O15018	M8J77_009854	-2.9024	1.4416e-10	ANN02448	-2.78146	1.71767e-22	DC_down_BC_down	GO:0007155; P:cell adhesion; IEA:UniProtKB-KW
cluster6829	2	Q7L6B3	M8J77_013555	-0.195671	0.400866	ANN02466	1.37336	1.56543e-07	BC_up	GO:0036466; P:synaptic vesicle recycling via endosome; IEA:Ensembl
cluster5631	2	Q5RKZ7	M8J77_007263	0.653296	0.00307868	ANN02469	-0.296873	0.169066	DC_up	GO:0032324; P:molybdopterin cofactor biosynthetic process; IMP:MGI
cluster5804	2	Q1JQD7	M8J77_020474	0.653296	0.00307868	ANN02470	-0.296873	0.169066	DC_up	GO:0032324; P:molybdopterin cofactor biosynthetic process; IEA:Ensembl
cluster7470	2	Q06441	M8J77_005922	-3.2018	4.39594e-18	ANN02471	-4.71966	1.95197e-34	DC_down_BC_down	GO:0006986; P:response to unfolded protein; IEA:UniProtKB-KW
cluster9036	2	Q0P5A5	M8J77_024771	0.653296	0.00307868	ANN02472	1.30355	1.22331e-07	DC_up_BC_up	GO:0006355; P:regulation of transcription, DNA-templated; IEA:Ensembl
cluster8453	2	N/A	M8J77_010662	0.690808	0.216043	ANN02484	4.83909	6.55215e-36	BC_up	N/A
cluster4426	2	Q3SZ87	M8J77_012807	-0.321515	0.140871	ANN02485	-1.14022	1.56952e-06	BC_down	GO:0006614; P:SRP-dependent cotranslational protein targeting to membrane; IEA:InterPro
cluster6375	2	Q8C0P0	M8J77_006515	1.32936	0.00145411	ANN02486	2.94895	9.54207e-19	DC_up_BC_up	GO:0051726; P:regulation of cell cycle; ISO:MGI
cluster5135	2	Q8TEQ8	M8J77_013957	-0.656954	0.079617	ANN02489	-0.676999	5.87039e-05	BC_down	GO:0006506; P:GPI anchor biosynthetic process; ISS:UniProtKB
cluster4423	2	Q712K3	M8J77_018366	-0.44304	0.122284	ANN02496	0.156773	0.587659		GO:0006511; P:ubiquitin-dependent protein catabolic process; IBA:GO_Central
cluster7585	2	Q9W3J8	M8J77_011406	#N/A	#N/A	ANN02497	-0.954924	0.00285361	BC_down	GO:0003352; P:regulation of cilium movement; IBA:GO_Central
cluster8346	2	Q0EEE2	M8J77_001841	-2.07619	2.63085e-14	ANN02498	-0.954924	0.00285361	DC_down_BC_down	GO:0097225; C:sperm midpiece; IDA:MGI
cluster4891	2	O54967	M8J77_006242	-0.436677	0.0746212	ANN02500	-0.28225	0.024569		GO:0007286; P:spermatid development; IGI:UniProtKB
cluster8279	2	Q9VUW9	M8J77_002613	-1.84033	2.48628e-10	ANN02503	-5.51428	1.89072e-17	DC_down_BC_down	GO:0016079; P:synaptic vesicle exocytosis; IMP:FlyBase
cluster3473	2	Q9CZK6	M8J77_019726	#N/A	#N/A	ANN02504	#N/A	#N/A		N/A
cluster6137	2	Q4V872	M8J77_022946	-1.17529	0.000151556	ANN02505	-0.578896	0.00078453	DC_down	GO:0007275; P:multicellular organism development; IEA:UniProtKB-KW
cluster6784	2	P24540	M8J77_013825	5.33466	0.00159187	ANN02520	7.51926	1.96482e-05	DC_up_BC_up	GO:0003998; F:acylphosphatase activity; IBA:GO_Central
cluster4287	2	Q9Y296	M8J77_016254	0.869555	5.14455e-05	ANN02527	-0.146225	0.653835	DC_up	GO:0006888; P:ER to Golgi vesicle-mediated transport; IBA:GO_Central
cluster7424	2	Q8CIV2	M8J77_007710	0.49771	0.0200778	ANN02528	-0.129689	0.406008		GO:0034976; P:response to endoplasmic reticulum stress; IMP:UniProtKB
cluster4086	2	Q8WZA2	M8J77_006440	1.67824	2.90693e-10	ANN02530	-1.72337	3.64318e-06	DC_up_BC_down	GO:0007264; P:small GTPase mediated signal transduction; IEA:InterPro
cluster9103	2	Q32M08	M8J77_015514	-0.379375	0.478694	ANN02537	0.652023	8.80886e-07	BC_up	GO:0017150; F:tRNA dihydrouridine synthase activity; IBA:GO_Central
cluster4634	2	Q9BRX9	M8J77_003102	0.281638	0.277782	ANN02538	0.652023	8.80886e-07	BC_up	GO:0000375; P:RNA splicing, via transesterification reactions; IDA:UniProtKB
cluster5884	2	N/A	M8J77_025112	0.087169	0.73108	ANN02539	#N/A	#N/A		N/A
cluster4600	2	A4FVJ7	M8J77_012670	-0.281414	0.247022	ANN02541	0.288999	0.0728638		GO:0003723; F:RNA binding; IEA:UniProtKB-KW
cluster4353	2	Q90ZL2	M8J77_024905	1.58637	3.40859e-12	ANN02542	3.20421	1.98453e-125	DC_up_BC_up	GO:0008270; F:zinc ion binding; ISS:UniProtKB
cluster7222	2	A3QJU3	M8J77_011658	-0.0722875	0.787372	ANN02544	-0.928267	2.49516e-11	BC_down	GO:0006744; P:ubiquinone biosynthetic process; ISS:UniProtKB
cluster3218	2	A9X4T1	M8J77_003431	-0.148388	0.550341	ANN02551	0.39209	0.0033567		GO:0006325; P:chromatin organization; IEA:UniProtKB-KW
cluster8300	2	Q9DCA2	M8J77_016611	0.0489799	0.857259	ANN02552	-0.540189	0.0475149		GO:0006412; P:translation; IBA:GO_Central
cluster6770	2	Q9W1A4	M8J77_020937	0.279204	0.2078	ANN02561	0.246359	0.281235		GO:0015031; P:protein transport; IMP:UniProtKB
cluster6038	2	Q8IR45	M8J77_006583	0.74552	0.0215997	ANN02562	0.629168	8.37237e-05	DC_up_BC_up	GO:0005765; C:lysosomal membrane; IEA:UniProtKB-SubCell
cluster4367	2	Q16VD3	M8J77_015945	0.574822	0.00799005	ANN02565	0.174472	0.65087		GO:0007620; P:copulation; ISS:UniProtKB
cluster3715	2	Q14118	M8J77_023062	1.11584	7.74587e-07	ANN02573	-1.17474	9.26001e-20	DC_up_BC_down	GO:0043403; P:skeletal muscle tissue regeneration; IEA:Ensembl
cluster7095	2	N/A	M8J77_003631	6.87344	1.49217e-06	ANN02575	7.10782	4.63613e-07	DC_up_BC_up	N/A
cluster5627	2	N/A	M8J77_024303	-4.04375	0.000201053	ANN02576	-2.50031	1.59758e-19	DC_down_BC_down	N/A
cluster6059	2	P91685	M8J77_017667	-3.07998	0.000585874	ANN02577	-2.48444	1.50585e-18	DC_down_BC_down	GO:0072553; P:terminal button organization; IMP:FlyBase
cluster7290	2	N/A	M8J77_026570	5.62323	0.00591394	ANN02585	8.6676	1.78879e-07	DC_up_BC_up	N/A
cluster9222	2	Q9VUC6	M8J77_015180	0.90135	0.00402414	ANN02587	-0.367873	0.0328845	DC_up	GO:0016318; P:ommatidial rotation; IMP:FlyBase
cluster4751	2	Q8VCE1	M8J77_002248	-1.44073	9.38149e-07	ANN02589	0.121777	0.57504	DC_down	GO:0006890; P:retrograde vesicle-mediated transport, Golgi to ER; IBA:GO_Central
cluster7155	2	Q9NB33	M8J77_008829	-0.00491233	0.993532	ANN02590	-1.04642	0.0127926	BC_down	GO:0006412; P:translation; IEA:InterPro
cluster7017	2	Q27245	M8J77_021396	1.60483	9.20947e-13	ANN02591	-1.89719	8.58288e-06	DC_up_BC_down	GO:0008235; F:metalloexopeptidase activity; IEA:InterPro
cluster6804	2	Q6ZQ88	M8J77_002851	0.314473	0.169311	ANN02593	-1.40178	4.95695e-30	BC_down	GO:0006357; P:regulation of transcription by RNA polymerase II; ISS:UniProtKB
cluster8407	2	Q9GM70	M8J77_016782	-3.10557	0.00271569	ANN02600	-4.99157	1.1869e-44	DC_down_BC_down	GO:2000377; P:regulation of reactive oxygen species metabolic process; ISS:UniProtKB
cluster8699	2	B7Z031	M8J77_021002	-0.0105771	0.975542	ANN02602	-1.33205	9.21773e-05	BC_down	GO:0005886; C:plasma membrane; IEA:UniProtKB-SubCell
cluster7535	2	Q5RGQ2	M8J77_024108	0.087169	0.73108	ANN02603	0.831642	0.00614665	BC_up	GO:0006355; P:regulation of transcription, DNA-templated; IBA:GO_Central
cluster4822	2	B0W517	M8J77_006183	0.548344	0.00973123	ANN02605	0.657109	0.00387779	BC_up	GO:0000463; P:maturation of LSU-rRNA from tricistronic rRNA transcript (SSU-rRNA, 58S rRNA, LSU-rRNA); ISS:UniProtKB
cluster6447	2	O95251	M8J77_007748	0.00796219	0.984841	ANN02607	0.513681	0.00141577		GO:0031098; P:stress-activated protein kinase signaling cascade; IDA:CAFA
cluster6736	2	Q9CZU3	M8J77_020990	-0.0136919	0.961428	ANN02615	1.14774	6.28118e-07	BC_up	GO:0006364; P:rRNA processing; ISS:UniProtKB
cluster6493	2	Q9CZU3	M8J77_008182	-0.0136919	0.961428	ANN02617	1.14774	6.28118e-07	BC_up	GO:0006364; P:rRNA processing; ISS:UniProtKB
cluster3722	2	Q9VJ38	M8J77_009946	-0.546984	0.0369592	ANN02624	-0.149308	0.320014		GO:0006412; P:translation; ISS:FlyBase
cluster3949	2	Q9DE46	M8J77_017525	0.149898	0.563337	ANN02625	2.35896	1.30281e-40	BC_up	GO:0006272; P:leading strand elongation; ISS:UniProtKB
cluster3907	2	Q9Y462	M8J77_021454	-2.00771	0.000392969	ANN02628	-2.00152	6.5451e-09	DC_down_BC_down	GO:0045893; P:positive regulation of transcription, DNA-templated; IMP:UniProtKB
cluster5080	2	A2RRP1	M8J77_018455	0.423237	0.0509398	ANN02634	1.53501	5.77153e-29	BC_up	GO:0006890; P:retrograde vesicle-mediated transport, Golgi to ER; IMP:UniProtKB
cluster8879	2	P54357	M8J77_005668	-0.812462	0.000648079	ANN02637	-3.01007	2.08436e-13	DC_down_BC_down	GO:0030048; P:actin filament-based movement; IDA:FlyBase
cluster7357	2	Q13472	M8J77_025893	0.340077	0.321631	ANN02645	2.84471	4.20792e-25	BC_up	GO:0032042; P:mitochondrial DNA metabolic process; IMP:UniProtKB
cluster6311	2	Q9UHD2	M8J77_006459	-0.520127	0.0548456	ANN02649	0.795089	8.03552e-09	BC_up	GO:0016032; P:viral process; IEA:UniProtKB-KW
cluster4986	2	O43312	M8J77_010781	-0.974065	3.51131e-05	ANN02650	0.741262	0.000326211	DC_down_BC_up	GO:0007169; P:transmembrane receptor protein tyrosine kinase signaling pathway; TAS:UniProtKB
cluster4125	2	O15945	M8J77_003986	-0.347071	0.192457	ANN02658	0.357098	0.0107796		GO:0006355; P:regulation of transcription, DNA-templated; IDA:FlyBase
cluster8706	2	N/A	M8J77_012458	-2.27179	7.37122e-10	ANN02668	-2.2849	8.9745e-08	DC_down_BC_down	N/A
cluster6848	2	P15330	M8J77_015957	-1.35799	2.52292e-07	ANN02669	-0.851856	2.15634e-06	DC_down_BC_down	GO:0007419; P:ventral cord development; NAS:FlyBase
cluster4704	2	Q3THG9	M8J77_018195	5.14801	1.10364e-55	ANN02670	2.53636	7.14683e-35	DC_up_BC_up	GO:0006450; P:regulation of translational fidelity; IDA:MGI
cluster6732	2	N/A	M8J77_020366	0.256922	0.407884	ANN02671	0.570088	5.54097e-06		N/A
cluster6345	2	Q7PIR5	M8J77_008396	4.6729	2.05777e-69	ANN02675	5.1975	2.14301e-67	DC_up_BC_up	GO:0015771; P:trehalose transport; IDA:UniProtKB
cluster6333	2	Q9NUQ8	M8J77_010560	0.133711	0.56479	ANN02676	1.03016	7.41447e-10	BC_up	GO:0051607; P:defense response to virus; IEA:UniProtKB-KW
cluster5295	2	N/A	M8J77_016615	0.08356	0.82319	ANN02679	-0.919262	1.49999e-05	BC_down	N/A
cluster3189	2	F1MN90	M8J77_023023	-4.07626	6.13483e-15	ANN02682	-1.10911	6.17869e-05	DC_down_BC_down	GO:0034389; P:lipid droplet organization; ISS:AgBase
cluster6170	2	Q9VKH0	M8J77_020455	3.92278	3.03684e-52	ANN02683	1.00888	8.89124e-13	DC_up_BC_up	GO:0015031; P:protein transport; IEA:UniProtKB-KW
cluster6487	2	Q696W0	M8J77_012380	-1.8073	6.71938e-07	ANN02687	-2.7215	3.47518e-05	DC_down_BC_down	GO:0007517; P:muscle organ development; ISS:ZFIN
cluster5599	2	Q9DCM4	M8J77_007244	0.0211256	0.974443	ANN02697	2.12063	3.6314e-45	BC_up	GO:2000582; P:positive regulation of ATP-dependent microtubule motor activity, plus-end-directed; IBA:GO_Central
cluster8460	2	Q66KV4	M8J77_016614	0.227602	0.396301	ANN02698	0.160464	0.447544		GO:0003677; F:DNA binding; IEA:UniProtKB-KW
cluster7441	2	Q9W3M3	M8J77_003466	-0.0811101	0.763934	ANN02699	0.888649	0.000342881	BC_up	GO:0071596; P:ubiquitin-dependent protein catabolic process via the N-end rule pathway; IBA:GO_Central
cluster4158	2	N/A	M8J77_023933	-1.16701	0.00890945	ANN02707	-2.67324	2.07713e-33	DC_down_BC_down	N/A
cluster8236	2	Q5ZM55	M8J77_013463	3.9743	3.46733e-34	ANN02710	-0.821439	1.40395e-09	DC_up_BC_down	GO:2000001; P:regulation of DNA damage checkpoint; ISS:UniProtKB
cluster6352	2	P13804	M8J77_017247	0.785479	0.000722928	ANN02711	-0.162945	0.285443	DC_up	GO:0033539; P:fatty acid beta-oxidation using acyl-CoA dehydrogenase; IDA:UniProtKB
cluster5700	2	N/A	M8J77_015737	1.01863	1.17247e-05	ANN02712	1.61121	5.51909e-34	DC_up_BC_up	N/A
cluster7045	2	N/A	M8J77_017460	-3.01423	6.36354e-15	ANN02713	-4.2783	1.23276e-12	DC_down_BC_down	N/A
cluster3693	2	Q9NWZ3	M8J77_016525	-1.7695	2.081e-15	ANN02723	-0.876024	1.40621e-06	DC_down_BC_down	GO:0002224; P:toll-like receptor signaling pathway; TAS:UniProtKB
cluster4683	2	O74319	M8J77_019258	0.222002	0.421199	ANN02728	2.1691	2.34284e-29	BC_up	GO:0006367; P:transcription initiation from RNA polymerase II promoter; IC:PomBase
cluster7656	2	Q9Y6W3	M8J77_023554	-1.7695	2.081e-15	ANN02731	-0.288822	0.0228817	DC_down	GO:0097264; P:self proteolysis; IDA:UniProtKB
cluster7514	2	P12080	M8J77_003164	-3.03214	4.67085e-25	ANN02738	-2.40204	7.97934e-12	DC_down_BC_down	GO:0007419; P:ventral cord development; IMP:FlyBase
cluster3868	2	Q64343	M8J77_021067	-1.69444	6.11449e-06	ANN02752	-2.67832	9.68723e-41	DC_down_BC_down	GO:0055085; P:transmembrane transport; IBA:GO_Central
cluster8318	2	N/A	M8J77_021716	-1.55882	0.000140937	ANN02754	-1.4129	1.10644e-23	DC_down_BC_down	N/A
cluster8458	2	Q8SZ16	M8J77_011739	-0.0482526	0.846357	ANN02755	-1.01414	2.1137e-13	BC_down	GO:0006105; P:succinate metabolic process; IMP:FlyBase
cluster4946	2	Q9U4G1	M8J77_007228	-2.30908	1.91698e-15	ANN02770	-2.6336	1.61795e-22	DC_down_BC_down	GO:0045467; P:R7 cell development; IMP:FlyBase
cluster6638	2	Q5RGJ6	M8J77_007138	0.667892	0.00920031	ANN02771	-5.02824	3.02416e-22	DC_up_BC_down	GO:0006887; P:exocytosis; IBA:GO_Central
cluster3682	2	P35501	M8J77_024787	0.43107	0.0895409	ANN02772	0.10444	0.739961		GO:0052689; F:carboxylic ester hydrolase activity; IEA:UniProtKB-KW
cluster6079	2	P91685	M8J77_004975	-2.03085	1.00429e-09	ANN02773	-2.10695	1.56625e-08	DC_down_BC_down	GO:0072553; P:terminal button organization; IMP:FlyBase
cluster5856	2	P0C6F1	M8J77_011995	1.70001	2.98361e-09	ANN02785	4.59859	5.90598e-64	DC_up_BC_up	GO:0007018; P:microtubule-based movement; IBA:GO_Central
cluster8687	2	Q6P656	M8J77_001169	4.60026	0.000810546	ANN02789	7.58419	0.0220008	DC_up_BC_up	N/A
cluster5852	2	Q13033	M8J77_021283	0.272075	0.268529	ANN02794	1.17809	5.89748e-05	BC_up	GO:0032355; P:response to estradiol; ISS:UniProtKB
cluster5820	2	N/A	M8J77_025310	-0.196552	0.444173	ANN02796	-0.862399	3.84389e-05	BC_down	N/A
cluster4466	2	Q8WVM0	M8J77_015829	-0.196552	0.444173	ANN02797	-0.862399	3.84389e-05	BC_down	GO:0000154; P:rRNA modification; TAS:Reactome
cluster6987	2	Q9VP22	M8J77_009161	0.307665	0.157114	ANN02839	0.167133	0.40859		GO:0006368; P:transcription elongation from RNA polymerase II promoter; IBA:GO_Central
cluster4066	2	Q5NVF6	M8J77_026546	4.60869	9.09807e-58	ANN02841	-0.671111	3.77322e-05	DC_up_BC_down	GO:0001501; P:skeletal system development; IEA:Ensembl
cluster4100	2	O14681	M8J77_026420	4.60869	9.09807e-58	ANN02842	-0.864544	8.40135e-13	DC_up_BC_down	GO:0030308; P:negative regulation of cell growth; IDA:MGI
cluster5113	2	Q6P5F9	M8J77_018373	0.467221	0.031435	ANN02843	1.04031	0.003768	BC_up	GO:0042254; P:ribosome biogenesis; ISO:MGI
cluster7200	2	Q5R439	M8J77_000344	0.127673	0.708885	ANN02846	-1.35825	0.00177893	BC_down	GO:0006869; P:lipid transport; IEA:UniProtKB-KW
cluster8733	2	Q9VL06	M8J77_025135	0.225425	0.362646	ANN02850	0.510858	0.153166		GO:0006511; P:ubiquitin-dependent protein catabolic process; ISS:FlyBase
cluster3780	2	N/A	M8J77_022456	0.711913	0.00605697	ANN02856	1.43587	7.2926e-16	DC_up_BC_up	N/A
cluster4262	2	A2VEI2	M8J77_012962	-1.06485	3.56517e-06	ANN02858	-1.07495	1.48855e-17	DC_down_BC_down	GO:0051561; P:positive regulation of mitochondrial calcium ion concentration; ISS:UniProtKB
cluster4406	2	A2VEI2	M8J77_010506	-1.06485	3.56517e-06	ANN02859	-1.07495	1.48855e-17	DC_down_BC_down	GO:0051561; P:positive regulation of mitochondrial calcium ion concentration; ISS:UniProtKB
cluster5069	2	N/A	M8J77_017380	-1.86221	0.00324978	ANN02860	-2.91236	1.60949e-53	DC_down_BC_down	N/A
cluster8477	2	Q9QXL1	M8J77_005760	-0.514747	0.0528463	ANN02875	0.682725	0.00470051	BC_up	GO:0007018; P:microtubule-based movement; IBA:GO_Central
cluster4587	2	Q9VKY1	M8J77_002099	-0.867116	9.12984e-05	ANN02883	-3.40602	6.98442e-114	DC_down_BC_down	GO:0007476; P:imaginal disc-derived wing morphogenesis; IMP:FlyBase
cluster4920	2	O88696	M8J77_020929	-0.867116	9.12984e-05	ANN02890	0.461193	0.0365931	DC_down	GO:0051603; P:proteolysis involved in cellular protein catabolic process; ISS:UniProtKB
cluster8115	2	B3EX61	M8J77_021365	0.518233	0.0762423	ANN02979	1.42373	2.46056e-22	BC_up	GO:0048015; P:phosphatidylinositol-mediated signaling; IEA:InterPro
cluster8669	2	Q9UEB7	M8J77_006442	0.394783	0.0639381	ANN02983	1.28148	1.11831e-17	BC_up	GO:0070914; P:UV-damage excision repair; IDA:UniProtKB
cluster4520	2	Q8ITC9	M8J77_008625	-8.15231	7.77572e-13	ANN02993	#N/A	#N/A	DC_down	GO:0070328; P:triglyceride homeostasis; IMP:FlyBase
cluster3356	2	Q8T062	M8J77_020076	0.0958295	0.782932	ANN03000	1.31545	3.60844e-11	BC_up	GO:0006508; P:proteolysis; IDA:FlyBase
cluster4912	2	Q04656	M8J77_013190	2.21898	2.04529e-13	ANN03007	0.211597	0.38626	DC_up	GO:0006568; P:tryptophan metabolic process; ISS:UniProtKB
cluster8315	2	P23378	M8J77_018024	3.09856	2.61394e-13	ANN03010	1.22711	0.000769395	DC_up_BC_up	GO:0036255; P:response to methylamine; ISS:UniProtKB
cluster8710	2	Q562B5	M8J77_001409	2.21898	2.04529e-13	ANN03015	-0.999787	5.26475e-15	DC_up_BC_down	GO:0043547; P:positive regulation of GTPase activity; ISS:UniProtKB
cluster8916	2	Q86TB9	M8J77_023764	-0.59422	0.0313213	ANN03016	0.0738863	0.532119	DC_down	GO:0043928; P:exonucleolytic nuclear-transcribed mRNA catabolic process involved in deadenylation-dependent decay; TAS:Reactome
cluster3257	2	Q9JHG1	M8J77_017315	0.702368	0.0940619	ANN03017	0.0738863	0.532119		GO:0006506; P:GPI anchor biosynthetic process; IMP:MGI
cluster3825	2	Q95334	M8J77_014999	1.22419	3.13013e-08	ANN03019	1.25662	7.36056e-08	DC_up_BC_up	GO:0003081; P:regulation of systemic arterial blood pressure by renin-angiotensin; ISS:UniProtKB
cluster8858	2	Q6GM29	M8J77_008961	-0.262923	0.230577	ANN03020	0.0187946	0.925548		GO:0046856; P:phosphatidylinositol dephosphorylation; ISS:UniProtKB
cluster3884	2	Q6US81	M8J77_021776	-4.95478	9.56706e-38	ANN03021	2.34518	1.64081e-30	DC_down_BC_up	GO:0042811; P:pheromone biosynthetic process; IMP:UniProtKB
cluster3284	2	Q1RMU3	M8J77_003841	-2.34782	1.15019e-08	ANN03026	-1.00433	0.0144326	DC_down_BC_down	GO:0018401; P:peptidyl-proline hydroxylation to 4-hydroxy-L-proline; IBA:GO_Central
cluster4791	2	P29981	M8J77_006478	3.69617	2.79571e-07	ANN03030	3.00609	5.58886e-07	DC_up_BC_up	GO:0005506; F:iron ion binding; IEA:InterPro
cluster6409	2	P17972	M8J77_014677	-2.8614	1.28115e-20	ANN03041	-1.56427	3.86728e-09	DC_down_BC_down	GO:0030431; P:sleep; IMP:FlyBase
cluster4190	2	Q5XIG0	M8J77_004993	8.24016	1.13165e-83	ANN03042	7.93361	1.10873e-132	DC_up_BC_up	GO:0046709; P:IDP catabolic process; IEA:Ensembl
cluster8605	2	P17972	M8J77_000309	-1.34312	0.000115086	ANN03045	-1.56427	3.86728e-09	DC_down_BC_down	GO:0030431; P:sleep; IMP:FlyBase
cluster4306	2	N/A	M8J77_011992	-0.916862	0.171473	ANN03046	-3.41415	2.90732e-12	BC_down	N/A
cluster4001	2	Q6P4Y6	M8J77_013298	0.459695	0.0565242	ANN03048	2.09503	3.85845e-27	BC_up	GO:0048009; P:insulin-like growth factor receptor signaling pathway; ISS:UniProtKB
cluster8381	2	P16989	M8J77_014336	0.0794667	0.774568	ANN03050	-0.610169	0.0225282	BC_down	GO:0007283; P:spermatogenesis; IEA:Ensembl
cluster9179	2	Q6YJI5	M8J77_015482	-0.140084	0.700379	ANN03053	0.277304	0.355543		GO:0008033; P:tRNA processing; IEA:UniProtKB-KW
cluster7022	2	F4ILR7	M8J77_015814	0.303893	0.173962	ANN03056	0.857836	8.28747e-07	BC_up	GO:0003723; F:RNA binding; IBA:GO_Central
cluster3764	2	O02858	M8J77_018940	2.61947	0.00259467	ANN03059	-0.227813	0.518919	DC_up	GO:0006636; P:unsaturated fatty acid biosynthetic process; ISS:UniProtKB
cluster5580	2	P36406	M8J77_016877	0.447262	0.0321182	ANN03070	0.483799	1.55777e-05		GO:0016032; P:viral process; IEA:UniProtKB-KW
cluster7366	2	Q9VJ79	M8J77_012978	0.0884763	0.766552	ANN03071	-0.757168	3.82283e-07	BC_down	GO:0007165; P:signal transduction; IEA:InterPro
cluster6420	2	Q09250	M8J77_023289	-0.160377	0.497276	ANN03089	0.356667	0.0121138		N/A
cluster5707	2	Q9D1H6	M8J77_007657	-0.160377	0.497276	ANN03090	-0.906522	1.72562e-12	BC_down	GO:0008284; P:positive regulation of cell proliferation; ISO:MGI
cluster4332	2	Q14679	M8J77_021895	-0.228957	0.534124	ANN03094	3.57808	7.43607e-59	BC_up	GO:0018095; P:protein polyglutamylation; ISS:UniProtKB
cluster6337	2	A6H730	M8J77_007942	0.290783	0.202743	ANN03095	1.35173	4.11762e-11	BC_up	GO:0006772; P:thiamine metabolic process; ISS:UniProtKB
cluster6967	2	Q8QZR3	M8J77_015027	-2.49709	0.000128098	ANN03118	-7.35168	6.29069e-11	DC_down_BC_down	GO:0006486; P:protein glycosylation; IDA:MGI
cluster6286	2	Q9UFF0	M8J77_019264	0.191583	0.44422	ANN03121	1.50032	1.23034e-09	BC_up	GO:0007283; P:spermatogenesis; ISS:UniProtKB
cluster3281	2	Q3UGF1	M8J77_007515	1.19122	0.0357192	ANN03165	4.9042	8.80113e-35	DC_up_BC_up	GO:0060831; P:smoothened signaling pathway involved in dorsal/ventral neural tube patterning; IMP:MGI
cluster8247	2	Q8N2G6	M8J77_014317	-2.79592	2.49206e-06	ANN03166	-8.36901	1.13448e-16	DC_down_BC_down	GO:0008270; F:zinc ion binding; IEA:InterPro
cluster4518	2	O43396	M8J77_026039	0.331038	0.128844	ANN03168	0.00332713	0.99388		GO:0045454; P:cell redox homeostasis; IEA:InterPro
cluster5741	2	Q00438	M8J77_005097	-1.11406	5.32599e-05	ANN03188	-1.64289	2.49132e-43	DC_down_BC_down	GO:0008380; P:RNA splicing; IEA:UniProtKB-KW
cluster4774	2	Q9V6U9	M8J77_003463	2.72103	7.529e-20	ANN03208	1.83523	8.895e-21	DC_up_BC_up	GO:0006631; P:fatty acid metabolic process; ISS:UniProtKB
cluster8317	2	O88354	M8J77_004617	-2.22491	1.86442e-08	ANN03224	-3.88169	1.80322e-34	DC_down_BC_down	GO:0016042; P:lipid catabolic process; IEA:UniProtKB-KW
cluster8208	2	Q91Z61	M8J77_014974	-8.05604	2.9062e-15	ANN03225	#N/A	#N/A	DC_down	GO:0007165; P:signal transduction; IEA:InterPro
cluster4618	2	Q24320	M8J77_013784	0.110444	0.694702	ANN03231	-0.246381	0.37368		GO:0006383; P:transcription by RNA polymerase III; IEA:GOC
cluster6950	2	N/A	M8J77_015348	-0.885741	0.431064	ANN03234	#N/A	#N/A		N/A
cluster4929	2	A0JNC4	M8J77_017669	1.32005	0.000184118	ANN03247	3.54447	3.42573e-23	DC_up_BC_up	GO:0042761; P:very long-chain fatty acid biosynthetic process; ISS:UniProtKB
cluster7012	2	N/A	M8J77_014345	-2.29166	1.96187e-11	ANN03250	0.629708	0.0761869	DC_down	N/A
cluster4593	2	N/A	M8J77_006418	-2.29166	1.96187e-11	ANN03256	7.37897	0.00132543	DC_down_BC_up	N/A
cluster8985	2	N/A	M8J77_001320	-2.29166	1.96187e-11	ANN03259	#N/A	#N/A	DC_down	N/A
cluster8624	2	Q9UIJ5	M8J77_013169	4.38607	0.0049009	ANN03260	7.59225	0.00013913	DC_up_BC_up	GO:0006612; P:protein targeting to membrane; IBA:GO_Central
cluster5026	2	Q27377	M8J77_025593	-4.50203	1.23074e-10	ANN03261	-5.89039	0.000418471	DC_down_BC_down	GO:0005576; C:extracellular region; ISM:FlyBase
cluster8207	2	N/A	M8J77_026510	5.52476	3.2164e-09	ANN03266	7.68882	0.00384467	DC_up_BC_up	N/A
cluster3384	2	Q9VPW8	M8J77_023130	-0.301475	0.371544	ANN03278	-1.37649	3.6317e-06	BC_down	GO:0007608; P:sensory perception of smell; IEA:UniProtKB-KW
cluster4173	2	Q6PML9	M8J77_021205	0.929216	5.1517e-05	ANN03279	0.194962	0.41671	DC_up	GO:0006829; P:zinc ion transport; IMP:UniProtKB
cluster4347	2	Q9NZN8	M8J77_020110	-0.123825	0.594313	ANN03280	0.0302326	0.836661		GO:0001829; P:trophectodermal cell differentiation; IEA:Ensembl
cluster4566	2	N/A	M8J77_010633	-2.38465	2.23325e-09	ANN03281	-4.08262	1.28312e-13	DC_down_BC_down	N/A
cluster5078	2	Q96T51	M8J77_019308	-0.544462	0.0123766	ANN03283	-0.606013	7.59812e-07	BC_down	GO:0030100; P:regulation of endocytosis; IPI:UniProtKB
cluster6937	2	Q9VYV5	M8J77_005481	-3.35847	0.00219058	ANN03284	-1.14557	0.0129037	DC_down_BC_down	GO:0018279; P:protein N-linked glycosylation via asparagine; ISS:UniProtKB
cluster6663	2	Q19269	M8J77_003662	#N/A	#N/A	ANN03295	#N/A	#N/A		GO:0008270; F:zinc ion binding; IEA:InterPro
cluster5778	2	Q7L099	M8J77_016481	-0.544462	0.0123766	ANN03296	-0.606013	7.59812e-07	BC_down	GO:2000114; P:regulation of establishment of cell polarity; ISS:UniProtKB
cluster7179	2	P25792	M8J77_013440	-1.20811	6.41401e-10	ANN03299	-1.79702	1.64776e-44	DC_down_BC_down	GO:0050790; P:regulation of catalytic activity; IEA:InterPro
cluster9007	2	P0C6A1	M8J77_004045	-2.89335	1.70892e-11	ANN03304	-6.22312	2.73322e-05	DC_down_BC_down	GO:0008643; P:carbohydrate transport; IEA:UniProtKB-KW
cluster8557	2	Q92982	M8J77_006663	-2.27388	1.46263e-10	ANN03310	-1.67325	1.27058e-24	DC_down_BC_down	GO:0042246; P:tissue regeneration; IEA:InterPro
cluster6183	2	Q9H0H0	M8J77_001572	0.238244	0.306899	ANN03313	0.864706	3.7242e-09	BC_up	GO:0042795; P:snRNA transcription by RNA polymerase II; TAS:Reactome
cluster7320	2	P50579	M8J77_005915	-0.386898	0.103916	ANN03314	0.790608	0.00677405	BC_up	GO:0022400; P:regulation of rhodopsin mediated signaling pathway; TAS:Reactome
cluster4065	2	N/A	M8J77_006690	-0.0709242	0.805029	ANN03316	-1.25834	5.65969e-05	BC_down	N/A
cluster4063	2	Q4R4T9	M8J77_002133	-0.850239	0.000301827	ANN03318	0.213007	0.188086	DC_down	GO:0015031; P:protein transport; IEA:UniProtKB-KW
cluster7096	2	Q8R4L0	M8J77_025073	-0.506575	0.0134328	ANN03321	-2.17062	2.38128e-25	BC_down	GO:0042110; P:T cell activation; IDA:MGI
cluster4762	2	Q9VCH5	M8J77_012553	-0.0135695	0.96029	ANN03322	-0.157509	0.221748		GO:0071733; P:transcriptional activation by promoter-enhancer looping; IMP:UniProtKB
cluster4146	2	Q3SYV4	M8J77_010481	-0.70059	0.00108821	ANN03325	-1.11429	0.000128732	DC_down_BC_down	GO:0045761; P:regulation of adenylate cyclase activity; IBA:GO_Central
cluster3788	2	Q9V438	M8J77_017121	0.356055	0.145738	ANN03327	1.02781	0.000512899	BC_up	GO:2000427; P:positive regulation of apoptotic cell clearance; IDA:FlyBase
cluster5954	2	Q5R7X2	M8J77_004102	-0.26427	0.254371	ANN03328	-0.345202	0.011521		GO:0006396; P:RNA processing; IEA:InterPro
cluster6566	2	Q6NYE2	M8J77_004293	-0.511996	0.0197544	ANN03330	1.13481	5.01587e-07	BC_up	GO:0001755; P:neural crest cell migration; IMP:UniProtKB
cluster6854	2	Q5ZL00	M8J77_015415	0.524503	0.00778567	ANN03331	0.328559	0.240466		GO:0034975; P:protein folding in endoplasmic reticulum; IBA:GO_Central
cluster8979	2	Q6NZ07	M8J77_022404	0.774429	0.028333	ANN03332	0.168197	0.150023	DC_up	GO:0009966; P:regulation of signal transduction; IDA:ZFIN
cluster8685	2	Q9BQP7	M8J77_020246	-2.77235	6.53305e-29	ANN03333	2.73114	7.07153e-15	DC_down_BC_up	GO:0000002; P:mitochondrial genome maintenance; IMP:UniProtKB
cluster6827	2	N/A	M8J77_002857	-0.833734	0.0498132	ANN03335	-1.08244	8.16901e-08	DC_down_BC_down	N/A
cluster8862	2	N/A	M8J77_022114	3.26111	3.55865e-08	ANN03339	7.43177	4.7299e-05	DC_up_BC_up	N/A
cluster6667	2	O55057	M8J77_009769	0.193051	0.617501	ANN03340	0.0913616	0.477728		GO:0007601; P:visual perception; IEA:UniProtKB-KW
cluster4069	2	Q9Z2A5	M8J77_003543	0.758413	0.00573223	ANN03343	1.75281	8.602e-35	DC_up_BC_up	GO:0016598; P:protein arginylation; IDA:MGI
cluster8581	2	Q08D64	M8J77_020325	0.462989	0.0843298	ANN03344	1.04918	5.28521e-14	BC_up	GO:0042626; F:ATPase activity, coupled to transmembrane movement of substances; IEA:InterPro
cluster4734	2	Q66HD0	M8J77_001418	0.398419	0.105409	ANN03346	0.245958	0.500915		GO:0030433; P:ubiquitin-dependent ERAD pathway; ISS:UniProtKB
cluster8712	2	Q4VCS5	M8J77_016658	0.192154	0.525164	ANN03347	-0.99049	1.30068e-07	BC_down	GO:0001570; P:vasculogenesis; IEA:Ensembl
cluster4098	2	Q6DEZ2	M8J77_012220	0.751303	0.0129253	ANN03351	-0.185105	0.411463	DC_up	GO:0003723; F:RNA binding; IEA:UniProtKB-KW
cluster8707	2	N/A	M8J77_013392	0.150429	0.60851	ANN03352	0.860624	0.471903		N/A
cluster8742	2	P32748	M8J77_014850	0.145634	0.523194	ANN03353	-1.28045	1.90964e-33	BC_down	GO:0009220; P:pyrimidine ribonucleotide biosynthetic process; IBA:GO_Central
cluster5598	2	B4MR74	M8J77_022724	0.152149	0.704243	ANN03357	0.225426	0.193776		GO:0045893; P:positive regulation of transcription, DNA-templated; ISS:UniProtKB
cluster7020	2	Q9VCA5	M8J77_003563	-0.651462	0.0351582	ANN03359	-0.171217	0.159737	DC_down	GO:0006432; P:phenylalanyl-tRNA aminoacylation; IDA:FlyBase
cluster6961	2	Q641Y2	M8J77_014252	-0.546752	0.0323777	ANN03380	-0.585146	0.120056		GO:0006979; P:response to oxidative stress; IEA:Ensembl
cluster7050	2	N/A	M8J77_016978	0.744267	0.0827944	ANN03382	0.522273	0.000104583		N/A
cluster8237	2	N/A	M8J77_002166	6.14429	2.04404e-42	ANN03385	#N/A	#N/A	DC_up	N/A
cluster3590	2	Q7KM13	M8J77_001105	-0.296677	0.738171	ANN03387	#N/A	#N/A		GO:0050767; P:regulation of neurogenesis; IBA:GO_Central
cluster5258	2	Q9NSN8	M8J77_021955	-3.74723	3.58448e-20	ANN03388	-3.05089	2.95138e-27	DC_down_BC_down	GO:0007154; P:cell communication; TAS:ProtInc
cluster3328	2	Q8VHK8	M8J77_021379	-1.01159	0.00724024	ANN03390	-4.70595	1.78846e-22	DC_down_BC_down	GO:0040008; P:regulation of growth; ISO:MGI
cluster3895	2	Q9CY45	M8J77_019256	0.251965	0.362231	ANN03391	0.763117	1.86026e-05	BC_up	GO:0018022; P:peptidyl-lysine methylation; ISS:UniProtKB
cluster6353	2	Q7JK24	M8J77_001084	-1.13795	0.00438297	ANN03392	0.141619	0.38888	DC_down	GO:0006487; P:protein N-linked glycosylation; IBA:GO_Central
cluster6882	2	Q58DG1	M8J77_010169	-0.181306	0.556392	ANN03393	-0.546631	0.000132074		GO:0035641; P:locomotory exploration behavior; IEA:Ensembl
cluster6016	2	Q69ZK9	M8J77_026393	-0.610715	0.00731187	ANN03394	-1.37526	7.33947e-17	DC_down_BC_down	GO:0001966; P:thigmotaxis; ISS:BHF-UCL
cluster4272	2	Q9D0I8	M8J77_015402	-0.333659	0.362543	ANN03395	-0.223673	0.150933		GO:0006364; P:rRNA processing; IBA:GO_Central
cluster4055	2	Q9WUH1	M8J77_018491	0.463508	0.0236054	ANN03396	0.0129441	0.951712		GO:0006890; P:retrograde vesicle-mediated transport, Golgi to ER; ISS:UniProtKB
cluster9018	2	N/A	M8J77_002899	0.364055	0.319779	ANN03397	#N/A	#N/A		N/A
cluster5839	2	O00487	M8J77_014720	0.127463	0.634343	ANN03398	0.262648	0.409164		GO:0006511; P:ubiquitin-dependent protein catabolic process; TAS:UniProtKB
cluster8970	2	Q91XL9	M8J77_017116	-1.88364	1.1459e-17	ANN03399	-5.01909	6.41357e-29	DC_down_BC_down	GO:0015248; F:sterol transporter activity; IBA:GO_Central
cluster5723	2	O18334	M8J77_019857	-0.00929978	0.978748	ANN03401	1.72583	4.4347e-31	BC_up	GO:0016192; P:vesicle-mediated transport; ISS:FlyBase
cluster6044	2	N/A	M8J77_024518	3.67721	9.82394e-23	ANN03402	-0.39751	0.0477526	DC_up	N/A
cluster5066	2	P04069	M8J77_017521	-2.27125	3.97106e-08	ANN03404	-3.25099	2.95035e-28	DC_down_BC_down	GO:0008270; F:zinc ion binding; IEA:InterPro
cluster8859	2	N/A	M8J77_013430	7.54963	3.33106e-55	ANN03405	3.55713	1.5288e-15	DC_up_BC_up	N/A
cluster5260	2	P23645	M8J77_015799	-1.10649	0.000292508	ANN03406	-0.118414	0.569742	DC_down	GO:0006833; P:water transport; IEA:GOC
cluster3252	2	P52034	M8J77_004633	0.268071	0.323968	ANN03407	-0.375705	0.199758		GO:0007525; P:somatic muscle development; IMP:FlyBase
cluster7679	2	P49915	M8J77_021246	0.457526	0.0228647	ANN03419	-0.52733	0.00136618		GO:0009168; P:purine ribonucleoside monophosphate biosynthetic process; TAS:Reactome
cluster7395	2	Q9UBZ9	M8J77_010176	0.185831	0.494475	ANN03420	-0.096229	0.619808		GO:0019985; P:translesion synthesis; TAS:Reactome
cluster4784	2	O16140	M8J77_023415	-0.122119	0.690216	ANN03421	0.897375	3.03987e-05	BC_up	GO:0006265; P:DNA topological change; IEA:InterPro
cluster9159	2	O54935	M8J77_000368	0.408613	0.110128	ANN03423	-0.125795	0.452942		GO:0000012; P:single strand break repair; IEA:InterPro
cluster3720	2	Q9NQZ2	M8J77_021619	5.67214	4.09444e-60	ANN03428	4.00064	1.1296e-22	DC_up_BC_up	GO:0006364; P:rRNA processing; TAS:Reactome
cluster4601	2	Q3B8E5	M8J77_018027	1.12829	0.00096765	ANN03429	5.12022	1.41091e-23	DC_up_BC_up	GO:0090266; P:regulation of mitotic cell cycle spindle assembly checkpoint; ISS:UniProtKB
cluster5745	2	A0AUP1	M8J77_025126	-0.277813	0.256481	ANN03430	-0.672062	0.0605325		N/A
cluster6288	2	Q6AYB3	M8J77_024725	0.0562638	0.889525	ANN03431	0.595889	0.00114141	BC_up	GO:0000389; P:mRNA 3'-splice site recognition; IBA:GO_Central
cluster8164	2	Q28199	M8J77_009503	-3.94359	1.78613e-18	ANN03432	-4.87314	4.61855e-86	DC_down_BC_down	GO:0021722; P:superior olivary nucleus maturation; IEA:Ensembl
cluster7751	2	Q28C33	M8J77_011332	-0.830214	0.0145579	ANN03433	-2.61951	7.95602e-15	DC_down_BC_down	GO:0006886; P:intracellular protein transport; IBA:GO_Central
cluster4524	2	N/A	M8J77_013758	0.268994	0.259753	ANN03437	0.670471	4.26566e-07	BC_up	N/A
cluster7056	2	Q9HFF2	M8J77_009795	-0.297148	0.448876	ANN03438	0.0910421	0.562457		GO:0008270; F:zinc ion binding; IEA:InterPro
cluster3873	2	Q9VD51	M8J77_020082	0.0462946	0.887527	ANN03439	0.278101	0.125407		GO:0008283; P:cell proliferation; IMP:FlyBase
cluster7625	2	O01367	M8J77_021651	-2.49315	5.30376e-10	ANN03440	-1.60906	4.39127e-11	DC_down_BC_down	GO:0007284; P:spermatogonial cell division; IMP:FlyBase
cluster7256	2	Q8MT80	M8J77_017769	-0.393506	0.0636576	ANN03441	0.281228	0.0480439		GO:0006506; P:GPI anchor biosynthetic process; ISS:UniProtKB
cluster6650	2	Q4GZT3	M8J77_000560	0.248179	0.417857	ANN03443	2.41525	1.76862e-42	BC_up	GO:0021510; P:spinal cord development; IEA:Ensembl
cluster6568	2	Q9UBN7	M8J77_026454	-0.193517	0.426203	ANN03444	2.5138	9.74151e-17	BC_up	GO:0043162; P:ubiquitin-dependent protein catabolic process via the multivesicular body sorting pathway; IEA:Ensembl
cluster4188	2	Q99983	M8J77_004304	-0.851733	0.000617091	ANN03445	-0.360368	0.00272075	DC_down	GO:0030500; P:regulation of bone mineralization; IEA:InterPro
cluster6866	2	Q3SWX9	M8J77_011029	0.204722	0.357489	ANN03446	-0.00732867	0.964068		GO:0007062; P:sister chromatid cohesion; IBA:GO_Central
cluster8689	2	O75362	M8J77_006126	-0.272794	0.220086	ANN03447	2.65011	8.04575e-33	BC_up	GO:0006351; P:transcription, DNA-templated; TAS:ProtInc
cluster5017	2	N/A	M8J77_012168	-4.72186	3.30751e-50	ANN03448	-5.48872	2.55347e-70	DC_down_BC_down	N/A
cluster4333	2	Q0P448	M8J77_014297	5.40319	1.79855e-18	ANN03450	6.3204	3.56156e-149	DC_up_BC_up	N/A
cluster8575	2	Q9VWN5	M8J77_013840	-3.24435	2.71031e-12	ANN03451	1.7018	1.19948e-36	DC_down_BC_up	GO:0036459; F:thiol-dependent ubiquitinyl hydrolase activity; IEA:UniProtKB-EC
cluster6249	2	N/A	M8J77_004866	-0.0382421	0.977348	ANN03453	#N/A	#N/A		N/A
cluster4905	2	Q9VIM5	M8J77_000643	0.03802	0.929664	ANN03454	-0.682868	1.09941e-07	BC_down	GO:0008360; P:regulation of cell shape; IMP:FlyBase
cluster7583	2	Q02978	M8J77_004818	0.343084	0.20492	ANN03455	-0.790554	6.42902e-08	BC_down	GO:0006094; P:gluconeogenesis; TAS:Reactome
cluster4656	2	N/A	M8J77_008334	8.34759	2.61257e-128	ANN03456	7.07485	1.26303e-21	DC_up_BC_up	N/A
cluster6921	2	Q60HG0	M8J77_021655	2.85868	5.74177e-17	ANN03457	0.182807	0.48777	DC_up	GO:0035269; P:protein O-linked mannosylation; ISS:UniProtKB
cluster5685	2	Q5BLF0	M8J77_019313	-0.0551096	0.879031	ANN03458	1.20849	3.43606e-09	BC_up	GO:0000055; P:ribosomal large subunit export from nucleus; IBA:GO_Central
cluster5271	2	Q5ZK47	M8J77_026023	0.521126	0.0798668	ANN03459	1.06913	3.70503e-14	BC_up	GO:0031098; P:stress-activated protein kinase signaling cascade; IBA:GO_Central
cluster8895	2	N/A	M8J77_022122	0.154689	0.687778	ANN03461	-0.0366355	0.798103		N/A
cluster5266	2	Q803S3	M8J77_020845	0.622139	0.0024279	ANN03462	0.673963	0.000501534	DC_up_BC_up	N/A
cluster4940	2	N/A	M8J77_005239	5.21838	1.65368e-10	ANN03467	8.96232	1.31809e-25	DC_up_BC_up	N/A
cluster6011	2	Q9VJ34	M8J77_022706	-0.133165	0.592689	ANN03468	0.483442	0.0655725		GO:0005737; C:cytoplasm; IBA:GO_Central
cluster3783	2	N/A	M8J77_010826	-0.735699	0.000242557	ANN03469	0.643764	4.51181e-06	DC_down_BC_up	N/A
cluster6762	2	P25228	M8J77_025428	-0.735699	0.000242557	ANN03470	-4.66067	1.1194e-136	DC_down_BC_down	GO:0016192; P:vesicle-mediated transport; IPI:FlyBase
cluster4308	2	N/A	M8J77_009596	-0.709588	0.0916362	ANN03474	0.159738	0.352844		N/A
cluster7637	2	Q8TCU5	M8J77_021294	-4.04805	2.38573e-26	ANN03475	-3.46454	1.91244e-74	DC_down_BC_down	GO:0045471; P:response to ethanol; IDA:UniProtKB
cluster4078	2	Q9VE04	M8J77_000259	-0.133165	0.592689	ANN03478	-0.982087	0.00172705	BC_down	GO:0006412; P:translation; ISS:UniProtKB
cluster4723	2	N/A	M8J77_014552	-0.133165	0.592689	ANN03479	-0.982087	0.00172705	BC_down	N/A
cluster4092	2	N/A	M8J77_015731	1.18591	0.000604169	ANN03481	5.08562	4.31351e-18	DC_up_BC_up	N/A
cluster8800	2	A4IHD2	M8J77_004718	-0.201439	0.450899	ANN03485	1.37395	1.56864e-08	BC_up	GO:0004386; F:helicase activity; IEA:UniProtKB-KW
cluster4360	2	Q8VCT9	M8J77_005826	0.0844614	0.791072	ANN03487	-0.903966	3.73216e-07	BC_down	GO:0007283; P:spermatogenesis; ISS:UniProtKB
cluster3962	2	B2GV50	M8J77_017021	0.268994	0.259753	ANN03492	0.483985	0.0220058		GO:0007286; P:spermatid development; ISS:UniProtKB
cluster3711	2	Q29S00	M8J77_015697	-3.44423	0.00120193	ANN03501	-3.27853	9.6361e-26	DC_down_BC_down	GO:0009925; C:basal plasma membrane; IEA:UniProtKB-SubCell
cluster5857	2	N/A	M8J77_019649	4.89498	0.00041536	ANN03502	7.27719	0.00082834	DC_up_BC_up	N/A
cluster8821	2	P91682	M8J77_019463	0.613192	0.158982	ANN03508	0.645969	0.172758		GO:0048100; P:wing disc anterior/posterior pattern formation; TAS:FlyBase
cluster4876	2	Q3UHA3	M8J77_007643	1.09465	7.74319e-05	ANN03509	0.84074	5.40875e-10	DC_up_BC_up	GO:0090659; P:walking behavior; IMP:MGI
cluster5120	2	Q9NPF2	M8J77_026527	-0.152027	0.712933	ANN03512	-3.27744	3.86964e-17	BC_down	GO:0007585; P:respiratory gaseous exchange; IEA:Ensembl
cluster4135	2	P91875	M8J77_024881	-0.0926698	0.708674	ANN03518	-0.0914065	0.529824		GO:0006360; P:transcription by RNA polymerase I; IEA:GOC
cluster4795	2	Q9Y466	M8J77_021267	-1.15302	0.392946	ANN03524	#N/A	#N/A		GO:0007601; P:visual perception; IEA:Ensembl
cluster5082	2	A2BFP5	M8J77_019176	-0.0484172	0.870659	ANN03525	-0.287224	0.0464893		GO:1990573; P:potassium ion import across plasma membrane; IBA:GO_Central
cluster8562	2	Q503Y4	M8J77_019275	-0.0779846	0.785594	ANN03526	0.697127	4.24151e-08	BC_up	GO:0032526; P:response to retinoic acid; IBA:GO_Central
cluster6589	2	P56389	M8J77_011444	-0.0779846	0.785594	ANN03527	0.697127	4.24151e-08	BC_up	GO:0051289; P:protein homotetramerization; ISS:UniProtKB
cluster4468	2	Q8NI36	M8J77_019811	0.600139	0.0299472	ANN03528	0.658209	6.21852e-07	DC_up_BC_up	GO:0007601; P:visual perception; IEA:UniProtKB-KW
cluster7106	2	P41938	M8J77_025174	0.304578	0.172286	ANN03529	-0.259057	0.093904		GO:0006635; P:fatty acid beta-oxidation; IEA:UniProtKB-UniPathway
cluster4899	2	N/A	M8J77_010966	0.314227	0.42754	ANN03530	3.94006	7.26233e-68	BC_up	N/A
cluster3298	2	Q6A078	M8J77_021378	0.314227	0.42754	ANN03531	3.94006	7.26233e-68	BC_up	GO:0060041; P:retina development in camera-type eye; IMP:MGI
cluster8610	2	Q9CZ15	M8J77_023986	0.301671	0.338935	ANN03532	1.59366	1.07152e-07	BC_up	GO:0001833; P:inner cell mass cell proliferation; IMP:MGI
cluster9064	2	N/A	M8J77_007706	0.661504	0.103453	ANN03533	1.39016	3.23512e-08	BC_up	N/A
cluster8234	2	P45842	M8J77_001675	-0.178472	0.624654	ANN03534	-0.930594	0.0190725	BC_down	GO:0006412; P:translation; IEA:InterPro
cluster8414	2	O89116	M8J77_000830	1.50283	4.6706e-10	ANN03535	1.54346	1.64663e-20	DC_up_BC_up	GO:0050882; P:voluntary musculoskeletal movement; ISO:MGI
cluster8189	2	Q05438	M8J77_007486	-0.0386416	0.89181	ANN03537	-1.48615	5.56607e-29	BC_down	GO:0007179; P:transforming growth factor beta receptor signaling pathway; IBA:GO_Central
cluster6366	2	Q5TFE4	M8J77_002814	1.28574	7.18773e-07	ANN03538	1.19831	1.23455e-12	DC_up_BC_up	GO:0046872; F:metal ion binding; IEA:UniProtKB-KW
cluster5094	2	Q94901	M8J77_001279	-0.0266459	0.933349	ANN03539	-0.471901	0.0292734		GO:0045995; P:regulation of embryonic development; IMP:FlyBase
cluster5867	2	N/A	M8J77_008905	-0.0266459	0.933349	ANN03540	-0.471901	0.0292734		N/A
cluster3290	2	Q9VCA2	M8J77_018566	-2.95438	1.39508e-07	ANN03541	-3.57438	1.76092e-40	DC_down_BC_down	GO:0006811; P:ion transport; IEA:UniProtKB-KW
cluster4654	2	Q6WV17	M8J77_010088	1.66764	1.05988e-14	ANN03544	0.324848	0.340715	DC_up	GO:0006486; P:protein glycosylation; IEA:UniProtKB-UniPathway
cluster6522	2	N/A	M8J77_012792	-3.11566	0.000423517	ANN03545	-2.28528	3.08804e-29	DC_down_BC_down	N/A
cluster8518	2	N/A	M8J77_017530	0.259956	0.266403	ANN03549	1.48427	1.82672e-21	BC_up	N/A
cluster4852	2	Q2KIA4	M8J77_015984	0.537293	0.212872	ANN03551	6.92672	4.61492e-07	BC_up	GO:0006636; P:unsaturated fatty acid biosynthetic process; ISS:UniProtKB
cluster5640	2	Q6US81	M8J77_007425	-2.87144	4.45885e-08	ANN03552	-4.22506	8.70557e-48	DC_down_BC_down	GO:0042811; P:pheromone biosynthetic process; IMP:UniProtKB
cluster5051	2	P50464	M8J77_002346	-0.239219	0.301481	ANN03553	0.359242	0.252914		GO:0050954; P:sensory perception of mechanical stimulus; IMP:WormBase
cluster4834	2	Q0R4F1	M8J77_015084	1.03974	0.0249209	ANN03556	0.465978	0.00593573	DC_up	GO:0000723; P:telomere maintenance; IEA:InterPro
cluster4403	2	Q9UPY6	M8J77_012984	-0.304702	0.216532	ANN03558	-0.837847	2.0137e-13	BC_down	GO:0008360; P:regulation of cell shape; IMP:UniProtKB
cluster9118	2	Q6AYS7	M8J77_013102	-0.483676	0.0339083	ANN03559	-0.847752	2.14113e-07	BC_down	GO:0030163; P:protein catabolic process; TAS:RGD
cluster8915	2	N/A	M8J77_004789	-1.85929	1.74416e-05	ANN03561	1.07617	0.00321648	DC_down_BC_up	N/A
cluster3969	2	N/A	M8J77_025915	-3.19503	3.0621e-23	ANN03564	-1.75318	1.99971e-36	DC_down_BC_down	N/A
cluster9205	2	A0JMH2	M8J77_005147	0.894524	0.236846	ANN03565	-1.43795	7.50485e-20	BC_down	GO:0005576; C:extracellular region; IEA:UniProtKB-SubCell
cluster5961	2	P51650	M8J77_019161	0.596442	0.00413047	ANN03566	-1.43795	7.50485e-20	DC_up_BC_down	GO:0006105; P:succinate metabolic process; IDA:RGD
cluster8724	2	Q6TGY8	M8J77_011607	0.56097	0.00590241	ANN03568	-0.519948	0.00343669		GO:0034975; P:protein folding in endoplasmic reticulum; IBA:GO_Central
cluster4870	2	Q6GPV5	M8J77_017366	0.00704818	0.988686	ANN03570	-0.32119	0.00673949		GO:0016567; P:protein ubiquitination; IEA:UniProtKB-UniPathway
cluster8660	2	Q6DEY1	M8J77_008638	-0.202803	0.35943	ANN03573	0.720798	0.0112163	BC_up	GO:0008380; P:RNA splicing; IEA:UniProtKB-KW
cluster7310	2	Q9NYJ8	M8J77_002474	-0.672525	0.00650466	ANN03574	0.619223	0.000179563	DC_down_BC_up	GO:0050852; P:T cell receptor signaling pathway; TAS:Reactome
cluster3622	2	Q7TQA3	M8J77_018512	-0.344554	0.277428	ANN03575	-1.29499	5.71781e-08	BC_down	GO:0042572; P:retinol metabolic process; ISO:MGI
cluster8578	2	G9CGD6	M8J77_014226	-0.113586	0.683242	ANN03577	-0.904874	2.51501e-10	BC_down	GO:0009966; P:regulation of signal transduction; IEA:InterPro
cluster9273	2	A4II15	M8J77_016563	0.534521	0.0790834	ANN03578	-1.21215	1.19567e-13	BC_down	GO:0005634; C:nucleus; IBA:GO_Central
cluster7219	2	Q9TVP3	M8J77_024642	-1.70458	2.03917e-09	ANN03579	-3.85544	7.9792e-106	DC_down_BC_down	GO:0006457; P:protein folding; ISS:FlyBase
cluster6893	2	Q6ZUJ8	M8J77_021964	0.9044	0.000147856	ANN03581	-0.972272	1.1333e-05	DC_up_BC_down	GO:0034162; P:toll-like receptor 9 signaling pathway; ISS:UniProtKB
cluster9095	2	N/A	M8J77_016648	-1.5527	0.0167365	ANN03582	-2.6949	6.25053e-37	DC_down_BC_down	N/A
cluster4054	2	P0C6B8	M8J77_003172	-1.51585	4.08139e-05	ANN03584	-4.12514	2.96489e-20	DC_down_BC_down	GO:0007155; P:cell adhesion; IEA:UniProtKB-KW
cluster5835	2	N/A	M8J77_019759	0.572262	0.0622061	ANN03597	2.99147	9.43393e-15	BC_up	N/A
cluster4651	2	Q29451	M8J77_018558	1.08111	0.0190512	ANN03600	-1.25801	1.50538e-21	DC_up_BC_down	GO:0006517; P:protein deglycosylation; IBA:GO_Central
cluster4676	2	Q7QH64	M8J77_016040	-0.846538	0.000531878	ANN03601	0.0682629	0.771097	DC_down	GO:0032543; P:mitochondrial translation; IEA:UniProtKB-UniRule
cluster3733	2	P12262	M8J77_008642	-0.351632	0.275812	ANN03603	-1.3201	0.000663048	BC_down	GO:0003746; F:translation elongation factor activity; IEA:UniProtKB-KW
cluster5141	2	Q9BRS2	M8J77_000185	0.313761	0.300733	ANN03604	-0.201537	0.0869245		GO:0042274; P:ribosomal small subunit biogenesis; IMP:UniProtKB
cluster4089	2	P83501	M8J77_015903	0.470157	0.0336238	ANN03605	-2.21778	4.36395e-22	BC_down	GO:0010629; P:negative regulation of gene expression; ISS:FlyBase
cluster8698	2	Q6DDT1	M8J77_019844	0.847891	0.00677357	ANN03606	2.75307	8.21353e-10	DC_up_BC_up	GO:0008654; P:phospholipid biosynthetic process; IEA:UniProtKB-KW
cluster8441	2	Q8K4Y7	M8J77_023798	0.518699	0.0241055	ANN03607	1.75744	2.94463e-15	BC_up	GO:0030166; P:proteoglycan biosynthetic process; ISS:UniProtKB
cluster3937	2	N/A	M8J77_004780	0.0152989	0.973337	ANN03612	-1.07472	1.92823e-18	BC_down	N/A
cluster3420	2	P83099	M8J77_021055	-0.850239	0.000301827	ANN03614	-1.07472	1.92823e-18	DC_down_BC_down	GO:0006468; P:protein phosphorylation; NAS:FlyBase
cluster9269	2	P48580	M8J77_021529	5.59583	6.43618e-07	ANN03615	6.60464	2.21732e-20	DC_up_BC_up	GO:0004721; F:phosphoprotein phosphatase activity; IEA:UniProtKB-KW
cluster4548	2	A8E0R9	M8J77_017845	-2.77012	7.22527e-06	ANN03616	-2.21822	5.36841e-29	DC_down_BC_down	GO:0007275; P:multicellular organism development; IEA:UniProtKB-KW
cluster6643	2	Q14135	M8J77_024322	-0.00196331	1	ANN03618	0.465996	0.00295182		GO:0006355; P:regulation of transcription, DNA-templated; IEA:InterPro
cluster7267	2	Q8SXD4	M8J77_023879	0.345726	0.181251	ANN03620	-0.13459	0.424934		GO:0010499; P:proteasomal ubiquitin-independent protein catabolic process; IMP:FlyBase
cluster6573	2	N/A	M8J77_015701	0.854045	0.0230689	ANN03624	2.49833	1.07968e-18	DC_up_BC_up	N/A
cluster8470	2	Q66HF1	M8J77_011638	-0.374909	0.181603	ANN03627	0.200483	0.568533		GO:0051881; P:regulation of mitochondrial membrane potential; ISS:UniProtKB
cluster4274	2	Q3T0H0	M8J77_023391	0.0401099	0.881766	ANN03629	0.946223	2.76293e-11	BC_up	GO:0090266; P:regulation of mitotic cell cycle spindle assembly checkpoint; IEA:Ensembl
cluster9130	2	N/A	M8J77_012140	0.153656	0.583924	ANN03630	-0.884749	1.85083e-06	BC_down	N/A
cluster7271	2	Q0P4W3	M8J77_022990	1.22251	5.62281e-07	ANN03631	2.54294	1.68499e-08	DC_up_BC_up	GO:0016021; C:integral component of membrane; IEA:UniProtKB-KW
cluster7766	2	Q9XUC2	M8J77_000292	0.689134	0.0285977	ANN03632	2.15048	1.16054e-15	DC_up_BC_up	GO:0008104; P:protein localization; IMP:WormBase
cluster8528	2	N/A	M8J77_003344	-1.12438	0.000131881	ANN03641	-1.41149	3.44806e-10	DC_down_BC_down	N/A
cluster4622	2	P13280	M8J77_012435	-3.10034	5.99035e-20	ANN03642	-4.94748	5.72477e-55	DC_down_BC_down	GO:0005978; P:glycogen biosynthetic process; IEA:UniProtKB-UniPathway
cluster3638	2	Q96QZ7	M8J77_011145	0.70575	0.000826248	ANN03648	-1.59514	5.48947e-20	DC_up_BC_down	GO:0065003; P:protein-containing complex assembly; NAS:ProtInc
cluster6199	2	Q24145	M8J77_025943	0.403427	0.0929734	ANN03649	0.489611	0.0370101		GO:0006468; P:protein phosphorylation; NAS:FlyBase
cluster7103	2	O75581	M8J77_000482	-3.47366	7.15707e-07	ANN03653	-2.5552	7.13977e-100	DC_down_BC_down	GO:0090244; P:Wnt signaling pathway involved in somitogenesis; IBA:GO_Central
cluster3453	2	Q6DKC0	M8J77_005621	0.751053	0.00650059	ANN03660	1.93939	1.12266e-41	DC_up_BC_up	GO:0030433; P:ubiquitin-dependent ERAD pathway; IEA:InterPro
cluster4250	2	N/A	M8J77_008626	-0.224353	0.378002	ANN03661	-0.511757	1.3507e-05		N/A
cluster9009	2	Q02974	M8J77_009992	1.8616	2.23183e-16	ANN03662	0.0199876	0.955137	DC_up	GO:0010043; P:response to zinc ion; IDA:RGD
cluster6132	2	Q05A13	M8J77_001758	-2.22307	0.0105514	ANN03664	-1.15508	0.00827431	DC_down_BC_down	GO:0016491; F:oxidoreductase activity; IEA:UniProtKB-KW
cluster4705	2	A7MB47	M8J77_015975	-0.17071	0.484541	ANN03671	0.484293	0.000780428		GO:0033138; P:positive regulation of peptidyl-serine phosphorylation; IEA:Ensembl
cluster4771	2	P29413	M8J77_025420	0.0827611	0.767649	ANN03672	-0.0478696	0.921024		GO:0030431; P:sleep; IMP:FlyBase
cluster9203	2	Q5SPP0	M8J77_019150	-0.376609	0.0951591	ANN03673	-0.71148	4.19948e-06	BC_down	GO:0007040; P:lysosome organization; ISS:UniProtKB
cluster4011	2	P70441	M8J77_002817	-0.24603	0.690025	ANN03675	#N/A	#N/A		GO:0016055; P:Wnt signaling pathway; IEA:UniProtKB-KW
cluster4857	2	D2WKD9	M8J77_013526	9.58351	9.89085e-41	ANN03677	6.84155	6.80341e-22	DC_up_BC_up	GO:0006718; P:juvenile hormone biosynthetic process; IDA:UniProtKB
cluster3824	2	N/A	M8J77_014834	5.07116	4.46611e-14	ANN03678	6.89558	3.42656e-14	DC_up_BC_up	N/A
cluster5585	2	Q69BJ8	M8J77_013524	6.05444	0.00865635	ANN03679	7.57371	0.000168261	DC_up_BC_up	GO:0008121; F:ubiquinol-cytochrome-c reductase activity; IEA:UniProtKB-EC
cluster8354	2	A1L251	M8J77_008259	-0.241382	0.618931	ANN03680	1.26482	1.56063e-07	BC_up	GO:0006517; P:protein deglycosylation; IBA:GO_Central
cluster4474	2	Q9UNK0	M8J77_002145	0.0633234	0.827013	ANN03682	0.750023	7.31603e-06	BC_up	GO:0006906; P:vesicle fusion; IBA:GO_Central
cluster4594	2	Q5XIH7	M8J77_001163	-0.555275	0.0135423	ANN03683	-0.987255	1.89394e-06	BC_down	GO:0009611; P:response to wounding; IEP:RGD
cluster6450	2	P48766	M8J77_011860	-0.991731	0.000644204	ANN03684	-1.18321	1.65088e-19	DC_down_BC_down	GO:0035725; P:sodium ion transmembrane transport; ISS:UniProtKB
cluster3391	2	P40798	M8J77_021976	-0.320144	0.135544	ANN03685	1.1171	6.18066e-05	BC_up	GO:0000122; P:negative regulation of transcription by RNA polymerase II; IBA:GO_Central
cluster6435	2	Q26657	M8J77_011833	-5.12827	3.58664e-38	ANN03686	4.72494	1.75056e-81	DC_down_BC_up	GO:0006355; P:regulation of transcription, DNA-templated; IEA:InterPro
cluster5691	2	E9QHE3	M8J77_017080	-3.08087	2.07195e-14	ANN03687	3.68919	1.3812e-38	DC_down_BC_up	GO:1901207; P:regulation of heart looping; IMP:BHF-UCL
cluster4205	2	P62924	M8J77_026188	-0.24257	0.441916	ANN03690	-0.94239	0.0213566	BC_down	GO:0006452; P:translational frameshifting; IEA:InterPro
cluster7215	2	P85799	M8J77_015820	-3.56411	3.39129e-29	ANN03691	-7.9859	1.3342e-08	DC_down_BC_down	GO:0005576; C:extracellular region; IEA:UniProtKB-SubCell
cluster6669	2	O61365	M8J77_003785	#N/A	#N/A	ANN03693	#N/A	#N/A		GO:0006814; P:sodium ion transport; ISS:FlyBase
cluster6936	2	N/A	M8J77_026465	-2.37922	0.070293	ANN03695	1.37619	0.0114616	BC_up	N/A
cluster4616	2	N/A	M8J77_000315	1.20284	4.07606e-05	ANN03696	2.32517	4.11966e-17	DC_up_BC_up	N/A
cluster3648	2	Q95RA8	M8J77_015659	0.464665	0.102261	ANN03705	0.126128	0.345694		GO:0007165; P:signal transduction; IMP:UniProtKB
cluster4602	2	O88544	M8J77_012871	0.383397	0.156339	ANN03706	0.207061	0.16565		GO:0000338; P:protein deneddylation; ISS:UniProtKB
cluster7701	2	Q9VAS7	M8J77_001037	-0.372054	0.207023	ANN03707	-0.795964	0.0382281	BC_down	GO:0007603; P:phototransduction, visible light; IGI:FlyBase
cluster7301	2	P20028	M8J77_017200	0.247617	0.311959	ANN03712	0.426761	0.0162107		GO:0006360; P:transcription by RNA polymerase I; IEA:GOC
cluster4517	2	P12831	M8J77_007154	-0.6766	0.0341097	ANN03716	-1.94646	1.85318e-06	DC_down_BC_down	GO:0046872; F:metal ion binding; IEA:UniProtKB-KW
cluster6258	2	Q9VEU1	M8J77_005083	-3.50203	2.34597e-25	ANN03721	-4.51038	2.56148e-27	DC_down_BC_down	GO:0007156; P:homophilic cell adhesion via plasma membrane adhesion molecules; IEA:InterPro
cluster4627	2	N/A	M8J77_010664	0.109446	0.686754	ANN03722	1.16446	1.26274e-13	BC_up	N/A
cluster7458	2	Q9VDE5	M8J77_007511	0.267636	0.328652	ANN03723	0.771159	1.80276e-11	BC_up	GO:0000027; P:ribosomal large subunit assembly; IBA:GO_Central
cluster4557	2	N/A	M8J77_017635	#N/A	#N/A	ANN03726	#N/A	#N/A		N/A
cluster9124	2	O35604	M8J77_002664	-0.589292	0.265618	ANN03727	0.928213	6.85977e-05	BC_up	GO:0046718; P:viral entry into host cell; IMP:CACAO
cluster3559	2	N/A	M8J77_004683	-0.589292	0.265618	ANN03728	0.928213	6.85977e-05	BC_up	N/A
cluster5613	2	P49773	M8J77_023756	8.89661	4.38335e-45	ANN03729	6.84428	1.0522e-08	DC_up_BC_up	GO:0007165; P:signal transduction; TAS:ProtInc
cluster6032	2	Q9UJ83	M8J77_002480	0.441779	0.0309532	ANN03730	-0.197366	0.226868		GO:0006625; P:protein targeting to peroxisome; TAS:Reactome
cluster6200	2	A2VE14	M8J77_001588	0.440939	0.0912885	ANN03731	0.651407	7.31439e-06	BC_up	GO:0016925; P:protein sumoylation; ISS:UniProtKB
cluster4320	2	Q5F464	M8J77_020567	-0.409706	0.154479	ANN03734	-0.594949	0.000142629	BC_down	GO:0007155; P:cell adhesion; IEA:UniProtKB-KW
cluster5092	2	Q28BT8	M8J77_015648	-0.0850978	0.725053	ANN03736	-0.176472	0.637646		GO:0017150; F:tRNA dihydrouridine synthase activity; IBA:GO_Central
cluster8240	2	N/A	M8J77_022912	8.64074	2.01313e-56	ANN03758	6.66433	1.06273e-70	DC_up_BC_up	N/A
cluster3546	2	P23803	M8J77_022975	-1.87407	2.20014e-06	ANN03759	-2.48861	3.63014e-13	DC_down_BC_down	GO:0006357; P:regulation of transcription by RNA polymerase II; ISS:FlyBase
cluster7156	2	Q9VQS6	M8J77_015771	-2.00248	0.00142632	ANN03760	-2.79284	1.489e-39	DC_down_BC_down	GO:0045893; P:positive regulation of transcription, DNA-templated; ISS:UniProtKB
cluster6103	2	P19623	M8J77_020739	0.348675	0.242408	ANN03762	-0.692957	8.90252e-08	BC_down	GO:0008295; P:spermidine biosynthetic process; IDA:UniProtKB
cluster4311	2	O73787	M8J77_022776	0.609309	0.0189822	ANN03763	0.890169	3.83892e-12	DC_up_BC_up	GO:0007020; P:microtubule nucleation; IEA:InterPro
cluster5571	2	Q5F356	M8J77_000597	-0.266601	0.298791	ANN03764	0.498807	0.000377764		GO:0005524; F:ATP binding; IEA:UniProtKB-KW
cluster5562	2	N/A	M8J77_004621	-0.344924	0.103827	ANN03765	0.900671	1.25106e-11	BC_up	N/A
cluster5758	2	Q9VSH9	M8J77_016350	0.153656	0.583924	ANN03767	-0.335108	0.198196		GO:0043001; P:Golgi to plasma membrane protein transport; IBA:GO_Central
cluster9126	2	P57722	M8J77_017789	-0.118168	0.623835	ANN03768	-0.0837147	0.778208		GO:0000122; P:negative regulation of transcription by RNA polymerase II; IDA:MGI
cluster4933	2	N/A	M8J77_018794	-2.04159	4.98639e-05	ANN03770	-2.67813	1.25569e-11	DC_down_BC_down	N/A
cluster7502	2	A5LGM7	M8J77_019164	2.96652	2.28236e-41	ANN03773	1.54356	1.73044e-08	DC_up_BC_up	GO:0015771; P:trehalose transport; IDA:UniProtKB
cluster4786	2	Q8MR62	M8J77_012935	-0.965284	2.91926e-05	ANN03774	-1.53965	5.06345e-09	DC_down_BC_down	GO:0043281; P:regulation of cysteine-type endopeptidase activity involved in apoptotic process; ISS:FlyBase
cluster4381	2	P28227	M8J77_011782	0.397066	0.242273	ANN03775	0.140575	0.741885		GO:0008948; F:oxaloacetate decarboxylase activity; IEA:UniProtKB-EC
cluster7163	2	Q6GR34	M8J77_022521	-0.307942	0.254268	ANN03776	-0.430417	0.00185792		N/A
cluster4502	2	Q9GUM2	M8J77_009105	2.43764	2.56926e-19	ANN03777	2.22393	2.72691e-55	DC_up_BC_up	GO:0009636; P:response to toxic substance; IMP:WormBase
cluster8684	2	Q8WYB5	M8J77_007024	-0.219686	0.469301	ANN03778	1.1216	3.86883e-08	BC_up	GO:0006355; P:regulation of transcription, DNA-templated; NAS:UniProtKB
cluster8798	2	P50637	M8J77_021483	1.77631	8.91075e-12	ANN03782	-0.476043	0.0331746	DC_up	GO:0006694; P:steroid biosynthetic process; ISO:MGI
cluster8663	2	O08836	M8J77_012224	0.533711	0.0117199	ANN03785	1.80535	3.04373e-21	BC_up	GO:0045944; P:positive regulation of transcription by RNA polymerase II; IEA:Ensembl
cluster3361	2	Q9N0C5	M8J77_019732	1.25354	6.98232e-05	ANN03786	0.716418	0.000107332	DC_up_BC_up	GO:0071897; P:DNA biosynthetic process; IEA:UniProtKB-KW
cluster8770	2	Q7ZTY7	M8J77_015526	0.496151	0.0766648	ANN03791	-0.893198	4.92221e-06	BC_down	GO:0016192; P:vesicle-mediated transport; IEA:UniProtKB-KW
cluster6442	2	Q9V5N8	M8J77_005676	-1.86224	2.40204e-08	ANN03792	-0.899941	0.00032064	DC_down_BC_down	GO:0060071; P:Wnt signaling pathway, planar cell polarity pathway; TAS:Reactome
cluster5246	2	Q93113	M8J77_008921	-1.41239	4.0691e-06	ANN03795	-1.91081	3.08555e-06	DC_down_BC_down	GO:0006749; P:glutathione metabolic process; IBA:GO_Central
cluster6871	2	N/A	M8J77_015837	-4.60277	8.23998e-56	ANN03796	-2.95281	5.73357e-79	DC_down_BC_down	N/A
cluster4583	2	N/A	M8J77_004014	5.19025	0.00761652	ANN03797	8.22126	5.93966e-05	DC_up_BC_up	N/A
cluster6180	2	Q8BFR2	M8J77_002330	-4.74037	2.41606e-36	ANN03798	-3.07525	1.75504e-86	DC_down_BC_down	GO:0005509; F:calcium ion binding; IEA:InterPro
cluster8324	2	N/A	M8J77_004013	-2.68549	1.00437e-06	ANN03800	-4.94978	3.24413e-28	DC_down_BC_down	N/A
cluster7145	2	N/A	M8J77_002509	1.39538	1.76605e-07	ANN03801	-0.49717	0.010242	DC_up	N/A
cluster3706	2	Q9VGZ5	M8J77_004079	1.39538	1.76605e-07	ANN03802	-0.49717	0.010242	DC_up	GO:0006355; P:regulation of transcription, DNA-templated; ISS:FlyBase
cluster5711	2	N/A	M8J77_015570	-1.36182	0.000118149	ANN03803	-1.19123	2.01984e-20	DC_down_BC_down	N/A
cluster6723	2	Q96CS3	M8J77_026150	0.16503	0.494501	ANN03804	0.665749	3.94868e-07	BC_up	GO:0030433; P:ubiquitin-dependent ERAD pathway; IMP:UniProtKB
cluster4666	2	Q6PBM1	M8J77_020302	-0.161779	0.550481	ANN03805	-0.839757	0.000588151	BC_down	GO:0016226; P:iron-sulfur cluster assembly; IMP:ZFIN
cluster4993	2	Q3SZL3	M8J77_014531	0.695164	0.0107365	ANN03806	0.537844	0.0270719	DC_up	GO:0008654; P:phospholipid biosynthetic process; IEA:UniProtKB-KW
cluster4007	2	N/A	M8J77_025224	8.66542	4.06927e-13	ANN03808	7.87806	2.66098e-05	DC_up_BC_up	N/A
cluster8313	2	Q7M3M8	M8J77_004073	-1.50143	1.59251e-06	ANN03809	-1.41344	5.21814e-29	DC_down_BC_down	GO:0007419; P:ventral cord development; HMP:FlyBase
cluster5992	2	Q961G1	M8J77_002196	1.28733	2.59396e-10	ANN03811	0.37776	0.0021226	DC_up	GO:0007112; P:male meiosis cytokinesis; IMP:FlyBase
cluster5231	2	N/A	M8J77_004928	3.72542	5.72307e-27	ANN03812	-0.277721	0.253146	DC_up	N/A
cluster4830	2	N/A	M8J77_016711	-0.521395	0.0884804	ANN03814	0.325642	0.0432933		N/A
cluster7450	2	P59888	M8J77_004814	0.149456	0.622183	ANN03815	-3.99482	3.90777e-53	BC_down	GO:0006644; P:phospholipid metabolic process; IEA:InterPro
cluster7444	2	N/A	M8J77_017726	4.86174	4.49781e-09	ANN03816	7.78391	0.00558839	DC_up_BC_up	N/A
cluster9254	2	N/A	M8J77_026161	3.02143	0.0669832	ANN03818	-0.580324	0.000516051		N/A
cluster6807	2	Q2KIH4	M8J77_006959	-0.288039	0.175146	ANN03820	-0.580324	0.000516051		GO:0000055; P:ribosomal large subunit export from nucleus; IBA:GO_Central
cluster7037	2	Q95K73	M8J77_023458	-1.43149	0.000210451	ANN03823	-3.01647	1.738e-20	DC_down_BC_down	GO:0042761; P:very long-chain fatty acid biosynthetic process; ISS:UniProtKB
cluster4074	2	A2I469	M8J77_026568	-0.391782	0.235529	ANN03827	-0.753193	0.0298152	BC_down	GO:0006412; P:translation; IEA:InterPro
cluster3173	2	Q6ZWT7	M8J77_006463	0.113672	0.661261	ANN03832	0.182146	0.654332		GO:0008654; P:phospholipid biosynthetic process; IEA:UniProtKB-KW
cluster5918	2	N/A	M8J77_013559	-0.130083	0.572649	ANN03833	0.182988	0.324003		N/A
cluster5061	2	Q9CWU6	M8J77_000615	-0.927398	9.37849e-05	ANN03836	-0.587388	0.022908	DC_down_BC_down	GO:0070131; P:positive regulation of mitochondrial translation; ISS:UniProtKB
cluster8995	2	Q62283	M8J77_006016	-1.00079	2.11186e-05	ANN03838	-2.54441	1.48141e-30	DC_down_BC_down	GO:0007166; P:cell surface receptor signaling pathway; IBA:GO_Central
cluster8777	2	Q2TBS2	M8J77_025869	-0.201859	0.412653	ANN03839	-0.168794	0.155487		GO:0003735; F:structural constituent of ribosome; IBA:GO_Central
cluster4337	2	N/A	M8J77_010081	0.873711	3.4205e-05	ANN03842	-0.53668	0.0935871	DC_up	N/A
cluster5703	2	Q9H128	M8J77_012742	4.32707	1.92381e-07	ANN03856	6.92427	5.20522e-105	DC_up_BC_up	GO:0044782; P:cilium organization; ISS:UniProtKB
cluster7663	2	Q7PHR1	M8J77_011752	-1.10872	9.49955e-06	ANN03857	-1.88869	5.80565e-13	DC_down_BC_down	GO:0016192; P:vesicle-mediated transport; IBA:GO_Central
cluster3433	2	Q5PR73	M8J77_007132	-3.23053	3.88854e-16	ANN03861	-2.14456	4.13129e-28	DC_down_BC_down	GO:0007165; P:signal transduction; IEA:InterPro
cluster5881	2	P35738	M8J77_016749	0.0256655	0.92715	ANN03862	4.92492	7.06185e-30	BC_up	GO:0007584; P:response to nutrient; IEP:RGD
cluster8253	2	P58354	M8J77_016950	0.324555	0.129109	ANN03863	-1.51106	2.50001e-10	BC_down	GO:0005351; F:carbohydrate:proton symporter activity; IBA:GO_Central
cluster4160	2	P16658	M8J77_010942	0.327223	0.236783	ANN03864	0.395962	0.0061034		GO:0000379; P:tRNA-type intron splice site recognition and cleavage; IDA:SGD
cluster3869	2	P49754	M8J77_016078	0.528349	0.0141962	ANN03865	0.395962	0.0061034		GO:0042144; P:vacuole fusion, non-autophagic; IBA:GO_Central
cluster3525	2	A2SWM2	M8J77_019343	-4.17728	2.21401e-05	ANN03870	-5.67851	2.85185e-20	DC_down_BC_down	GO:0001944; P:vasculature development; IGI:ZFIN
cluster3481	2	Q9Z254	M8J77_011880	0.805862	0.00280804	ANN03873	-1.63047	4.15537e-24	DC_up_BC_down	GO:2000300; P:regulation of synaptic vesicle exocytosis; IEA:Ensembl
cluster3212	2	N/A	M8J77_010062	-2.06579	6.56458e-18	ANN03878	-4.5725	1.57948e-77	DC_down_BC_down	N/A
cluster4813	2	Q9H1H8	M8J77_012142	-0.445869	0.076001	ANN03879	-0.942168	1.63086e-14	BC_down	GO:0032465; P:regulation of cytokinesis; IMP:UniProtKB
cluster7512	2	Q5RBM6	M8J77_005226	1.82121	1.36222e-08	ANN03880	-0.702508	3.94655e-07	DC_up_BC_down	GO:0019483; P:beta-alanine biosynthetic process; IEA:UniProtKB-UniPathway
cluster4973	2	Q9VUY0	M8J77_024747	-0.812516	0.0396471	ANN03881	-2.21632	4.2351e-31	DC_down_BC_down	GO:0006589; P:octopamine biosynthetic process; IBA:GO_Central
cluster6468	2	N/A	M8J77_018064	#N/A	#N/A	ANN03882	5.21366	2.13928e-09	BC_up	N/A
cluster8703	2	N/A	M8J77_006961	-2.46569	5.74977e-17	ANN03884	-2.42635	1.17375e-33	DC_down_BC_down	N/A
cluster8153	2	N/A	M8J77_014451	-4.8254	2.51082e-21	ANN03885	-0.970458	4.7932e-06	DC_down_BC_down	N/A
cluster7058	2	Q9Y5X9	M8J77_014860	#N/A	#N/A	ANN03886	#N/A	#N/A		GO:0043691; P:reverse cholesterol transport; IMP:BHF-UCL
cluster3202	2	N/A	M8J77_025615	-0.120402	0.697461	ANN03889	-0.240495	0.0450067		N/A
cluster6495	2	P35600	M8J77_025307	1.08111	0.0190512	ANN03892	1.67324	1.03309e-11	DC_up_BC_up	GO:0006260; P:DNA replication; NAS:FlyBase
cluster4902	2	Q8BIW9	M8J77_002646	2.94089	9.44792e-06	ANN03893	1.67324	1.03309e-11	DC_up_BC_up	GO:0007283; P:spermatogenesis; IMP:MGI
cluster7001	2	P19602	M8J77_004027	5.63087	3.05427e-06	ANN03897	5.09649	1.84707e-76	DC_up_BC_up	GO:0043171; P:peptide catabolic process; ISS:UniProtKB
cluster5022	2	Q03043	M8J77_009237	0.109786	0.677215	ANN03899	-1.7486	7.31203e-07	BC_down	GO:0007614; P:short-term memory; IMP:FlyBase
cluster8264	2	N/A	M8J77_017386	1.09626	0.000710715	ANN03900	2.23561	2.30618e-30	DC_up_BC_up	N/A
cluster5593	2	Q6ZMG9	M8J77_018437	-0.957822	3.26603e-05	ANN03910	1.23131	1.2074e-12	DC_down_BC_up	GO:0030148; P:sphingolipid biosynthetic process; TAS:Reactome
cluster4877	2	Q292R5	M8J77_005437	-0.957822	3.26603e-05	ANN03911	-3.67352	8.98567e-177	DC_down_BC_down	GO:0006355; P:regulation of transcription, DNA-templated; ISS:UniProtKB
cluster8827	2	Q8N2M8	M8J77_007005	0.120265	0.702645	ANN03912	2.0907	1.83261e-44	BC_up	GO:0008380; P:RNA splicing; IEA:UniProtKB-KW
cluster5893	2	Q9NQR7	M8J77_013359	-1.58478	0.0575254	ANN03913	0.266056	0.684023		N/A
cluster5166	2	N/A	M8J77_023054	0.163416	0.6608	ANN03915	1.47593	2.01696e-23	BC_up	N/A
cluster4460	2	Q5ZMM3	M8J77_021279	-0.215383	0.388564	ANN03916	0.847592	3.61074e-07	BC_up	GO:0007165; P:signal transduction; IEA:InterPro
cluster5669	2	Q9HAS3	M8J77_006537	2.55131	3.03314e-10	ANN03923	-3.4361	3.05028e-69	DC_up_BC_down	GO:0015864; P:pyrimidine nucleoside transport; IBA:GO_Central
cluster6579	2	Q5R8I8	M8J77_010495	1.3881	2.78661e-11	ANN03929	0.154738	0.491921	DC_up	GO:0016540; P:protein autoprocessing; IEA:UniProtKB-UniRule
cluster7265	2	A1Z9X0	M8J77_017541	0.722159	0.00129071	ANN03932	-0.103403	0.607503	DC_up	GO:0045186; P:zonula adherens assembly; TAS:FlyBase
cluster4166	2	Q4H4B6	M8J77_003934	-0.294309	0.208956	ANN03938	-0.16402	0.397254		GO:0001944; P:vasculature development; IMP:ZFIN
cluster8432	2	Q9VBE4	M8J77_003595	-0.294309	0.208956	ANN03940	0.517858	0.00980021		GO:0045186; P:zonula adherens assembly; IMP:FlyBase
cluster8312	2	Q9V466	M8J77_018010	0.0286677	0.916363	ANN03946	0.205098	0.45124		GO:0048137; P:spermatocyte division; IMP:UniProtKB
cluster7363	2	Q9W4T4	M8J77_022244	-0.456751	0.0286276	ANN03950	-2.71074	5.59229e-22	BC_down	GO:0040040; P:thermosensory behavior; IMP:FlyBase
cluster3494	2	Q8MRN3	M8J77_022694	-0.456751	0.0286276	ANN03951	-2.71074	5.59229e-22	BC_down	GO:0040040; P:thermosensory behavior; IMP:FlyBase
cluster7594	2	Q17FR9	M8J77_025505	-0.0137433	0.959962	ANN03955	1.07879	1.80643e-08	BC_up	GO:0031053; P:primary miRNA processing; ISS:UniProtKB
cluster3922	2	Q8R3L5	M8J77_008709	-0.158825	0.567469	ANN03956	-1.68426	4.88477e-27	BC_down	GO:0043252; P:sodium-independent organic anion transport; IBA:GO_Central
cluster6943	2	N/A	M8J77_026345	0.548541	0.0150491	ANN03957	0.12662	0.309585		N/A
cluster7753	2	Q9CVK6	M8J77_011690	1.05645	9.86635e-06	ANN03959	1.39492	2.24371e-06	DC_up_BC_up	GO:0048384; P:retinoic acid receptor signaling pathway; ISS:UniProtKB
cluster5004	2	P23352	M8J77_005971	-1.774	6.99324e-07	ANN03961	-0.116405	0.371279	DC_down	GO:0008543; P:fibroblast growth factor receptor signaling pathway; TAS:Reactome
cluster6491	2	N/A	M8J77_012525	-1.94838	1.07003e-07	ANN03962	-2.11099	1.7088e-30	DC_down_BC_down	N/A
cluster4731	2	Q96IZ2	M8J77_004530	1.20031	2.03016e-07	ANN03963	-0.349016	0.0183548	DC_up	GO:0043491; P:protein kinase B signaling; IMP:BHF-UCL
cluster9235	2	N/A	M8J77_016636	-3.40906	6.92645e-32	ANN03964	-4.96734	7.00262e-102	DC_down_BC_down	N/A
cluster4895	2	A4QND5	M8J77_021297	0.111589	0.748443	ANN03965	-0.386822	0.0221929		GO:0042255; P:ribosome assembly; IEA:InterPro
cluster6772	2	Q920N5	M8J77_018227	0.336718	0.1584	ANN03966	0.709616	1.49838e-08	BC_up	GO:0000038; P:very long-chain fatty acid metabolic process; IEA:Ensembl
cluster6901	2	N/A	M8J77_016403	1.09556	3.97106e-08	ANN03967	0.309441	0.0995424	DC_up	N/A
cluster6792	2	O45040	M8J77_017498	-0.155003	0.524513	ANN03968	-0.777594	0.0034655	BC_down	GO:0007165; P:signal transduction; IEA:UniProtKB-KW
cluster8902	2	Q6AZT4	M8J77_011718	-0.139419	0.656904	ANN03971	0.0307349	0.85518		GO:0005634; C:nucleus; IEA:UniProtKB-SubCell
cluster4551	2	P40692	M8J77_019162	0.661801	0.0204094	ANN03972	2.66113	1.5055e-44	DC_up_BC_up	GO:0007129; P:synapsis; IEA:Ensembl
cluster6317	2	Q8BGM5	M8J77_012127	0.661801	0.0204094	ANN03976	-2.19898	1.02293e-25	DC_up_BC_down	GO:0007608; P:sensory perception of smell; IEP:HGNC
cluster8570	2	N/A	M8J77_001496	-0.0867435	0.887349	ANN03977	-1.15156	8.44992e-13	BC_down	N/A
cluster9106	2	N/A	M8J77_010709	-0.0867435	0.887349	ANN03978	-1.15156	8.44992e-13	BC_down	N/A
cluster7024	2	P13709	M8J77_010287	5.14286	0.00588571	ANN03983	9.31971	4.35777e-10	DC_up_BC_up	GO:0007362; P:terminal region determination; IMP:FlyBase
cluster4239	2	Q9VCP0	M8J77_025066	-0.135004	0.655792	ANN03984	0.561478	0.00933762		GO:0006368; P:transcription elongation from RNA polymerase II promoter; ISS:UniProtKB
cluster5007	2	Q9V9A8	M8J77_012769	-0.335747	0.484231	ANN03986	2.19946	9.5937e-08	BC_up	GO:0006357; P:regulation of transcription by RNA polymerase II; ISM:FlyBase
cluster8765	2	Q8BMG8	M8J77_014893	-0.462001	0.0820817	ANN03989	-0.0411473	0.816768		GO:0006544; P:glycine metabolic process; ISO:MGI
cluster6778	2	Q6TDP4	M8J77_012818	0.114058	0.775447	ANN03999	-1.53142	1.50714e-07	BC_down	GO:0016567; P:protein ubiquitination; IEA:UniProtKB-UniPathway
cluster7207	2	N/A	M8J77_018247	-0.39223	0.0823475	ANN04000	-1.76008	2.37946e-40	BC_down	N/A
cluster8445	2	Q6V0I7	M8J77_011364	-2.78647	0.000159923	ANN04005	-3.47113	6.06468e-58	DC_down_BC_down	GO:0072307; P:regulation of metanephric nephron tubule epithelial cell differentiation; IEA:Ensembl
cluster9279	2	P42282	M8J77_015256	-0.39223	0.0823475	ANN04006	-1.76008	2.37946e-40	BC_down	GO:0007426; P:tracheal outgrowth, open tracheal system; IMP:FlyBase
cluster4108	2	Q8T0G4	M8J77_023273	-0.822451	0.0133634	ANN04008	0.295213	0.0225839	DC_down	GO:0007165; P:signal transduction; IEA:InterPro
cluster9249	2	P91390	M8J77_002476	1.00151	1.47036e-06	ANN04010	0.393633	0.225906	DC_up	GO:0051302; P:regulation of cell division; IMP:WormBase
cluster7330	2	N/A	M8J77_023408	-0.89407	2.28432e-05	ANN04012	-2.1265	8.67661e-07	DC_down_BC_down	N/A
cluster7341	2	Q9EQI8	M8J77_001722	-0.89407	2.28432e-05	ANN04013	0.151036	0.544081	DC_down	GO:0003735; F:structural constituent of ribosome; IBA:GO_Central
cluster3316	2	Q01070	M8J77_018481	-2.89863	5.99859e-18	ANN04020	-3.08096	2.1872e-18	DC_down_BC_down	GO:0048190; P:wing disc dorsal/ventral pattern formation; IGI:FlyBase
cluster3330	2	N/A	M8J77_026575	-2.3786	0.0630617	ANN04027	0.923422	6.6762e-05	BC_up	N/A
cluster7359	2	Q4U3L0	M8J77_016428	-0.195941	0.473971	ANN04028	-1.01198	0.0250195	BC_down	GO:0006096; P:glycolytic process; IEA:UniProtKB-UniPathway
cluster4636	2	Q9VZE6	M8J77_024159	0.168454	0.52191	ANN04030	-0.687694	0.000939751	BC_down	GO:0000027; P:ribosomal large subunit assembly; ISS:FlyBase
cluster4234	2	P49283	M8J77_000381	-1.73855	1.02637e-12	ANN04031	0.403338	0.0332637	DC_down	GO:0046718; P:viral entry into host cell; IMP:FlyBase
cluster7304	2	Q70VZ7	M8J77_007918	2.14449	1.31461e-19	ANN04041	1.46861	7.5151e-13	DC_up_BC_up	GO:0019432; P:triglyceride biosynthetic process; IEA:UniProtKB-UniPathway
cluster3896	2	Q7Q6A7	M8J77_023861	-0.117099	0.780511	ANN04042	-2.39057	4.4322e-17	BC_down	GO:0006569; P:tryptophan catabolic process; IEA:UniProtKB-UniRule
cluster9265	2	N/A	M8J77_003364	-3.60038	5.27207e-22	ANN04043	-4.32839	4.73436e-23	DC_down_BC_down	N/A
cluster5145	2	Q7QG28	M8J77_023394	0.575243	0.00381599	ANN04048	1.63342	1.06332e-15	BC_up	GO:0042989; P:sequestering of actin monomers; IBA:GO_Central
cluster3872	2	E9PY46	M8J77_015023	0.461114	0.0802713	ANN04049	0.442504	0.0215909		GO:0048705; P:skeletal system morphogenesis; ISO:MGI
cluster3526	2	N/A	M8J77_000505	4.52625	1.16069e-05	ANN04050	7.78209	2.61895e-15	DC_up_BC_up	N/A
cluster7666	2	E9PY46	M8J77_001122	0.461114	0.0802713	ANN04051	0.442504	0.0215909		GO:0048705; P:skeletal system morphogenesis; ISO:MGI
cluster4258	2	N/A	M8J77_019883	0.770006	5.30019e-05	ANN04052	-0.254398	0.120626	DC_up	N/A
cluster9204	2	N/A	M8J77_000114	-1.76852	0.00023301	ANN04057	-1.67812	5.032e-18	DC_down_BC_down	N/A
cluster4495	2	Q498J9	M8J77_026133	-0.164201	0.567317	ANN04058	0.133268	0.457535		GO:0046872; F:metal ion binding; IEA:UniProtKB-KW
cluster6098	2	N/A	M8J77_016325	-0.382518	0.168688	ANN04060	-1.03115	0.000152115	BC_down	N/A
cluster3867	2	Q6GX83	M8J77_010979	-1.20355	1.83069e-07	ANN04063	0.0293426	0.8488	DC_down	GO:0016266; P:O-glycan processing; ISS:UniProtKB
cluster7472	2	P46461	M8J77_016172	-0.480751	0.0388878	ANN04065	-0.348556	0.118621		GO:0016082; P:synaptic vesicle priming; NAS:FlyBase
cluster7411	2	P53033	M8J77_008231	0.594732	0.0380908	ANN04068	2.42855	2.88363e-26	DC_up_BC_up	GO:0000724; P:double-strand break repair via homologous recombination; TAS:Reactome
cluster5597	2	Q4V7D3	M8J77_013202	0.94732	0.00202888	ANN04069	2.29408	5.03737e-61	DC_up_BC_up	GO:0023041; P:neuronal signal transduction; ISS:UniProtKB
cluster8938	2	Q6DC53	M8J77_007073	0.036976	0.909673	ANN04070	0.388311	0.0527374		GO:0002098; P:tRNA wobble uridine modification; ISS:UniProtKB
cluster8186	2	Q90YU6	M8J77_018493	0.673779	0.00219801	ANN04071	-0.221065	0.621618	DC_up	GO:0006412; P:translation; IEA:InterPro
cluster5722	2	A2VDU3	M8J77_003222	-1.38036	5.36879e-12	ANN04072	-1.47472	3.75655e-18	DC_down_BC_down	GO:0002726; P:positive regulation of T cell cytokine production; IEA:Ensembl
cluster4204	2	Q9W1K7	M8J77_009208	-0.0592507	0.805098	ANN04073	0.388835	0.0158849		GO:0007224; P:smoothened signaling pathway; IGI:FlyBase
cluster3505	2	Q9NXF1	M8J77_024784	-0.0592507	0.805098	ANN04074	1.76125	1.35948e-18	BC_up	GO:0006364; P:rRNA processing; TAS:Reactome
cluster6488	2	Q7T3E6	M8J77_005474	-1.22437	2.3895e-05	ANN04083	2.45662	6.00883e-12	DC_down_BC_up	GO:0000122; P:negative regulation of transcription by RNA polymerase II; IBA:GO_Central
cluster7422	2	P34465	M8J77_003205	-0.410266	0.0987542	ANN04086	-0.918198	8.24675e-13	BC_down	GO:0016491; F:oxidoreductase activity; IBA:GO_Central
cluster5841	2	N/A	M8J77_007961	-3.87187	1.92561e-24	ANN04093	-4.22463	1.70537e-15	DC_down_BC_down	N/A
cluster9062	2	Q94920	M8J77_011665	-0.472907	0.0687288	ANN04094	-1.09447	0.00755985	BC_down	GO:0030382; P:sperm mitochondrion organization; IMP:FlyBase
cluster8711	2	Q26474	M8J77_003763	#N/A	#N/A	ANN04096	1.3291	0.221817		GO:0007155; P:cell adhesion; IEA:UniProtKB-KW
cluster8117	2	B1WAP7	M8J77_000682	-0.357631	0.0931537	ANN04099	-0.479854	0.00885811		GO:0090179; P:planar cell polarity pathway involved in neural tube closure; IBA:GO_Central
cluster7600	2	Q62901	M8J77_004743	-0.478543	0.0433379	ANN04100	2.03053	1.85497e-34	BC_up	GO:0006355; P:regulation of transcription, DNA-templated; IEA:InterPro
cluster7655	2	A9ZSY2	M8J77_008658	1.9147	1.90723e-12	ANN04102	-0.36655	0.227152	DC_up	GO:0015771; P:trehalose transport; IDA:UniProtKB
cluster6727	2	Q93YP9	M8J77_008875	0.167344	0.509469	ANN04103	-0.788404	0.00195659	BC_down	GO:0005351; F:carbohydrate:proton symporter activity; IBA:GO_Central
cluster7278	2	Q9U5N0	M8J77_012116	1.22656	2.4195e-07	ANN04107	0.693407	0.017495	DC_up_BC_up	GO:0015991; P:ATP hydrolysis coupled proton transport; IEA:InterPro
cluster6009	2	A4IGL7	M8J77_021522	0.315108	0.710041	ANN04111	-1.37511	7.63184e-05	BC_down	GO:0006979; P:response to oxidative stress; IEA:InterPro
cluster7732	2	P67774	M8J77_023156	-0.1843	0.4082	ANN04124	0.682783	1.39635e-05	BC_up	GO:0071902; P:positive regulation of protein serine/threonine kinase activity; IEA:Ensembl
cluster3880	2	A0A0B4K692	M8J77_015576	4.60527	0.0104438	ANN04135	8.43024	0.000400585	DC_up_BC_up	GO:0046692; P:sperm competition; IMP:FlyBase
cluster6708	2	N/A	M8J77_004371	#N/A	#N/A	ANN04136	-0.747412	0.027147	BC_down	N/A
cluster8272	2	Q5PYH6	M8J77_007163	-0.188973	0.477174	ANN04138	-0.747412	0.027147	BC_down	GO:0050808; P:synapse organization; NAS:UniProtKB
cluster7654	2	Q8T674	M8J77_021693	-1.53278	2.03602e-08	ANN04141	-2.13796	1.96192e-19	DC_down_BC_down	GO:0042626; F:ATPase activity, coupled to transmembrane movement of substances; IGC:dictyBase
cluster9190	2	P58428	M8J77_009970	-2.523	2.56745e-10	ANN04143	-2.97287	5.61182e-49	DC_down_BC_down	GO:0055085; P:transmembrane transport; IBA:GO_Central
cluster9267	2	Q7ZV84	M8J77_019088	4.46577	6.37548e-08	ANN04145	6.93397	8.56765e-13	DC_up_BC_up	GO:0007283; P:spermatogenesis; IMP:ZFIN
cluster4744	2	Q8MKK4	M8J77_017262	-1.03226	1.43076e-05	ANN04146	-1.38968	2.00929e-19	DC_down_BC_down	GO:0015771; P:trehalose transport; IEA:GOC
cluster5554	2	Q9UGQ3	M8J77_015801	-1.33197	0.000574341	ANN04148	-2.78338	3.67833e-40	DC_down_BC_down	GO:0008645; P:hexose transmembrane transport; TAS:Reactome
cluster7229	2	Q8JFV8	M8J77_020033	0.9899	0.000132165	ANN04149	-2.43657	2.70324e-11	DC_up_BC_down	GO:0008270; F:zinc ion binding; IEA:InterPro
cluster3489	2	N/A	M8J77_004532	3.98129	1.27237e-18	ANN04156	2.27866	1.12147e-13	DC_up_BC_up	N/A
cluster8768	2	Q9VYY4	M8J77_019772	-5.68304	6.69987e-15	ANN04166	-6.92377	4.10912e-27	DC_down_BC_down	GO:0016705; F:oxidoreductase activity, acting on paired donors, with incorporation or reduction of molecular oxygen; IEA:InterPro
cluster8452	2	Q9VJS8	M8J77_024034	-2.53925	2.97468e-07	ANN04167	-0.123455	0.390672	DC_down	GO:0035220; P:wing disc development; IMP:UniProtKB
cluster7013	2	O70302	M8J77_023667	0.0466405	0.911314	ANN04169	1.56682	1.37325e-23	BC_up	GO:0001659; P:temperature homeostasis; IMP:BHF-UCL
cluster4202	2	Q99N34	M8J77_020900	0.0466405	0.911314	ANN04172	1.56682	1.37325e-23	BC_up	GO:0007420; P:brain development; IEP:RGD
cluster4449	2	N/A	M8J77_001128	-2.20007	1.19182e-08	ANN04175	-0.891347	4.82679e-07	DC_down_BC_down	N/A
cluster7533	2	Q9VCR7	M8J77_003557	2.06425	1.92397e-12	ANN04176	2.86564	1.37716e-10	DC_up_BC_up	GO:0015811; P:L-cystine transport; IBA:GO_Central
cluster7708	2	Q9VCR7	M8J77_013756	4.77276	1.35851e-44	ANN04177	2.86564	1.37716e-10	DC_up_BC_up	GO:0015811; P:L-cystine transport; IBA:GO_Central
cluster7466	2	P91623	M8J77_019828	-2.61694	2.26322e-07	ANN04179	-0.898027	9.28901e-06	DC_down_BC_down	GO:0009888; P:tissue development; IMP:FlyBase
cluster6576	2	A0JNC4	M8J77_016173	-3.17176	4.02836e-06	ANN04181	-4.06218	3.60039e-55	DC_down_BC_down	GO:0042761; P:very long-chain fatty acid biosynthetic process; ISS:UniProtKB
cluster6773	2	Q1HRV8	M8J77_006077	-4.00405	6.79332e-06	ANN04182	-6.12029	2.35154e-55	DC_down_BC_down	GO:0006633; P:fatty acid biosynthetic process; IEA:UniProtKB-KW
cluster6816	2	B2GV06	M8J77_026186	-0.161543	0.469198	ANN04183	-0.915655	5.38822e-11	BC_down	GO:0042594; P:response to starvation; IEP:RGD
cluster6347	2	Q6GQ39	M8J77_020131	-0.681309	0.00406032	ANN04197	0.520195	0.000471576	DC_down	GO:0090140; P:regulation of mitochondrial fission; ISS:UniProtKB
cluster6530	2	N/A	M8J77_019113	-1.59016	0.0115181	ANN04203	-4.8577	6.13448e-06	DC_down_BC_down	N/A
cluster3231	2	Q6ZVM7	M8J77_018777	0.604273	0.00906483	ANN04206	-0.0209206	0.893331	DC_up	GO:0007165; P:signal transduction; IDA:UniProtKB
cluster5668	2	Q96T83	M8J77_021953	1.18003	1.41083e-05	ANN04208	0.243771	0.229312	DC_up	GO:0098719; P:sodium ion import across plasma membrane; IBA:GO_Central
cluster3805	2	Q8IWH7	M8J77_012881	-0.824958	0.0807578	ANN04211	0.767122	0.00875642	BC_up	GO:0014066; P:regulation of phosphatidylinositol 3-kinase signaling; IDA:UniProtKB
cluster4450	2	Q49WB0	M8J77_024007	6.364	0.000205287	ANN04212	8.13606	2.75767e-05	DC_up_BC_up	GO:0045454; P:cell redox homeostasis; IEA:InterPro
cluster7139	2	Q68DX3	M8J77_003835	-0.824958	0.0807578	ANN04213	0.767122	0.00875642	BC_up	GO:0070830; P:bicellular tight junction assembly; IMP:UniProtKB
cluster5660	2	N/A	M8J77_019288	-0.176807	0.496394	ANN04214	-0.770608	1.7019e-05	BC_down	N/A
cluster6590	2	Q9VVW5	M8J77_023631	-0.224951	0.485599	ANN04215	-1.05646	1.01484e-14	BC_down	GO:0042127; P:regulation of cell proliferation; IGI:FlyBase
cluster6636	2	Q6P431	M8J77_012223	0.742482	0.00124369	ANN04216	2.4727	6.47637e-09	DC_up_BC_up	GO:0006417; P:regulation of translation; IEA:UniProtKB-KW
cluster6951	2	Q6GN91	M8J77_014362	-0.575794	0.033366	ANN04223	-1.30235	2.37126e-08	BC_down	GO:0046872; F:metal ion binding; IEA:UniProtKB-KW
cluster7474	2	N/A	M8J77_003781	-3.0804	1.07025e-06	ANN04235	-3.24621	1.13832e-10	DC_down_BC_down	N/A
cluster8179	2	N/A	M8J77_002132	-0.944173	1.12342e-05	ANN04236	-0.815426	3.92792e-05	DC_down_BC_down	N/A
cluster8969	2	Q9DC48	M8J77_005739	#N/A	#N/A	ANN04238	0.242052	0.280377		GO:0000398; P:mRNA splicing, via spliceosome; IEA:InterPro
cluster7783	2	Q9VJ62	M8J77_009585	0.144011	0.629999	ANN04244	0.208238	0.172701		GO:0006364; P:rRNA processing; IEA:UniProtKB-KW
cluster4346	2	Q13542	M8J77_021561	0.113751	0.643263	ANN04245	-1.46456	1.90399e-11	BC_down	GO:0006412; P:translation; TAS:ProtInc
cluster7300	2	Q5RID7	M8J77_012996	-0.179185	0.554496	ANN04246	-0.142951	0.465179		GO:0007165; P:signal transduction; IEA:InterPro
cluster6452	2	Q8NFH5	M8J77_018347	0.874826	0.00043754	ANN04247	1.4742	1.67362e-25	DC_up_BC_up	GO:0016032; P:viral process; TAS:Reactome
cluster6484	2	Q9VEG6	M8J77_016362	-1.80403	3.40386e-14	ANN04250	-6.23617	2.04011e-89	DC_down_BC_down	GO:0006979; P:response to oxidative stress; IEA:InterPro
cluster5826	2	Q8ML92	M8J77_009537	#N/A	#N/A	ANN04257	-0.79616	7.19646e-06	BC_down	GO:0007601; P:visual perception; IEA:UniProtKB-KW
cluster5630	2	P54001	M8J77_000609	8.9319	2.96509e-117	ANN04266	7.68739	1.02676e-22	DC_up_BC_up	GO:0018401; P:peptidyl-proline hydroxylation to 4-hydroxy-L-proline; IBA:GO_Central
cluster7071	2	Q8CJ40	M8J77_001030	-1.70665	0.000388198	ANN04269	-0.288426	0.544227	DC_down	GO:0033365; P:protein localization to organelle; ISO:MGI
cluster5161	2	Q6PCM2	M8J77_022622	0.465004	0.0847329	ANN04270	2.5969	5.91683e-93	BC_up	GO:0016180; P:snRNA processing; ISS:HGNC
cluster9015	2	P12613	M8J77_003292	-0.0690587	0.812771	ANN04272	0.245718	0.419296		GO:0006457; P:protein folding; IEA:InterPro
cluster6584	2	Q96IZ2	M8J77_015328	1.58416	1.78478e-14	ANN04273	-1.56912	3.21317e-10	DC_up_BC_down	GO:0043491; P:protein kinase B signaling; IMP:BHF-UCL
cluster7774	2	Q9BYI7	M8J77_020971	0.166576	0.522111	ANN04281	0.89195	2.59845e-05	BC_up	GO:0003222; P:ventricular trabecula myocardium morphogenesis; IEA:Ensembl
cluster4225	2	A7RK30	M8J77_009023	-0.160341	0.584823	ANN04282	-0.901579	5.59016e-06	BC_down	GO:0016491; F:oxidoreductase activity; IEA:UniProtKB-KW
cluster3280	2	Q16X15	M8J77_018163	-0.0800708	0.759002	ANN04289	0.578271	0.000449818		GO:0016592; C:mediator complex; IEA:InterPro
cluster7162	2	N/A	M8J77_012590	2.94067	0.00211828	ANN04292	7.29014	1.22086e-25	DC_up_BC_up	N/A
cluster7587	2	Q2EY14	M8J77_025675	-0.870125	0.00303146	ANN04296	0.0421156	0.878693	DC_down	GO:0050768; P:negative regulation of neurogenesis; IMP:MGI
cluster6831	2	Q9GKZ4	M8J77_019529	-0.277157	0.24343	ANN04298	-0.994149	1.56345e-07	BC_down	GO:0006616; P:SRP-dependent cotranslational protein targeting to membrane, translocation; IEA:InterPro
cluster6674	2	N/A	M8J77_004990	0.119348	0.645429	ANN04299	3.97825	7.279e-47	BC_up	N/A
cluster3359	2	Q3SXD3	M8J77_004169	0.476349	0.0675616	ANN04300	0.393004	0.0632543		GO:0010139; P:pyrimidine deoxyribonucleotide salvage; IBA:GO_Central
cluster4073	2	N/A	M8J77_010095	-0.00764455	0.984446	ANN04301	1.52695	1.45023e-29	BC_up	N/A
cluster8497	2	Q2YDI2	M8J77_020755	0.196311	0.562838	ANN04302	1.39203	6.42999e-19	BC_up	GO:0006270; P:DNA replication initiation; ISS:UniProtKB
cluster8246	2	A8Y9I2	M8J77_013479	0.331076	0.455402	ANN04303	-1.53443	0.000681701	BC_down	GO:0042572; P:retinol metabolic process; IEA:UniProtKB-UniPathway
cluster3395	2	Q8IS64	M8J77_000721	-1.64069	8.44427e-07	ANN04304	4.26702	3.35427e-19	DC_down_BC_up	GO:0016486; P:peptide hormone processing; IEA:InterPro
cluster4512	2	O95613	M8J77_013854	0.190165	0.609868	ANN04306	4.26702	3.35427e-19	BC_up	GO:0007165; P:signal transduction; IEA:InterPro
cluster3881	2	Q68F99	M8J77_018678	-3.37897	2.22758e-33	ANN04309	-0.447817	5.03544e-05	DC_down	GO:0003009; P:skeletal muscle contraction; ISS:UniProtKB
cluster8439	2	N/A	M8J77_003302	-3.37897	2.22758e-33	ANN04311	-0.447817	5.03544e-05	DC_down	N/A
cluster6213	2	N/A	M8J77_019829	11.5965	2.90323e-30	ANN04319	7.73144	0.0156745	DC_up_BC_up	N/A
cluster4900	2	P04052	M8J77_009168	0.00488049	0.989751	ANN04322	0.514949	0.0659325		GO:0006366; P:transcription by RNA polymerase II; ISS:FlyBase
cluster9046	2	A4FUE7	M8J77_010888	2.1432	1.06599e-05	ANN04325	2.9918	1.17883e-27	DC_up_BC_up	GO:0046872; F:metal ion binding; IEA:UniProtKB-KW
cluster7220	2	Q9N2I8	M8J77_025767	4.69602	7.1991e-09	ANN04327	7.78823	0.0010749	DC_up_BC_up	GO:0000305; P:response to oxygen radical; TAS:UniProtKB
cluster4280	2	Q9VFP2	M8J77_014995	0.594683	0.0157526	ANN04331	-0.684042	0.0282442	DC_up_BC_down	GO:0006511; P:ubiquitin-dependent protein catabolic process; IBA:GO_Central
cluster5118	2	N/A	M8J77_014313	0.250932	0.253946	ANN04354	3.88738	5.89358e-87	BC_up	N/A
cluster5734	2	P17886	M8J77_019969	0.381407	0.11917	ANN04355	0.52692	0.000484695		GO:0000245; P:spliceosomal complex assembly; IBA:GO_Central
cluster4351	2	Q53ZE4	M8J77_016992	-0.0960585	0.700505	ANN04356	-0.232184	0.24135		GO:0018158; P:protein oxidation; IDA:UniProtKB
cluster9042	2	N/A	M8J77_023435	4.72686	5.43502e-73	ANN04357	5.43665	5.70501e-190	DC_up_BC_up	N/A
cluster8385	2	Q9C0H5	M8J77_000370	0.614873	0.10285	ANN04369	-0.312266	0.0132003		GO:0007165; P:signal transduction; IEA:InterPro
cluster3561	2	Q6GMI9	M8J77_010597	0.24454	0.396468	ANN04372	2.76664	1.51957e-40	BC_up	GO:0033320; P:UDP-D-xylose biosynthetic process; IEA:UniProtKB-UniPathway
cluster4924	2	Q4V7D7	M8J77_025957	-0.103478	0.679568	ANN04376	-0.555873	0.00180157		GO:0000387; P:spliceosomal snRNP assembly; IBA:GO_Central
cluster5307	2	Q64560	M8J77_022392	0.319767	0.14104	ANN04384	1.23035	1.12417e-09	BC_up	GO:0006508; P:proteolysis; IDA:RGD
cluster6319	2	N/A	M8J77_019253	-2.79323	7.09766e-22	ANN04387	-3.68532	2.23693e-78	DC_down_BC_down	N/A
cluster9199	2	Q16W06	M8J77_009085	0.726352	0.00161314	ANN04392	1.48548	2.50048e-21	DC_up_BC_up	GO:0045892; P:negative regulation of transcription, DNA-templated; ISS:UniProtKB
cluster6175	2	Q921R4	M8J77_013519	-0.450922	0.06157	ANN04393	0.377163	0.0495789		GO:0015031; P:protein transport; IEA:UniProtKB-KW
cluster4590	2	Q9H0H2	M8J77_010693	0.200271	0.570928	ANN04394	1.12951	1.74243e-13	BC_up	GO:0016192; P:vesicle-mediated transport; ISS:UniProtKB
cluster5875	2	Q8R332	M8J77_003793	0.251174	0.345852	ANN04395	2.34382	1.349e-58	BC_up	GO:0042306; P:regulation of protein import into nucleus; ISO:MGI
cluster8819	2	Q6B857	M8J77_009193	0.985713	0.00405915	ANN04396	2.68475	2.13373e-32	DC_up_BC_up	GO:0060296; P:regulation of cilium beat frequency involved in ciliary motility; ISS:UniProtKB
cluster5247	2	Q3L1C9	M8J77_013712	0.610079	0.193892	ANN04397	-0.176131	0.30909		GO:0032880; P:regulation of protein localization; IMP:UniProtKB
cluster9097	2	Q9VQX4	M8J77_021160	0.0216574	0.948902	ANN04404	-0.122356	0.42247		GO:0006979; P:response to oxidative stress; ISS:UniProtKB
cluster6185	2	Q9VYV3	M8J77_007810	0.529868	0.0229394	ANN04419	0.0172372	0.945534		GO:2000427; P:positive regulation of apoptotic cell clearance; IMP:FlyBase
cluster5796	2	A1A600	M8J77_021580	-2.92072	8.39709e-20	ANN04421	-8.34333	1.37781e-26	DC_down_BC_down	GO:0005509; F:calcium ion binding; IEA:InterPro
cluster3275	2	Q8WQA4	M8J77_010516	-0.904652	0.000660146	ANN04425	-1.18915	7.67947e-10	DC_down_BC_down	GO:0035150; P:regulation of tube size; IMP:WormBase
cluster4000	2	Q8BMZ5	M8J77_006752	0.14016	0.674226	ANN04426	-0.360974	0.16804		GO:0000379; P:tRNA-type intron splice site recognition and cleavage; IBA:GO_Central
cluster7616	2	Q9H6V0	M8J77_005844	-0.0173279	0.96153	ANN04427	0.140081	0.502604		GO:0035608; P:protein deglutamylation; ISS:UniProtKB
cluster6688	2	N/A	M8J77_022817	-0.778455	0.00177495	ANN04428	-1.28358	3.08316e-10	DC_down_BC_down	N/A
cluster4061	2	A1Z8N1	M8J77_002448	0.935003	0.0688118	ANN04433	#N/A	#N/A		GO:0015771; P:trehalose transport; IDA:UniProtKB
cluster6814	2	Q04519	M8J77_025632	0.22794	0.531993	ANN04443	-2.15812	3.13655e-45	BC_down	GO:0023021; P:termination of signal transduction; ISO:MGI
cluster6707	2	Q1HRV8	M8J77_012756	-0.00287115	1	ANN04457	-0.097723	0.74723		GO:0006633; P:fatty acid biosynthetic process; IEA:UniProtKB-KW
cluster5623	2	Q61575	M8J77_020234	0.127972	0.733771	ANN04458	1.62988	2.26193e-24	BC_up	GO:0097536; P:thymus epithelium morphogenesis; IMP:UniProtKB
cluster4831	2	P60483	M8J77_026162	0.654092	0.00153825	ANN04459	1.62988	2.26193e-24	DC_up_BC_up	GO:0031647; P:regulation of protein stability; ISS:UniProtKB
cluster3599	2	P54358	M8J77_005047	0.297464	0.231754	ANN04463	-0.619687	4.3652e-07	BC_down	GO:0006297; P:nucleotide-excision repair, DNA gap filling; IBA:GO_Central
cluster7111	2	Q93096	M8J77_006379	-0.0894953	0.713227	ANN04464	-0.156613	0.647822		GO:0030335; P:positive regulation of cell migration; IBA:GO_Central
cluster6291	2	P51909	M8J77_014736	-2.99106	7.14323e-09	ANN04466	-4.10485	3.02998e-16	DC_down_BC_down	GO:0042246; P:tissue regeneration; ISS:UniProtKB
cluster3407	2	Q9V422	M8J77_013047	-2.0564	3.53032e-12	ANN04467	-1.8223	1.95912e-43	DC_down_BC_down	GO:0016055; P:Wnt signaling pathway; IBA:GO_Central
cluster4415	2	N/A	M8J77_004157	-0.653881	0.758755	ANN04474	#N/A	#N/A		N/A
cluster6021	2	Q68EU6	M8J77_005049	0.0888565	0.842214	ANN04475	2.36668	6.16482e-30	BC_up	GO:0016021; C:integral component of membrane; IEA:UniProtKB-KW
cluster7098	2	Q5E9Y9	M8J77_004490	0.0888565	0.842214	ANN04477	2.36668	6.16482e-30	BC_up	GO:0006228; P:UTP biosynthetic process; IEA:InterPro
cluster8478	2	Q05192	M8J77_022698	-0.530458	0.0105135	ANN04478	0.247376	0.283463		GO:0009888; P:tissue development; IBA:GO_Central
cluster8814	2	Q05B79	M8J77_006999	-0.530458	0.0105135	ANN04481	0.247376	0.283463		GO:0090669; P:telomerase RNA stabilization; IEA:Ensembl
cluster6078	2	Q19QT7	M8J77_022568	6.66481	1.25603e-85	ANN04485	4.95985	2.95235e-38	DC_up_BC_up	GO:0019346; P:transsulfuration; IBA:GO_Central
cluster3692	2	O17185	M8J77_014112	-4.13008	1.91261e-20	ANN04488	2.16895	7.79714e-13	DC_down_BC_up	GO:0006937; P:regulation of muscle contraction; IMP:UniProtKB
cluster7021	2	P54385	M8J77_003227	-0.944087	3.63222e-06	ANN04489	-1.42817	5.39283e-10	DC_down_BC_down	GO:0006116; P:NADH oxidation; IDA:FlyBase
cluster4421	2	Q9UPQ8	M8J77_005273	-0.382825	0.123031	ANN04505	0.0869533	0.771711		GO:0043048; P:dolichyl monophosphate biosynthetic process; IDA:UniProtKB
cluster4025	2	Q7QH62	M8J77_001535	0.19295	0.646112	ANN04506	1.44124	5.18674e-23	BC_up	GO:0006357; P:regulation of transcription by RNA polymerase II; IBA:GO_Central
cluster6242	2	Q92745	M8J77_003407	-0.0612113	0.827806	ANN04507	-0.168343	0.38626		GO:0000245; P:spliceosomal complex assembly; NAS:UniProtKB
cluster6018	2	P41888	M8J77_009296	1.33657	1.15013e-10	ANN04509	1.35305	2.79723e-12	DC_up_BC_up	GO:0036172; P:thiamine salvage; EXP:PomBase
cluster4935	2	Q5ZML5	M8J77_024021	0.128118	0.617768	ANN04513	-0.0804777	0.666752		GO:0016070; P:RNA metabolic process; IBA:GO_Central
cluster3952	2	Q24207	M8J77_019030	0.532359	0.0185751	ANN04520	1.08299	1.97481e-06	BC_up	GO:0007283; P:spermatogenesis; TAS:FlyBase
cluster8450	2	P15651	M8J77_024922	2.20063	2.23139e-19	ANN04524	0.457135	0.0396468	DC_up	GO:0042594; P:response to starvation; IEP:RGD
cluster3807	2	O15066	M8J77_002033	0.0284538	0.943385	ANN04525	0.298926	0.0644966		GO:0006890; P:retrograde vesicle-mediated transport, Golgi to ER; TAS:Reactome
cluster6092	2	Q3ZBS3	M8J77_003196	0.409229	0.0510288	ANN04528	-0.214782	0.228812		GO:0016192; P:vesicle-mediated transport; IEA:InterPro
cluster4693	2	Q9Z1P7	M8J77_009873	-2.33876	7.21692e-13	ANN04529	-0.655774	4.4473e-07	DC_down_BC_down	GO:0051497; P:negative regulation of stress fiber assembly; ISO:MGI
cluster6230	2	B4J913	M8J77_019543	-3.4567	9.37916e-10	ANN04532	-0.609228	0.0214022	DC_down_BC_down	GO:0015771; P:trehalose transport; ISS:UniProtKB
cluster8510	2	N/A	M8J77_025606	-4.40809	0.000109044	ANN04536	#N/A	#N/A	DC_down	N/A
cluster7581	2	Q08169	M8J77_004572	-3.43	2.89095e-09	ANN04538	-0.790112	0.342718	DC_down	GO:0006952; P:defense response; IEA:InterPro
cluster6535	2	P23515	M8J77_013381	-2.35032	1.15885e-07	ANN04539	-5.5501	8.84376e-34	DC_down_BC_down	GO:0031102; P:neuron projection regeneration; IBA:GO_Central
cluster6948	2	N/A	M8J77_001053	#N/A	#N/A	ANN04543	0.773516	0.38605		N/A
cluster3838	2	P10090	M8J77_009189	0.994042	7.37872e-07	ANN04546	-0.583286	4.88559e-06	DC_up	GO:0055085; P:transmembrane transport; IMP:FlyBase
cluster3273	2	Q8IZF0	M8J77_013101	-3.28327	1.06684e-12	ANN04551	-1.91884	4.45918e-05	DC_down_BC_down	GO:0035725; P:sodium ion transmembrane transport; ISS:UniProtKB
cluster7319	2	N/A	M8J77_006275	-2.98733	4.76812e-12	ANN04557	-5.02622	2.21089e-27	DC_down_BC_down	N/A
cluster9050	2	P45953	M8J77_023842	0.34127	0.152445	ANN04559	-0.523163	0.133529		GO:0006635; P:fatty acid beta-oxidation; IDA:RGD
cluster6621	2	Q6MZP7	M8J77_003664	0.146478	0.598576	ANN04563	0.588488	5.42286e-05	BC_up	GO:0051726; P:regulation of cell cycle; TAS:Reactome
cluster4016	2	Q05825	M8J77_015948	-0.95037	0.000457858	ANN04564	-1.47318	0.0014034	DC_down_BC_down	GO:1902600; P:proton transmembrane transport; ISS:FlyBase
cluster3334	2	Q20065	M8J77_009273	-1.43541	1.35967e-06	ANN04565	-0.729104	0.00391646	DC_down_BC_down	GO:0018401; P:peptidyl-proline hydroxylation to 4-hydroxy-L-proline; IBA:GO_Central
cluster8361	2	N/A	M8J77_016891	-0.443918	0.334804	ANN04567	-3.82537	4.4905e-06	BC_down	N/A
cluster7432	2	Q8K0C1	M8J77_010590	-0.527036	0.0181185	ANN04568	-0.44537	0.000346866		GO:0006606; P:protein import into nucleus; ISO:MGI
cluster3697	2	B9VJ80	M8J77_007925	0.264542	0.327431	ANN04570	-1.14688	3.67712e-11	BC_down	GO:0008641; F:ubiquitin-like modifier activating enzyme activity; IEA:InterPro
cluster4409	2	O60285	M8J77_013209	-1.22493	4.00421e-09	ANN04572	-1.84214	9.10157e-21	DC_down_BC_down	GO:1901796; P:regulation of signal transduction by p53 class mediator; TAS:Reactome
cluster3762	2	Q5BKQ4	M8J77_002585	1.02186	0.0620915	ANN04573	0.868783	0.00101726	BC_up	GO:0006629; P:lipid metabolic process; IEA:InterPro
cluster3938	2	Q9BZI7	M8J77_008487	0.0686855	0.80072	ANN04574	2.30637	1.50764e-26	BC_up	GO:0006405; P:RNA export from nucleus; TAS:Reactome
cluster3303	2	Q9VH27	M8J77_019605	-0.20956	0.377137	ANN04576	0.0579742	0.748705		GO:0007601; P:visual perception; IEA:UniProtKB-KW
cluster8758	2	N/A	M8J77_019504	-2.45388	1.05162e-13	ANN04577	-2.72996	4.52862e-72	DC_down_BC_down	N/A
cluster4761	2	Q24546	M8J77_015887	-4.59715	2.20317e-44	ANN04580	-4.69033	1.37299e-187	DC_down_BC_down	GO:0072553; P:terminal button organization; IMP:FlyBase
cluster5989	2	Q7KML2	M8J77_000787	2.2932	1.01601e-16	ANN04586	-0.369436	0.0728907	DC_up	GO:0006693; P:prostaglandin metabolic process; ISS:UniProtKB
cluster3302	2	N/A	M8J77_015404	0.622205	0.0159049	ANN04588	0.89427	6.91023e-17	DC_up_BC_up	N/A
cluster9012	2	Q2HJ10	M8J77_003480	0.0915743	0.820409	ANN04590	-0.195195	0.115185		GO:0006829; P:zinc ion transport; ISO:MGI
cluster4245	2	Q6ZQ38	M8J77_012751	0.301271	0.178392	ANN04591	1.44948	2.18474e-08	BC_up	GO:0010265; P:SCF complex assembly; ISS:UniProtKB
cluster9128	2	N/A	M8J77_018154	0.664814	0.00217036	ANN04592	0.414651	0.0187908	DC_up	N/A
cluster5814	2	Q16739	M8J77_023814	0.640718	0.010276	ANN04593	0.299657	0.0710518	DC_up	GO:0006687; P:glycosphingolipid metabolic process; TAS:Reactome
cluster8693	2	P98159	M8J77_000472	-0.563983	0.0278727	ANN04594	3.04194	3.06321e-09	BC_up	GO:0008063; P:Toll signaling pathway; TAS:FlyBase
cluster5265	2	Q2KI00	M8J77_016523	1.48613	8.43317e-11	ANN04595	-1.28403	1.98434e-10	DC_up_BC_down	N/A
cluster4425	2	Q8C5N5	M8J77_015611	-0.350051	0.405263	ANN04596	-1.23359	6.74789e-10	BC_down	GO:0007049; P:cell cycle; IEA:UniProtKB-KW
cluster6683	2	Q6P5E8	M8J77_016167	-2.67658	5.88562e-29	ANN04599	-2.38773	6.22713e-32	DC_down_BC_down	GO:0070493; P:thrombin-activated receptor signaling pathway; ISO:MGI
cluster5898	2	Q4R646	M8J77_012778	-0.238926	0.414561	ANN04600	-0.240857	0.0772305		GO:0006428; P:isoleucyl-tRNA aminoacylation; IEA:InterPro
cluster8124	2	Q9UK45	M8J77_025891	0.409422	0.220429	ANN04601	0.990723	4.65219e-05	BC_up	GO:0000398; P:mRNA splicing, via spliceosome; IDA:UniProtKB
cluster4304	2	N/A	M8J77_000293	-0.279201	0.534635	ANN04602	-0.0604363	0.743572		N/A
cluster6695	2	N/A	M8J77_025349	0.784425	0.0981531	ANN04603	-0.596321	0.000193762	BC_down	N/A
cluster4730	2	N/A	M8J77_025873	-3.40161	1.61744e-10	ANN04604	-4.80226	5.07868e-28	DC_down_BC_down	N/A
cluster3414	2	Q9VAF5	M8J77_020425	-2.54506	3.31308e-12	ANN04606	-3.99973	3.61483e-47	DC_down_BC_down	GO:0007305; P:vitelline membrane formation involved in chorion-containing eggshell formation; IMP:FlyBase
cluster6464	2	Q5NCF2	M8J77_019312	-0.00899172	0.975415	ANN04608	-0.287361	0.0475749		GO:0006888; P:ER to Golgi vesicle-mediated transport; IBA:GO_Central
cluster6500	2	P49871	M8J77_013466	-3.94283	5.55844e-15	ANN04609	-6.02678	1.29643e-20	DC_down_BC_down	GO:0005524; F:ATP binding; IEA:UniProtKB-KW
cluster7306	2	Q8VCM4	M8J77_013057	5.79791	2.18432e-99	ANN04619	3.37938	6.98807e-12	DC_up_BC_up	GO:0009249; P:protein lipoylation; IEA:InterPro
cluster4159	2	Q9W517	M8J77_004788	-0.344771	0.110405	ANN04622	0.0691824	0.685555		GO:0007062; P:sister chromatid cohesion; IMP:FlyBase
cluster8251	2	O02495	M8J77_003939	0.923912	9.47911e-06	ANN04623	0.482237	0.000114071	DC_up	GO:0016079; P:synaptic vesicle exocytosis; IDA:WormBase
cluster7406	2	Q9VGH8	M8J77_012162	2.92157	3.50281e-40	ANN04627	0.482237	0.000114071	DC_up	GO:0035377; P:transepithelial water transport; IMP:FlyBase
cluster8181	2	Q9VRJ1	M8J77_008069	0.792879	0.000445566	ANN04628	-0.296305	0.497662	DC_up	GO:0006400; P:tRNA modification; IBA:GO_Central
cluster8217	2	A1Z6E0	M8J77_024670	-2.20419	0.000191737	ANN04631	-2.31068	1.93347e-11	DC_down_BC_down	GO:0007472; P:wing disc morphogenesis; IMP:UniProtKB
cluster5769	2	Q91309	M8J77_018821	0.636874	0.00305907	ANN04648	0.0115311	0.979534	DC_up	GO:0006000; P:fructose metabolic process; IEA:InterPro
cluster3919	2	Q7YZA2	M8J77_011189	0.0956554	0.680089	ANN04649	0.394267	0.0111659		N/A
cluster6924	2	P28288	M8J77_022353	1.10615	6.87644e-06	ANN04650	-0.127961	0.249102	DC_up	GO:0042760; P:very long-chain fatty acid catabolic process; IGI:UniProtKB
cluster8559	2	Q9V9S7	M8J77_003290	-3.61003	7.47669e-24	ANN04651	-3.69736	8.01171e-41	DC_down_BC_down	GO:0097479; P:synaptic vesicle localization; IMP:FlyBase
cluster3206	2	Q9QYW0	M8J77_017617	0.109206	0.681243	ANN04652	0.624166	1.06696e-08	BC_up	GO:0042254; P:ribosome biogenesis; IEA:Ensembl
cluster4118	2	Q8NC60	M8J77_018131	-0.247104	0.391825	ANN04653	0.186044	0.241297		GO:0043457; P:regulation of cellular respiration; IMP:UniProtKB
cluster8474	2	Q9UL18	M8J77_021220	-0.0511806	0.851462	ANN04659	-1.16383	4.73374e-09	BC_down	GO:0007223; P:Wnt signaling pathway, calcium modulating pathway; TAS:Reactome
cluster4479	2	Q6UWP7	M8J77_000543	-1.39278	1.05075e-09	ANN04660	-0.273225	0.144276	DC_down	GO:0006644; P:phospholipid metabolic process; IBA:GO_Central
cluster6713	2	Q90XC2	M8J77_004072	1.35935	0.00630399	ANN04661	-0.980415	0.147962	DC_up	GO:0061326; P:renal tubule development; IMP:ZFIN
cluster8384	2	P57784	M8J77_018374	0.522867	0.0493172	ANN04663	-0.0180464	0.931258		GO:0007283; P:spermatogenesis; ISO:MGI
cluster4787	2	P13008	M8J77_025054	-0.563983	0.0278727	ANN04664	-1.214	0.00319004	BC_down	GO:0002181; P:cytoplasmic translation; ISS:UniProtKB
cluster4227	2	Q9XSC3	M8J77_026542	0.213437	0.400101	ANN04671	1.77172	7.2177e-42	BC_up	GO:0017137; F:Rab GTPase binding; IBA:GO_Central
cluster6399	2	Q32PE9	M8J77_011063	-1.12414	1.56008e-06	ANN04675	-0.517067	0.0260848	DC_down	GO:0000956; P:nuclear-transcribed mRNA catabolic process; IEA:InterPro
cluster8780	2	Q6IQX7	M8J77_012067	0.327223	0.236783	ANN04678	-3.63496	1.27362e-21	BC_down	GO:0030206; P:chondroitin sulfate biosynthetic process; IMP:MGI
cluster5785	2	A0A0R4IKU3	M8J77_026492	-0.505128	0.0537348	ANN04680	-1.52582	4.32789e-11	BC_down	GO:0016055; P:Wnt signaling pathway; IMP:ZFIN
cluster4221	2	N/A	M8J77_016858	-0.295447	0.358106	ANN04683	-0.116474	0.411091		N/A
cluster4208	2	Q9VMU4	M8J77_010620	-0.248569	0.463392	ANN04686	-1.18155	0.00356912	BC_down	GO:0002181; P:cytoplasmic translation; TAS:FlyBase
cluster6393	2	Q6J5K9	M8J77_000425	2.15673	7.30235e-19	ANN04688	0.392851	0.00664991	DC_up	GO:0016246; P:RNA interference; IMP:UniProtKB
cluster8556	2	Q80WJ6	M8J77_019769	-0.186391	0.507675	ANN04690	0.934927	5.38201e-14	BC_up	GO:0055085; P:transmembrane transport; IBA:GO_Central
cluster3353	2	Q9QYM0	M8J77_010162	-0.186391	0.507675	ANN04692	0.380843	0.0917067		GO:0055085; P:transmembrane transport; IBA:GO_Central
cluster3684	2	Q8I7Z8	M8J77_013808	2.06148	3.6505e-06	ANN04700	3.52591	1.96587e-50	DC_up_BC_up	GO:0006355; P:regulation of transcription, DNA-templated; IMP:UniProtKB
cluster4846	2	Q14692	M8J77_003916	0.364905	0.118436	ANN04702	1.51563	2.60633e-17	BC_up	GO:0006364; P:rRNA processing; TAS:Reactome
cluster5842	2	Q6QI06	M8J77_014644	-0.0296722	0.932996	ANN04707	1.35766	9.52854e-13	BC_up	GO:0031929; P:TOR signaling; IEA:InterPro
cluster8691	2	Q9CYF5	M8J77_009945	0.0592845	0.83655	ANN04708	-0.295163	0.156775		GO:0070131; P:positive regulation of mitochondrial translation; ISS:UniProtKB
cluster3959	2	P91798	M8J77_013661	-0.373525	0.209602	ANN04710	-0.832601	0.0778303		GO:0005524; F:ATP binding; IEA:UniProtKB-KW
cluster3944	2	Q925U4	M8J77_025397	-0.182327	0.499911	ANN04711	0.439153	0.00868107		GO:0097466; P:ubiquitin-dependent glycoprotein ERAD pathway; ISO:MGI
cluster4052	2	N/A	M8J77_022304	-5.08535	9.79596e-94	ANN04712	-6.00318	3.83423e-73	DC_down_BC_down	N/A
cluster7148	2	P15822	M8J77_012741	0.284523	0.282979	ANN04714	-1.02274	7.48203e-06	BC_down	GO:0000122; P:negative regulation of transcription by RNA polymerase II; IBA:GO_Central
cluster3610	2	Q0VD19	M8J77_016576	-0.861042	0.000580297	ANN04715	-1.35368	2.91295e-24	DC_down_BC_down	GO:0023021; P:termination of signal transduction; IEA:Ensembl
cluster4794	2	Q9I8F4	M8J77_005511	0.48387	0.0184956	ANN04717	-0.0200371	0.916966		GO:0000086; P:G2/M transition of mitotic cell cycle; ISS:UniProtKB
cluster8734	2	N/A	M8J77_005295	-0.212353	0.762949	ANN04719	1.00173	0.060402		N/A
cluster8934	2	O75069	M8J77_009617	0.930334	4.73055e-06	ANN04722	3.95744	6.63054e-20	DC_up_BC_up	GO:0042982; P:amyloid precursor protein metabolic process; IDA:UniProtKB
cluster7202	2	P02597	M8J77_007792	6.29336	0.0016728	ANN04723	8.20379	0.00269949	DC_up_BC_up	GO:0051300; P:spindle pole body organization; IBA:GO_Central
cluster5781	2	Q9Y091	M8J77_015880	0.446629	0.0613857	ANN04725	0.361469	0.0321055		GO:0007548; P:sex differentiation; IEA:UniProtKB-KW
cluster7672	2	Q3T0Q8	M8J77_016967	0.0625801	0.817528	ANN04727	-0.898983	0.0138189	BC_down	GO:0006364; P:rRNA processing; IEA:InterPro
cluster9102	2	N/A	M8J77_005761	-0.0783295	0.825808	ANN04728	-0.915418	1.53678e-08	BC_down	N/A
cluster4266	2	N/A	M8J77_009097	0.45851	0.042724	ANN04729	-4.24764	5.38864e-41	BC_down	N/A
cluster4456	2	Q5DU57	M8J77_014898	0.45851	0.042724	ANN04733	-0.265394	0.20366		GO:0035023; P:regulation of Rho protein signal transduction; IEA:InterPro
cluster4334	2	P35502	M8J77_007429	-1.58652	5.45208e-05	ANN04735	-3.03709	3.02314e-42	DC_down_BC_down	GO:0052689; F:carboxylic ester hydrolase activity; IEA:UniProtKB-KW
cluster3464	2	Q5TH69	M8J77_006356	0.552795	0.0530249	ANN04740	-0.390029	0.0176438		GO:0032012; P:regulation of ARF protein signal transduction; IEA:InterPro
cluster3364	2	N/A	M8J77_023007	-0.416792	0.153625	ANN04745	0.572113	0.000357275		N/A
cluster8692	2	P51909	M8J77_017474	-3.639	5.96582e-07	ANN04746	-3.71638	4.41492e-18	DC_down_BC_down	GO:0042246; P:tissue regeneration; ISS:UniProtKB
cluster6102	2	P51909	M8J77_019048	-3.38447	2.9943e-05	ANN04747	-4.7441	1.81274e-15	DC_down_BC_down	GO:0042246; P:tissue regeneration; ISS:UniProtKB
cluster3478	2	Q8BX17	M8J77_016951	2.15832	3.10813e-28	ANN04748	1.76139	3.06293e-28	DC_up_BC_up	GO:0006412; P:translation; IEA:UniProtKB-KW
cluster7686	2	Q9WTK3	M8J77_018332	0.818758	0.00284849	ANN04749	0.0483949	0.770732	DC_up	GO:0006506; P:GPI anchor biosynthetic process; ISS:MGI
cluster3905	2	Q9UK97	M8J77_016528	0.408988	0.065406	ANN04751	-0.8652	5.10551e-14	BC_down	GO:0031146; P:SCF-dependent proteasomal ubiquitin-dependent protein catabolic process; IDA:UniProtKB
cluster4984	2	Q9ULM6	M8J77_008991	0.333199	0.213061	ANN04752	0.242131	0.112625		GO:0006417; P:regulation of translation; IEA:UniProtKB-KW
cluster6030	2	A2BHJ4	M8J77_011561	0.333199	0.213061	ANN04754	0.242131	0.112625		GO:0006417; P:regulation of translation; IEA:UniProtKB-KW
cluster6343	2	Q16122	M8J77_020093	-1.05187	0.0901403	ANN04755	-0.29247	0.863596		GO:0030111; P:regulation of Wnt signaling pathway; TAS:Reactome
cluster7768	2	Q9TZQ9	M8J77_000571	-3.65966	0.000421904	ANN04760	-5.0167	1.01366e-77	DC_down_BC_down	GO:0007419; P:ventral cord development; TAS:FlyBase
cluster4885	2	Q16122	M8J77_003207	-7.21686	1.18781e-09	ANN04761	0.263835	0.712294	DC_down	GO:0030111; P:regulation of Wnt signaling pathway; TAS:Reactome
cluster7487	2	Q16122	M8J77_024945	-7.06886	7.02352e-09	ANN04765	-1.82065	0.275609	DC_down	GO:0030111; P:regulation of Wnt signaling pathway; TAS:Reactome
cluster7741	2	P14272	M8J77_010250	-3.15773	7.79945e-11	ANN04766	-3.63058	2.63466e-10	DC_down_BC_down	GO:0097421; P:liver regeneration; IEP:RGD
cluster5846	2	Q9VR78	M8J77_024107	-0.339067	0.100198	ANN04767	-0.572406	0.00014459		GO:0007051; P:spindle organization; IMP:FlyBase
cluster6957	2	Q69Z66	M8J77_014040	-0.359564	0.133137	ANN04768	0.268108	0.194578		GO:0051797; P:regulation of hair follicle development; IMP:MGI
cluster7010	2	N/A	M8J77_008342	1.19818	0.00239559	ANN04769	3.70578	1.69153e-08	DC_up_BC_up	N/A
cluster3934	2	Q9VR50	M8J77_022059	0.215853	0.333591	ANN04770	-0.299699	0.0386493		GO:0016021; C:integral component of membrane; IEA:UniProtKB-KW
cluster6273	2	N/A	M8J77_012312	0.512583	0.0269401	ANN04771	-0.630516	8.57837e-06	BC_down	N/A
cluster4358	2	Q9BYV1	M8J77_017229	0.676442	0.058269	ANN04772	-0.569184	0.0267519		GO:0045429; P:positive regulation of nitric oxide biosynthetic process; IDA:BHF-UCL
cluster6945	2	P41541	M8J77_018302	0.323864	0.177006	ANN04774	0.20604	0.120237		GO:0048280; P:vesicle fusion with Golgi apparatus; IEA:InterPro
cluster6174	2	A4IFG2	M8J77_002729	0.428827	0.0437679	ANN04777	3.25767	7.33014e-52	BC_up	GO:0048512; P:circadian behavior; IBA:GO_Central
cluster8268	2	Q9EPH8	M8J77_010205	-0.273263	0.273464	ANN04778	-0.415922	0.374532		GO:0008380; P:RNA splicing; IEA:UniProtKB-KW
cluster4281	2	Q54D67	M8J77_009824	-1.72115	4.97761e-11	ANN04780	0.195092	0.281429	DC_down	GO:0008168; F:methyltransferase activity; IEA:UniProtKB-KW
cluster4861	2	N/A	M8J77_004740	-1.64992	3.04974e-09	ANN04781	-0.0544746	0.748193	DC_down	N/A
cluster6053	2	Q9VL18	M8J77_019724	-0.393974	0.172457	ANN04782	-1.06821	0.00739034	BC_down	GO:0006414; P:translational elongation; ISS:FlyBase
cluster6962	2	N/A	M8J77_020774	-1.47107	2.12908e-10	ANN04783	0.0259379	0.874737	DC_down	N/A
cluster5985	2	Q9UK58	M8J77_022346	-0.147655	0.540559	ANN04785	0.641731	0.000377617	BC_up	GO:0006396; P:RNA processing; IEA:InterPro
cluster7707	2	N/A	M8J77_021001	-0.818796	0.00745635	ANN04789	2.15206	9.16038e-08	DC_down_BC_up	N/A
cluster7125	2	Q8BIG4	M8J77_019979	0.224818	0.353804	ANN04790	-0.269125	0.104552		GO:0000776; C:kinetochore; ISS:UniProtKB
cluster7014	2	Q3SX41	M8J77_008744	-0.0928224	0.704914	ANN04791	1.0255	5.26016e-08	BC_up	GO:0008380; P:RNA splicing; ISS:UniProtKB
cluster4038	2	Q8N261	M8J77_015078	0.542378	0.0605997	ANN04792	-0.287223	0.0558143		GO:0055085; P:transmembrane transport; IEA:InterPro
cluster7335	2	Q6NS21	M8J77_006143	0.0255904	0.947031	ANN04793	0.149469	0.439634		GO:0006388; P:tRNA splicing, via endonucleolytic cleavage and ligation; ISS:UniProtKB
cluster8813	2	N/A	M8J77_025272	1.89109	1.86993e-19	ANN04800	0.881682	1.66009e-07	DC_up_BC_up	N/A
cluster5589	2	O27436	M8J77_009019	0.879959	8.26211e-06	ANN04801	0.572296	1.21178e-06	DC_up	GO:0006281; P:DNA repair; IEA:UniProtKB-UniRule
cluster7234	2	N/A	M8J77_014120	1.1818	0.00925872	ANN04803	2.00077	7.62128e-17	DC_up_BC_up	N/A
cluster5782	2	A2AHJ4	M8J77_010648	0.128152	0.669606	ANN04804	1.05764	3.89814e-11	BC_up	GO:0006357; P:regulation of transcription by RNA polymerase II; IBA:GO_Central
cluster5172	2	P46472	M8J77_007561	0.21591	0.324266	ANN04805	0.672406	0.00452741	BC_up	GO:0006511; P:ubiquitin-dependent protein catabolic process; ISS:UniProtKB
cluster7348	2	Q8N511	M8J77_025205	0.704983	0.00438347	ANN04808	0.876263	1.20603e-07	DC_up_BC_up	GO:0070072; P:vacuolar proton-transporting V-type ATPase complex assembly; IEA:InterPro
cluster6813	2	P00765	M8J77_002597	-2.21958	3.05291e-05	ANN04809	-3.17963	6.86832e-21	DC_down_BC_down	GO:0007586; P:digestion; IEA:UniProtKB-KW
cluster9161	2	Q91Y47	M8J77_015076	-1.60369	4.51371e-06	ANN04811	-4.01746	5.98953e-72	DC_down_BC_down	GO:0030193; P:regulation of blood coagulation; IMP:MGI
cluster6660	2	Q9VEU6	M8J77_011894	3.81585	9.45716e-30	ANN04814	0.509509	0.0140853	DC_up	GO:0000302; P:response to reactive oxygen species; IDA:UniProtKB
cluster7192	2	P55158	M8J77_015866	-1.20102	1.35271e-06	ANN04822	-0.367146	0.232176	DC_down	GO:0034197; P:triglyceride transport; ISS:UniProtKB
cluster3345	2	O95390	M8J77_009663	-0.293523	0.525476	ANN04827	-2.07537	0.000665688	BC_down	GO:0001657; P:ureteric bud development; IEA:Ensembl
cluster9089	2	A1Z7A6	M8J77_019407	0.826031	0.000370254	ANN04829	1.16586	3.0513e-05	DC_up_BC_up	GO:0043087; P:regulation of GTPase activity; ISM:FlyBase
cluster4002	2	Q9P279	M8J77_015913	0.513479	0.00965736	ANN04842	0.188235	0.381308		GO:0016032; P:viral process; IEA:UniProtKB-KW
cluster5621	2	Q9P0S0	M8J77_002282	-0.535843	0.0991312	ANN04849	1.19682	4.9096e-13	BC_up	GO:0030433; P:ubiquitin-dependent ERAD pathway; IMP:UniProtKB
cluster6819	2	Q9VAC5	M8J77_016617	-1.3344	9.82652e-11	ANN04855	-0.507747	0.00135242	DC_down	GO:0006509; P:membrane protein ectodomain proteolysis; IDA:FlyBase
cluster3436	2	Q9VWN5	M8J77_019304	-0.168809	0.512969	ANN04859	1.49025	3.98929e-27	BC_up	GO:0036459; F:thiol-dependent ubiquitinyl hydrolase activity; IEA:UniProtKB-EC
cluster5682	2	Q96EQ9	M8J77_006951	6.52203	5.93392e-60	ANN04868	8.74383	3.17074e-18	DC_up_BC_up	GO:0007283; P:spermatogenesis; IMP:MGI
cluster6933	2	Q3ZBX6	M8J77_018770	-0.396036	0.0742997	ANN04872	-1.23841	8.69115e-08	BC_down	GO:0006412; P:translation; IEA:InterPro
cluster5754	2	Q96GG9	M8J77_010000	0.472961	0.0298297	ANN04876	0.907414	4.18676e-07	BC_up	GO:0045116; P:protein neddylation; IBA:GO_Central
cluster8231	2	Q641G7	M8J77_002273	-0.479289	0.0356515	ANN04878	-0.671148	0.00790022	BC_down	GO:0034314; P:Arp2/3 complex-mediated actin nucleation; IEA:InterPro
cluster4615	2	Q95TN4	M8J77_025662	1.3061	3.31768e-08	ANN04879	1.14739	4.8987e-05	DC_up_BC_up	GO:0006890; P:retrograde vesicle-mediated transport, Golgi to ER; IBA:GO_Central
cluster4988	2	Q9H4Z3	M8J77_018858	0.0813788	0.742947	ANN04917	0.59341	0.00226914	BC_up	GO:0010923; P:negative regulation of phosphatase activity; IDA:UniProtKB
cluster8760	2	Q6DDK1	M8J77_003960	-0.631162	0.00706563	ANN04918	-0.546839	3.76902e-05	DC_down	GO:0006325; P:chromatin organization; IEA:UniProtKB-KW
cluster7560	2	Q0VFP5	M8J77_024909	0.172677	0.553342	ANN04919	1.25436	3.07031e-15	BC_up	GO:0000398; P:mRNA splicing, via spliceosome; ISS:UniProtKB
cluster6817	2	P24156	M8J77_012283	-0.262777	0.253248	ANN04924	-1.27626	1.73295e-05	BC_down	GO:0007275; P:multicellular organism development; IEA:UniProtKB-KW
cluster6596	2	O15943	M8J77_012903	-2.16924	4.1272e-13	ANN04926	-1.87541	2.5912e-07	DC_down_BC_down	GO:0031290; P:retinal ganglion cell axon guidance; IMP:FlyBase
cluster3332	2	O15943	M8J77_024040	-2.16924	4.1272e-13	ANN04929	-1.87541	2.5912e-07	DC_down_BC_down	GO:0031290; P:retinal ganglion cell axon guidance; IMP:FlyBase
cluster8519	2	O15943	M8J77_003534	-2.16924	4.1272e-13	ANN04942	-2.92366	7.36971e-51	DC_down_BC_down	GO:0031290; P:retinal ganglion cell axon guidance; IMP:FlyBase
cluster4362	2	Q6NYT3	M8J77_012356	-0.72248	0.0328522	ANN04945	-2.08238	1.60012e-28	DC_down_BC_down	N/A
cluster5573	2	P83829	M8J77_020607	0.611578	0.0786049	ANN04946	0.293173	0.102934		GO:0007283; P:spermatogenesis; ISS:UniProtKB
cluster3219	2	Q8N2U9	M8J77_022831	-0.204138	0.394607	ANN04950	2.01739	2.15074e-14	BC_up	GO:0042147; P:retrograde transport, endosome to Golgi; IBA:GO_Central
cluster7067	2	O74435	M8J77_025784	2.25765	0.000468211	ANN04954	7.77203	1.75995e-05	DC_up_BC_up	GO:0030474; P:spindle pole body duplication; IBA:GO_Central
cluster4491	2	A0JNT9	M8J77_002367	-1.647	0.000141258	ANN04968	-0.0372693	0.853095	DC_down	GO:0031175; P:neuron projection development; IMP:UniProtKB
cluster7119	2	N/A	M8J77_020042	0.281647	0.216904	ANN04974	1.55077	3.38673e-28	BC_up	N/A
cluster4911	2	Q8K354	M8J77_026205	9.66743	2.02688e-61	ANN04987	7.33333	3.70147e-136	DC_up_BC_up	GO:0042376; P:phylloquinone catabolic process; ISO:MGI
cluster4954	2	N/A	M8J77_007846	-0.148452	0.687542	ANN04990	-0.645407	0.00015295	BC_down	N/A
cluster6868	2	A0A1F4	M8J77_019307	-0.0687507	0.922915	ANN04991	-1.65274	0.00436767	BC_down	GO:0010378; P:temperature compensation of the circadian clock; IMP:FlyBase
cluster8606	2	O15146	M8J77_004417	-0.371284	0.345209	ANN05009	-1.08103	2.74519e-12	BC_down	GO:0007169; P:transmembrane receptor protein tyrosine kinase signaling pathway; TAS:ProtInc
cluster8675	2	N/A	M8J77_018922	0.0866151	0.748923	ANN05012	-0.11318	0.386775		N/A
cluster5287	2	Q5ZK82	M8J77_017172	0.0740588	0.853266	ANN05013	2.23748	2.42895e-25	BC_up	GO:0006506; P:GPI anchor biosynthetic process; ISS:UniProtKB
cluster9091	2	Q96L50	M8J77_015803	0.859792	0.00525167	ANN05014	2.72968	1.36564e-28	DC_up_BC_up	GO:0016567; P:protein ubiquitination; IEA:UniProtKB-UniPathway
cluster6166	2	A4PES0	M8J77_007092	-0.225761	0.306223	ANN05015	0.173389	0.164163		GO:0060631; P:regulation of meiosis I; IDA:UniProtKB
cluster5638	2	Q6DH66	M8J77_018433	0.0989256	0.708478	ANN05017	1.02186	0.000260558	BC_up	GO:0016031; P:tRNA import into mitochondrion; IBA:GO_Central
cluster6207	2	A4JHA1	M8J77_000556	2.76218	5.45287e-14	ANN05019	0.866057	1.92507e-08	DC_up_BC_up	GO:0008615; P:pyridoxine biosynthetic process; IEA:UniProtKB-KW
cluster7486	2	Q7ZXY4	M8J77_002693	0.341641	0.270641	ANN05020	1.40851	5.87615e-18	BC_up	GO:0006355; P:regulation of transcription, DNA-templated; IEA:InterPro
cluster8122	2	O95081	M8J77_024708	0.448069	0.0530585	ANN05025	2.33288	3.24806e-22	BC_up	GO:0046872; F:metal ion binding; IEA:UniProtKB-KW
cluster7416	2	A6H730	M8J77_022153	6.81348	4.67596e-70	ANN05026	6.12321	2.59564e-28	DC_up_BC_up	GO:0006772; P:thiamine metabolic process; ISS:UniProtKB
cluster6376	2	Q9ULL1	M8J77_006761	0.793285	0.011119	ANN05032	-1.30359	5.21936e-14	DC_up_BC_down	GO:0035023; P:regulation of Rho protein signal transduction; IEA:InterPro
cluster3930	2	Q5SGD2	M8J77_023550	1.33518	5.80579e-07	ANN05044	0.978635	1.07094e-12	DC_up_BC_up	GO:0007178; P:transmembrane receptor protein serine/threonine kinase signaling pathway; IEA:Ensembl
cluster8485	2	P42207	M8J77_008280	1.51676	4.6532e-14	ANN05045	0.698698	1.64175e-07	DC_up_BC_up	GO:0000921; P:septin ring assembly; IBA:GO_Central
cluster3587	2	Q5JRW7	M8J77_019598	-0.0106394	0.973073	ANN05046	0.246138	0.0830897		GO:0006508; P:proteolysis; IDA:UniProtKB
cluster3285	2	Q9Z2I7	M8J77_006368	-2.06398	8.64456e-10	ANN05047	-0.0229094	0.874475	DC_down	GO:0022857; F:transmembrane transporter activity; IEA:InterPro
cluster8946	2	N/A	M8J77_018938	0.952433	0.000188535	ANN05048	1.15546	7.27722e-07	DC_up_BC_up	N/A
cluster6733	2	Q9VTF9	M8J77_011250	0.340116	0.122258	ANN05049	0.564664	0.000130287		GO:0006511; P:ubiquitin-dependent protein catabolic process; IMP:FlyBase
cluster4613	2	Q8TDN4	M8J77_013789	0.284832	0.181541	ANN05050	2.79355	8.4303e-85	BC_up	GO:0051726; P:regulation of cell cycle; IEA:InterPro
cluster9053	2	Q0P457	M8J77_012094	0.290816	0.348175	ANN05052	0.361474	0.0690733		GO:0005524; F:ATP binding; IEA:UniProtKB-KW
cluster4326	2	N/A	M8J77_026498	-6.3147	6.24437e-27	ANN05053	-2.55655	5.25512e-28	DC_down_BC_down	N/A
cluster6054	2	O16011	M8J77_008426	-1.73575	1.69375e-10	ANN05057	-2.5416	1.70502e-55	DC_down_BC_down	GO:0007601; P:visual perception; IEA:UniProtKB-KW
cluster3696	2	P40926	M8J77_011669	-0.297251	0.2611	ANN05073	5.27393	4.75729e-21	BC_up	GO:0006099; P:tricarboxylic acid cycle; TAS:Reactome
cluster6338	2	P40939	M8J77_015985	0.481039	0.0491675	ANN05080	-0.431482	0.000786001		GO:0032868; P:response to insulin; IEA:Ensembl
cluster6456	2	N/A	M8J77_021148	0.530743	0.0627653	ANN05085	-0.131652	0.460312		N/A
cluster8316	2	O13046	M8J77_005762	0.411998	0.110095	ANN05086	-0.124246	0.384417		GO:0003677; F:DNA binding; IEA:UniProtKB-KW
cluster8637	2	Q6NXK7	M8J77_008411	-2.44064	2.67592e-06	ANN05089	-4.54349	9.49338e-110	DC_down_BC_down	GO:1901379; P:regulation of potassium ion transmembrane transport; IDA:UniProtKB
cluster3454	2	B1A4F7	M8J77_026322	-3.89512	1.11568e-19	ANN05090	-2.88877	3.07889e-15	DC_down_BC_down	GO:0008236; F:serine-type peptidase activity; IEA:InterPro
cluster6000	2	N/A	M8J77_005620	#N/A	#N/A	ANN05113	#N/A	#N/A		N/A
cluster6241	2	P45583	M8J77_021326	-2.71296	0.0441953	ANN05136	-6.3013	2.53106e-54	DC_down_BC_down	GO:0042302; F:structural constituent of cuticle; IEA:UniProtKB-KW
cluster6505	2	O16810	M8J77_019915	-0.544308	0.0176137	ANN05144	1.5561	2.76094e-10	BC_up	GO:0033314; P:mitotic DNA replication checkpoint; IBA:GO_Central
cluster6710	2	Q9W4J5	M8J77_025998	0.829263	0.00215798	ANN05145	1.06373	4.49579e-05	DC_up_BC_up	GO:0031167; P:rRNA methylation; ISS:FlyBase
cluster9016	2	Q5M7E1	M8J77_026455	1.27891	0.000261398	ANN05147	-1.55138	0.000532152	DC_up_BC_down	GO:0007040; P:lysosome organization; ISS:UniProtKB
cluster5591	2	Q5GLH2	M8J77_009861	-0.57832	0.0501212	ANN05148	-1.92678	5.61048e-64	BC_down	GO:0043405; P:regulation of MAP kinase activity; ISS:UniProtKB
cluster9276	2	P49846	M8J77_009822	0.0305454	0.926113	ANN05150	0.204191	0.258246		GO:0006367; P:transcription initiation from RNA polymerase II promoter; ISS:FlyBase
cluster3839	2	N/A	M8J77_002736	-0.830892	0.00802106	ANN05154	#N/A	#N/A	DC_down	N/A
cluster6113	2	Q9VUF8	M8J77_015774	0.0891971	0.856927	ANN05163	-1.05299	0.00437225	BC_down	GO:0035074; P:pupation; IMP:FlyBase
cluster4220	2	Q3ZBL5	M8J77_015676	1.02412	0.000127189	ANN05164	0.509122	0.00044596	DC_up	GO:0004045; F:aminoacyl-tRNA hydrolase activity; IBA:GO_Central
cluster7063	2	Q5U239	M8J77_007705	0.01567	0.968662	ANN05165	2.46609	1.33857e-34	BC_up	GO:0019236; P:response to pheromone; IEA:InterPro
cluster8336	2	O08609	M8J77_002159	1.14908	7.46014e-06	ANN05166	-0.0872081	0.526651	DC_up	GO:0006357; P:regulation of transcription by RNA polymerase II; IBA:GO_Central
cluster7763	2	Q8N2H4	M8J77_010682	0.588498	0.0285214	ANN05167	0.323502	0.148036	DC_up	GO:0034067; P:protein localization to Golgi apparatus; IBA:GO_Central
cluster3751	2	Q9EPR4	M8J77_024924	0.289186	0.478694	ANN05169	-0.975083	0.00058849	BC_down	GO:0070904; P:transepithelial L-ascorbic acid transport; ISO:MGI
cluster3421	2	Q9V3U9	M8J77_017007	0.721833	0.013285	ANN05174	-0.540628	0.130003	DC_up	GO:0007283; P:spermatogenesis; IMP:FlyBase
cluster4670	2	Q16RL8	M8J77_021734	0.11435	0.655254	ANN05175	0.502098	0.000406781		GO:0016567; P:protein ubiquitination; IEA:UniProtKB-UniPathway
cluster4440	2	O75431	M8J77_002681	0.0620949	0.822795	ANN05184	0.812465	2.01716e-05	BC_up	GO:0015031; P:protein transport; IEA:UniProtKB-KW
cluster8429	2	N/A	M8J77_007851	1.07895	0.0239972	ANN05189	5.92411	5.70993e-42	DC_up_BC_up	N/A
cluster4283	2	N/A	M8J77_023853	0.157788	0.500726	ANN05190	0.613637	0.0065309	BC_up	N/A
cluster7006	2	Q91VE0	M8J77_009376	0.274463	0.326441	ANN05193	0.552517	0.00046822		GO:0000038; P:very long-chain fatty acid metabolic process; IDA:MGI
cluster7725	2	O57328	M8J77_014597	-1.16506	7.52314e-06	ANN05200	-0.864464	0.00011835	DC_down_BC_down	GO:0035567; P:non-canonical Wnt signaling pathway; IBA:GO_Central
cluster7182	2	Q9VPT8	M8J77_011637	0.2027	0.619906	ANN05220	0.0500423	0.845131		GO:0098789; P:pre-mRNA cleavage required for polyadenylation; IBA:GO_Central
cluster8868	2	N/A	M8J77_024338	-2.76722	7.23785e-14	ANN05221	-3.8375	1.06083e-43	DC_down_BC_down	N/A
cluster5860	2	Q61321	M8J77_008163	2.99703	5.41236e-08	ANN05222	11.5629	1.56513e-87	DC_up_BC_up	GO:0061551; P:trigeminal ganglion development; IMP:UniProtKB
cluster4390	2	Q174R2	M8J77_003296	0.756111	0.000184418	ANN05223	1.18005	1.27125e-14	DC_up_BC_up	GO:0006355; P:regulation of transcription, DNA-templated; ISS:UniProtKB
cluster8955	2	Q58D06	M8J77_000115	0.224559	0.469883	ANN05224	0.555199	2.20535e-06		GO:0006364; P:rRNA processing; ISS:UniProtKB
cluster6869	2	Q32LD1	M8J77_024925	0.301648	0.31134	ANN05225	0.221524	0.282497		GO:0006325; P:chromatin organization; IEA:UniProtKB-KW
cluster3924	2	Q9BRD0	M8J77_020636	-0.0696287	0.832808	ANN05226	0.56236	0.000109508		GO:0000398; P:mRNA splicing, via spliceosome; ISS:BHF-UCL
cluster6540	2	N/A	M8J77_016984	-1.11952	1.086e-06	ANN05228	-1.19074	5.91463e-22	DC_down_BC_down	N/A
cluster4801	2	Q13011	M8J77_000314	0.500998	0.0260821	ANN05232	-0.963341	9.24159e-12	BC_down	GO:0006625; P:protein targeting to peroxisome; TAS:Reactome
cluster6383	2	N/A	M8J77_021652	0.136004	0.618399	ANN05239	-0.20871	0.1916		N/A
cluster5981	2	N/A	M8J77_023348	-0.0471051	0.876967	ANN05240	-1.0153	0.0277973	BC_down	N/A
cluster7168	2	P40937	M8J77_018862	0.364634	0.292939	ANN05241	1.09652	5.09067e-13	BC_up	GO:0019985; P:translesion synthesis; TAS:Reactome
cluster6909	2	Q9VLS1	M8J77_011338	-0.690136	0.00440652	ANN05243	-1.24602	9.84675e-12	DC_down_BC_down	GO:0006468; P:protein phosphorylation; IEA:GOC
cluster8939	2	Q15695	M8J77_011060	0.454434	0.161024	ANN05245	-0.0602545	0.820579		GO:0000398; P:mRNA splicing, via spliceosome; IBA:GO_Central
cluster3946	2	Q5EBM0	M8J77_001170	0.895488	0.00242721	ANN05246	1.9974	6.00684e-25	DC_up_BC_up	GO:0009142; P:nucleoside triphosphate biosynthetic process; IDA:UniProtKB
cluster7718	2	B0W2W6	M8J77_007380	0.225094	0.32543	ANN05247	-0.487095	0.000139534		GO:0060964; P:regulation of gene silencing by miRNA; IEA:InterPro
cluster6189	2	P37064	M8J77_006535	-4.28177	4.13936e-36	ANN05250	-0.487095	0.000139534	DC_down	GO:0008447; F:L-ascorbate oxidase activity; IEA:UniProtKB-EC
cluster4047	2	Q9VHA0	M8J77_002555	0.522793	0.0113493	ANN05251	0.551184	0.000760306		GO:0007419; P:ventral cord development; HMP:FlyBase
cluster8437	2	Q921Y2	M8J77_014899	0.106015	0.761746	ANN05253	0.758699	0.00387471	BC_up	GO:0006364; P:rRNA processing; IGI:MGI
cluster4223	2	P57721	M8J77_024898	-0.317485	0.153787	ANN05254	-0.777977	0.000230175	BC_down	GO:0016071; P:mRNA metabolic process; NAS:UniProtKB
cluster8815	2	P00507	M8J77_024063	4.16195	3.57581e-53	ANN05257	1.9516	9.16463e-09	DC_up_BC_up	GO:0014850; P:response to muscle activity; IEP:RGD
cluster5911	2	N/A	M8J77_026559	9.84415	1.66896e-123	ANN05266	7.31287	2.43067e-10	DC_up_BC_up	N/A
cluster4953	2	Q9V4Y7	M8J77_019405	-2.35145	3.75475e-15	ANN05270	-2.30596	5.36335e-11	DC_down_BC_down	GO:0072347; P:response to anesthetic; IMP:FlyBase
cluster5709	2	Q9Y4K4	M8J77_014542	0.0606625	0.820021	ANN05272	0.307921	0.0126935		GO:0031098; P:stress-activated protein kinase signaling cascade; IBA:GO_Central
cluster3709	2	Q8IVH8	M8J77_011863	0.0606625	0.820021	ANN05274	0.307921	0.0126935		GO:0031098; P:stress-activated protein kinase signaling cascade; IBA:GO_Central
cluster3581	2	Q8K245	M8J77_007164	0.797093	0.000452944	ANN05275	0.346474	0.00790124	DC_up	GO:0046718; P:viral entry into host cell; IMP:MGI
cluster3335	2	Q6GR45	M8J77_020803	0.144581	0.581377	ANN05276	-0.125866	0.366729		GO:0042273; P:ribosomal large subunit biogenesis; IEA:UniProtKB-UniRule
cluster3234	2	Q62839	M8J77_024854	1.05996	3.47343e-08	ANN05277	1.3998	1.77807e-17	DC_up_BC_up	GO:0090306; P:spindle assembly involved in meiosis; ISS:UniProtKB
cluster5670	2	M9MSG8	M8J77_025745	0.0956617	0.733771	ANN05281	1.72579	4.80845e-11	BC_up	GO:0042391; P:regulation of membrane potential; IBA:GO_Central
cluster4112	2	Q92896	M8J77_011251	1.60235	1.41551e-11	ANN05282	0.152914	0.371126	DC_up	GO:0032330; P:regulation of chondrocyte differentiation; IEA:Ensembl
cluster8102	2	P22769	M8J77_009759	0.086037	0.723766	ANN05285	0.251448	0.408554		GO:0043161; P:proteasome-mediated ubiquitin-dependent protein catabolic process; IBA:GO_Central
cluster3472	2	Q9VYD1	M8J77_014527	0.333906	0.156561	ANN05286	1.14499	3.68177e-11	BC_up	GO:0035220; P:wing disc development; IMP:FlyBase
cluster8538	2	Q5RDA9	M8J77_024222	-0.155221	0.619831	ANN05291	0.471767	0.00172942		N/A
cluster3816	2	P80944	M8J77_007605	-1.17068	0.0131885	ANN05314	0.0804272	0.68309	DC_down	GO:0046872; F:metal ion binding; IEA:UniProtKB-KW
cluster3756	2	N/A	M8J77_014366	-0.994801	0.00238173	ANN05321	-0.378156	0.000704748	DC_down	N/A
cluster4472	2	N/A	M8J77_025748	-0.849721	0.0195709	ANN05325	0.0103904	0.951429	DC_down	N/A
cluster5085	2	A7Y7X5	M8J77_022980	-0.950174	0.000573172	ANN05335	0.689709	0.000122469	DC_down_BC_up	GO:0045893; P:positive regulation of transcription, DNA-templated; ISS:UniProtKB
cluster3702	2	Q8K3J5	M8J77_007729	-0.711221	0.0628161	ANN05336	-0.335679	0.0368585		GO:0045944; P:positive regulation of transcription by RNA polymerase II; IMP:NTNU_SB
cluster3296	2	Q7KQZ4	M8J77_020731	-1.02556	0.000115086	ANN05338	0.00769447	1	DC_down	GO:0006355; P:regulation of transcription, DNA-templated; IMP:FlyBase
cluster6130	2	N/A	M8J77_003707	-1.31789	0.00108977	ANN05339	0.0727589	0.808961	DC_down	N/A
cluster8461	2	N/A	M8J77_013913	0.155835	0.615236	ANN05344	1.02184	2.77154e-11	BC_up	N/A
cluster9236	2	N/A	M8J77_026368	0.216134	0.420517	ANN05345	0.239389	0.292584		N/A
cluster5169	2	Q5F3J5	M8J77_007655	5.15021	2.25389e-06	ANN05346	7.36619	0.0150804	DC_up_BC_up	GO:0061136; P:regulation of proteasomal protein catabolic process; IBA:GO_Central
cluster5908	2	Q9HCS7	M8J77_002699	-0.235423	0.334541	ANN05350	0.0438154	0.882955		GO:0006283; P:transcription-coupled nucleotide-excision repair; IDA:UniProtKB
cluster6677	2	Q9NQC7	M8J77_019712	-0.137558	0.621026	ANN05352	1.15124	2.37589e-16	BC_up	GO:0016055; P:Wnt signaling pathway; IEA:UniProtKB-KW
cluster9148	2	Q9BQR3	M8J77_004050	-1.70523	0.121692	ANN05353	-4.09778	3.02628e-36	BC_down	GO:0004252; F:serine-type endopeptidase activity; IEA:InterPro
cluster4623	2	N/A	M8J77_016323	-2.06756	5.0585e-07	ANN05354	-4.09778	3.02628e-36	DC_down_BC_down	N/A
cluster4597	2	N/A	M8J77_016929	-0.137558	0.621026	ANN05357	0.897832	4.46367e-05	BC_up	N/A
cluster9229	2	O88398	M8J77_002007	-2.44742	2.47307e-09	ANN05360	-0.00429245	0.981717	DC_down	GO:0010976; P:positive regulation of neuron projection development; IDA:UniProtKB
cluster6954	2	B5X186	M8J77_021894	-0.874967	0.000565091	ANN05364	-0.582037	0.00356022	DC_down	GO:0005509; F:calcium ion binding; IEA:InterPro
cluster6106	2	N/A	M8J77_002322	0.0739838	0.776704	ANN05370	1.75732	3.41342e-24	BC_up	N/A
cluster8310	2	N/A	M8J77_022941	0.0739838	0.776704	ANN05372	2.55591	1.37765e-64	BC_up	N/A
cluster4329	2	N/A	M8J77_007090	-3.72385	9.76039e-37	ANN05384	-1.1496	6.37747e-11	DC_down_BC_down	N/A
cluster9110	2	N/A	M8J77_008270	0.658395	0.00387947	ANN05385	-1.18444	0.0294397	DC_up_BC_down	N/A
cluster6019	2	P90666	M8J77_000758	-0.789931	0.0649279	ANN05390	#N/A	#N/A		GO:0006228; P:UTP biosynthetic process; IEA:InterPro
cluster3244	2	Q9GV27	M8J77_010470	0.0853571	0.73694	ANN05391	-0.327347	0.175724		GO:0001732; P:formation of cytoplasmic translation initiation complex; IEA:UniProtKB-UniRule
cluster9035	2	O94556	M8J77_009236	0.544494	0.137728	ANN05393	1.64478	8.62256e-24	BC_up	GO:0043161; P:proteasome-mediated ubiquitin-dependent protein catabolic process; IC:PomBase
cluster6955	2	Q6DFR2	M8J77_025624	0.658395	0.00387947	ANN05396	-0.359431	0.477709	DC_up	GO:0007165; P:signal transduction; IBA:GO_Central
cluster7620	2	Q6GQA6	M8J77_022920	0.178061	0.478745	ANN05398	0.29518	0.025536		GO:0000338; P:protein deneddylation; IEA:InterPro
cluster7668	2	Q24592	M8J77_008739	1.54894	1.15287e-11	ANN05399	1.72177	1.98944e-08	DC_up_BC_up	GO:0007472; P:wing disc morphogenesis; IMP:FlyBase
cluster7449	2	Q5QJC4	M8J77_013964	0.775331	0.00908925	ANN05407	0.85022	0.00210319	DC_up_BC_up	GO:0031848; P:protection from non-homologous end joining at telomere; IBA:GO_Central
cluster3797	2	Q9VPL3	M8J77_014766	-0.548566	0.00493592	ANN05408	-1.11129	8.68841e-13	BC_down	GO:0006412; P:translation; ISS:UniProtKB
cluster8191	2	Q5U4X3	M8J77_025844	0.779874	0.00019855	ANN05409	-1.70983	9.46843e-17	DC_up_BC_down	GO:0045893; P:positive regulation of transcription, DNA-templated; IMP:UniProtKB
cluster6188	2	Q7YQK4	M8J77_022252	3.02691	1.32882e-26	ANN05410	-0.238519	0.0747765	DC_up	GO:0015804; P:neutral amino acid transport; IDA:UniProtKB
cluster3852	2	P62072	M8J77_018613	-0.517846	0.0916589	ANN05411	-0.0658941	0.747766		GO:0007605; P:sensory perception of sound; TAS:UniProtKB
cluster8838	2	P23800	M8J77_004029	-0.189446	0.458775	ANN05412	0.522714	0.0040402		GO:0051225; P:spindle assembly; ISS:UniProtKB
cluster8723	2	N/A	M8J77_002614	6.8771	1.17364e-95	ANN05422	5.82288	5.30777e-42	DC_up_BC_up	N/A
cluster3840	2	Q3T0Q3	M8J77_025449	0.0376496	0.90384	ANN05424	-0.250279	0.239619		GO:0006366; P:transcription by RNA polymerase II; ISS:UniProtKB
cluster4162	2	Q9CX11	M8J77_007072	0.324433	0.190605	ANN05425	0.97523	3.98079e-10	BC_up	GO:0000480; P:endonucleolytic cleavage in 5'-ETS of tricistronic rRNA transcript (SSU-rRNA, 58S rRNA, LSU-rRNA); IMP:MGI
cluster8900	2	Q9I7I0	M8J77_006577	1.77834	1.1922e-05	ANN05426	3.07457	4.04036e-18	DC_up_BC_up	GO:0035186; P:syncytial blastoderm mitotic cell cycle; IGI:FlyBase
cluster6883	2	Q7TMY4	M8J77_009810	0.741768	0.00133977	ANN05427	0.0302888	0.856035	DC_up	GO:0046784; P:viral mRNA export from host cell nucleus; ISO:MGI
cluster3444	2	Q98932	M8J77_022191	0.258474	0.231575	ANN05430	-0.508874	0.000878298		GO:0030100; P:regulation of endocytosis; IBA:GO_Central
cluster9112	2	N/A	M8J77_021380	0.816811	4.35955e-05	ANN05431	6.25012	3.30951e-94	DC_up_BC_up	N/A
cluster7477	2	Q9S7L2	M8J77_009580	0.465251	0.0470608	ANN05432	1.59313	1.95161e-17	BC_up	GO:0006355; P:regulation of transcription, DNA-templated; IDA:UniProtKB
cluster6853	2	P24788	M8J77_013080	0.816811	4.35955e-05	ANN05433	1.06379	3.99358e-20	DC_up_BC_up	GO:0050684; P:regulation of mRNA processing; ISO:MGI
cluster6342	2	Q924T7	M8J77_014711	-3.5152	9.52637e-43	ANN05435	-4.68827	1.48175e-74	DC_down_BC_down	GO:0050852; P:T cell receptor signaling pathway; ISS:UniProtKB
cluster3736	2	Q6PB44	M8J77_013320	0.308786	0.219247	ANN05438	1.02753	8.7313e-09	BC_up	GO:0043162; P:ubiquitin-dependent protein catabolic process via the multivesicular body sorting pathway; ISS:UniProtKB
cluster6062	2	Q9U4F1	M8J77_019745	-0.991278	0.00283774	ANN05441	-0.0708198	0.632942	DC_down	GO:0016192; P:vesicle-mediated transport; TAS:FlyBase
cluster6898	2	Q9WUI9	M8J77_007124	-0.0877507	0.744682	ANN05442	-0.472054	0.0227758		GO:0045944; P:positive regulation of transcription by RNA polymerase II; IMP:RGD
cluster6546	2	Q9GQN5	M8J77_011475	0.231144	0.334571	ANN05446	0.320091	0.187242		GO:0046328; P:regulation of JNK cascade; IGI:FlyBase
cluster5933	2	Q32KM2	M8J77_014782	0.0863873	0.804715	ANN05456	-0.630049	0.0384794	BC_down	GO:0005737; C:cytoplasm; IEA:UniProtKB-SubCell
cluster9070	2	B0X9V1	M8J77_002501	0.0877389	0.817369	ANN05461	0.494975	0.0555969		GO:0016567; P:protein ubiquitination; IEA:UniProtKB-UniPathway
cluster6112	2	P52183	M8J77_007599	-3.47262	1.37801e-16	ANN05465	-0.0107714	0.959947	DC_down	GO:0018149; P:peptide cross-linking; IEA:InterPro
cluster4373	2	Q16RR7	M8J77_000327	0.43077	0.0795405	ANN05466	-0.191302	0.110043		GO:0006357; P:regulation of transcription by RNA polymerase II; IEA:InterPro
cluster8887	2	P43304	M8J77_023976	-0.763452	0.0161164	ANN05467	-2.06584	1.06528e-09	DC_down_BC_down	GO:0035264; P:multicellular organism growth; IEA:Ensembl
cluster5684	2	Q9VPQ2	M8J77_017270	1.27414	1.20666e-08	ANN05471	1.57149	1.84059e-18	DC_up_BC_up	GO:0006457; P:protein folding; IEA:InterPro
cluster7760	2	N/A	M8J77_018728	-2.61776	1.2622e-05	ANN05475	-2.12666	3.24263e-13	DC_down_BC_down	N/A
cluster9024	2	Q04177	M8J77_021167	-0.013602	0.96434	ANN05481	0.577014	6.85715e-06		GO:0031167; P:rRNA methylation; TAS:Reactome
cluster6758	2	Q9BZ26	M8J77_006398	0.48186	0.0313267	ANN05484	-0.663541	0.000993891	BC_down	GO:0007264; P:small GTPase mediated signal transduction; IEA:InterPro
cluster9114	2	Q5U385	M8J77_001225	0.344165	0.189285	ANN05488	0.801119	1.16905e-05	BC_up	GO:0006366; P:transcription by RNA polymerase II; IMP:UniProtKB
cluster7765	2	Q6PC19	M8J77_020635	0.672222	0.0206371	ANN05491	0.535323	0.00332786	DC_up	GO:0006369; P:termination of RNA polymerase II transcription; IBA:GO_Central
cluster3396	2	Q9WVR6	M8J77_002323	3.75635	6.45267e-60	ANN05494	2.58736	2.46663e-15	DC_up_BC_up	GO:0015804; P:neutral amino acid transport; ISS:UniProtKB
cluster8293	2	Q9VJ33	M8J77_001991	0.389145	0.207422	ANN05496	1.16135	1.95111e-09	BC_up	GO:0030431; P:sleep; IMP:FlyBase
cluster6108	2	Q13685	M8J77_006616	0.0389051	0.902582	ANN05498	-0.0248955	0.887799		GO:0014909; P:smooth muscle cell migration; IEP:UniProtKB
cluster7116	2	N/A	M8J77_015747	-1.77154	0.00121524	ANN05501	-3.43026	3.37575e-86	DC_down_BC_down	N/A
cluster6632	2	Q8BFV2	M8J77_020000	0.128725	0.716066	ANN05503	1.02819	6.86811e-09	BC_up	GO:0006368; P:transcription elongation from RNA polymerase II promoter; IBA:GO_Central
cluster9075	2	Q9VVS4	M8J77_009974	0.320185	0.334002	ANN05504	-3.73467	4.56928e-29	BC_down	GO:0006366; P:transcription by RNA polymerase II; IMP:UniProtKB
cluster5773	2	P62484	M8J77_001641	-0.788158	0.000559044	ANN05505	0.411559	0.0298657	DC_down	GO:0016601; P:Rac protein signal transduction; ISO:MGI
cluster3997	2	Q70JS2	M8J77_006479	0.0915198	0.759356	ANN05511	1.16653	9.86753e-12	BC_up	GO:0003779; F:actin binding; IEA:UniProtKB-KW
cluster8328	2	Q9VHN6	M8J77_012263	-0.528601	0.0300236	ANN05512	-0.742079	0.000135229	BC_down	GO:0006412; P:translation; ISS:FlyBase
cluster5059	2	O60884	M8J77_022144	0.402941	0.0665995	ANN05521	0.13424	0.274886		GO:0009408; P:response to heat; IEA:InterPro
cluster8973	2	N/A	M8J77_005832	-0.952325	9.6634e-05	ANN05527	-0.826789	6.66654e-09	DC_down_BC_down	N/A
cluster4459	2	Q9NZW5	M8J77_006990	-1.33458	0.000101282	ANN05531	-2.0408	5.91107e-34	DC_down_BC_down	GO:0065003; P:protein-containing complex assembly; NAS:UniProtKB
cluster7199	2	Q62193	M8J77_012367	1.21013	3.26603e-05	ANN05533	1.51341	3.87411e-13	DC_up_BC_up	GO:0007004; P:telomere maintenance via telomerase; IBA:GO_Central
cluster5117	2	P15927	M8J77_016440	1.21013	3.26603e-05	ANN05535	1.51341	3.87411e-13	DC_up_BC_up	GO:0019985; P:translesion synthesis; TAS:Reactome
cluster3857	2	F1Q575	M8J77_003911	2.41279	7.09098e-32	ANN05539	2.10983	6.25193e-24	DC_up_BC_up	GO:0046496; P:nicotinamide nucleotide metabolic process; IEA:UniProtKB-UniRule
cluster4580	2	Q91048	M8J77_006276	-2.46746	6.24326e-09	ANN05559	-1.53208	0.00178296	DC_down_BC_down	GO:0001736; P:establishment of planar polarity; IBA:GO_Central
cluster3399	2	N/A	M8J77_001085	9.43786	3.8749e-82	ANN05565	7.37482	1.45906e-08	DC_up_BC_up	N/A
cluster7691	2	Q6PFL6	M8J77_015005	0.147039	0.548776	ANN05574	0.933273	0.00322923	BC_up	N/A
cluster4777	2	Q9JLL0	M8J77_013387	-1.07121	0.000305042	ANN05577	-0.499814	0.00134042	DC_down	GO:0001558; P:regulation of cell growth; IEA:InterPro
cluster5214	2	N/A	M8J77_023766	0.884125	1.25975e-05	ANN05581	3.38083	6.90303e-15	DC_up_BC_up	N/A
cluster6550	2	Q9V7U0	M8J77_013928	-0.678794	0.668783	ANN05586	-6.3749	9.04711e-160	BC_down	GO:0040003; P:chitin-based cuticle development; ISM:FlyBase
cluster3229	2	N/A	M8J77_019070	-0.54148	0.428429	ANN05588	-1.60774	7.48668e-05	BC_down	N/A
cluster5021	2	Q9VS50	M8J77_025210	0.811111	0.058358	ANN05591	2.13459	2.65411e-12	BC_up	GO:0007062; P:sister chromatid cohesion; IBA:GO_Central
cluster7208	2	Q10570	M8J77_011376	0.644878	0.00204417	ANN05592	1.36576	7.21072e-21	DC_up_BC_up	GO:0006369; P:termination of RNA polymerase II transcription; TAS:Reactome
cluster4893	2	Q9UBR4	M8J77_018206	0.171281	0.876363	ANN05595	-4.16957	9.38536e-08	BC_down	GO:0021521; P:ventral spinal cord interneuron specification; IEA:Ensembl
cluster4259	2	Q6AXL8	M8J77_012924	0.646689	0.251995	ANN05596	0.516025	0.0317016		GO:0008380; P:RNA splicing; IEA:UniProtKB-KW
cluster6118	2	Q9Y2F9	M8J77_016156	0.151939	0.55428	ANN05597	0.415193	0.000653145		GO:0022008; P:neurogenesis; IBA:GO_Central
cluster7482	2	P34257	M8J77_017193	-1.53358	3.32131e-05	ANN05606	-3.71225	1.07361e-16	DC_down_BC_down	GO:0006313; P:transposition, DNA-mediated; IEA:InterPro
cluster6147	2	Q9VKH6	M8J77_002923	0.610189	0.0173519	ANN05612	0.797768	0.0538948	DC_up	GO:0098734; P:macromolecule depalmitoylation; IGI:FlyBase
cluster6061	2	Q8SWR3	M8J77_004912	0.298454	0.59845	ANN05617	-0.182372	0.764524		GO:0048042; P:regulation of post-mating oviposition; IMP:FlyBase
cluster6698	2	Q5TJF0	M8J77_010274	0.290952	0.2027	ANN05619	0.707932	3.62269e-05	BC_up	GO:0042147; P:retrograde transport, endosome to Golgi; IBA:GO_Central
cluster5956	2	Q08180	M8J77_025973	-2.3809	7.68701e-10	ANN05620	-2.7613	1.138e-63	DC_down_BC_down	GO:0046666; P:retinal cell programmed cell death; TAS:FlyBase
cluster4725	2	Q86WB7	M8J77_015012	0.791358	0.00104137	ANN05628	-0.671233	0.00733863	DC_up_BC_down	GO:0005886; C:plasma membrane; IDA:UniProtKB
cluster6617	2	N/A	M8J77_004366	0.791358	0.00104137	ANN05629	-0.671233	0.00733863	DC_up_BC_down	N/A
cluster4457	2	N/A	M8J77_023141	-0.186515	0.430351	ANN05630	2.29774	5.08007e-15	BC_up	N/A
cluster4531	2	Q9Y620	M8J77_008720	-0.186515	0.430351	ANN05632	2.29774	5.08007e-15	BC_up	GO:0007131; P:reciprocal meiotic recombination; TAS:ProtInc
cluster7582	2	Q6PGU2	M8J77_013694	-0.662453	0.00781298	ANN05634	0.218684	0.196944	DC_down	GO:0016480; P:negative regulation of transcription by RNA polymerase III; ISS:UniProtKB
cluster7427	2	Q8N3M1	M8J77_026335	-0.186515	0.430351	ANN05635	1.22328	2.07566e-21	BC_up	GO:0007165; P:signal transduction; TAS:ProtInc
cluster9076	2	Q9V3L1	M8J77_010714	-1.59389	5.11564e-15	ANN05636	-0.751155	1.66739e-05	DC_down_BC_down	GO:0016055; P:Wnt signaling pathway; IMP:UniProtKB
cluster4018	2	Q9BYM8	M8J77_018013	1.53428	6.26908e-06	ANN05641	0.934778	5.73636e-11	DC_up_BC_up	GO:0016032; P:viral process; IEA:UniProtKB-KW
cluster8756	2	N/A	M8J77_001602	0.506847	0.0225964	ANN05642	2.55224	1.26614e-45	BC_up	N/A
cluster7072	2	N/A	M8J77_011553	-1.24625	4.32894e-07	ANN05643	0.742368	0.00252154	DC_down_BC_up	N/A
cluster3676	2	Q7ZU29	M8J77_005018	0.226596	0.33326	ANN05645	-0.090298	0.677566		GO:0006606; P:protein import into nucleus; IBA:GO_Central
cluster4621	2	P29052	M8J77_010534	0.135674	0.638484	ANN05646	0.443475	0.000904973		GO:0001174; P:transcriptional start site selection at RNA polymerase II promoter; IDA:FlyBase
cluster6878	2	Q5FWT1	M8J77_004008	-0.0408719	0.894649	ANN05647	0.923514	6.12343e-07	BC_up	GO:0006479; P:protein methylation; ISS:UniProtKB
cluster7685	2	Q9NPB8	M8J77_016008	-0.145432	0.723477	ANN05648	-0.582909	0.00223625		GO:0007519; P:skeletal muscle tissue development; IEA:Ensembl
cluster6378	2	Q2KI54	M8J77_025181	-0.0979025	0.80072	ANN05650	0.976924	5.13477e-11	BC_up	GO:0043161; P:proteasome-mediated ubiquitin-dependent protein catabolic process; IBA:GO_Central
cluster8158	2	N/A	M8J77_024726	0.480058	0.277185	ANN05651	-1.39633	2.4064e-05	BC_down	N/A
cluster4155	2	Q9NWU1	M8J77_001833	0.066448	0.848219	ANN05652	-0.847564	3.26335e-09	BC_down	GO:0051790; P:short-chain fatty acid biosynthetic process; IDA:HGNC
cluster3338	2	Q8BGS0	M8J77_000888	-0.0242803	0.963485	ANN05653	0.121651	0.413131		GO:0030687; C:preribosome, large subunit precursor; IBA:GO_Central
cluster9045	2	P25722	M8J77_025990	0.141396	0.582035	ANN05654	-0.715029	0.0686718		GO:0007165; P:signal transduction; NAS:FlyBase
cluster8598	2	A5PLL7	M8J77_016888	-1.55852	5.11077e-09	ANN05655	-2.3022	1.3347e-76	DC_down_BC_down	GO:0016021; C:integral component of membrane; IEA:UniProtKB-KW
cluster5995	2	P54920	M8J77_012134	-0.952715	0.000121307	ANN05656	-5.18135	1.57424e-119	DC_down_BC_down	GO:0016082; P:synaptic vesicle priming; IEA:Ensembl
cluster7299	2	Q7RTX9	M8J77_001643	1.64379	9.95372e-15	ANN05661	0.826137	4.84254e-05	DC_up_BC_up	GO:0015718; P:monocarboxylic acid transport; IBA:GO_Central
cluster4053	2	P15357	M8J77_005001	-0.24629	0.497824	ANN05662	-1.2544	0.0032513	BC_down	GO:0016567; P:protein ubiquitination; ISS:FlyBase
cluster4833	2	P25932	M8J77_014922	-2.69659	0.00458343	ANN05665	-2.4633	1.13758e-30	DC_down_BC_down	GO:0035220; P:wing disc development; IMP:UniProtKB
cluster6971	2	Q9VY28	M8J77_022797	-0.498999	0.0212179	ANN05667	-0.520503	0.00279675		GO:0006412; P:translation; ISS:FlyBase
cluster4810	2	O94889	M8J77_001547	0.62768	0.00802733	ANN05668	-0.000844165	1	DC_up	N/A
cluster4157	2	P52503	M8J77_008628	-0.477044	0.055489	ANN05673	0.0277895	0.856491		GO:0022904; P:respiratory electron transport chain; IMP:MGI
cluster3727	2	Q7QB13	M8J77_026173	0.19933	0.507593	ANN05677	1.84412	8.68177e-34	BC_up	GO:0006357; P:regulation of transcription by RNA polymerase II; IBA:GO_Central
cluster7132	2	Q9D0R2	M8J77_022616	1.05369	3.54049e-07	ANN05680	0.203532	0.0862309	DC_up	GO:0006435; P:threonyl-tRNA aminoacylation; IDA:UniProtKB
cluster4024	2	Q6UW63	M8J77_021590	-0.382987	0.151112	ANN05681	0.0794954	0.630234		GO:0046527; F:glucosyltransferase activity; IBA:GO_Central
cluster6879	2	Q92783	M8J77_010491	0.395702	0.0650803	ANN05682	2.66407	1.42157e-52	BC_up	GO:0007165; P:signal transduction; TAS:ProtInc
cluster4542	2	N/A	M8J77_017627	1.65857	0.000574209	ANN05689	2.68616	2.21807e-16	DC_up_BC_up	N/A
cluster4364	2	Q5ZJF4	M8J77_019632	4.43025	2.74155e-54	ANN05691	1.86023	4.87528e-06	DC_up_BC_up	GO:0006979; P:response to oxidative stress; IBA:GO_Central
cluster6701	2	Q6DF62	M8J77_025502	0.0129036	0.965099	ANN05695	0.500709	0.00675027		GO:0050848; P:regulation of calcium-mediated signaling; ISS:UniProtKB
cluster8306	2	P25439	M8J77_017945	-0.15861	0.548327	ANN05713	0.0658895	0.757021		GO:0007419; P:ventral cord development; HMP:FlyBase
cluster6091	2	Q03701	M8J77_002181	0.267207	0.262973	ANN05715	0.662248	1.6119e-07	BC_up	GO:0006366; P:transcription by RNA polymerase II; TAS:ProtInc
cluster9176	2	P42026	M8J77_021206	-0.558005	0.0302911	ANN05719	-1.21861	1.36504e-08	BC_down	GO:0032981; P:mitochondrial respiratory chain complex I assembly; ISS:UniProtKB
cluster5863	2	Q15404	M8J77_014047	-1.8058	1.07599e-13	ANN05720	-1.95911	1.30679e-60	DC_down_BC_down	GO:0007165; P:signal transduction; TAS:ProtInc
cluster6384	2	Q6GNJ8	M8J77_002242	0.355615	0.195401	ANN05721	2.08499	6.43644e-27	BC_up	GO:0006355; P:regulation of transcription, DNA-templated; IEA:InterPro
cluster4828	2	N/A	M8J77_006115	0.694492	0.166341	ANN05722	2.8804	2.80329e-32	BC_up	N/A
cluster3878	2	Q6P5B0	M8J77_012605	0.152936	0.554224	ANN05723	0.127385	0.399277		GO:0005730; C:nucleolus; ISO:MGI
cluster8988	2	N/A	M8J77_017124	-0.932097	1.2487e-06	ANN05724	-1.16309	7.4523e-10	DC_down_BC_down	N/A
cluster5656	2	Q6NUV0	M8J77_017199	0.5489	0.0119848	ANN05725	0.630363	0.000138924	BC_up	GO:0043547; P:positive regulation of GTPase activity; IBA:GO_Central
cluster4681	2	A3KNI7	M8J77_012462	-0.142528	0.619679	ANN05727	1.17344	2.93846e-14	BC_up	GO:0051726; P:regulation of cell cycle; IEA:InterPro
cluster8337	2	Q9U1H9	M8J77_016932	0.182167	0.611423	ANN05728	0.895473	1.92657e-13	BC_up	GO:0046833; P:positive regulation of RNA export from nucleus; IMP:UniProtKB
cluster7588	2	Q9QXV3	M8J77_017900	-0.0741453	0.913489	ANN05729	0.110211	0.482376		GO:0010941; P:regulation of cell death; IMP:MGI
cluster6248	2	N/A	M8J77_024885	-3.12891	7.28274e-09	ANN05730	-6.73598	2.87883e-28	DC_down_BC_down	N/A
cluster4260	2	P20232	M8J77_000229	0.433083	0.056462	ANN05732	-0.0330785	0.810391		GO:0006368; P:transcription elongation from RNA polymerase II promoter; ISS:FlyBase
cluster7596	2	Q1LZ96	M8J77_010253	-0.529577	0.0159659	ANN05735	-1.09806	8.59857e-06	BC_down	GO:0043461; P:proton-transporting ATP synthase complex assembly; IEA:InterPro
cluster8516	2	Q92823	M8J77_012563	-0.271404	0.41271	ANN05736	2.82805	2.08397e-11	BC_up	GO:0007416; P:synapse assembly; TAS:UniProtKB
cluster5803	2	N/A	M8J77_001961	-0.330744	0.386231	ANN05743	-2.78746	1.66285e-16	BC_down	N/A
cluster5808	2	Q9Y0H4	M8J77_024972	0.219955	0.318185	ANN05746	0.245255	0.274195		GO:0048190; P:wing disc dorsal/ventral pattern formation; IMP:UniProtKB
cluster9088	2	Q29L80	M8J77_015135	0.219955	0.318185	ANN05747	0.330377	0.0225842		N/A
cluster8709	2	Q5RA77	M8J77_023556	0.712384	0.000820049	ANN05752	0.192166	0.175311	DC_up	GO:0006890; P:retrograde vesicle-mediated transport, Golgi to ER; IEA:InterPro
cluster4976	2	Q68CZ2	M8J77_017223	-0.922925	0.00210644	ANN05753	-1.79965	9.9916e-16	DC_down_BC_down	GO:0008284; P:positive regulation of cell proliferation; IEA:Ensembl
cluster6444	2	N/A	M8J77_020574	-0.492605	0.281742	ANN05757	1.52177	1.19879e-28	BC_up	N/A
cluster3409	2	B4MXW6	M8J77_021822	0.310613	0.165323	ANN05762	-0.878803	1.99305e-13	BC_down	GO:0048488; P:synaptic vesicle endocytosis; ISS:UniProtKB
cluster4107	2	Q172W0	M8J77_003744	0.154622	0.64365	ANN05767	-1.97444	5.37698e-07	BC_down	GO:0007411; P:axon guidance; IEA:InterPro
cluster6389	2	Q8N6M0	M8J77_013695	0.292925	0.256814	ANN05768	-0.272647	0.126546		GO:0016579; P:protein deubiquitination; IDA:UniProtKB
cluster7365	2	N/A	M8J77_003653	-0.933019	0.000226349	ANN05772	-1.6914	4.58421e-16	DC_down_BC_down	N/A
cluster3265	2	Q05793	M8J77_021820	-2.79682	2.94532e-12	ANN05780	#N/A	#N/A	DC_down	GO:0006898; P:receptor-mediated endocytosis; IMP:ARUK-UCL
cluster8540	2	Q53RE8	M8J77_023433	-0.95451	0.000948563	ANN05786	-0.11122	0.523937	DC_down	N/A
cluster8613	2	Q9HCU5	M8J77_021824	-0.541706	0.0237426	ANN05787	-0.0168482	0.921197		GO:0003400; P:regulation of COPII vesicle coating; IBA:GO_Central
cluster4804	2	P29449	M8J77_023650	5.74837	1.59432e-06	ANN05791	7.63472	0.0136708	DC_up_BC_up	GO:0006662; P:glycerol ether metabolic process; IEA:InterPro
cluster4599	2	Q7JW12	M8J77_023480	-0.869296	0.00278351	ANN05799	0.396638	0.00434526	DC_down	GO:0045454; P:cell redox homeostasis; IEA:InterPro
cluster4785	2	Q6P4S8	M8J77_025405	0.496113	0.0205929	ANN05803	-0.173858	0.571613		GO:0034474; P:U2 snRNA 3'-end processing; IMP:MGI
cluster4134	2	Q9Y3W8	M8J77_013271	0.304137	0.423817	ANN05807	-0.173858	0.571613		GO:0034474; P:U2 snRNA 3'-end processing; IBA:GO_Central
cluster3352	2	P61759	M8J77_009163	-0.036943	0.897322	ANN05809	0.0103931	0.976241		GO:0007021; P:tubulin complex assembly; IBA:GO_Central
cluster7438	2	Q6AZN4	M8J77_002237	-0.500116	0.0205261	ANN05817	-0.256338	0.432368		GO:0006412; P:translation; IEA:InterPro
cluster7391	2	Q9NWI9	M8J77_024989	-0.127875	0.604625	ANN05818	0.131757	0.387484		GO:0015031; P:protein transport; IEA:UniProtKB-KW
cluster3915	2	Q8N9L6	M8J77_006408	2.21221	8.3104e-05	ANN05823	0.613374	0.129427	DC_up	GO:0005737; C:cytoplasm; IEA:UniProtKB-SubCell
cluster6365	2	Q8R2L5	M8J77_013643	-0.256089	0.30125	ANN05825	-1.06433	8.67163e-10	BC_down	GO:0006412; P:translation; IEA:InterPro
cluster4335	2	A9JRI0	M8J77_008186	-0.189416	0.434117	ANN05828	0.0722135	0.624077		N/A
cluster6806	2	Q91YQ5	M8J77_007082	-3.68608	6.97358e-14	ANN05829	-2.42265	3.95763e-27	DC_down_BC_down	GO:0018279; P:protein N-linked glycosylation via asparagine; ISO:MGI
cluster8201	2	P11182	M8J77_007292	0.373563	0.115659	ANN05832	0.999839	9.74605e-16	BC_up	GO:0031625; F:ubiquitin protein ligase binding; IPI:ParkinsonsUK-UCL
cluster4682	2	N/A	M8J77_018198	-0.189416	0.434117	ANN05839	-0.710641	1.78308e-07	BC_down	N/A
cluster3593	2	N/A	M8J77_017730	0.299319	0.263916	ANN05840	-0.823584	5.13477e-11	BC_down	N/A
cluster6228	2	Q61493	M8J77_015040	-0.529432	0.0609117	ANN05848	0.102781	0.443854		GO:0090305; P:nucleic acid phosphodiester bond hydrolysis; IEA:GOC
cluster7298	2	Q7SXZ1	M8J77_003107	-0.291766	0.358662	ANN05851	0.102781	0.443854		GO:0006506; P:GPI anchor biosynthetic process; IBA:GO_Central
cluster7684	2	Q96MZ9	M8J77_008629	4.2832	1.54504e-72	ANN05852	2.4058	1.44574e-67	DC_up_BC_up	GO:0007605; P:sensory perception of sound; IMP:HGNC
cluster7361	2	Q96MZ9	M8J77_023511	4.2832	1.54504e-72	ANN05853	2.4058	1.44574e-67	DC_up_BC_up	GO:0007605; P:sensory perception of sound; IMP:HGNC
cluster6537	2	N/A	M8J77_016115	4.2832	1.54504e-72	ANN05854	2.4058	1.44574e-67	DC_up_BC_up	N/A
cluster5871	2	Q6PDH0	M8J77_016707	-0.227	0.498166	ANN05858	0.412087	0.00352897		GO:0070507; P:regulation of microtubule cytoskeleton organization; ISO:MGI
cluster3513	2	Q9R0Y5	M8J77_019619	-0.801386	0.0899022	ANN05863	2.08585	0.000330242	BC_up	GO:0010828; P:positive regulation of glucose transmembrane transport; ISO:MGI
cluster6063	2	P00571	M8J77_000014	-3.23671	2.62955e-22	ANN05864	-5.40371	3.39384e-112	DC_down_BC_down	GO:0009142; P:nucleoside triphosphate biosynthetic process; ISS:UniProtKB
cluster8987	2	Q5XGE2	M8J77_012233	-0.303727	0.32781	ANN05866	-0.224934	0.212848		GO:0006364; P:rRNA processing; IEA:UniProtKB-KW
cluster7633	2	Q6DDW6	M8J77_004051	0.365906	0.205795	ANN05867	-0.306676	0.132824		GO:0034765; P:regulation of ion transmembrane transport; IEA:UniProtKB-KW
cluster7934	2	P79403	M8J77_017801	0.337209	0.114264	ANN05868	-0.420901	0.0359533		GO:0006491; P:N-glycan processing; ISS:UniProtKB
cluster8347	2	Q9W1L5	M8J77_007360	-3.59114	6.46345e-32	ANN05878	-1.2379	1.01447e-08	DC_down_BC_down	GO:0001519; P:peptide amidation; IBA:GO_Central
cluster3846	2	N/A	M8J77_014808	-0.151565	0.534257	ANN05879	0.809012	0.000205739	BC_up	N/A
cluster9021	2	Q5HZN8	M8J77_020856	8.39154	4.99896e-107	ANN05888	7.27176	3.03875e-14	DC_up_BC_up	GO:0036048; P:protein desuccinylation; ISS:UniProtKB
cluster3865	2	Q9UM73	M8J77_008845	-2.36149	3.24077e-17	ANN05890	1.65143	1.10549e-30	DC_down_BC_up	GO:0007169; P:transmembrane receptor protein tyrosine kinase signaling pathway; IEA:InterPro
cluster4949	2	Q11002	M8J77_016954	0.647525	0.00279494	ANN05892	-1.17442	1.62651e-12	DC_up_BC_down	GO:0006508; P:proteolysis; IDA:UniProtKB
cluster4110	2	Q9VY77	M8J77_020943	0.134767	0.607997	ANN05895	0.46524	0.0013201		GO:0001666; P:response to hypoxia; IBA:GO_Central
cluster5152	2	P25708	M8J77_006002	-0.588962	0.021166	ANN05896	-0.750118	0.000195477	DC_down_BC_down	GO:0006120; P:mitochondrial electron transport, NADH to ubiquinone; IBA:GO_Central
cluster5579	2	Q8AXS6	M8J77_007387	0.538274	0.0406892	ANN05897	2.17777	2.49462e-26	BC_up	GO:0072334; P:UDP-galactose transmembrane transport; IBA:GO_Central
cluster9029	2	A0A1L8EXB5	M8J77_004412	0.578363	0.00842235	ANN05908	0.319449	0.0130528		GO:0034314; P:Arp2/3 complex-mediated actin nucleation; IEA:InterPro
cluster9074	2	Q641M3	M8J77_006244	0.883394	0.00135864	ANN05916	0.855869	0.000285369	DC_up_BC_up	GO:0003677; F:DNA binding; IEA:UniProtKB-KW
cluster6168	2	Q9D3D0	M8J77_017126	-1.51068	0.00114988	ANN05918	-3.02086	1.65887e-72	DC_down_BC_down	N/A
cluster5903	2	P49096	M8J77_013342	0.981049	5.26458e-06	ANN05925	-0.892397	0.000603206	DC_up_BC_down	GO:0055114; P:oxidation-reduction process; IEA:UniProtKB-KW
cluster8748	2	O42611	M8J77_012801	0.84318	0.000275541	ANN05926	-0.522878	0.000515285	DC_up	GO:0006351; P:transcription, DNA-templated; IEA:InterPro
cluster6119	2	N/A	M8J77_022915	3.97519	3.36742e-45	ANN05927	2.62965	4.88525e-11	DC_up_BC_up	N/A
cluster4932	2	P0A3U0	M8J77_003924	0.916127	1.10771e-05	ANN05929	-0.865016	3.01769e-13	DC_up_BC_down	GO:0006397; P:mRNA processing; IEA:InterPro
cluster4837	2	Q9NP92	M8J77_017529	-0.372184	0.0787907	ANN05931	-0.317011	0.0324686		GO:0070126; P:mitochondrial translational termination; TAS:Reactome
cluster4217	2	Q9BQY7	M8J77_003699	0.0192919	0.95751	ANN05933	0.797849	3.97471e-14	BC_up	GO:0030182; P:neuron differentiation; IEA:Ensembl
cluster6022	2	N/A	M8J77_003922	0.038598	0.916363	ANN05938	-0.304269	0.0651421		N/A
cluster4711	2	Q9VMV6	M8J77_001911	0.243157	0.332476	ANN05939	-0.515432	0.0422165		GO:0004791; F:thioredoxin-disulfide reductase activity; IEA:UniProtKB-EC
cluster6755	2	P17140	M8J77_004660	0.144775	0.64216	ANN05941	-0.452311	0.17985		GO:1903354; P:regulation of distal tip cell migration; IGI:UniProtKB
cluster7188	2	N/A	M8J77_020677	#N/A	#N/A	ANN05942	#N/A	#N/A		N/A
cluster8440	2	N/A	M8J77_004985	1.43523	0.0129218	ANN05943	2.626	9.23419e-23	DC_up_BC_up	N/A
cluster6620	2	P22810	M8J77_019475	-2.17163	1.4295e-06	ANN05946	-1.19343	0.000172841	DC_down_BC_down	GO:0007419; P:ventral cord development; IMP:FlyBase
cluster7221	2	A9JRD8	M8J77_014128	-0.372858	0.0748642	ANN05956	-3.76808	1.32081e-39	BC_down	GO:0050767; P:regulation of neurogenesis; IMP:ZFIN
cluster6929	2	P21894	M8J77_020637	-0.322276	0.144156	ANN05957	-0.716624	8.03791e-06	BC_down	GO:0006419; P:alanyl-tRNA aminoacylation; IEA:InterPro
cluster5197	2	P70196	M8J77_007239	-0.414445	0.112055	ANN05971	1.33919	3.14459e-17	BC_up	GO:0042088; P:T-helper 1 type immune response; IMP:MGI
cluster3305	2	B2D0J4	M8J77_022188	2.45293	1.67055e-17	ANN05974	1.81094	5.21225e-06	DC_up_BC_up	GO:0008236; F:serine-type peptidase activity; IEA:InterPro
cluster4809	2	Q6DJ06	M8J77_013296	-2.19001	3.36631e-05	ANN05978	-2.65522	1.66061e-85	DC_down_BC_down	GO:0045944; P:positive regulation of transcription by RNA polymerase II; ISS:UniProtKB
cluster5636	2	Q5ZM65	M8J77_021348	1.06878	5.76804e-05	ANN05980	0.938114	7.43626e-13	DC_up_BC_up	GO:0006659; P:phosphatidylserine biosynthetic process; IEA:UniProtKB-UniPathway
cluster5724	2	Q9D8Z1	M8J77_008446	-0.0679013	0.782635	ANN05981	1.41812	4.45033e-13	BC_up	GO:0006355; P:regulation of transcription, DNA-templated; ISO:MGI
cluster4322	2	N/A	M8J77_001617	0.831666	0.000623619	ANN05982	0.169253	0.207136	DC_up	N/A
cluster9186	2	Q9VPW1	M8J77_017395	0.0673377	0.860692	ANN05983	0.829364	1.44849e-08	BC_up	GO:0007526; P:larval somatic muscle development; IMP:FlyBase
cluster4376	2	Q9D1Q1	M8J77_019885	0.148972	0.675781	ANN05985	0.902226	4.25711e-13	BC_up	GO:0000460; P:maturation of 58S rRNA; ISO:MGI
cluster8616	2	Q802W4	M8J77_022560	0.734137	0.012316	ANN05986	-0.451265	0.00124218	DC_up	GO:0000462; P:maturation of SSU-rRNA from tricistronic rRNA transcript (SSU-rRNA, 58S rRNA, LSU-rRNA); IBA:GO_Central
cluster5675	2	P55274	M8J77_016755	-4.52322	3.06507e-20	ANN05989	-3.73421	3.3374e-40	DC_down_BC_down	GO:0007165; P:signal transduction; IEA:InterPro
cluster5916	2	Q0V9X5	M8J77_025911	3.00578	7.36787e-06	ANN05994	-1.68498	2.05095e-12	DC_up_BC_down	GO:0022008; P:neurogenesis; IEA:InterPro
cluster8896	2	Q9H175	M8J77_001239	0.292087	0.248931	ANN05995	1.78126	1.63887e-23	BC_up	GO:0045944; P:positive regulation of transcription by RNA polymerase II; ISS:UniProtKB
cluster3431	2	Q05AW9	M8J77_018098	-0.00760912	0.986942	ANN05996	-0.18019	0.195649		GO:0000184; P:nuclear-transcribed mRNA catabolic process, nonsense-mediated decay; ISS:UniProtKB
cluster4181	2	P10862	M8J77_008618	-0.0679013	0.782635	ANN05998	2.07301	5.99452e-51	BC_up	GO:0009411; P:response to UV; IBA:GO_Central
cluster3651	2	Q60441	M8J77_000722	0.509781	0.0305704	ANN05999	0.956641	3.73931e-07	BC_up	GO:0016021; C:integral component of membrane; IEA:UniProtKB-KW
cluster6218	2	A7MB10	M8J77_019500	0.142087	0.647866	ANN06000	0.587216	1.20214e-05	BC_up	GO:0006364; P:rRNA processing; IEA:UniProtKB-KW
cluster4402	2	Q5ZML6	M8J77_014869	0.52931	0.0222565	ANN06002	0.909937	2.39501e-05	BC_up	GO:0005739; C:mitochondrion; ISS:UniProtKB
cluster5611	2	Q86XH7	M8J77_019778	1.85289	1.54974e-12	ANN06007	0.865892	1.4284e-08	DC_up_BC_up	N/A
cluster3752	2	Q17EN4	M8J77_007702	0.460995	0.0773356	ANN06009	-1.0408	0.00437849	BC_down	GO:0006539; P:glutamate catabolic process via 2-oxoglutarate; ISS:UniProtKB
cluster7401	2	Q5RBD4	M8J77_007630	0.376524	0.0815872	ANN06014	1.46958	8.25575e-24	BC_up	GO:0008380; P:RNA splicing; IEA:UniProtKB-KW
cluster4170	2	Q99MN9	M8J77_011955	0.264312	0.424506	ANN06019	-1.63856	2.07345e-14	BC_down	GO:0004658; F:propionyl-CoA carboxylase activity; ISS:MGI
cluster9196	2	Q12789	M8J77_006185	0.236282	0.291593	ANN06020	2.47145	6.19201e-19	BC_up	GO:0042797; P:tRNA transcription by RNA polymerase III; IC:HGNC
cluster4215	2	O88984	M8J77_009495	-0.405597	0.0733771	ANN06021	0.213341	0.0592079		GO:0016973; P:poly(A)+ mRNA export from nucleus; IBA:GO_Central
cluster7475	2	A1ZAU8	M8J77_011064	-0.355028	0.138018	ANN06026	0.618629	0.0791631		GO:0031175; P:neuron projection development; IEA:InterPro
cluster5586	2	A1ZAU8	M8J77_018510	-0.355028	0.138018	ANN06027	0.618629	0.0791631		GO:0031175; P:neuron projection development; IEA:InterPro
cluster5138	2	Q96Q15	M8J77_022902	0.14161	0.543163	ANN06037	-0.00254254	0.998388		GO:0032204; P:regulation of telomere maintenance; IMP:BHF-UCL
cluster8828	2	N/A	M8J77_014376	2.98068	2.72e-19	ANN06038	0.58851	9.75862e-05	DC_up_BC_up	N/A
cluster3793	2	Q5XIA8	M8J77_000905	-0.00435384	0.992325	ANN06039	-0.605902	0.105652		GO:0006915; P:apoptotic process; IEA:UniProtKB-KW
cluster4585	2	Q60675	M8J77_019474	-2.82434	3.09455e-13	ANN06040	-0.605902	0.105652	DC_down	GO:0014037; P:Schwann cell differentiation; IEA:Ensembl
cluster4103	2	Q9GMF1	M8J77_020346	-0.331912	0.128875	ANN06043	-0.605902	0.105652		GO:0019432; P:triglyceride biosynthetic process; IEA:InterPro
cluster6029	2	P11833	M8J77_003287	5.12775	2.03603e-05	ANN06048	8.35407	0.00638825	DC_up_BC_up	GO:0007017; P:microtubule-based process; IEA:InterPro
cluster3658	2	P25391	M8J77_012737	-2.82434	3.09455e-13	ANN06049	-0.605902	0.105652	DC_down	GO:0061304; P:retinal blood vessel morphogenesis; IEA:Ensembl
cluster5786	2	O08623	M8J77_010013	-1.06999	0.00399494	ANN06051	-2.45766	6.89426e-08	DC_down_BC_down	GO:0061912; P:selective autophagy; ISS:UniProtKB
cluster6992	2	Q9P2H3	M8J77_003800	1.26175	9.45562e-05	ANN06052	3.13406	3.31775e-89	DC_up_BC_up	GO:0007224; P:smoothened signaling pathway; IEA:Ensembl
cluster5275	2	O08901	M8J77_000501	0.41273	0.311659	ANN06053	1.54566	2.47843e-16	BC_up	GO:0007063; P:regulation of sister chromatid cohesion; ISS:UniProtKB
cluster8321	2	Q3TWI9	M8J77_000825	-0.179666	0.510619	ANN06055	0.330845	0.00840069		GO:0005227; F:calcium activated cation channel activity; IBA:GO_Central
cluster5676	2	Q24048	M8J77_008675	-0.179666	0.510619	ANN06056	-2.02643	4.64594e-12	BC_down	GO:0036376; P:sodium ion export across plasma membrane; IBA:GO_Central
cluster8882	2	Q6AYU1	M8J77_004775	0.502805	0.0846192	ANN06057	3.02686	3.12389e-25	BC_up	GO:0040008; P:regulation of growth; IEA:UniProtKB-KW
cluster3811	2	Q47690	M8J77_005376	0.492285	0.0389529	ANN06058	-1.36218	9.55738e-09	BC_down	GO:0033477; P:S-methylmethionine metabolic process; IMP:EcoCyc
cluster8745	2	O31463	M8J77_014773	5.70138	1.10917e-82	ANN06059	3.54775	1.13455e-59	DC_up_BC_up	GO:0009086; P:methionine biosynthetic process; IEA:UniProtKB-KW
cluster3596	2	Q6AYU1	M8J77_021131	0.492285	0.0389529	ANN06060	-1.36218	9.55738e-09	BC_down	GO:0040008; P:regulation of growth; IEA:UniProtKB-KW
cluster8123	2	C9JHS1	M8J77_025469	-0.344027	0.159111	ANN06062	-0.736834	0.000585759	BC_down	GO:0034220; P:ion transmembrane transport; TAS:Reactome
cluster6822	2	Q8R4H2	M8J77_002247	0.499958	0.136691	ANN06067	0.812783	9.54659e-08	BC_up	GO:0007266; P:Rho protein signal transduction; IEA:InterPro
cluster5002	2	Q7SXP8	M8J77_002961	0.189705	0.405801	ANN06069	1.0576	3.6967e-06	BC_up	GO:0009298; P:GDP-mannose biosynthetic process; IEA:UniProtKB-UniPathway
cluster3389	2	Q9VKD3	M8J77_006474	-0.913878	2.09015e-05	ANN06071	-0.157663	0.283422	DC_down	GO:0070903; P:mitochondrial tRNA thio-modification; ISS:FlyBase
cluster9087	2	Q9NZN5	M8J77_000951	0.499958	0.136691	ANN06075	0.779257	5.3264e-06	BC_up	GO:0007266; P:Rho protein signal transduction; IEA:InterPro
cluster6489	2	Q9VGI8	M8J77_019574	0.321625	0.259753	ANN06081	2.36481	2.41824e-47	BC_up	GO:0061820; P:telomeric D-loop disassembly; IBA:GO_Central
cluster6437	2	N/A	M8J77_013904	0.320182	0.621185	ANN06082	3.23437	4.38854e-22	BC_up	N/A
cluster6370	2	N/A	M8J77_020141	0.170012	0.561548	ANN06088	1.8752	1.13088e-30	BC_up	N/A
cluster3685	2	Q60695	M8J77_020004	0.916716	1.07581e-05	ANN06090	0.451777	7.11665e-05	DC_up	GO:0007264; P:small GTPase mediated signal transduction; IEA:InterPro
cluster8982	2	Q497B0	M8J77_015428	2.62985	7.28375e-33	ANN06092	1.21386	7.4003e-10	DC_up_BC_up	GO:0006107; P:oxaloacetate metabolic process; IEA:Ensembl
cluster5079	2	B2KI79	M8J77_022914	0.223876	0.428846	ANN06093	0.350866	0.0707369		GO:0006486; P:protein glycosylation; IEA:UniProtKB-UniPathway
cluster6835	2	Q06453	M8J77_000893	-3.20475	4.01075e-07	ANN06098	-0.797447	0.204511	DC_down	GO:0045747; P:positive regulation of Notch signaling pathway; IEP:FlyBase
cluster9263	2	Q9P0U3	M8J77_006674	0.544333	0.0403806	ANN06099	1.03521	1.64447e-09	BC_up	GO:0010724; P:regulation of definitive erythrocyte differentiation; IEA:Ensembl
cluster7218	2	P45888	M8J77_006036	0.0159548	0.954097	ANN06101	-0.313442	0.164949		GO:0072553; P:terminal button organization; IMP:FlyBase
cluster3236	2	N/A	M8J77_017946	0.0159548	0.954097	ANN06102	3.83015	2.63963e-77	BC_up	N/A
cluster3584	2	Q91WG3	M8J77_001440	-0.464215	0.0861061	ANN06103	-0.835134	0.000190057	BC_down	GO:0008033; P:tRNA processing; IEA:UniProtKB-KW
cluster4860	2	Q6DGZ1	M8J77_014021	#N/A	#N/A	ANN06105	4.68654	1.07421e-08	BC_up	GO:0036372; P:opsin transport; IMP:CACAO
cluster5294	2	Q9UNH7	M8J77_002345	0.137728	0.547466	ANN06109	-0.07112	0.66775		GO:0042147; P:retrograde transport, endosome to Golgi; IMP:UniProtKB
cluster7087	2	P62333	M8J77_002117	-0.0691759	0.778081	ANN06111	0.209396	0.286002		GO:0006511; P:ubiquitin-dependent protein catabolic process; IC:UniProtKB
cluster3657	2	P58268	M8J77_021991	0.103734	0.7276	ANN06123	-0.124668	0.660521		GO:0045944; P:positive regulation of transcription by RNA polymerase II; IBA:GO_Central
cluster5832	2	O70552	M8J77_025032	0.242741	0.300112	ANN06124	-0.124668	0.660521		GO:0045930; P:negative regulation of mitotic cell cycle; IDA:MGI
cluster6424	2	Q9VPQ6	M8J77_005142	0.562448	0.0665488	ANN06127	0.537043	0.00380296		GO:0006355; P:regulation of transcription, DNA-templated; IDA:FlyBase
cluster7110	2	Q86UD5	M8J77_012411	-1.7793	1.24276e-10	ANN06132	-2.11278	2.60896e-25	DC_down_BC_down	GO:0006814; P:sodium ion transport; IDA:UniProtKB
cluster6828	2	O46639	M8J77_022614	-1.53219	0.134796	ANN06133	#N/A	#N/A		GO:0004997; F:thyrotropin-releasing hormone receptor activity; IEA:InterPro
cluster5115	2	Q3SZ54	M8J77_012762	-0.004059	0.995434	ANN06140	-0.497224	0.265544		GO:0003743; F:translation initiation factor activity; IEA:UniProtKB-KW
cluster8993	2	Q6QEJ7	M8J77_022945	-0.731235	0.0029291	ANN06141	-0.946047	0.0274106	DC_down_BC_down	GO:0003779; F:actin binding; IEA:UniProtKB-KW
cluster4463	2	N/A	M8J77_003408	-1.02816	1.52261e-05	ANN06142	-1.61488	2.59268e-15	DC_down_BC_down	N/A
cluster4129	2	B1KHA5	M8J77_003209	0.451454	0.122207	ANN06146	1.79556	4.47993e-11	BC_up	GO:0006206; P:pyrimidine nucleobase metabolic process; IEA:UniProtKB-UniRule
cluster5290	2	P26270	M8J77_016600	0.269418	0.255113	ANN06148	0.0360758	0.909791		GO:0043161; P:proteasome-mediated ubiquitin-dependent protein catabolic process; IMP:FlyBase
cluster8175	2	Q9WU22	M8J77_007177	1.71187	6.1491e-17	ANN06150	3.39795	1.12109e-93	DC_up_BC_up	GO:0004726; F:non-membrane spanning protein tyrosine phosphatase activity; IDA:MGI
cluster8899	2	N/A	M8J77_016745	-0.815214	0.000742469	ANN06164	-0.0937163	0.766598	DC_down	N/A
cluster6888	2	Q47GP8	M8J77_024047	-0.395507	0.484153	ANN06165	0.81864	0.0102366	BC_up	GO:0006744; P:ubiquinone biosynthetic process; IEA:UniProtKB-UniRule
cluster5578	2	N/A	M8J77_002288	-3.28166	2.08858e-06	ANN06166	-1.44083	0.00677739	DC_down_BC_down	N/A
cluster5053	2	N/A	M8J77_006096	-2.61323	1.3677e-15	ANN06170	-4.71183	8.15314e-24	DC_down_BC_down	N/A
cluster5974	2	O60266	M8J77_009654	-1.15648	2.10037e-05	ANN06171	-1.61588	4.00592e-34	DC_down_BC_down	GO:0007338; P:single fertilization; ISS:UniProtKB
cluster7735	2	Q5SYC1	M8J77_022766	2.59663	5.55278e-22	ANN06174	-0.828484	1.7085e-13	DC_up_BC_down	GO:0007040; P:lysosome organization; ISS:UniProtKB
cluster4488	2	N/A	M8J77_000912	-0.471212	0.128466	ANN06175	-1.43712	8.37582e-06	BC_down	N/A
cluster6836	2	Q66JG9	M8J77_005434	-0.395608	0.0752533	ANN06176	-0.38295	0.015462		GO:0009966; P:regulation of signal transduction; IEA:InterPro
cluster5167	2	Q15392	M8J77_021247	-0.43198	0.088581	ANN06177	2.55116	1.64835e-26	BC_up	GO:0009888; P:tissue development; IMP:UniProtKB
cluster4931	2	Q6P011	M8J77_011700	0.879681	0.00010258	ANN06178	0.726258	3.9898e-07	DC_up_BC_up	GO:0034975; P:protein folding in endoplasmic reticulum; IBA:GO_Central
cluster4657	2	Q9P080	M8J77_006460	0.0340456	0.90872	ANN06186	0.499292	3.1972e-05		GO:0032006; P:regulation of TOR signaling; IMP:UniProtKB
cluster7140	2	Q9QZS7	M8J77_025047	-2.26816	1.27218e-15	ANN06189	-1.74902	9.49292e-34	DC_down_BC_down	GO:0007519; P:skeletal muscle tissue development; IMP:UniProtKB
cluster5569	2	N/A	M8J77_006340	-3.99911	0.0024218	ANN06191	-1.29895	5.08847e-06	DC_down_BC_down	N/A
cluster3921	2	Q9W2K1	M8J77_011383	1.69533	1.40342e-08	ANN06195	-1.19304	0.0025219	DC_up_BC_down	GO:0046654; P:tetrahydrofolate biosynthetic process; IEA:InterPro
cluster3375	2	P23506	M8J77_019794	7.21433	5.65574e-23	ANN06196	6.8642	3.88436e-09	DC_up_BC_up	GO:0046500; P:S-adenosylmethionine metabolic process; ISO:MGI
cluster4121	2	Q8TDY2	M8J77_010505	0.872345	1.45488e-05	ANN06199	0.70782	3.99118e-10	DC_up_BC_up	GO:0061709; P:reticulophagy; IBA:GO_Central
cluster4573	2	P60467	M8J77_015301	-0.157055	0.562878	ANN06200	-0.331041	0.110511		GO:0030433; P:ubiquitin-dependent ERAD pathway; IEA:Ensembl
cluster3438	2	Q90WR8	M8J77_019837	-0.62541	0.00575128	ANN06202	-0.464306	0.0024719	DC_down	GO:0030217; P:T cell differentiation; IEA:Ensembl
cluster7522	2	Q9VQZ6	M8J77_010047	0.265481	0.298995	ANN06203	0.134985	0.232659		GO:0002926; P:tRNA wobble base 5-methoxycarbonylmethyl-2-thiouridinylation; IBA:GO_Central
cluster3502	2	N/A	M8J77_001406	-0.602787	0.249344	ANN06210	-0.26177	0.699157		N/A
cluster9059	2	Q9W1B0	M8J77_018822	0.805811	0.00316368	ANN06211	0.075939	0.659142	DC_up	GO:0008039; P:synaptic target recognition; IMP:FlyBase
cluster5249	2	Q8TC08	M8J77_000448	4.01642	1.93905e-10	ANN06213	5.06544	3.91978e-30	DC_up_BC_up	GO:0021591; P:ventricular system development; IEA:Ensembl
cluster3432	2	Q8TC08	M8J77_014271	4.01642	1.93905e-10	ANN06216	7.05612	1.35458e-22	DC_up_BC_up	GO:0021591; P:ventricular system development; IEA:Ensembl
cluster5812	2	Q9VYG2	M8J77_012499	-0.0780001	0.814459	ANN06219	0.405	0.0276515		GO:0006357; P:regulation of transcription by RNA polymerase II; IMP:FlyBase
cluster7650	2	P62046	M8J77_007551	-0.326233	0.269147	ANN06221	-0.488022	0.0289949		GO:2000405; P:negative regulation of T cell migration; IMP:UniProtKB
cluster3982	2	Q59E16	M8J77_018476	0.898097	0.000408231	ANN06223	0.631431	0.000186573	DC_up_BC_up	GO:0030431; P:sleep; NAS:FlyBase
cluster6801	2	O60783	M8J77_014355	-0.431944	0.148735	ANN06228	-0.629561	0.00746969	BC_down	GO:0006412; P:translation; NAS:UniProtKB
cluster5727	2	Q7KKH3	M8J77_024896	0.167541	0.48623	ANN06229	-0.303088	0.113388		GO:0000055; P:ribosomal large subunit export from nucleus; IEA:InterPro
cluster5889	2	Q63880	M8J77_007687	-3.27603	2.00439e-06	ANN06237	-4.45585	2.40929e-84	DC_down_BC_down	GO:0016042; P:lipid catabolic process; IBA:GO_Central
cluster3426	2	N/A	M8J77_025621	5.39655	1.04033e-11	ANN06251	6.99972	0.017558	DC_up_BC_up	N/A
cluster4936	2	N/A	M8J77_007210	-0.0373893	0.8991	ANN06255	-1.43402	6.61662e-20	BC_down	N/A
cluster8154	2	N/A	M8J77_014618	-4.07897	2.99341e-08	ANN06268	-4.35508	9.78847e-56	DC_down_BC_down	N/A
cluster6847	2	Q7SZS1	M8J77_024874	0.834205	0.228188	ANN06275	#N/A	#N/A		GO:0048545; P:response to steroid hormone; IEP:ZFIN
cluster3341	2	Q20140	M8J77_014196	1.60974	5.76125e-09	ANN06279	7.82364	0.00999742	DC_up_BC_up	GO:0009142; P:nucleoside triphosphate biosynthetic process; IEA:InterPro
cluster9231	2	Q66HG4	M8J77_020708	1.60974	5.76125e-09	ANN06280	0.945882	1.94192e-08	DC_up_BC_up	GO:0006006; P:glucose metabolic process; IBA:GO_Central
cluster3419	2	N/A	M8J77_026538	-1.85662	3.94664e-13	ANN06284	-2.4824	1.47517e-13	DC_down_BC_down	N/A
cluster3337	2	N/A	M8J77_015834	1.46529	0.02815	ANN06285	#N/A	#N/A	DC_up	N/A
cluster4655	2	Q24040	M8J77_026417	-1.99305	1.18604e-06	ANN06287	-3.34411	1.56753e-38	DC_down_BC_down	GO:0006357; P:regulation of transcription by RNA polymerase II; TAS:FlyBase
cluster6295	2	Q4V7Y7	M8J77_014342	-1.08256	5.59691e-05	ANN06291	-0.419385	0.283552	DC_down	GO:0051013; P:microtubule severing; IEA:UniProtKB-UniRule
cluster4515	2	Q6PJI9	M8J77_017684	0.84198	5.77878e-05	ANN06293	1.4841	4.07093e-34	DC_up_BC_up	GO:0032008; P:positive regulation of TOR signaling; IMP:SGD
cluster8614	2	P48053	M8J77_026243	0.280198	0.185805	ANN06299	1.45871	2.20614e-07	BC_up	GO:0046872; F:metal ion binding; IEA:InterPro
cluster8401	2	Q803I2	M8J77_003450	1.27038	6.19715e-07	ANN06301	0.250263	0.0942726	DC_up	GO:0006890; P:retrograde vesicle-mediated transport, Golgi to ER; IBA:GO_Central
cluster4522	2	Q8K4P0	M8J77_002381	0.845205	2.29985e-05	ANN06305	2.81378	8.88243e-27	DC_up_BC_up	GO:0006378; P:mRNA polyadenylation; IBA:GO_Central
cluster4097	2	P45594	M8J77_015856	-0.744288	0.00111098	ANN06307	-1.74121	4.38702e-05	DC_down_BC_down	GO:0042052; P:rhabdomere development; IMP:FlyBase
cluster6678	2	Q9W261	M8J77_012895	0.400812	0.0606101	ANN06308	0.828003	9.38201e-09	BC_up	GO:0006368; P:transcription elongation from RNA polymerase II promoter; IEA:InterPro
cluster8548	2	Q9NWW7	M8J77_015825	0.348147	0.25448	ANN06310	0.895528	4.23436e-09	BC_up	GO:0005634; C:nucleus; IDA:HPA
cluster6236	2	Q9VM91	M8J77_005172	0.988783	0.154359	ANN06311	4.07271	6.72916e-182	BC_up	GO:0018094; P:protein polyglycylation; IDA:UniProtKB
cluster3245	2	N/A	M8J77_015596	#N/A	#N/A	ANN06312	7.07899	1.02129e-11	BC_up	N/A
cluster5557	2	O75909	M8J77_019458	0.0904833	0.787251	ANN06314	0.265386	0.115454		GO:0006368; P:transcription elongation from RNA polymerase II promoter; TAS:Reactome
cluster5046	2	Q9P1U0	M8J77_016258	1.02891	0.00176039	ANN06315	0.312897	0.168154	DC_up	GO:0006361; P:transcription initiation from RNA polymerase I promoter; TAS:Reactome
cluster8956	2	Q96EH3	M8J77_015467	-0.292291	0.267912	ANN06319	-0.676183	0.00271157	BC_down	GO:0042273; P:ribosomal large subunit biogenesis; IMP:UniProtKB
cluster5142	2	P14562	M8J77_002855	-0.321855	0.144673	ANN06320	-0.569154	0.175668		GO:1902513; P:regulation of organelle transport along microtubule; IEA:Ensembl
cluster4101	2	Q24048	M8J77_017249	-3.74742	2.69245e-36	ANN06321	-5.59289	1.7026e-37	DC_down_BC_down	GO:0036376; P:sodium ion export across plasma membrane; IBA:GO_Central
cluster5760	2	Q24174	M8J77_016261	-1.0939	7.9939e-06	ANN06326	-1.91288	8.53069e-29	DC_down_BC_down	GO:0008039; P:synaptic target recognition; IMP:UniProtKB
cluster8226	2	Q9BTX7	M8J77_012110	-3.69638	0.00012676	ANN06331	-3.00817	1.29765e-32	DC_down_BC_down	GO:0016020; C:membrane; HDA:UniProtKB
cluster6852	2	P09615	M8J77_024751	-1.2405	0.0131246	ANN06336	-0.0720497	0.745154	DC_down	GO:0035220; P:wing disc development; IGI:FlyBase
cluster5071	2	P22727	M8J77_021850	-5.19968	3.62195e-20	ANN06337	-2.68713	2.53863e-36	DC_down_BC_down	GO:0016055; P:Wnt signaling pathway; IDA:MGI
cluster5129	2	P43446	M8J77_023305	-3.05892	1.96498e-10	ANN06338	-2.53113	5.53966e-10	DC_down_BC_down	GO:0016055; P:Wnt signaling pathway; IBA:GO_Central
cluster3346	2	P10676	M8J77_004159	-5.13338	4.40937e-46	ANN06339	-4.76221	3.49986e-13	DC_down_BC_down	GO:0007601; P:visual perception; IEA:UniProtKB-KW
cluster4356	2	Q6NT16	M8J77_007430	0.756395	0.00296168	ANN06342	-0.847272	5.43546e-08	DC_up_BC_down	GO:0055085; P:transmembrane transport; IEA:InterPro
cluster8224	2	Q9V3Z6	M8J77_005663	-1.78513	3.11405e-17	ANN06347	-2.00201	4.38474e-30	DC_down_BC_down	GO:0007605; P:sensory perception of sound; IMP:FlyBase
cluster3594	2	D3ZN43	M8J77_001533	-1.78513	3.11405e-17	ANN06349	-2.00201	4.38474e-30	DC_down_BC_down	GO:0032981; P:mitochondrial respiratory chain complex I assembly; ISS:UniProtKB
cluster3232	2	Q5BJQ7	M8J77_023293	0.206609	0.632447	ANN06353	1.54346	1.70294e-16	BC_up	GO:0006357; P:regulation of transcription by RNA polymerase II; IBA:GO_Central
cluster3261	2	Q9V727	M8J77_014673	0.256247	0.256948	ANN06358	0.224745	0.167196		GO:0035186; P:syncytial blastoderm mitotic cell cycle; IMP:FlyBase
cluster3960	2	Q3T0P7	M8J77_021803	2.4997	1.82248e-27	ANN06372	2.86027	6.25237e-18	DC_up_BC_up	GO:0042985; P:negative regulation of amyloid precursor protein biosynthetic process; ISS:UniProtKB
cluster4529	2	Q9NUQ1	M8J77_001921	-0.0871131	0.749609	ANN06384	0.526527	0.0516408		GO:2000815; P:regulation of mRNA stability involved in response to oxidative stress; IBA:GO_Central
cluster7716	2	Q9VIH7	M8J77_020467	-1.34689	2.32195e-08	ANN06387	0.7079	5.89551e-05	DC_down_BC_up	GO:0043087; P:regulation of GTPase activity; ISS:FlyBase
cluster3899	2	Q9P289	M8J77_022123	1.32272	7.5913e-08	ANN06391	0.209836	0.265313	DC_up	GO:0031098; P:stress-activated protein kinase signaling cascade; IBA:GO_Central
cluster3435	2	Q13257	M8J77_019473	-0.0124103	0.986642	ANN06393	3.51213	1.06329e-39	BC_up	GO:1901990; P:regulation of mitotic cell cycle phase transition; TAS:Reactome
cluster3373	2	Q6NYF0	M8J77_018486	-0.536822	0.00571851	ANN06394	-0.473833	7.7133e-05		GO:0090502; P:RNA phosphodiester bond hydrolysis, endonucleolytic; ISS:UniProtKB
cluster3853	2	Q9P0W4	M8J77_017456	1.71774	7.32929e-12	ANN06395	0.367595	0.000934045	DC_up	GO:0042802; F:identical protein binding; IPI:IntAct
cluster8481	2	N/A	M8J77_010858	1.71774	7.32929e-12	ANN06396	0.367595	0.000934045	DC_up	N/A
cluster5072	2	Q86UD5	M8J77_002643	0.210151	0.351204	ANN06398	-0.890687	1.43899e-06	BC_down	GO:0006814; P:sodium ion transport; IDA:UniProtKB
cluster5581	2	Q0KK59	M8J77_025763	-2.68589	3.58772e-21	ANN06400	-3.17595	7.88077e-60	DC_down_BC_down	GO:0035264; P:multicellular organism growth; IMP:MGI
cluster3429	2	N/A	M8J77_025411	0.472893	0.287549	ANN06401	#N/A	#N/A		N/A
cluster4384	2	N/A	M8J77_025960	-3.83139	3.14004e-14	ANN06403	-5.73444	1.36384e-100	DC_down_BC_down	N/A
cluster5639	2	N/A	M8J77_019153	5.37891	0.00460148	ANN06404	8.11747	0.00166527	DC_up_BC_up	N/A
cluster9171	2	Q9R0N9	M8J77_008138	-4.2845	0.00526166	ANN06405	0.22602	0.544732	DC_down	GO:0016192; P:vesicle-mediated transport; IBA:GO_Central
cluster6412	2	Q14409	M8J77_012100	1.4889	1.47223e-08	ANN06406	1.00217	3.36155e-06	DC_up_BC_up	GO:0006641; P:triglyceride metabolic process; IBA:GO_Central
cluster8898	2	Q63060	M8J77_008294	1.03109	1.78023e-05	ANN06407	0.0409341	0.895524	DC_up	GO:0006641; P:triglyceride metabolic process; IBA:GO_Central
cluster3448	2	Q1HCL7	M8J77_018817	-0.453419	0.0628913	ANN06408	0.210367	0.264149		GO:0006741; P:NADP biosynthetic process; IEA:InterPro
cluster8382	2	B4HY41	M8J77_015274	-0.287581	0.195957	ANN06409	0.059196	0.722741		GO:0070125; P:mitochondrial translational elongation; ISS:UniProtKB
cluster6082	2	N/A	M8J77_006807	0.269748	0.21814	ANN06411	1.33306	7.92587e-18	BC_up	N/A
cluster6308	2	A1A5B6	M8J77_016774	0.482151	0.0496109	ANN06412	0.59041	0.000157511	BC_up	GO:1901096; P:regulation of autophagosome maturation; ISS:UniProtKB
cluster8359	2	Q8R2T8	M8J77_025875	0.165206	0.495901	ANN06419	-0.185185	0.22917		GO:0035914; P:skeletal muscle cell differentiation; IMP:MGI
cluster4137	2	Q2TBL4	M8J77_016109	0.201081	0.519276	ANN06422	1.00604	2.03133e-13	BC_up	GO:0006383; P:transcription by RNA polymerase III; IEA:GOC
cluster5240	2	O35343	M8J77_008134	0.372072	0.0882107	ANN06423	0.707974	0.00245038	BC_up	GO:0042542; P:response to hydrogen peroxide; IMP:MGI
cluster3493	2	Q9VL52	M8J77_001450	0.544486	0.05021	ANN06427	0.340011	0.162093		GO:0010526; P:negative regulation of transposition, RNA-mediated; IGI:FlyBase
cluster3172	2	Q9HD20	M8J77_011836	0.639417	0.00122164	ANN06442	0.746149	0.000259179	DC_up_BC_up	GO:0034220; P:ion transmembrane transport; TAS:Reactome
cluster5175	2	Q5DWN0	M8J77_016351	-0.883157	0.105781	ANN06443	-2.78533	0.00388412	BC_down	GO:0034121; P:regulation of toll-like receptor signaling pathway; IEA:Ensembl
cluster6843	2	Q9N658	M8J77_016123	0.0240611	0.998969	ANN06446	#N/A	#N/A		GO:0007601; P:visual perception; IEA:UniProtKB-KW
cluster3943	2	Q9VIK9	M8J77_015272	0.241739	0.320509	ANN06448	-0.121356	0.574951		GO:0008168; F:methyltransferase activity; IEA:UniProtKB-KW
cluster4286	2	Q9VIK9	M8J77_003561	0.241739	0.320509	ANN06449	-0.121356	0.574951		GO:0008168; F:methyltransferase activity; IEA:UniProtKB-KW
cluster6974	2	Q6R754	M8J77_026564	-0.00626793	0.98992	ANN06453	-0.0111635	0.940473		GO:0000083; P:regulation of transcription involved in G1/S transition of mitotic cell cycle; TAS:Reactome
cluster6694	2	E9QMT0	M8J77_006255	-0.374671	0.067705	ANN06454	0.0690048	0.671436		GO:0008380; P:RNA splicing; IEA:UniProtKB-KW
cluster5067	2	Q9VR35	M8J77_007919	-1.24085	1.282e-07	ANN06455	-0.850443	1.0147e-07	DC_down_BC_down	GO:1901190; P:regulation of formation of translation initiation ternary complex; IMP:FlyBase
cluster3987	2	Q6NY98	M8J77_021228	0.0816541	0.787821	ANN06459	2.40624	3.43736e-68	BC_up	GO:0006370; P:7-methylguanosine mRNA capping; ISS:UniProtKB
cluster7342	2	Q99MN1	M8J77_019228	0.82193	9.98971e-05	ANN06462	-0.598529	0.00352235	DC_up_BC_down	GO:0033209; P:tumor necrosis factor-mediated signaling pathway; ISO:MGI
cluster8788	2	Q9V6X7	M8J77_021668	-0.587681	0.179175	ANN06463	0.87272	2.36193e-07	BC_up	GO:0006355; P:regulation of transcription, DNA-templated; NAS:UniProtKB
cluster4872	2	Q5U378	M8J77_014807	0.421301	0.0699698	ANN06464	3.03491	2.46607e-25	BC_up	GO:0007023; P:post-chaperonin tubulin folding pathway; ISS:UniProtKB
cluster7068	2	Q63060	M8J77_017716	0.922094	0.000217806	ANN06465	-2.50739	1.25624e-12	DC_up_BC_down	GO:0006641; P:triglyceride metabolic process; IBA:GO_Central
cluster4285	2	Q9CW79	M8J77_009888	-0.354863	0.127914	ANN06466	0.148382	0.258246		GO:0005802; C:trans-Golgi network; IDA:UniProtKB
cluster7413	2	Q4R537	M8J77_021334	0.0512257	0.856828	ANN06468	0.28111	0.0529532		GO:0042274; P:ribosomal small subunit biogenesis; IEA:InterPro
cluster7356	2	N/A	M8J77_015014	-2.54809	1.3018e-09	ANN06474	-1.561	6.97684e-26	DC_down_BC_down	N/A
cluster6923	2	O76757	M8J77_006058	1.54064	2.11253e-09	ANN06484	-0.435641	0.231787	DC_up	GO:0019510; P:S-adenosylhomocysteine catabolic process; IEA:InterPro
cluster7373	2	Q01780	M8J77_025252	0.380048	0.0752607	ANN06495	1.66183	8.97893e-13	BC_up	GO:0006364; P:rRNA processing; TAS:Reactome
cluster8120	2	P52656	M8J77_010134	0.380048	0.0752607	ANN06497	1.66183	8.97893e-13	BC_up	GO:0006367; P:transcription initiation from RNA polymerase II promoter; ISS:FlyBase
cluster8138	2	Q17GZ9	M8J77_024540	0.380048	0.0752607	ANN06499	1.66183	8.97893e-13	BC_up	GO:0006351; P:transcription, DNA-templated; ISS:UniProtKB
cluster4727	2	Q9V3D5	M8J77_008632	-1.72523	0.000105766	ANN06514	-3.31326	5.27298e-46	DC_down_BC_down	GO:0007608; P:sensory perception of smell; IMP:FlyBase
cluster3914	2	Q9V3X4	M8J77_011433	0.27063	0.363111	ANN06523	0.466148	0.0198202		GO:0042594; P:response to starvation; IMP:FlyBase
cluster8476	2	Q9VQB7	M8J77_017929	-0.142634	0.614933	ANN06526	0.107481	0.513763		GO:0006493; P:protein O-linked glycosylation; IDA:UniProtKB
cluster7597	2	Q4R3Y4	M8J77_011108	0.544486	0.05021	ANN06527	-0.925385	0.000139379	BC_down	GO:0015908; P:fatty acid transport; IEA:InterPro
cluster3615	2	Q4R4P6	M8J77_014275	-0.305443	0.241966	ANN06529	0.029348	0.901244		GO:0002098; P:tRNA wobble uridine modification; IEA:InterPro
cluster7185	2	Q7K566	M8J77_013532	1.47171	4.3923e-12	ANN06531	-0.105587	0.599496	DC_up	GO:0015709; P:thiosulfate transport; IBA:GO_Central
cluster3871	2	Q8TEX3	M8J77_007895	0.0406526	0.892119	ANN06532	0.128315	0.408886		GO:0016055; P:Wnt signaling pathway; IEA:UniProtKB-KW
cluster8326	2	N/A	M8J77_017050	-1.1978	0.00741798	ANN06534	-1.27646	5.21425e-21	DC_down_BC_down	N/A
cluster4606	2	O18373	M8J77_014663	0.867833	3.98236e-05	ANN06538	-0.0611739	0.82085	DC_up	GO:0070329; P:tRNA seleno-modification; IBA:GO_Central
cluster4150	2	Q2T9U1	M8J77_011275	0.484071	0.159983	ANN06539	0.496861	0.0177105		GO:0006614; P:SRP-dependent cotranslational protein targeting to membrane; IEA:InterPro
cluster8267	2	P14576	M8J77_020053	0.269056	0.225226	ANN06540	0.496861	0.0177105		GO:0006614; P:SRP-dependent cotranslational protein targeting to membrane; ISO:MGI
cluster3200	2	Q9VIP2	M8J77_022272	-0.152411	0.581507	ANN06545	-0.692031	0.00154904	BC_down	GO:0016491; F:oxidoreductase activity; IEA:UniProtKB-KW
cluster3242	2	P58466	M8J77_002945	0.341135	0.196091	ANN06546	-0.224766	0.283075		GO:0006357; P:regulation of transcription by RNA polymerase II; ISO:MGI
cluster7404	2	O43934	M8J77_015123	3.96766	1.46817e-34	ANN06547	7.13213	3.22616e-40	DC_up_BC_up	GO:0016021; C:integral component of membrane; IEA:UniProtKB-KW
cluster3259	2	N/A	M8J77_000590	-0.761143	0.000770161	ANN06581	-1.60649	1.70004e-07	DC_down_BC_down	N/A
cluster6191	2	P43477	M8J77_000927	-0.539051	0.0952893	ANN06589	-8.46232	3.57688e-18	BC_down	GO:0043154; P:negative regulation of cysteine-type endopeptidase activity involved in apoptotic process; ISS:UniProtKB
cluster5006	2	A6QPU5	M8J77_017594	0.0307121	0.923014	ANN06592	1.03234	1.8329e-14	BC_up	GO:0070145; P:mitochondrial asparaginyl-tRNA aminoacylation; ISS:UniProtKB
cluster3583	2	Q6NWX7	M8J77_002175	0.481372	0.153246	ANN06593	2.09901	1.68096e-26	BC_up	GO:0007051; P:spindle organization; ISS:UniProtKB
cluster5794	2	Q9C0C7	M8J77_011497	0.132044	0.651554	ANN06595	1.47147	9.7642e-14	BC_up	GO:0098780; P:response to mitochondrial depolarisation; IDA:ParkinsonsUK-UCL
cluster3408	2	N/A	M8J77_015484	-0.137946	0.686446	ANN06596	-0.609601	0.0800008		N/A
cluster8772	2	Q8VHF0	M8J77_008394	-0.137946	0.686446	ANN06601	-0.609601	0.0800008		GO:0006468; P:protein phosphorylation; ISS:UniProtKB
cluster5149	2	Q32LQ6	M8J77_017342	0.0653508	0.856927	ANN06604	-0.882334	0.00385972	BC_down	GO:0055085; P:transmembrane transport; IEA:InterPro
cluster3625	2	Q6ZWV7	M8J77_004783	0.0653508	0.856927	ANN06606	-0.806623	0.0329239	BC_down	GO:0006412; P:translation; IEA:InterPro
cluster3315	2	Q75VN3	M8J77_005801	-0.0960219	0.809345	ANN06613	-1.22389	0.00993865	BC_down	GO:0005737; C:cytoplasm; IEA:UniProtKB-SubCell
cluster3360	2	O35425	M8J77_021254	-1.31582	8.93351e-10	ANN06616	-1.3235	4.17343e-20	DC_down_BC_down	GO:0001836; P:release of cytochrome c from mitochondria; ISO:MGI
cluster3925	2	Q5I0S6	M8J77_024026	0.288465	0.23428	ANN06618	-0.121936	0.417098		GO:0015031; P:protein transport; IEA:UniProtKB-KW
cluster5056	2	Q6NX65	M8J77_018779	0.19948	0.409599	ANN06619	-0.193819	0.185136		GO:0044319; P:wound healing, spreading of cells; IEA:Ensembl
cluster5614	2	Q8BZ36	M8J77_026275	0.296746	0.158893	ANN06620	0.977265	6.25817e-15	BC_up	GO:0006890; P:retrograde vesicle-mediated transport, Golgi to ER; IBA:GO_Central
cluster6271	2	N/A	M8J77_007904	-0.285799	0.242608	ANN06621	0.364873	0.0626991		N/A
cluster9098	2	Q9VYA8	M8J77_011559	-2.94528	1.3906e-20	ANN06625	-2.28062	2.39741e-23	DC_down_BC_down	GO:0009306; P:protein secretion; IMP:FlyBase
cluster5193	2	P18074	M8J77_013884	0.477438	0.0484332	ANN06630	1.12223	7.6308e-16	BC_up	GO:0016032; P:viral process; IEA:UniProtKB-KW
cluster7570	2	P42124	M8J77_023285	0.507155	0.0579099	ANN06638	3.1234	7.97796e-24	BC_up	GO:0035186; P:syncytial blastoderm mitotic cell cycle; IMP:FlyBase
cluster8752	2	B7YZV4	M8J77_017407	-1.28893	0.00038009	ANN06654	-1.22618	0.000344108	DC_down_BC_down	GO:0007165; P:signal transduction; IEA:InterPro
cluster3324	2	Q6INP9	M8J77_025711	-0.641859	0.0159659	ANN06659	-1.75622	2.41714e-33	DC_down_BC_down	GO:0007264; P:small GTPase mediated signal transduction; IEA:InterPro
cluster7762	2	Q86YE1	M8J77_016291	5.41632	0.0265489	ANN06660	7.02949	7.21602e-08	DC_up_BC_up	GO:0007283; P:spermatogenesis; IBA:GO_Central
cluster4003	2	Q29XZ0	M8J77_012156	-4.35768	9.11664e-11	ANN06661	-4.76049	8.17076e-54	DC_down_BC_down	GO:0001501; P:skeletal system development; TAS:ProtInc
cluster6451	2	Q9Y2P8	M8J77_017346	0.514375	0.0383262	ANN06664	0.221472	0.297726		GO:0006364; P:rRNA processing; TAS:Reactome
cluster9284	2	B6DY53	M8J77_020339	-0.725114	0.00073412	ANN06666	-1.73106	5.98278e-06	DC_down_BC_down	GO:0051453; P:regulation of intracellular pH; IBA:GO_Central
cluster3213	2	Q32LP4	M8J77_023146	-0.725114	0.00073412	ANN06667	-2.27623	8.44992e-13	DC_down_BC_down	GO:0051453; P:regulation of intracellular pH; IBA:GO_Central
cluster8344	2	Q27268	M8J77_007097	-0.222377	0.466638	ANN06673	0.381153	0.118426		GO:0000381; P:regulation of alternative mRNA splicing, via spliceosome; IMP:FlyBase
cluster3998	2	P91891	M8J77_015748	-0.396885	0.085027	ANN06674	0.327122	0.147167		GO:0023014; P:signal transduction by protein phosphorylation; IBA:GO_Central
cluster8349	2	Q5ZJR3	M8J77_018985	0.507788	0.0651146	ANN06678	-0.248874	0.375874		GO:0008250; C:oligosaccharyltransferase complex; IBA:GO_Central
cluster8576	2	Q17QE5	M8J77_024564	-4.2421	3.72355e-38	ANN06679	-5.17919	1.08862e-22	DC_down_BC_down	GO:0038163; P:thrombopoietin-mediated signaling pathway; ISS:UniProtKB
cluster8544	2	Q9NWX6	M8J77_018061	-0.888309	4.03183e-05	ANN06683	2.66809	4.05278e-65	DC_down_BC_up	GO:0008033; P:tRNA processing; IDA:UniProtKB
cluster6809	2	P82649	M8J77_009094	-0.45883	0.095613	ANN06693	-0.316779	0.129756		GO:0032543; P:mitochondrial translation; HDA:UniProtKB
cluster6226	2	N/A	M8J77_007856	-1.74398	4.01681e-13	ANN06694	1.6377	4.03742e-07	DC_down_BC_up	N/A
cluster4841	2	Q08C93	M8J77_020405	3.10982	2.79386e-37	ANN06695	0.0656975	0.835862	DC_up	GO:0036269; P:swimming behavior; IMP:ZFIN
cluster3890	2	Q5REC3	M8J77_012750	-0.633177	0.0484424	ANN06701	0.652096	3.56681e-07	DC_down_BC_up	GO:0005759; C:mitochondrial matrix; IEA:UniProtKB-SubCell
cluster7318	2	Q9UN18	M8J77_009540	0.269748	0.21814	ANN06702	0.36825	0.0206289		GO:0006366; P:transcription by RNA polymerase II; TAS:ProtInc
cluster5944	2	Q9V3C0	M8J77_000091	0.710043	0.000546049	ANN06703	0.884092	1.33596e-07	DC_up_BC_up	GO:0000398; P:mRNA splicing, via spliceosome; IC:FlyBase
cluster8936	2	N/A	M8J77_003746	4.26111	3.7897e-65	ANN06705	3.07284	4.02189e-41	DC_up_BC_up	N/A
cluster5177	2	Q7RTV0	M8J77_025230	1.80708	7.61818e-11	ANN06706	1.26486	1.66234e-06	DC_up_BC_up	GO:0045893; P:positive regulation of transcription, DNA-templated; ISS:UniProtKB
cluster7349	2	Q9VJ87	M8J77_003681	-0.196356	0.52474	ANN06707	1.35867	5.48624e-11	BC_up	GO:0000398; P:mRNA splicing, via spliceosome; IBA:GO_Central
cluster7722	2	Q9Z2I8	M8J77_019560	1.07977	1.02948e-07	ANN06708	-0.109589	0.339857	DC_up	GO:0006099; P:tricarboxylic acid cycle; ISO:MGI
cluster9157	2	N/A	M8J77_000918	1.05895	0.00217699	ANN06710	1.26331	0.0015868	DC_up_BC_up	N/A
cluster4270	2	Q8NBX0	M8J77_001040	0.157025	0.557805	ANN06716	1.06714	2.03141e-11	BC_up	GO:0002576; P:platelet degranulation; TAS:Reactome
cluster7566	2	N/A	M8J77_005564	-0.0543907	0.878383	ANN06717	0.803923	0.000170283	BC_up	N/A
cluster3547	2	N/A	M8J77_005410	0.142526	0.609516	ANN06719	2.56661	5.26605e-10	BC_up	N/A
cluster3423	2	Q5RDW1	M8J77_020526	0.142526	0.609516	ANN06720	-0.708039	3.05705e-07	BC_down	GO:0042254; P:ribosome biogenesis; IEA:UniProtKB-KW
cluster4265	2	Q8MJJ7	M8J77_006983	0.572832	0.011255	ANN06721	-0.00408779	0.981389		GO:0043069; P:negative regulation of programmed cell death; ISS:UniProtKB
cluster8647	2	Q76I81	M8J77_026274	0.00415575	0.996031	ANN06724	-0.739112	0.081876		GO:0006412; P:translation; IEA:InterPro
cluster4022	2	Q92636	M8J77_001233	-0.22356	0.337145	ANN06726	0.276827	0.055099		GO:0007165; P:signal transduction; TAS:ProtInc
cluster4824	2	A7MB75	M8J77_002973	-0.487581	0.450375	ANN06727	2.66585	3.78105e-09	BC_up	GO:0001944; P:vasculature development; IEA:Ensembl
cluster7343	2	N/A	M8J77_005908	-0.0112632	0.990984	ANN06728	3.62639	7.04714e-66	BC_up	N/A
cluster4680	2	Q92696	M8J77_013255	0.0601612	0.863116	ANN06729	-0.705221	5.54189e-05	BC_down	GO:0007601; P:visual perception; TAS:ProtInc
cluster8926	2	Q920I9	M8J77_015184	-0.116001	0.625548	ANN06730	0.394778	0.00364191		GO:0002244; P:hematopoietic progenitor cell differentiation; IMP:MGI
cluster7648	2	P82120	M8J77_012172	-5.93355	9.20728e-08	ANN06732	-6.57795	7.69941e-12	DC_down_BC_down	GO:0042302; F:structural constituent of cuticle; IEA:UniProtKB-KW
cluster9133	2	N/A	M8J77_004409	-4.33565	9.89974e-08	ANN06740	-8.55062	3.63259e-17	DC_down_BC_down	N/A
cluster8529	2	N/A	M8J77_001622	-3.6549	4.32947e-12	ANN06741	-7.90031	3.1645e-21	DC_down_BC_down	N/A
cluster8919	2	Q920I9	M8J77_024101	-0.366306	0.0797972	ANN06742	0.394778	0.00364191		GO:0002244; P:hematopoietic progenitor cell differentiation; IMP:MGI
cluster4789	2	N/A	M8J77_014717	4.22542	1.42451e-07	ANN06749	6.91366	7.24754e-45	DC_up_BC_up	N/A
cluster4411	2	Q0Z7W6	M8J77_013516	1.29406	2.56319e-07	ANN06758	1.0447	8.84195e-06	DC_up_BC_up	GO:0034976; P:response to endoplasmic reticulum stress; IEA:Ensembl
cluster3457	2	Q5ZJ81	M8J77_008476	0.300224	0.194402	ANN06763	0.352968	0.0214455		GO:0042802; F:identical protein binding; IEA:Ensembl
cluster4277	2	N/A	M8J77_026293	-0.73956	0.165593	ANN06764	-1.47036	2.30123e-05	BC_down	N/A
cluster5942	2	Q9Y4E6	M8J77_004584	-0.366306	0.0797972	ANN06766	-0.181817	0.48976		GO:0002244; P:hematopoietic progenitor cell differentiation; IEA:Ensembl
cluster8464	2	P46023	M8J77_016372	-0.998655	0.0381842	ANN06770	2.33274	3.21832e-09	DC_down_BC_up	GO:0004930; F:G protein-coupled receptor activity; IEA:UniProtKB-KW
cluster6124	2	Q9VIK2	M8J77_016117	-3.85965	3.73121e-14	ANN06780	-1.12453	0.00235249	DC_down_BC_down	GO:0007601; P:visual perception; IMP:FlyBase
cluster4312	2	N/A	M8J77_010457	0.289108	0.337039	ANN06788	0.815273	6.17585e-06	BC_up	N/A
cluster8812	2	Q86YS6	M8J77_015220	0.178177	0.477336	ANN06790	4.84224	3.01683e-22	BC_up	GO:0019068; P:virion assembly; IMP:UniProtKB
cluster4132	2	Q08DF7	M8J77_016589	-0.0941956	0.743625	ANN06792	0.00626152	0.974527		GO:0044528; P:regulation of mitochondrial mRNA stability; IEA:Ensembl
cluster9131	2	N/A	M8J77_011651	0.773654	0.00183531	ANN06793	0.275463	0.0981713	DC_up	N/A
cluster6344	2	Q96RW7	M8J77_011673	-2.91252	4.67006e-13	ANN06803	-2.6748	9.22974e-45	DC_down_BC_down	GO:0007601; P:visual perception; IEA:UniProtKB-KW
cluster3790	2	Q96JA1	M8J77_023952	-2.95248	1.04249e-09	ANN06805	-2.6748	9.22974e-45	DC_down_BC_down	GO:0007605; P:sensory perception of sound; IEA:Ensembl
cluster3306	2	Q5F3L1	M8J77_024455	0.234727	0.459452	ANN06824	-0.16341	0.364737		GO:0006468; P:protein phosphorylation; IBA:GO_Central
cluster4764	2	Q9DCX8	M8J77_024737	-1.3674	0.00109822	ANN06829	-0.330349	0.655529	DC_down	GO:0006570; P:tyrosine metabolic process; ISS:UniProtKB
cluster4758	2	N/A	M8J77_011401	-3.06251	0.00263279	ANN06831	-2.49416	1.06094e-09	DC_down_BC_down	N/A
cluster6907	2	Q9NQC8	M8J77_013084	-3.616	5.1517e-05	ANN06833	1.29086	0.00581477	DC_down_BC_up	GO:0007224; P:smoothened signaling pathway; IEA:Ensembl
cluster9256	2	Q8K1S5	M8J77_019097	2.55579	2.37475e-14	ANN06834	1.36177	2.5288e-09	DC_up_BC_up	GO:0000083; P:regulation of transcription involved in G1/S transition of mitotic cell cycle; ISO:MGI
cluster5692	2	Q9VKJ9	M8J77_002649	0.480333	0.0154272	ANN06836	1.63718	4.66343e-29	BC_up	GO:0007472; P:wing disc morphogenesis; IMP:FlyBase
cluster6647	2	Q4R7K1	M8J77_006839	0.263481	0.333217	ANN06841	0.0761324	0.714481		GO:0006370; P:7-methylguanosine mRNA capping; ISS:UniProtKB
cluster9212	2	B4QBN3	M8J77_003178	2.88674	7.6879e-29	ANN06851	-0.403212	0.0621481	DC_up	GO:0015771; P:trehalose transport; IEA:GOC
cluster7627	2	Q13608	M8J77_012320	4.18657	4.38119e-67	ANN06869	4.26596	9.98327e-47	DC_up_BC_up	GO:0006625; P:protein targeting to peroxisome; IMP:UniProtKB
cluster4385	2	Q15058	M8J77_009309	1.69144	6.81517e-07	ANN06870	3.66021	2.31815e-60	DC_up_BC_up	GO:0034446; P:substrate adhesion-dependent cell spreading; IDA:MGI
cluster8353	2	Q17PI0	M8J77_010601	0.0742977	0.789452	ANN06872	-0.885285	6.26686e-07	BC_down	GO:0003746; F:translation elongation factor activity; IEA:UniProtKB-UniRule
cluster5000	2	Q9W4M9	M8J77_015785	0.367635	0.0978058	ANN06876	0.512692	0.00591407		GO:0030488; P:tRNA methylation; ISS:UniProtKB
cluster5822	2	P49710	M8J77_015890	0.0370856	0.889173	ANN06878	-0.120173	0.502871		GO:0009725; P:response to hormone; IDA:UniProtKB
cluster9242	2	Q9VQ30	M8J77_014964	-0.182531	0.539497	ANN06883	3.84036	1.14478e-54	BC_up	GO:0007548; P:sex differentiation; IEA:UniProtKB-KW
cluster4553	2	Q69BJ9	M8J77_011367	-0.588095	0.0237363	ANN06885	-1.00772	0.00882121	DC_down_BC_down	GO:0008121; F:ubiquinol-cytochrome-c reductase activity; IEA:UniProtKB-EC
cluster5761	2	Q17BA4	M8J77_018420	0.30675	0.226667	ANN06912	0.736304	7.69419e-05	BC_up	GO:0006357; P:regulation of transcription by RNA polymerase II; IEA:InterPro
cluster5261	2	N/A	M8J77_002368	-1.43313	0.00785837	ANN06924	-1.09281	0.000526055	DC_down_BC_down	N/A
cluster6482	2	P41715	M8J77_001829	-4.36854	3.07211e-31	ANN06966	-2.78446	2.75952e-09	DC_down_BC_down	GO:0008234; F:cysteine-type peptidase activity; IEA:UniProtKB-KW
cluster7448	2	Q9VND8	M8J77_024430	0.206197	0.566484	ANN06973	-0.228387	0.227958		GO:0007430; P:terminal branching, open tracheal system; IMP:FlyBase
cluster9037	2	Q9NRS4	M8J77_021053	-1.56136	3.09722e-05	ANN07013	-2.88237	9.22096e-49	DC_down_BC_down	GO:0009611; P:response to wounding; IEA:Ensembl
cluster4257	2	N/A	M8J77_003505	2.72597	2.18188e-13	ANN07021	2.19683	7.76852e-36	DC_up_BC_up	N/A
cluster3882	2	Q9GP56	M8J77_018863	-3.40655	9.46851e-11	ANN07022	3.28097	1.99075e-60	DC_down_BC_up	GO:0007275; P:multicellular organism development; IEA:UniProtKB-KW
cluster6812	2	N/A	M8J77_014369	-3.20723	2.05653e-07	ANN07024	-1.5693	4.99537e-11	DC_down_BC_down	N/A
cluster3185	2	Q9VZH2	M8J77_004337	-2.23912	1.01076e-11	ANN07026	-4.46489	2.81817e-70	DC_down_BC_down	GO:0006508; P:proteolysis; IEA:InterPro
cluster6941	2	P21902	M8J77_007866	-1.37172	0.0118909	ANN07028	-3.34743	1.47199e-45	DC_down_BC_down	GO:0042381; P:hemolymph coagulation; IEA:UniProtKB-KW
cluster8143	2	N/A	M8J77_013972	5.08472	3.50044e-06	ANN07029	7.84556	0.00791124	DC_up_BC_up	N/A
cluster6640	2	Q9VEG6	M8J77_020216	-1.13525	4.56045e-05	ANN07030	-3.14404	4.92627e-28	DC_down_BC_down	GO:0006979; P:response to oxidative stress; IEA:InterPro
cluster6093	2	A3KMV5	M8J77_002685	0.192428	0.429821	ANN07031	0.861541	0.0252438	BC_up	GO:0016567; P:protein ubiquitination; IBA:GO_Central
cluster6604	2	Q9UJ56	M8J77_021825	0.393759	0.0835263	ANN07036	2.30016	2.3798e-23	BC_up	GO:0019081; P:viral translation; ISS:UniProtKB
cluster4990	2	Q9V3D6	M8J77_002710	0.357862	0.0909874	ANN07042	0.61869	0.000291208	BC_up	GO:0006378; P:mRNA polyadenylation; IMP:FlyBase
cluster7777	2	Q68CQ4	M8J77_009603	0.0870877	0.802487	ANN07055	1.234	7.35554e-09	BC_up	GO:0006364; P:rRNA processing; TAS:Reactome
cluster5127	2	Q28H30	M8J77_015835	-0.615127	0.133252	ANN07059	0.170868	0.630942		N/A
cluster3908	2	Q5ZKH8	M8J77_020879	0.305785	0.169562	ANN07060	0.170868	0.630942		GO:0008104; P:protein localization; IBA:GO_Central
cluster3572	2	N/A	M8J77_012661	1.25882	0.00987913	ANN07061	0.170868	0.630942	DC_up	N/A
cluster5555	2	Q9VGY5	M8J77_013272	0.215641	0.396813	ANN07062	-1.06067	1.53051e-14	BC_down	GO:0070475; P:rRNA base methylation; IBA:GO_Central
cluster7714	2	Q9Y462	M8J77_021637	-1.50756	0.206854	ANN07063	#N/A	#N/A		GO:0045893; P:positive regulation of transcription, DNA-templated; IMP:UniProtKB
cluster8622	2	Q701R1	M8J77_017246	1.01582	0.0498608	ANN07065	3.67608	1.51224e-49	DC_up_BC_up	GO:0006486; P:protein glycosylation; IEA:InterPro
cluster8967	2	Q9VFE6	M8J77_007826	0.272124	0.368017	ANN07071	-0.0635298	0.762014		GO:0006364; P:rRNA processing; IEA:InterPro
cluster5901	2	Q90631	M8J77_005558	0.342039	0.11696	ANN07072	-0.167002	0.304377		GO:0007018; P:microtubule-based movement; IEA:InterPro
cluster3781	2	N/A	M8J77_013625	-1.11368	3.15486e-05	ANN07081	-2.16402	9.0252e-38	DC_down_BC_down	N/A
cluster4958	2	Q9VGW6	M8J77_009821	0.750747	0.0530873	ANN07085	0.730625	0.0016849	BC_up	GO:0000712; P:resolution of meiotic recombination intermediates; IMP:FlyBase
cluster7677	2	Q7T321	M8J77_019988	0.48833	0.0647341	ANN07094	-0.773534	3.39983e-09	BC_down	GO:0008270; F:zinc ion binding; IEA:InterPro
cluster7308	2	P36514	M8J77_016262	-1.37795	9.8873e-07	ANN07096	-0.127243	0.643234	DC_down	GO:0015020; F:glucuronosyltransferase activity; IEA:UniProtKB-EC
cluster4685	2	B0W730	M8J77_009087	-0.217797	0.386857	ANN07099	0.238554	0.530977		GO:0000184; P:nuclear-transcribed mRNA catabolic process, nonsense-mediated decay; ISS:UniProtKB
cluster8883	2	N/A	M8J77_013401	0.502102	0.132233	ANN07108	-1.30005	0.00300727	BC_down	N/A
cluster6999	2	Q28205	M8J77_013034	-0.133014	0.584796	ANN07114	1.36002	2.06457e-13	BC_up	GO:0007021; P:tubulin complex assembly; IEA:Ensembl
cluster3666	2	Q9VF08	M8J77_005914	-0.0582161	0.825808	ANN07115	0.448119	0.0225551		GO:0030150; P:protein import into mitochondrial matrix; IBA:GO_Central
cluster6988	2	Q8WVB3	M8J77_000465	-0.443865	0.0282551	ANN07117	-0.260764	0.083617		GO:0005975; P:carbohydrate metabolic process; IEA:InterPro
cluster5278	2	N/A	M8J77_022225	6.31638	6.82129e-05	ANN07118	7.05935	7.41335e-05	DC_up_BC_up	N/A
cluster7669	2	Q9VBX1	M8J77_017519	0.179592	0.472041	ANN07134	-0.0810594	0.678799		GO:1990116; P:ribosome-associated ubiquitin-dependent protein catabolic process; IBA:GO_Central
cluster5774	2	Q5G5C4	M8J77_024777	-0.500892	0.0993287	ANN07137	-1.37445	0.00334413	BC_down	GO:0006412; P:translation; IEA:UniProtKB-UniRule
cluster3470	2	Q6DG43	M8J77_021366	0.708205	0.00139441	ANN07140	0.308873	0.0124993	DC_up	GO:0005737; C:cytoplasm; IEA:UniProtKB-SubCell
cluster7569	2	Q9VN91	M8J77_001658	0.708205	0.00139441	ANN07141	-3.42252	1.2864e-17	DC_up_BC_down	GO:0007601; P:visual perception; IEA:UniProtKB-KW
cluster3809	2	Q9Z110	M8J77_013564	5.49073	1.32532e-51	ANN07147	3.7356	1.36154e-16	DC_up_BC_up	GO:0009266; P:response to temperature stimulus; ISO:MGI
cluster5250	2	Q17232	M8J77_014693	-2.98073	0.00768619	ANN07162	-1.63704	6.04192e-07	DC_down_BC_down	GO:0004989; F:octopamine receptor activity; IEA:InterPro
cluster9028	2	A1DWM3	M8J77_017023	-4.78401	2.39471e-45	ANN07164	-6.12392	6.59403e-100	DC_down_BC_down	GO:0016021; C:integral component of membrane; IEA:UniProtKB-KW
cluster3782	2	Q922U1	M8J77_009179	0.0626558	0.848802	ANN07166	0.814419	0.000159633	BC_up	GO:0000244; P:spliceosomal tri-snRNP complex assembly; ISS:UniProtKB
cluster6976	2	Q0WW55	M8J77_006929	2.11395	1.8018e-11	ANN07168	2.5071	1.38842e-37	DC_up_BC_up	GO:0009793; P:embryo development ending in seed dormancy; IMP:UniProtKB
cluster9023	2	P23381	M8J77_017496	-0.342826	0.126817	ANN07173	-0.887976	6.61367e-05	BC_down	GO:0006436; P:tryptophanyl-tRNA aminoacylation; IBA:GO_Central
cluster8466	2	P97526	M8J77_000068	-0.0604875	0.820728	ANN07174	-0.422851	0.0845264		GO:0042060; P:wound healing; ISS:HGNC
cluster3759	2	N/A	M8J77_020388	-2.81588	3.76339e-23	ANN07200	-3.46698	4.06164e-29	DC_down_BC_down	N/A
cluster9122	2	N/A	M8J77_005732	5.64661	0.00382186	ANN07203	8.7872	3.89089e-21	DC_up_BC_up	N/A
cluster7573	2	N/A	M8J77_013611	-2.81588	3.76339e-23	ANN07205	-3.46698	4.06164e-29	DC_down_BC_down	N/A
cluster6983	2	P55258	M8J77_000262	-0.538385	0.00992552	ANN07206	0.0585757	0.788229		GO:0099003; P:vesicle-mediated transport in synapse; ISO:MGI
cluster8739	2	Q80UM7	M8J77_004338	0.743722	0.00019938	ANN07208	0.220954	0.23978	DC_up	GO:0006487; P:protein N-linked glycosylation; IBA:GO_Central
cluster5156	2	Q9W5E0	M8J77_016080	0.840401	1.03944e-05	ANN07209	0.481137	0.0349715	DC_up	GO:0040029; P:regulation of gene expression, epigenetic; IMP:UniProtKB
cluster5052	2	P29503	M8J77_017449	-0.989928	0.000276545	ANN07211	-0.494766	0.00937767	DC_down	GO:0007419; P:ventral cord development; HMP:FlyBase
cluster6354	2	Q6A098	M8J77_020297	0.177709	0.484231	ANN07212	0.919464	5.62995e-12	BC_up	GO:0001514; P:selenocysteine incorporation; IBA:GO_Central
cluster4549	2	N/A	M8J77_000891	0.177709	0.484231	ANN07214	#N/A	#N/A		N/A
cluster8280	2	Q9UNA4	M8J77_015205	0.177709	0.484231	ANN07215	0.919464	5.62995e-12	BC_up	GO:0019985; P:translesion synthesis; TAS:Reactome
cluster3465	2	N/A	M8J77_008324	0.928513	0.00254879	ANN07218	3.5546	1.26953e-56	DC_up_BC_up	N/A
cluster9149	2	Q5R903	M8J77_000599	0.419053	0.0517954	ANN07219	-0.0988609	0.510452		GO:0015031; P:protein transport; IEA:UniProtKB-KW
cluster8130	2	B3EWZ6	M8J77_008159	-2.50031	4.63847e-05	ANN07221	-2.69218	5.3459e-18	DC_down_BC_down	GO:0016020; C:membrane; IEA:InterPro
cluster5100	2	N/A	M8J77_018181	1.43194	1.15638e-09	ANN07239	-0.821177	7.42004e-06	DC_up_BC_down	N/A
cluster7031	2	Q9VEE7	M8J77_004310	-1.53243	1.22224e-05	ANN07243	0.12083	0.856864	DC_down	GO:0042478; P:regulation of eye photoreceptor cell development; IMP:FlyBase
cluster8185	2	Q86YQ8	M8J77_018714	0.501128	0.0383262	ANN07253	4.24744	9.93749e-29	BC_up	GO:0071277; P:cellular response to calcium ion; IBA:GO_Central
cluster8378	2	Q9VEE7	M8J77_006329	-1.53243	1.22224e-05	ANN07254	1.00309	6.82126e-05	DC_down_BC_up	GO:0042478; P:regulation of eye photoreceptor cell development; IMP:FlyBase
cluster7479	2	Q9VED0	M8J77_010189	0.281848	0.189272	ANN07263	1.8978	9.73034e-31	BC_up	GO:0045724; P:positive regulation of cilium assembly; IBA:GO_Central
cluster6969	2	Q9NPY2	M8J77_021307	0.113794	0.680583	ANN07264	0.798382	0.000377648	BC_up	GO:0046208; P:spermine catabolic process; IDA:UniProtKB
cluster7440	2	Q9YIB9	M8J77_012703	-0.956789	0.00022738	ANN07269	-1.08348	1.29972e-06	DC_down_BC_down	GO:0001666; P:response to hypoxia; ISS:UniProtKB
cluster6682	2	Q6DEI8	M8J77_010225	-0.151023	0.603905	ANN07270	-0.489103	0.00117172		GO:0022417; P:protein maturation by protein folding; ISS:UniProtKB
cluster3910	2	P00985	M8J77_014748	0.0744988	0.918971	ANN07271	0.159624	0.412761		GO:0004867; F:serine-type endopeptidase inhibitor activity; IEA:UniProtKB-KW
cluster7228	2	Q9U8B8	M8J77_012504	2.96277	7.97641e-32	ANN07272	-0.543366	0.0602563	DC_up	GO:0046654; P:tetrahydrofolate biosynthetic process; IEA:UniProtKB-UniPathway
cluster8953	2	A8WIP6	M8J77_007546	0.0797008	0.804826	ANN07279	5.78385	6.2858e-84	BC_up	GO:0006468; P:protein phosphorylation; IBA:GO_Central
cluster8922	2	O77237	M8J77_012735	-0.381132	0.0800145	ANN07281	-0.324264	0.0160234		GO:0008063; P:Toll signaling pathway; IMP:UniProtKB
cluster6858	2	Q9H0G5	M8J77_025244	0.0797008	0.804826	ANN07289	-0.130336	0.575489		GO:0008380; P:RNA splicing; IEA:UniProtKB-KW
cluster3233	2	Q17G75	M8J77_013203	0.764317	0.00167853	ANN07292	-0.476651	0.0463744	DC_up	GO:0044208; P:'de novo' AMP biosynthetic process; IEA:UniProtKB-UniPathway
cluster5650	2	N/A	M8J77_002147	0.266889	0.357688	ANN07302	-0.35751	0.0210059		N/A
cluster6554	2	N/A	M8J77_009665	6.0465	3.30196e-09	ANN07303	7.96372	5.1792e-16	DC_up_BC_up	N/A
cluster5629	2	Q5ZJC7	M8J77_024460	-0.101756	0.76583	ANN07304	0.755248	7.8054e-05	BC_up	GO:0042254; P:ribosome biogenesis; IEA:InterPro
cluster7738	2	N/A	M8J77_018699	-0.101756	0.76583	ANN07305	0.755248	7.8054e-05	BC_up	N/A
cluster8553	2	N/A	M8J77_016770	-0.101756	0.76583	ANN07306	0.755248	7.8054e-05	BC_up	N/A
cluster7414	2	P25788	M8J77_005829	-0.0308886	0.928896	ANN07307	0.638772	0.0212569	BC_up	GO:0016032; P:viral process; IEA:UniProtKB-KW
cluster3246	2	N/A	M8J77_008518	0.0429572	0.894324	ANN07310	0.84783	0.000176156	BC_up	N/A
cluster8601	2	Q3T174	M8J77_021920	0.245562	0.393959	ANN07311	0.84783	0.000176156	BC_up	GO:0051123; P:RNA polymerase II preinitiation complex assembly; IBA:GO_Central
cluster5198	2	Q9NPJ3	M8J77_004075	-0.187875	0.500285	ANN07312	0.76155	1.74792e-05	BC_up	GO:0051289; P:protein homotetramerization; IPI:UniProtKB
cluster6010	2	O02194	M8J77_017309	0.23211	0.420994	ANN07313	0.453416	0.00504693		GO:0016485; P:protein processing; IEA:InterPro
cluster8149	2	Q3T116	M8J77_018788	-0.280485	0.203167	ANN07314	-1.22881	1.61398e-17	BC_down	GO:0070126; P:mitochondrial translational termination; ISS:UniProtKB
cluster8930	2	G5E8P0	M8J77_025638	0.30337	0.255056	ANN07315	-0.179658	0.218563		GO:0090307; P:mitotic spindle assembly; IBA:GO_Central
cluster7101	2	Q9U518	M8J77_015442	-1.53642	1.39693e-05	ANN07324	-2.71284	1.28758e-12	DC_down_BC_down	GO:0006528; P:asparagine metabolic process; IDA:UniProtKB
cluster8694	2	Q27664	M8J77_002527	-2.61448	4.89832e-17	ANN07335	-1.03332	0.00586004	DC_down_BC_down	GO:0005506; F:iron ion binding; IEA:InterPro
cluster8469	2	P18172	M8J77_021284	-2.78636	1.82049e-14	ANN07342	-4.23504	3.21007e-44	DC_down_BC_down	GO:0016614; F:oxidoreductase activity, acting on CH-OH group of donors; IEA:InterPro
cluster5680	2	Q9VBP3	M8J77_024149	0.0590233	0.81804	ANN07344	0.789208	5.82464e-12	BC_up	GO:0090364; P:regulation of proteasome assembly; IDA:FlyBase
cluster8370	2	B0W6M9	M8J77_002341	-0.233998	0.369837	ANN07357	-0.0149399	0.931253		N/A
cluster6202	2	P09841	M8J77_019613	-4.37654	9.01578e-12	ANN07360	-2.59673	1.09026e-27	DC_down_BC_down	GO:0008234; F:cysteine-type peptidase activity; IEA:UniProtKB-KW
cluster3754	2	Q94522	M8J77_009766	-0.720504	0.0226292	ANN07364	-0.708692	0.0446496	DC_down_BC_down	GO:0006099; P:tricarboxylic acid cycle; IMP:FlyBase
cluster6025	2	Q9W1I9	M8J77_025580	0.347387	0.12799	ANN07372	1.36185	2.8546e-11	BC_up	GO:0034587; P:piRNA metabolic process; IMP:FlyBase
cluster8380	2	Q8C2L6	M8J77_014062	-1.24327	2.50097e-06	ANN07375	-1.10034	2.93277e-15	DC_down_BC_down	GO:0016021; C:integral component of membrane; IEA:UniProtKB-KW
cluster3504	2	P29702	M8J77_009607	-0.309545	0.192249	ANN07380	0.490935	0.00330618		GO:0018344; P:protein geranylgeranylation; ISS:UniProtKB
cluster5739	2	Q9VVN2	M8J77_025697	-0.214652	0.344715	ANN07382	-0.237257	0.12396		GO:0006412; P:translation; ISS:FlyBase
cluster6706	2	Q96PN7	M8J77_001604	-0.316255	0.487375	ANN07389	0.430531	0.0039941		GO:0006694; P:steroid biosynthetic process; NAS:UniProtKB
cluster3688	2	Q8BTQ0	M8J77_019205	2.9596	1.90742e-29	ANN07394	3.45314	3.42394e-11	DC_up_BC_up	GO:0060819; P:inactivation of X chromosome by genetic imprinting; IMP:UniProtKB
cluster3351	2	O96553	M8J77_009616	2.9596	1.90742e-29	ANN07395	3.45314	3.42394e-11	DC_up_BC_up	GO:0035999; P:tetrahydrofolate interconversion; IEA:UniProtKB-UniPathway
cluster6001	2	P55035	M8J77_007946	-0.0554774	0.821691	ANN07397	0.503593	0.000700601		GO:0043161; P:proteasome-mediated ubiquitin-dependent protein catabolic process; IMP:FlyBase
cluster3573	2	O75312	M8J77_013689	0.591039	0.0201485	ANN07398	1.93918	3.47267e-37	DC_up_BC_up	GO:0001834; P:trophectodermal cell proliferation; ISS:UniProtKB
cluster6738	2	Q641R9	M8J77_017985	1.07062	0.099775	ANN07400	-0.207369	0.381711		GO:0003774; F:motor activity; IEA:UniProtKB-KW
cluster5755	2	Q9XSK8	M8J77_001808	-0.0610417	0.838216	ANN07401	-0.0477958	0.757877		GO:0051262; P:protein tetramerization; IEA:InterPro
cluster6031	2	Q8N2H3	M8J77_006353	-0.0886963	0.88765	ANN07403	-1.19921	0.000500266	BC_down	GO:0016491; F:oxidoreductase activity; IEA:UniProtKB-KW
cluster4514	2	Q9VGY6	M8J77_000373	-3.16993	4.33411e-13	ANN07406	-4.7483	8.37237e-80	DC_down_BC_down	GO:0051225; P:spindle assembly; IDA:FlyBase
cluster5733	2	Q7RTY7	M8J77_000288	-2.00104	0.000602738	ANN07410	-0.0572706	0.866596	DC_down	GO:0004252; F:serine-type endopeptidase activity; IEA:InterPro
cluster7476	2	Q9JHJ7	M8J77_012870	-1.17746	0.0237233	ANN07413	-1.06661	0.0371047	DC_down_BC_down	GO:0007283; P:spermatogenesis; IBA:GO_Central
cluster8564	2	Q9GRW0	M8J77_014349	-2.16339	3.56637e-06	ANN07414	-3.22716	1.11608e-29	DC_down_BC_down	GO:0045087; P:innate immune response; IEA:UniProtKB-KW
cluster8731	2	O43679	M8J77_026156	-0.187542	0.454792	ANN07418	0.94136	7.53577e-14	BC_up	GO:0035019; P:somatic stem cell population maintenance; IEA:Ensembl
cluster3607	2	N/A	M8J77_021564	0.305358	0.447757	ANN07419	0.61032	0.000119404	BC_up	N/A
cluster8717	2	A9ZSZ2	M8J77_021463	0.444696	0.0825122	ANN07423	1.98974	1.85542e-43	BC_up	GO:0007283; P:spermatogenesis; IEA:UniProtKB-KW
cluster6116	2	Q70LA5	M8J77_022970	0.906775	1.26576e-05	ANN07425	0.593189	5.63864e-05	DC_up_BC_up	GO:0046208; P:spermine catabolic process; IDA:MGI
cluster6083	2	E1BLZ4	M8J77_022820	-1.26079	1.33743e-07	ANN07426	0.770586	5.43237e-10	DC_down_BC_up	GO:0032465; P:regulation of cytokinesis; ISS:UniProtKB
cluster9210	2	Q9VDU5	M8J77_015894	-1.26079	1.33743e-07	ANN07431	-2.94004	4.65876e-35	DC_down_BC_down	GO:0007165; P:signal transduction; IBA:GO_Central
cluster5751	2	Q59E55	M8J77_019006	-3.33038	0.00388057	ANN07432	-3.70429	3.25245e-10	DC_down_BC_down	GO:0035222; P:wing disc pattern formation; IMP:FlyBase
cluster8805	2	Q962Q5	M8J77_019870	-0.0842913	0.820388	ANN07433	-1.04542	0.0186099	BC_down	GO:0005840; C:ribosome; IEA:UniProtKB-KW
cluster5806	2	O15160	M8J77_001531	0.0291836	0.917196	ANN07437	0.754791	4.16724e-06	BC_up	GO:0006361; P:transcription initiation from RNA polymerase I promoter; TAS:Reactome
cluster3818	2	Q5MNV6	M8J77_007473	-0.0842913	0.820388	ANN07438	0.334403	0.0678871		GO:0006829; P:zinc ion transport; IEA:UniProtKB-KW
cluster8209	2	Q17QC5	M8J77_004240	0.0291836	0.917196	ANN07439	0.117495	0.541824		GO:0006886; P:intracellular protein transport; IEA:InterPro
cluster9208	2	Q9H172	M8J77_019628	-1.79243	3.23173e-06	ANN07444	-0.723226	6.27077e-06	DC_down_BC_down	GO:0055085; P:transmembrane transport; IBA:GO_Central
cluster6846	2	Q27963	M8J77_019040	-2.71835	6.48362e-11	ANN07447	-0.163673	0.582267	DC_down	GO:0035864; P:response to potassium ion; IDA:AgBase
cluster4792	2	Q9VM60	M8J77_011626	0.176297	0.661548	ANN07451	1.49459	6.90229e-25	BC_up	GO:0007062; P:sister chromatid cohesion; IBA:GO_Central
cluster4163	2	N/A	M8J77_024736	0.645365	0.0254149	ANN07455	0.622635	2.84943e-05	DC_up_BC_up	N/A
cluster8999	2	P25384	M8J77_001513	-1.76031	4.69109e-11	ANN07466	-2.58986	1.26982e-32	DC_down_BC_down	GO:0032197; P:transposition, RNA-mediated; ISS:SGD
cluster9119	2	Q95LR0	M8J77_020753	3.95013	6.40719e-08	ANN07467	7.41788	1.96546e-15	DC_up_BC_up	GO:0003341; P:cilium movement; ISS:UniProtKB
cluster4448	2	Q62302	M8J77_002469	0.292219	0.364619	ANN07470	0.0632758	0.725258		GO:0043065; P:positive regulation of apoptotic process; IGI:MGI
cluster9250	2	Q6NWY9	M8J77_015469	-0.469897	0.0246643	ANN07474	-0.345608	0.0286562		GO:0000398; P:mRNA splicing, via spliceosome; IBA:GO_Central
cluster6006	2	Q9XTM1	M8J77_006268	0.385127	0.0913578	ANN07479	0.423984	0.00640879		GO:0016192; P:vesicle-mediated transport; ISS:FlyBase
cluster4429	2	Q8WUW5	M8J77_025456	0.379405	0.0971598	ANN07480	0.353656	0.0313857		GO:0006355; P:regulation of transcription, DNA-templated; IBA:GO_Central
cluster6494	2	Q9UQR9	M8J77_002835	0.181236	0.430351	ANN07483	0.173637	0.46496		GO:0000398; P:mRNA splicing, via spliceosome; IC:UniProtKB
cluster8957	2	F1QMV3	M8J77_019299	-0.114808	0.687837	ANN07486	0.0149796	0.934129		GO:0043087; P:regulation of GTPase activity; IEA:InterPro
cluster3792	2	Q99P88	M8J77_002170	0.198601	0.432739	ANN07487	1.76379	5.47054e-20	BC_up	GO:0000972; P:transcription-dependent tethering of RNA polymerase II gene DNA at nuclear periphery; IBA:GO_Central
cluster3630	2	N/A	M8J77_013657	2.2214	1.10383e-11	ANN07488	5.45971	2.83739e-23	DC_up_BC_up	N/A
cluster3397	2	N/A	M8J77_006841	6.01721	3.21882e-69	ANN07490	6.87357	5.66239e-68	DC_up_BC_up	N/A
cluster6798	2	N/A	M8J77_018926	7.57565	1.18508e-103	ANN07491	5.73421	1.41482e-248	DC_up_BC_up	N/A
cluster3482	2	N/A	M8J77_003175	7.57565	1.18508e-103	ANN07492	4.93124	3.59084e-97	DC_up_BC_up	N/A
cluster7402	2	B0BM95	M8J77_012261	0.231101	0.52191	ANN07493	0.102454	0.536109		N/A
cluster4254	2	Q9VCX3	M8J77_001727	-0.605952	0.00171037	ANN07494	-0.664629	2.45205e-05	DC_down_BC_down	GO:0032543; P:mitochondrial translation; TAS:FlyBase
cluster3769	2	P22464	M8J77_020705	1.89383	3.51959e-14	ANN07495	-1.12402	0.00106643	DC_up_BC_down	GO:0048190; P:wing disc dorsal/ventral pattern formation; IGI:FlyBase
cluster3292	2	Q9VCX1	M8J77_024218	1.27009	9.43086e-10	ANN07496	-0.617453	1.94772e-06	DC_up_BC_down	GO:0007419; P:ventral cord development; IMP:FlyBase
cluster5178	2	P30043	M8J77_003174	1.1544	2.66916e-06	ANN07497	-0.792772	0.00301999	DC_up_BC_down	GO:0042167; P:heme catabolic process; IDA:UniProtKB
cluster4773	2	N/A	M8J77_025192	1.08744	0.00494339	ANN07498	2.07188	6.0054e-34	DC_up_BC_up	N/A
cluster8683	2	Q08E57	M8J77_010847	0.459671	0.141441	ANN07499	3.93042	1.36244e-18	BC_up	GO:0072425; P:signal transduction involved in G2 DNA damage checkpoint; ISS:UniProtKB
cluster4413	2	Q2PFW9	M8J77_025207	-0.151586	0.588106	ANN07502	-0.377897	0.00304117		GO:0000398; P:mRNA splicing, via spliceosome; IEA:InterPro
cluster4716	2	O97758	M8J77_011004	-0.239538	0.302053	ANN07509	-2.28292	1.20211e-40	BC_down	GO:0071277; P:cellular response to calcium ion; IDA:UniProtKB
cluster7659	2	N/A	M8J77_014239	-2.76494	1.7581e-16	ANN07514	-1.49753	0.00279812	DC_down_BC_down	N/A
cluster6320	2	N/A	M8J77_001017	-2.76494	1.7581e-16	ANN07515	#N/A	#N/A	DC_down	N/A
cluster8125	2	P52922	M8J77_001086	4.32245	8.22611e-14	ANN07523	7.65732	4.66444e-07	DC_up_BC_up	GO:0043171; P:peptide catabolic process; ISS:UniProtKB
cluster5674	2	P42577	M8J77_011405	0.256785	0.4106	ANN07524	0.0678765	0.87575		GO:0006826; P:iron ion transport; IEA:InterPro
cluster8286	2	Q2KIC2	M8J77_012689	#N/A	#N/A	ANN07529	#N/A	#N/A		GO:0006366; P:transcription by RNA polymerase II; IEA:InterPro
cluster4603	2	Q8K2Y7	M8J77_016550	-0.253511	0.258187	ANN07530	-1.0117	2.73309e-09	BC_down	GO:0032543; P:mitochondrial translation; IBA:GO_Central
cluster9041	2	Q3SX43	M8J77_020580	0.129135	0.62404	ANN07531	-0.493403	0.00261763		GO:0043200; P:response to amino acid; ISS:UniProtKB
cluster3267	2	P21522	M8J77_025303	-0.236714	0.430956	ANN07532	0.35209	0.381805		GO:0003723; F:RNA binding; IEA:UniProtKB-KW
cluster4451	2	N/A	M8J77_021052	-0.521837	0.450076	ANN07535	0.180471	0.681249		N/A
cluster6645	2	Q9VCP9	M8J77_006945	-0.236714	0.430956	ANN07538	-0.266277	0.068912		GO:0006979; P:response to oxidative stress; IMP:FlyBase
cluster4640	2	P51909	M8J77_000015	-2.6151	0.00118763	ANN07539	-2.76671	2.18678e-18	DC_down_BC_down	GO:0042246; P:tissue regeneration; ISS:UniProtKB
cluster8200	2	Q8K0U4	M8J77_019771	-0.68508	0.0658983	ANN07544	-2.43048	1.42145e-50	BC_down	GO:0005524; F:ATP binding; IEA:UniProtKB-KW
cluster4407	2	A1DWM3	M8J77_010217	1.06553	0.000304379	ANN07545	2.62873	2.50638e-49	DC_up_BC_up	GO:0016021; C:integral component of membrane; IEA:UniProtKB-KW
cluster5737	2	P83103	M8J77_014486	1.04301	0.000190033	ANN07546	3.69337	2.82203e-66	DC_up_BC_up	GO:0006468; P:protein phosphorylation; ISS:UniProtKB
cluster4684	2	P22297	M8J77_017880	0.780781	0.000106552	ANN07547	-1.07081	3.8486e-08	DC_up_BC_down	GO:0055072; P:iron ion homeostasis; IEA:UniProtKB-KW
cluster4584	2	Q2HJ98	M8J77_015631	4.14683	8.20888e-44	ANN07548	3.48307	1.26501e-156	DC_up_BC_up	GO:0008948; F:oxaloacetate decarboxylase activity; ISS:UniProtKB
cluster9145	2	Q3ULA2	M8J77_026394	-0.521289	0.0198559	ANN07551	0.781527	0.00507252	BC_up	GO:0016055; P:Wnt signaling pathway; IEA:UniProtKB-KW
cluster9090	2	O08574	M8J77_007050	-3.24766	4.62282e-14	ANN07552	-5.47066	2.36697e-11	DC_down_BC_down	GO:0001756; P:somitogenesis; IMP:MGI
cluster3544	2	A4IFW2	M8J77_012528	-0.0580098	0.825227	ANN07556	-0.856529	2.86777e-06	BC_down	GO:0097374; P:sensory neuron axon guidance; IMP:ZFIN
cluster4750	2	Q9Z2Q5	M8J77_003779	-0.530124	0.0181957	ANN07557	-0.897513	4.29942e-07	BC_down	GO:0005739; C:mitochondrion; IDA:MGI
cluster6616	2	Q9NRL2	M8J77_005112	0.0197777	0.948934	ANN07559	0.0100686	0.955589		GO:0006357; P:regulation of transcription by RNA polymerase II; NAS:BHF-UCL
cluster5861	2	Q15436	M8J77_017950	0.257513	0.290989	ANN07560	0.225865	0.530786		GO:0003400; P:regulation of COPII vesicle coating; IBA:GO_Central
[truncated: 3,557 more rows]
