# Supplementary material for: Unveiling metabolic integration in psyllids and their nutritional endosymbionts through comparative transcriptomics analysis
Source: iScience. 2023 Sep 15;26(10):107930. doi: 10.1016/j.isci.2023.107930 (PMC10558732; doi:10.1016/j.isci.2023.107930)
Supplement: Table S5. The 67 non-redundant shared orthologs out of 100 with the highest negative and positive correlations from the principal components 1 and 2 output loading matrix, related to Figure 1 [file mmc5.xlsx]

## Sheet: S5
Supplemental Table 5. The 67 non-redundant shared orthologs out of 100 with the highest negative and positive correlations from the principal components 1 and 2 output loading matrix. All proteins are significantly differentially expressed between bacteriomes and body tissues for both psyllid species.
B. cockerelli	log2FC (bac/body)	D. citri	log2FC (bac/body)	go_annotation	Best BLAST hit	annotation	pident	length	mismatch	evalue	bitscore
ANN13802	11.6992	M8J77_020806	5.86908	GO:0008990; F:rRNA (guanine-N2-)-methyltransferase activity; IEA:UniProtKB-UniRule	XP_017304145.1	uncharacterized protein LOC108253886	65.7	99	34	3.2e-34	132
ANN05222	11.5629	M8J77_023314	2.99703	GO:0061551; P:trigeminal ganglion development; IMP:UniProtKB	XP_008483228.1	homeobox protein six1-like	81.4	381	48	1.29e-204	585
ANN02276	11.3632	M8J77_002479	7.61534	GO:0009845; P:seed germination; IMP:TAIR	XP_017300179.1	protein-L-isoaspartate O-methyltransferase-like	62.2	111	41	6.37e-39	139
ANN22276	11.2367	M8J77_002294	5.95812	GO:0007017; P:microtubule-based process; IEA:InterPro	XP_008468746.1	dynein light chain LC6, flagellar outer arm-like	71.1	76	21	7.22e-29	110
ANN10713	9.63935	M8J77_023882	5.33493	N/A	ORX87752.1	outer arm dynein light chain 4	31.7	101	68	9.84e-11	64.7
ANN03983	9.31971	M8J77_011909	5.14286	GO:0007362; P:terminal region determination; IMP:FlyBase	XP_018913573.1	bromodomain-containing protein 3-like	35	139	91	3e-05	56.2
ANN08485	9.22867	M8J77_005252	-1.84222	GO:0005829; C:cytosol; IBA:GO_Central	XP_008471065.2	uncharacterized protein LOC103508300	72.9	144	39	3.88e-62	209
ANN20503	9.13059	M8J77_001083	5.26747	N/A	XP_008468828.1	uncharacterized protein LOC103506217	55.1	321	121	3e-85	269
ANN01970	9.11967	M8J77_004519	4.60005	GO:0007601; P:visual perception; IEA:UniProtKB-KW	XP_017303594.2	fibromodulin-like	47.4	232	122	1.51e-60	204
ANN15836	9.00267	M8J77_005719	3.08937	GO:0000712; P:resolution of meiotic recombination intermediates; IEA:Ensembl	XP_033607422.1	uncharacterized protein LOC117282327	37.3	601	200	3.46e-106	366
ANN03467	8.96232	M8J77_002772	5.21838	N/A	XP_026679657.1	uncharacterized protein LOC113467599	67.9	293	61	2.07e-133	393
ANN15512	8.91525	M8J77_003388	5.45609	GO:0005739; C:mitochondrion; IBA:GO_Central	XP_008476818.1	cytochrome c oxidase subunit 6B	62.8	94	33	1.18e-41	142
ANN02385	8.90956	M8J77_010110	1.94478	GO:0016567; P:protein ubiquitination; IEA:UniProtKB-UniPathway	XP_008486148.3	uncharacterized protein LOC103522837, partial	59	488	154	2.03e-173	512
ANN17626	8.88442	M8J77_001622	9.52036	N/A	XP_026680052.1	uncharacterized protein LOC103510101	56.5	379	138	7.55e-128	397
ANN10114	8.83736	M8J77_012813	3.9957	N/A	XP_026675661.1	adenylate kinase 9-like	57	1422	606	0	1630
ANN07203	8.7872	M8J77_010483	5.64661	N/A	#N/A	#N/A	#N/A	#N/A	#N/A	#N/A	#N/A
ANN04868	8.74383	M8J77_023953	6.52203	GO:0007283; P:spermatogenesis; IMP:MGI	XP_017299659.1	uncharacterized protein LOC103509380	59	389	158	4e-155	464
ANN16855	8.67518	M8J77_018829	5.42563	N/A	XP_008470669.1	CAP-Gly domain-containing linker protein 1-like	37.1	488	243	1.95e-74	253
ANN02585	8.6676	M8J77_019089	5.62323	N/A	XP_008467956.1	leucine-rich repeat-containing protein 71-like	43	265	133	1.73e-53	194
ANN10210	8.59574	M8J77_015147	5.86749	N/A	XP_008485278.1	uncharacterized protein LOC103521953, partial	54.6	108	46	9.79e-23	105
ANN12988	8.45334	M8J77_012068	6.56939	N/A	#N/A	#N/A	#N/A	#N/A	#N/A	#N/A	#N/A
ANN08242	8.43521	M8J77_001558	5.47226	GO:0003341; P:cilium movement; ISO:MGI	XP_008473810.1	radial spoke head protein 6 homolog A	52.1	584	151	6.7e-172	509
ANN04135	8.43024	M8J77_012151	4.60527	GO:0046692; P:sperm competition; IMP:FlyBase	XP_008476829.2	neprilysin-2-like	72.6	738	76	0	1066
ANN04319	7.73144	M8J77_015820	11.5965	N/A	XP_026681050.1	CAAX prenyl protease 1 homolog	55.5	335	149	2e-121	367
ANN17708	7.69041	M8J77_002680	10.8221	GO:0043130; F:ubiquitin binding; IEA:InterPro	KAF2884185.1	hypothetical protein ILUMI_21967	63.1	355	121	1.79e-144	425
ANN16580	7.63831	M8J77_026052	10.1923	N/A	XP_008475754.2	uncharacterized protein LOC103512753	66.2	325	108	3.85e-146	425
ANN16578	7.6102	M8J77_021580	10.0103	N/A	#N/A	#N/A	#N/A	#N/A	#N/A	#N/A	#N/A
ANN16579	7.6102	M8J77_026422	10.0103	N/A	#N/A	#N/A	#N/A	#N/A	#N/A	#N/A	#N/A
ANN16573	7.6102	M8J77_004409	10.2558	N/A	XP_026685455.1	uncharacterized protein LOC103517629	61.2	260	88	4.57e-92	289
ANN17866	7.44062	M8J77_015299	10.1233	N/A	XP_026678610.1	uncharacterized protein LOC103508104 isoform X2	47.7	870	320	8.76e-210	624
ANN12593	7.41057	M8J77_014317	9.95772	N/A	#N/A	#N/A	#N/A	#N/A	#N/A	#N/A	#N/A
ANN19126	7.23676	M8J77_014496	10.2006	N/A	XP_008469861.1	uncharacterized protein LOC103507188	58.4	113	45	4.09e-24	110
ANN17947	7.12698	M8J77_004630	-9.56206	GO:0005576; C:extracellular region; IEA:UniProtKB-SubCell	XP_026687180.1	uncharacterized protein LOC113471912, partial	79.2	72	15	5.42e-28	122
ANN19200	7.07566	M8J77_024800	10.8861	N/A	XP_026679027.1	uncharacterized protein LOC103508707	65.4	240	79	1.99e-92	294
ANN12596	6.98369	M8J77_018487	10.0068	N/A	#N/A	#N/A	#N/A	#N/A	#N/A	#N/A	#N/A
ANN08009	6.75377	M8J77_024499	9.97161	N/A	XP_026677468.1	OV-16 antigen-like	69.1	81	25	4.12e-34	127
ANN15569	6.69643	M8J77_000485	9.99639	GO:0006790; P:sulfur compound metabolic process; IDA:TAIR	XP_008191423.1	PREDICTED: aprataxin	40.5	190	109	1.17e-36	138
ANN16585	6.64863	M8J77_019522	10.0127	N/A	#N/A	#N/A	#N/A	#N/A	#N/A	#N/A	#N/A
ANN16584	6.64863	M8J77_002302	10.0801	N/A	#N/A	#N/A	#N/A	#N/A	#N/A	#N/A	#N/A
ANN16583	6.64863	M8J77_003659	10.3267	N/A	XP_026681952.1	putative uncharacterized protein DDB_G0282133	39.2	864	375	7.46e-119	408
ANN17255	6.03143	M8J77_015307	13.9036	N/A	XP_008478762.1	conglutin beta 5-like	65.4	127	44	5.82e-53	177
ANN11529	5.90709	M8J77_018174	10.0093	N/A	XP_008487103.1	uncharacterized protein LOC103523871	46.5	217	107	1.78e-53	185
ANN19125	5.84383	M8J77_012674	10.0607	N/A	#N/A	#N/A	#N/A	#N/A	#N/A	#N/A	#N/A
ANN09611	-3.40541	M8J77_003598	-9.17578	GO:0042493; P:response to drug; ISS:UniProtKB	XP_008477355.1	G-protein coupled receptor 52	94.1	320	15	4.91e-219	608
ANN19322	-3.82047	M8J77_018514	-9.08615	GO:0014029; P:neural crest formation; TAS:AgBase	XP_008481378.3	uncharacterized protein LOC103518098	54.9	144	62	3.28e-36	136
ANN19326	-4.64271	M8J77_015576	-9.4426	GO:0007200; P:phospholipase C-activating G protein-coupled receptor signaling pathway; IDA:FlyBase	XP_026679313.1	muscarinic acetylcholine receptor DM1	79.2	634	90	0	935
ANN11323	-6.23023	M8J77_019829	-11.4549	N/A	AWT50598.1	neuropeptide PK	59.5	163	41	4.79e-44	153
ANN15941	-7.89036	M8J77_001386	-5.95746	N/A	#N/A	#N/A	#N/A	#N/A	#N/A	#N/A	#N/A
ANN06741	-7.90031	M8J77_006534	-3.6549	N/A	XP_026682885.1	RNA-binding protein 14-like	61.2	260	32	6.38e-45	169
ANN03691	-7.9859	M8J77_008163	-3.56411	GO:0005576; C:extracellular region; IEA:UniProtKB-SubCell	XP_026679151.1	prohormone-2-like	78.6	210	37	3.92e-109	324
ANN15940	-7.99405	M8J77_011400	-5.77012	N/A	XP_008474662.1	vegetative cell wall protein gp1-like	54.3	221	45	6.07e-45	168
ANN08496	-8.08719	M8J77_013027	-1.15216	GO:0050896; P:response to stimulus; IEA:UniProtKB-KW	XP_026679831.1	neural cell adhesion molecule 2-like	90	150	15	2e-94	296
ANN18968	-8.13571	M8J77_004785	-2.20449	GO:0016055; P:Wnt signaling pathway; ISS:FlyBase	XP_023317755.1	protein Wnt-2	39.19	417	110	1e-77	259
ANN15145	-8.23302	M8J77_010287	-1.86037	GO:0060025; P:regulation of synaptic activity; IMP:FlyBase	GFG34555.1	hypothetical protein Cfor_11548, partial	79.7	212	34	1.57e-114	340
ANN19916	-8.306	M8J77_026570	-7.94304	GO:0006355; P:regulation of transcription, DNA-templated; IEA:InterPro	XP_026689212.1	uncharacterized protein LOC103524322	66.9	326	55	1.42e-133	402
ANN04421	-8.34333	M8J77_009160	-2.92072	GO:0005509; F:calcium ion binding; IEA:InterPro	XP_008472792.1	EF-hand calcium-binding domain-containing protein 4B	52.9	310	125	4.65e-88	277
ANN03166	-8.36901	M8J77_020503	-2.79592	GO:0008270; F:zinc ion binding; IEA:InterPro	XP_008474015.1	zinc finger CCHC domain-containing protein 24-like	84.8	217	31	4.84e-145	413
ANN21035	-8.45297	M8J77_005239	-4.79765	N/A	XP_021931117.1	uncharacterized protein LOC110835323	29	221	114	7.49e-16	83.2
ANN21810	-8.53894	M8J77_017344	-1.66814	N/A	#N/A	#N/A	#N/A	#N/A	#N/A	#N/A	#N/A
ANN06740	-8.55062	M8J77_012974	-4.33565	N/A	XP_008477115.1	cuticle protein 65-like	72.3	224	41	1.55e-80	249
ANN19507	-8.7813	M8J77_006287	-8.92411	N/A	XP_026675723.1	uncharacterized protein PB18E9. 04c	83.7	498	61	2.43e-195	569
ANN19881	-9.03472	M8J77_006951	-9.39041	GO:0043052; P:thermotaxis; IMP:FlyBase	XP_018918112.1	PREDICTED: histidine decarboxylase	67.3	642	149	6.01e-306	855
ANN15199	-9.82366	M8J77_000112	-2.99147	GO:0015824; P:proline transport; IDA:UniProtKB	KYN16660.1	Sodium-dependent neutral amino acid transporter B(0)AT3	56.2	729	163	4.44e-276	786
ANN13552	-10.0675	M8J77_023716	-7.07174	GO:0016021; C:integral component of membrane; IEA:UniProtKB-KW	XP_008479800.3	WSCD family member AAEL009094	74.6	264	61	4.47e-145	421
ANN01702	-10.5434	M8J77_011640	-3.56773	N/A	XP_026688779.1	elongation of very long chain fatty acids protein AAEL008004-like	96	24	0	2e-06	54.7
ANN19752	-10.8393	M8J77_022807	-4.62267	GO:0036335; P:intestinal stem cell homeostasis; IMP:FlyBase	XP_008468249.2	bursicon	88.3	154	13	2.15e-94	280
ANN19846	-12.6827	M8J77_005732	-2.7919	GO:0030431; P:sleep; IEA:InterPro	XP_017298381.2	protein quiver	97.9	94	2	8.5e-68	212
