# Supplementary material for: Unveiling metabolic integration in psyllids and their nutritional endosymbionts through comparative transcriptomics analysis
Source: iScience. 2023 Sep 15;26(10):107930. doi: 10.1016/j.isci.2023.107930 (PMC10558732; doi:10.1016/j.isci.2023.107930)
Supplement: Table S6. Lineage specific orthologous cluster in D. citri and B. cockerelli, related to Figure 1 and Bioinformatic analysis in STAR Methods [file mmc6.xlsx]

## Sheet: S6a
Supplemental Table 6a. Lineage specific orthologous clusters in D. citri
# cluster_name	protein_number	swiss_prot_id	go_annotation	protein_list
cluster17	99	Q9VUN0	GO:0070983; P:dendrite guidance; IMP:FlyBase	Dcitr|KAI5746574.1;Dcitr|KAI5692460.1;Dcitr|KAI5707407.1;Dcitr|KAI5707728.1;Dcitr|KAI5708028.1;Dcitr|KAI5708054.1;Dcitr|KAI5708255.1;Dcitr|KAI5715324.1;Dcitr|KAI5715341.1;Dcitr|KAI5715383.1;Dcitr|KAI5715523.1;Dcitr|KAI5715546.1;Dcitr|KAI5715591.1;Dcitr|KAI5717495.1;Dcitr|KAI5717708.1;Dcitr|KAI5717843.1;Dcitr|KAI5717864.1;Dcitr|KAI5717999.1;Dcitr|KAI5718203.1;Dcitr|KAI5720550.1;Dcitr|KAI5720601.1;…
cluster30	63	N/A	N/A	Dcitr|KAI5700449.1;Dcitr|KAI5692072.1;Dcitr|KAI5692132.1;Dcitr|KAI5692149.1;Dcitr|KAI5692172.1;Dcitr|KAI5692200.1;Dcitr|KAI5694480.1;Dcitr|KAI5695464.1;Dcitr|KAI5695468.1;Dcitr|KAI5695496.1;Dcitr|KAI5695500.1;Dcitr|KAI5695521.1;Dcitr|KAI5695522.1;Dcitr|KAI5695538.1;Dcitr|KAI5696761.1;Dcitr|KAI5696771.1;Dcitr|KAI5697914.1;Dcitr|KAI5697918.1;Dcitr|KAI5697956.1;Dcitr|KAI5697970.1;Dcitr|KAI5699158.1;…
cluster31	62	N/A	N/A	Dcitr|KAI5695466.1;Dcitr|KAI5692066.1;Dcitr|KAI5692129.1;Dcitr|KAI5692154.1;Dcitr|KAI5692178.1;Dcitr|KAI5692198.1;Dcitr|KAI5694485.1;Dcitr|KAI5695471.1;Dcitr|KAI5695497.1;Dcitr|KAI5695503.1;Dcitr|KAI5695524.1;Dcitr|KAI5695528.1;Dcitr|KAI5695533.1;Dcitr|KAI5696764.1;Dcitr|KAI5697961.1;Dcitr|KAI5697964.1;Dcitr|KAI5699164.1;Dcitr|KAI5699173.1;Dcitr|KAI5700288.1;Dcitr|KAI5700301.1;Dcitr|KAI5700306.1;…
cluster32	62	N/A	N/A	Dcitr|KAI5702341.1;Dcitr|KAI5692071.1;Dcitr|KAI5692126.1;Dcitr|KAI5692151.1;Dcitr|KAI5692171.1;Dcitr|KAI5692199.1;Dcitr|KAI5694488.1;Dcitr|KAI5695463.1;Dcitr|KAI5695495.1;Dcitr|KAI5695502.1;Dcitr|KAI5695523.1;Dcitr|KAI5695539.1;Dcitr|KAI5696769.1;Dcitr|KAI5697910.1;Dcitr|KAI5697913.1;Dcitr|KAI5697955.1;Dcitr|KAI5697969.1;Dcitr|KAI5699157.1;Dcitr|KAI5699171.1;Dcitr|KAI5700290.1;Dcitr|KAI5700292.1;…
cluster34	59	N/A	N/A	Dcitr|KAI5702372.1;Dcitr|KAI5692070.1;Dcitr|KAI5692131.1;Dcitr|KAI5692153.1;Dcitr|KAI5692175.1;Dcitr|KAI5692194.1;Dcitr|KAI5694482.1;Dcitr|KAI5695467.1;Dcitr|KAI5695470.1;Dcitr|KAI5695498.1;Dcitr|KAI5695501.1;Dcitr|KAI5695520.1;Dcitr|KAI5695536.1;Dcitr|KAI5696760.1;Dcitr|KAI5697907.1;Dcitr|KAI5697917.1;Dcitr|KAI5697968.1;Dcitr|KAI5697971.1;Dcitr|KAI5699160.1;Dcitr|KAI5699162.1;Dcitr|KAI5700291.1;…
cluster50	44	N/A	N/A	Dcitr|KAI5700287.1;Dcitr|KAI5692156.1;Dcitr|KAI5694481.1;Dcitr|KAI5695472.1;Dcitr|KAI5695526.1;Dcitr|KAI5695537.1;Dcitr|KAI5696762.1;Dcitr|KAI5696770.1;Dcitr|KAI5697916.1;Dcitr|KAI5697958.1;Dcitr|KAI5699167.1;Dcitr|KAI5699169.1;Dcitr|KAI5699170.1;Dcitr|KAI5700299.1;Dcitr|KAI5700365.1;Dcitr|KAI5700371.1;Dcitr|KAI5700372.1;Dcitr|KAI5700398.1;Dcitr|KAI5700405.1;Dcitr|KAI5700445.1;Dcitr|KAI5700453.1;…
cluster52	43	Q14667	GO:0005576; C:extracellular region; IEA:UniProtKB-SubCell	Dcitr|KAI5729158.1;Dcitr|KAI5714663.1;Dcitr|KAI5715603.1;Dcitr|KAI5717330.1;Dcitr|KAI5718730.1;Dcitr|KAI5720541.1;Dcitr|KAI5720915.1;Dcitr|KAI5721792.1;Dcitr|KAI5724405.1;Dcitr|KAI5724516.1;Dcitr|KAI5725511.1;Dcitr|KAI5725837.1;Dcitr|KAI5727503.1;Dcitr|KAI5727569.1;Dcitr|KAI5727931.1;Dcitr|KAI5727937.1;Dcitr|KAI5728099.1;Dcitr|KAI5728107.1;Dcitr|KAI5728409.1;Dcitr|KAI5736004.1;Dcitr|KAI5738263.1;…
cluster58	39	Q8I7P9	GO:0006313; P:transposition, DNA-mediated; NAS:UniProtKB	Dcitr|KAI5737969.1;Dcitr|KAI5692576.1;Dcitr|KAI5708033.1;Dcitr|KAI5708162.1;Dcitr|KAI5717277.1;Dcitr|KAI5717968.1;Dcitr|KAI5718139.1;Dcitr|KAI5720182.1;Dcitr|KAI5724390.1;Dcitr|KAI5725015.1;Dcitr|KAI5725596.1;Dcitr|KAI5727557.1;Dcitr|KAI5731323.1;Dcitr|KAI5735044.1;Dcitr|KAI5735351.1;Dcitr|KAI5735521.1;Dcitr|KAI5742076.1;Dcitr|KAI5742525.1;Dcitr|KAI5743543.1;Dcitr|KAI5746665.1;Dcitr|KAI5750678.1;…
cluster59	39	N/A	N/A	Dcitr|KAI5707879.1;Dcitr|KAI5697938.1;Dcitr|KAI5699141.1;Dcitr|KAI5708043.1;Dcitr|KAI5714510.1;Dcitr|KAI5714625.1;Dcitr|KAI5715272.1;Dcitr|KAI5715316.1;Dcitr|KAI5720127.1;Dcitr|KAI5721104.1;Dcitr|KAI5721339.1;Dcitr|KAI5721640.1;Dcitr|KAI5721819.1;Dcitr|KAI5725238.1;Dcitr|KAI5726141.1;Dcitr|KAI5733926.1;Dcitr|KAI5734740.1;Dcitr|KAI5738175.1;Dcitr|KAI5738411.1;Dcitr|KAI5739075.1;Dcitr|KAI5739264.1;…
cluster72	36	N/A	N/A	Dcitr|KAI5700412.1;Dcitr|KAI5692069.1;Dcitr|KAI5692127.1;Dcitr|KAI5692152.1;Dcitr|KAI5692176.1;Dcitr|KAI5692195.1;Dcitr|KAI5694486.1;Dcitr|KAI5695462.1;Dcitr|KAI5695465.1;Dcitr|KAI5695525.1;Dcitr|KAI5695527.1;Dcitr|KAI5696765.1;Dcitr|KAI5697908.1;Dcitr|KAI5697959.1;Dcitr|KAI5697960.1;Dcitr|KAI5699161.1;Dcitr|KAI5700286.1;Dcitr|KAI5700294.1;Dcitr|KAI5700295.1;Dcitr|KAI5700362.1;Dcitr|KAI5700406.1;…
cluster78	34	Q16534	GO:0006366; P:transcription by RNA polymerase II; TAS:ProtInc	Dcitr|KAI5735115.1;Dcitr|KAI5708147.1;Dcitr|KAI5715406.1;Dcitr|KAI5717796.1;Dcitr|KAI5718150.1;Dcitr|KAI5720165.1;Dcitr|KAI5720808.1;Dcitr|KAI5720983.1;Dcitr|KAI5721435.1;Dcitr|KAI5721570.1;Dcitr|KAI5721795.1;Dcitr|KAI5725176.1;Dcitr|KAI5726174.1;Dcitr|KAI5726196.1;Dcitr|KAI5727967.1;Dcitr|KAI5729088.1;Dcitr|KAI5734350.1;Dcitr|KAI5735083.1;Dcitr|KAI5738516.1;Dcitr|KAI5743473.1;Dcitr|KAI5746626.1;…
cluster80	33	P49340	GO:0016055; P:Wnt signaling pathway; IEA:UniProtKB-KW	Dcitr|KAI5753329.1;Dcitr|KAI5692681.1;Dcitr|KAI5707986.1;Dcitr|KAI5708116.1;Dcitr|KAI5716043.1;Dcitr|KAI5717360.1;Dcitr|KAI5718416.1;Dcitr|KAI5721677.1;Dcitr|KAI5731972.1;Dcitr|KAI5742791.1;Dcitr|KAI5743168.1;Dcitr|KAI5743391.1;Dcitr|KAI5744069.1;Dcitr|KAI5750927.1;Dcitr|KAI5751272.1;Dcitr|KAI5751683.1;Dcitr|KAI5752062.1;Dcitr|KAI5752085.1;Dcitr|KAI5752378.1;Dcitr|KAI5752994.1;Dcitr|KAI5715700.1;…
cluster89	30	N/A	N/A	Dcitr|KAI5753090.1;Dcitr|KAI5707433.1;Dcitr|KAI5715512.1;Dcitr|KAI5715921.1;Dcitr|KAI5717414.1;Dcitr|KAI5717726.1;Dcitr|KAI5720882.1;Dcitr|KAI5725225.1;Dcitr|KAI5727716.1;Dcitr|KAI5728021.1;Dcitr|KAI5728103.1;Dcitr|KAI5728988.1;Dcitr|KAI5730933.1;Dcitr|KAI5731896.1;Dcitr|KAI5734253.1;Dcitr|KAI5734805.1;Dcitr|KAI5735970.1;Dcitr|KAI5739421.1;Dcitr|KAI5739443.1;Dcitr|KAI5742005.1;Dcitr|KAI5743383.1;…
cluster94	29	P03360	GO:0044826; P:viral genome integration into host DNA; IEA:UniProtKB-KW	Dcitr|KAI5720655.1;Dcitr|KAI5697972.1;Dcitr|KAI5708433.1;Dcitr|KAI5717654.1;Dcitr|KAI5720101.1;Dcitr|KAI5724407.1;Dcitr|KAI5724456.1;Dcitr|KAI5727518.1;Dcitr|KAI5728361.1;Dcitr|KAI5729167.1;Dcitr|KAI5735565.1;Dcitr|KAI5738402.1;Dcitr|KAI5739785.1;Dcitr|KAI5739845.1;Dcitr|KAI5747634.1;Dcitr|KAI5751176.1;Dcitr|KAI5751318.1;Dcitr|KAI5752218.1;Dcitr|KAI5753510.1;Dcitr|KAI5753794.1;Dcitr|KAI5754627.1;…
cluster101	28	N/A	N/A	Dcitr|KAI5742549.1;Dcitr|KAI5754310.1;Dcitr|KAI5717316.1;Dcitr|KAI5707452.1;Dcitr|KAI5707500.1;Dcitr|KAI5714928.1;Dcitr|KAI5715558.1;Dcitr|KAI5717297.1;Dcitr|KAI5720779.1;Dcitr|KAI5721125.1;Dcitr|KAI5727802.1;Dcitr|KAI5734983.1;Dcitr|KAI5735032.1;Dcitr|KAI5735279.1;Dcitr|KAI5735408.1;Dcitr|KAI5737958.1;Dcitr|KAI5738375.1;Dcitr|KAI5738555.1;Dcitr|KAI5741937.1;Dcitr|KAI5742833.1;Dcitr|KAI5743382.1;…
cluster106	27	N/A	N/A	Dcitr|KAI5744115.1;Dcitr|KAI5700379.1;Dcitr|KAI5702196.1;Dcitr|KAI5708052.1;Dcitr|KAI5715600.1;Dcitr|KAI5717622.1;Dcitr|KAI5720489.1;Dcitr|KAI5725984.1;Dcitr|KAI5727938.1;Dcitr|KAI5728843.1;Dcitr|KAI5732127.1;Dcitr|KAI5733911.1;Dcitr|KAI5734393.1;Dcitr|KAI5735792.1;Dcitr|KAI5739196.1;Dcitr|KAI5744130.1;Dcitr|KAI5746542.1;Dcitr|KAI5747375.1;Dcitr|KAI5755917.1;Dcitr|KAI5732107.1;Dcitr|KAI5720215.1;…
cluster109	26	N/A	N/A	Dcitr|KAI5748435.1;Dcitr|KAI5692729.1;Dcitr|KAI5714497.1;Dcitr|KAI5715164.1;Dcitr|KAI5717201.1;Dcitr|KAI5717669.1;Dcitr|KAI5720475.1;Dcitr|KAI5721709.1;Dcitr|KAI5725652.1;Dcitr|KAI5735709.1;Dcitr|KAI5744151.1;Dcitr|KAI5750664.1;Dcitr|KAI5752274.1;Dcitr|KAI5754413.1;Dcitr|KAI5755922.1;Dcitr|KAI5756126.1;Dcitr|KAI5725205.1;Dcitr|KAI5724530.1;Dcitr|KAI5721538.1;Dcitr|KAI5748039.1;Dcitr|KAI5715555.1;…
cluster112	25	P10401	GO:0015074; P:DNA integration; IEA:InterPro	Dcitr|KAI5731116.1;Dcitr|KAI5692547.1;Dcitr|KAI5707930.1;Dcitr|KAI5717355.1;Dcitr|KAI5717489.1;Dcitr|KAI5720131.1;Dcitr|KAI5720805.1;Dcitr|KAI5720834.1;Dcitr|KAI5721848.1;Dcitr|KAI5724763.1;Dcitr|KAI5724898.1;Dcitr|KAI5727675.1;Dcitr|KAI5732240.1;Dcitr|KAI5734255.1;Dcitr|KAI5738884.1;Dcitr|KAI5739522.1;Dcitr|KAI5743256.1;Dcitr|KAI5743262.1;Dcitr|KAI5743406.1;Dcitr|KAI5743995.1;Dcitr|KAI5744043.1;…
cluster121	23	N/A	N/A	Dcitr|KAI5721321.1;Dcitr|KAI5699208.1;Dcitr|KAI5714548.1;Dcitr|KAI5714948.1;Dcitr|KAI5715227.1;Dcitr|KAI5715355.1;Dcitr|KAI5719972.1;Dcitr|KAI5725255.1;Dcitr|KAI5725527.1;Dcitr|KAI5726189.1;Dcitr|KAI5727370.1;Dcitr|KAI5731070.1;Dcitr|KAI5735834.1;Dcitr|KAI5742362.1;Dcitr|KAI5742544.1;Dcitr|KAI5742716.1;Dcitr|KAI5746705.1;Dcitr|KAI5746876.1;Dcitr|KAI5750804.1;Dcitr|KAI5751899.1;Dcitr|KAI5751907.1;…
cluster139	21	Q2NRE9	GO:0019464; P:glycine decarboxylation via glycine cleavage system; IEA:UniProtKB-UniRule	Dcitr|KAI5730929.1;Dcitr|KAI5717332.1;Dcitr|KAI5717447.1;Dcitr|KAI5717532.1;Dcitr|KAI5718304.1;Dcitr|KAI5720227.1;Dcitr|KAI5724335.1;Dcitr|KAI5725345.1;Dcitr|KAI5731052.1;Dcitr|KAI5731260.1;Dcitr|KAI5733957.1;Dcitr|KAI5734369.1;Dcitr|KAI5736044.1;Dcitr|KAI5746318.1;Dcitr|KAI5746614.1;Dcitr|KAI5746846.1;Dcitr|KAI5748156.1;Dcitr|KAI5751486.1;Dcitr|KAI5752060.1;Dcitr|KAI5753076.1;Dcitr|KAI5754688.1
cluster141	21	N/A	N/A	Dcitr|KAI5720072.1;Dcitr|KAI5719993.1;Dcitr|KAI5720170.1;Dcitr|KAI5720175.1;Dcitr|KAI5720288.1;Dcitr|KAI5720369.1;Dcitr|KAI5720513.1;Dcitr|KAI5720640.1;Dcitr|KAI5720743.1;Dcitr|KAI5720792.1;Dcitr|KAI5720842.1;Dcitr|KAI5720883.1;Dcitr|KAI5721005.1;Dcitr|KAI5721294.1;Dcitr|KAI5721541.1;Dcitr|KAI5721565.1;Dcitr|KAI5721626.1;Dcitr|KAI5721638.1;Dcitr|KAI5721690.1;Dcitr|KAI5721784.1;Dcitr|KAI5721818.1
cluster150	20	N/A	N/A	Dcitr|KAI5718664.1;Dcitr|KAI5707438.1;Dcitr|KAI5708488.1;Dcitr|KAI5714498.1;Dcitr|KAI5715361.1;Dcitr|KAI5717239.1;Dcitr|KAI5717698.1;Dcitr|KAI5720130.1;Dcitr|KAI5727835.1;Dcitr|KAI5729103.1;Dcitr|KAI5730841.1;Dcitr|KAI5730988.1;Dcitr|KAI5739508.1;Dcitr|KAI5743006.1;Dcitr|KAI5748031.1;Dcitr|KAI5750864.1;Dcitr|KAI5750951.1;Dcitr|KAI5751357.1;Dcitr|KAI5754031.1;Dcitr|KAI5754545.1
cluster157	19	N/A	N/A	Dcitr|KAI5729136.1;Dcitr|KAI5707952.1;Dcitr|KAI5725180.1;Dcitr|KAI5728716.1;Dcitr|KAI5731344.1;Dcitr|KAI5741853.1;Dcitr|KAI5741952.1;Dcitr|KAI5742684.1;Dcitr|KAI5742856.1;Dcitr|KAI5743732.1;Dcitr|KAI5743783.1;Dcitr|KAI5744163.1;Dcitr|KAI5751856.1;Dcitr|KAI5752375.1;Dcitr|KAI5753320.1;Dcitr|KAI5753503.1;Dcitr|KAI5753634.1;Dcitr|KAI5754274.1;Dcitr|KAI5756276.1
cluster159	19	N/A	N/A	Dcitr|KAI5715689.1;Dcitr|KAI5714694.1;Dcitr|KAI5724610.1;Dcitr|KAI5725639.1;Dcitr|KAI5738408.1;Dcitr|KAI5742342.1;Dcitr|KAI5717147.1;Dcitr|KAI5742311.1;Dcitr|KAI5751697.1;Dcitr|KAI5725455.1;Dcitr|KAI5728265.1;Dcitr|KAI5734861.1;Dcitr|KAI5754054.1;Dcitr|KAI5716026.1;Dcitr|KAI5725483.1;Dcitr|KAI5735936.1;Dcitr|KAI5736066.1;Dcitr|KAI5746972.1;Dcitr|KAI5724639.1
cluster160	19	Q8IUR5	GO:0006396; P:RNA processing; IEA:InterPro	Dcitr|KAI5739463.1;Dcitr|KAI5708477.1;Dcitr|KAI5717336.1;Dcitr|KAI5724828.1;Dcitr|KAI5725321.1;Dcitr|KAI5750925.1;Dcitr|KAI5753416.1;Dcitr|KAI5756003.1;Dcitr|KAI5717411.1;Dcitr|KAI5718547.1;Dcitr|KAI5724762.1;Dcitr|KAI5742557.1;Dcitr|KAI5708467.1;Dcitr|KAI5728162.1;Dcitr|KAI5721459.1;Dcitr|KAI5715836.1;Dcitr|KAI5724689.1;Dcitr|KAI5746290.1;Dcitr|KAI5731199.1
cluster161	19	N/A	N/A	Dcitr|KAI5735824.1;Dcitr|KAI5724878.1;Dcitr|KAI5725414.1;Dcitr|KAI5731724.1;Dcitr|KAI5732162.1;Dcitr|KAI5734268.1;Dcitr|KAI5738546.1;Dcitr|KAI5738901.1;Dcitr|KAI5739624.1;Dcitr|KAI5739718.1;Dcitr|KAI5742000.1;Dcitr|KAI5743207.1;Dcitr|KAI5743248.1;Dcitr|KAI5743881.1;Dcitr|KAI5747406.1;Dcitr|KAI5748471.1;Dcitr|KAI5750730.1;Dcitr|KAI5752116.1;Dcitr|KAI5743162.1
cluster162	19	N/A	N/A	Dcitr|KAI5720738.1;Dcitr|KAI5721774.1;Dcitr|KAI5728275.1;Dcitr|KAI5731493.1;Dcitr|KAI5734445.1;Dcitr|KAI5743322.1;Dcitr|KAI5708348.1;Dcitr|KAI5731159.1;Dcitr|KAI5746444.1;Dcitr|KAI5747841.1;Dcitr|KAI5751771.1;Dcitr|KAI5727586.1;Dcitr|KAI5750807.1;Dcitr|KAI5721426.1;Dcitr|KAI5738482.1;Dcitr|KAI5747926.1;Dcitr|KAI5735154.1;Dcitr|KAI5756411.1;Dcitr|KAI5730942.1
cluster163	19	P04323	GO:0015074; P:DNA integration; IEA:InterPro	Dcitr|KAI5751808.1;Dcitr|KAI5707868.1;Dcitr|KAI5708262.1;Dcitr|KAI5708276.1;Dcitr|KAI5708294.1;Dcitr|KAI5714926.1;Dcitr|KAI5718425.1;Dcitr|KAI5721205.1;Dcitr|KAI5721371.1;Dcitr|KAI5724261.1;Dcitr|KAI5725054.1;Dcitr|KAI5732314.1;Dcitr|KAI5739831.1;Dcitr|KAI5742591.1;Dcitr|KAI5746976.1;Dcitr|KAI5747623.1;Dcitr|KAI5752568.1;Dcitr|KAI5708347.1;Dcitr|KAI5720243.1
cluster171	18	Q495T6	GO:0004222; F:metalloendopeptidase activity; IEA:InterPro	Dcitr|KAI5747360.1;Dcitr|KAI5708567.1;Dcitr|KAI5715451.1;Dcitr|KAI5715773.1;Dcitr|KAI5718560.1;Dcitr|KAI5721108.1;Dcitr|KAI5735768.1;Dcitr|KAI5739755.1;Dcitr|KAI5743529.1;Dcitr|KAI5743898.1;Dcitr|KAI5747156.1;Dcitr|KAI5753945.1;Dcitr|KAI5755142.1;Dcitr|KAI5755347.1;Dcitr|KAI5721440.1;Dcitr|KAI5727737.1;Dcitr|KAI5732126.1;Dcitr|KAI5738732.1
cluster173	18	N/A	N/A	Dcitr|KAI5714713.1;Dcitr|KAI5707624.1;Dcitr|KAI5707993.1;Dcitr|KAI5715107.1;Dcitr|KAI5720033.1;Dcitr|KAI5721091.1;Dcitr|KAI5721223.1;Dcitr|KAI5721710.1;Dcitr|KAI5721762.1;Dcitr|KAI5724455.1;Dcitr|KAI5725132.1;Dcitr|KAI5725172.1;Dcitr|KAI5738267.1;Dcitr|KAI5739988.1;Dcitr|KAI5741864.1;Dcitr|KAI5742464.1;Dcitr|KAI5743019.1;Dcitr|KAI5755725.1
cluster183	17	N/A	N/A	Dcitr|KAI5714995.1;Dcitr|KAI5717176.1;Dcitr|KAI5725662.1;Dcitr|KAI5726114.1;Dcitr|KAI5727321.1;Dcitr|KAI5728049.1;Dcitr|KAI5728917.1;Dcitr|KAI5732167.1;Dcitr|KAI5735318.1;Dcitr|KAI5735775.1;Dcitr|KAI5737950.1;Dcitr|KAI5746468.1;Dcitr|KAI5753808.1;Dcitr|KAI5725889.1;Dcitr|KAI5752304.1;Dcitr|KAI5724672.1;Dcitr|KAI5728524.1
cluster185	17	N/A	N/A	Dcitr|KAI5738373.1;Dcitr|KAI5700267.1;Dcitr|KAI5720492.1;Dcitr|KAI5721817.1;Dcitr|KAI5724387.1;Dcitr|KAI5725241.1;Dcitr|KAI5730919.1;Dcitr|KAI5741857.1;Dcitr|KAI5746271.1;Dcitr|KAI5746704.1;Dcitr|KAI5752497.1;Dcitr|KAI5753795.1;Dcitr|KAI5692251.1;Dcitr|KAI5692360.1;Dcitr|KAI5739016.1;Dcitr|KAI5694454.1;Dcitr|KAI5731101.1
cluster186	17	Q9DC33	GO:0000122; P:negative regulation of transcription by RNA polymerase II; IMP:MGI	Dcitr|KAI5746739.1;Dcitr|KAI5708004.1;Dcitr|KAI5708048.1;Dcitr|KAI5708364.1;Dcitr|KAI5714665.1;Dcitr|KAI5715682.1;Dcitr|KAI5720115.1;Dcitr|KAI5720367.1;Dcitr|KAI5728201.1;Dcitr|KAI5742623.1;Dcitr|KAI5747939.1;Dcitr|KAI5754053.1;Dcitr|KAI5754204.1;Dcitr|KAI5755759.1;Dcitr|KAI5756342.1;Dcitr|KAI5715635.1;Dcitr|KAI5747812.1
cluster199	16	N/A	N/A	Dcitr|KAI5700260.1;Dcitr|KAI5692497.1;Dcitr|KAI5692589.1;Dcitr|KAI5692666.1;Dcitr|KAI5692728.1;Dcitr|KAI5692734.1;Dcitr|KAI5699253.1;Dcitr|KAI5717643.1;Dcitr|KAI5728036.1;Dcitr|KAI5735442.1;Dcitr|KAI5739348.1;Dcitr|KAI5742013.1;Dcitr|KAI5742622.1;Dcitr|KAI5743235.1;Dcitr|KAI5744044.1;Dcitr|KAI5748230.1
cluster200	16	N/A	N/A	Dcitr|KAI5747006.1;Dcitr|KAI5694475.1;Dcitr|KAI5700381.1;Dcitr|KAI5702192.1;Dcitr|KAI5708612.1;Dcitr|KAI5714766.1;Dcitr|KAI5721460.1;Dcitr|KAI5725267.1;Dcitr|KAI5728421.1;Dcitr|KAI5730817.1;Dcitr|KAI5731494.1;Dcitr|KAI5735517.1;Dcitr|KAI5746707.1;Dcitr|KAI5752403.1;Dcitr|KAI5754262.1;Dcitr|KAI5725731.1
cluster204	16	N/A	N/A	Dcitr|KAI5693459.1;Dcitr|KAI5707969.1;Dcitr|KAI5715166.1;Dcitr|KAI5715226.1;Dcitr|KAI5715429.1;Dcitr|KAI5721399.1;Dcitr|KAI5725994.1;Dcitr|KAI5726129.1;Dcitr|KAI5727340.1;Dcitr|KAI5727856.1;Dcitr|KAI5728183.1;Dcitr|KAI5731278.1;Dcitr|KAI5735252.1;Dcitr|KAI5735512.1;Dcitr|KAI5739989.1;Dcitr|KAI5754996.1
cluster207	15	N/A	N/A	Dcitr|KAI5743672.1;Dcitr|KAI5692496.1;Dcitr|KAI5692591.1;Dcitr|KAI5692727.1;Dcitr|KAI5692735.1;Dcitr|KAI5699252.1;Dcitr|KAI5700262.1;Dcitr|KAI5715543.1;Dcitr|KAI5718270.1;Dcitr|KAI5727571.1;Dcitr|KAI5734126.1;Dcitr|KAI5742361.1;Dcitr|KAI5742650.1;Dcitr|KAI5743862.1;Dcitr|KAI5746510.1
cluster212	14	N/A	N/A	Dcitr|KAI5696727.1;Dcitr|KAI5707916.1;Dcitr|KAI5715315.1;Dcitr|KAI5715434.1;Dcitr|KAI5717588.1;Dcitr|KAI5718045.1;Dcitr|KAI5725704.1;Dcitr|KAI5730869.1;Dcitr|KAI5730932.1;Dcitr|KAI5743455.1;Dcitr|KAI5746175.1;Dcitr|KAI5751038.1;Dcitr|KAI5751108.1;Dcitr|KAI5752596.1
cluster213	14	N/A	N/A	Dcitr|KAI5700478.1;Dcitr|KAI5692128.1;Dcitr|KAI5692174.1;Dcitr|KAI5692196.1;Dcitr|KAI5695534.1;Dcitr|KAI5697909.1;Dcitr|KAI5697957.1;Dcitr|KAI5700289.1;Dcitr|KAI5700452.1;Dcitr|KAI5700454.1;Dcitr|KAI5702321.1;Dcitr|KAI5702351.1;Dcitr|KAI5702388.1;Dcitr|KAI5702393.1
cluster214	14	N/A	N/A	Dcitr|KAI5718022.1;Dcitr|KAI5707501.1;Dcitr|KAI5718355.1;Dcitr|KAI5728396.1;Dcitr|KAI5738092.1;Dcitr|KAI5714709.1;Dcitr|KAI5715416.1;Dcitr|KAI5716016.1;Dcitr|KAI5727748.1;Dcitr|KAI5732132.1;Dcitr|KAI5735463.1;Dcitr|KAI5746652.1;Dcitr|KAI5746672.1;Dcitr|KAI5734934.1
cluster215	14	N/A	N/A	Dcitr|KAI5748041.1;Dcitr|KAI5692726.1;Dcitr|KAI5692736.1;Dcitr|KAI5700258.1;Dcitr|KAI5714586.1;Dcitr|KAI5717215.1;Dcitr|KAI5727760.1;Dcitr|KAI5735391.1;Dcitr|KAI5742002.1;Dcitr|KAI5742298.1;Dcitr|KAI5743309.1;Dcitr|KAI5743689.1;Dcitr|KAI5748476.1;Dcitr|KAI5751205.1
cluster216	14	N/A	N/A	Dcitr|KAI5732048.1;Dcitr|KAI5724829.1;Dcitr|KAI5725879.1;Dcitr|KAI5727288.1;Dcitr|KAI5731349.1;Dcitr|KAI5731553.1;Dcitr|KAI5731563.1;Dcitr|KAI5742093.1;Dcitr|KAI5747934.1;Dcitr|KAI5753302.1;Dcitr|KAI5727902.1;Dcitr|KAI5731406.1;Dcitr|KAI5747830.1;Dcitr|KAI5756286.1
cluster218	14	N/A	N/A	Dcitr|KAI5742108.1;Dcitr|KAI5692546.1;Dcitr|KAI5717677.1;Dcitr|KAI5717682.1;Dcitr|KAI5720383.1;Dcitr|KAI5721462.1;Dcitr|KAI5725701.1;Dcitr|KAI5731715.1;Dcitr|KAI5734054.1;Dcitr|KAI5739805.1;Dcitr|KAI5742691.1;Dcitr|KAI5744014.1;Dcitr|KAI5752043.1;Dcitr|KAI5752709.1
cluster220	14	N/A	N/A	Dcitr|KAI5717557.1;Dcitr|KAI5707551.1;Dcitr|KAI5708375.1;Dcitr|KAI5717462.1;Dcitr|KAI5717555.1;Dcitr|KAI5718603.1;Dcitr|KAI5728888.1;Dcitr|KAI5730835.1;Dcitr|KAI5731582.1;Dcitr|KAI5734108.1;Dcitr|KAI5739733.1;Dcitr|KAI5739753.1;Dcitr|KAI5750819.1;Dcitr|KAI5756389.1
cluster234	13	N/A	N/A	Dcitr|KAI5715255.1;Dcitr|KAI5692433.1;Dcitr|KAI5715673.1;Dcitr|KAI5718523.1;Dcitr|KAI5724863.1;Dcitr|KAI5725048.1;Dcitr|KAI5730952.1;Dcitr|KAI5746260.1;Dcitr|KAI5746662.1;Dcitr|KAI5750728.1;Dcitr|KAI5751482.1;Dcitr|KAI5751489.1;Dcitr|KAI5752302.1
cluster238	13	Q7LHG5	GO:0032197; P:transposition, RNA-mediated; ISS:SGD	Dcitr|KAI5742841.1;Dcitr|KAI5707527.1;Dcitr|KAI5707828.1;Dcitr|KAI5715491.1;Dcitr|KAI5715710.1;Dcitr|KAI5717466.1;Dcitr|KAI5721171.1;Dcitr|KAI5728172.1;Dcitr|KAI5751228.1;Dcitr|KAI5755002.1;Dcitr|KAI5746756.1;Dcitr|KAI5707910.1;Dcitr|KAI5721049.1
cluster252	12	Q5T5J6	GO:0006351; P:transcription, DNA-templated; IBA:GO_Central	Dcitr|KAI5720129.1;Dcitr|KAI5725614.1;Dcitr|KAI5734804.1;Dcitr|KAI5720486.1;Dcitr|KAI5714841.1;Dcitr|KAI5714967.1;Dcitr|KAI5721017.1;Dcitr|KAI5728128.1;Dcitr|KAI5733969.1;Dcitr|KAI5734961.1;Dcitr|KAI5752149.1;Dcitr|KAI5734775.1
cluster268	11	N/A	N/A	Dcitr|KAI5692057.1;Dcitr|KAI5697904.1;Dcitr|KAI5718324.1;Dcitr|KAI5718633.1;Dcitr|KAI5721241.1;Dcitr|KAI5721298.1;Dcitr|KAI5721552.1;Dcitr|KAI5721685.1;Dcitr|KAI5750767.1;Dcitr|KAI5753186.1;Dcitr|KAI5755091.1
cluster269	11	N/A	N/A	Dcitr|KAI5754109.1;Dcitr|KAI5707810.1;Dcitr|KAI5717236.1;Dcitr|KAI5738915.1;Dcitr|KAI5744144.1;Dcitr|KAI5753809.1;Dcitr|KAI5756577.1;Dcitr|KAI5717199.1;Dcitr|KAI5708484.1;Dcitr|KAI5738030.1;Dcitr|KAI5739019.1
cluster270	11	P21328	GO:0003964; F:RNA-directed DNA polymerase activity; IEA:UniProtKB-KW	Dcitr|KAI5755364.1;Dcitr|KAI5721484.1;Dcitr|KAI5724288.1;Dcitr|KAI5728090.1;Dcitr|KAI5728558.1;Dcitr|KAI5739510.1;Dcitr|KAI5739819.1;Dcitr|KAI5743509.1;Dcitr|KAI5751170.1;Dcitr|KAI5751923.1;Dcitr|KAI5754701.1
cluster271	11	Q7M3K2	GO:0006313; P:transposition, DNA-mediated; IDA:UniProtKB	Dcitr|KAI5738088.1;Dcitr|KAI5717765.1;Dcitr|KAI5744142.1;Dcitr|KAI5750867.1;Dcitr|KAI5752234.1;Dcitr|KAI5743947.1;Dcitr|KAI5738159.1;Dcitr|KAI5739381.1;Dcitr|KAI5715534.1;Dcitr|KAI5720106.1;Dcitr|KAI5751654.1
cluster272	11	Q96IQ3	GO:0006511; P:ubiquitin-dependent protein catabolic process; IEA:InterPro	Dcitr|KAI5708549.1;Dcitr|KAI5721850.1;Dcitr|KAI5731016.1;Dcitr|KAI5732195.1;Dcitr|KAI5739274.1;Dcitr|KAI5742385.1;Dcitr|KAI5742825.1;Dcitr|KAI5746209.1;Dcitr|KAI5753732.1;Dcitr|KAI5708382.1;Dcitr|KAI5752545.1
cluster275	11	N/A	N/A	Dcitr|KAI5725802.1;Dcitr|KAI5708619.1;Dcitr|KAI5715343.1;Dcitr|KAI5720118.1;Dcitr|KAI5724468.1;Dcitr|KAI5724594.1;Dcitr|KAI5742371.1;Dcitr|KAI5753683.1;Dcitr|KAI5700329.1;Dcitr|KAI5697939.1;Dcitr|KAI5699139.1
cluster285	11	O60494	GO:0042359; P:vitamin D metabolic process; TAS:Reactome	Dcitr|KAI5724650.1;Dcitr|KAI5720609.1;Dcitr|KAI5721114.1;Dcitr|KAI5721402.1;Dcitr|KAI5743487.1;Dcitr|KAI5743537.1;Dcitr|KAI5718034.1;Dcitr|KAI5753181.1;Dcitr|KAI5743564.1;Dcitr|KAI5714606.1;Dcitr|KAI5752088.1
cluster300	10	N/A	N/A	Dcitr|KAI5734152.1;Dcitr|KAI5717779.1;Dcitr|KAI5721291.1;Dcitr|KAI5721647.1;Dcitr|KAI5728221.1;Dcitr|KAI5738297.1;Dcitr|KAI5738688.1;Dcitr|KAI5746273.1;Dcitr|KAI5752347.1;Dcitr|KAI5754200.1
cluster301	10	N/A	N/A	Dcitr|KAI5725499.1;Dcitr|KAI5700257.1;Dcitr|KAI5700388.1;Dcitr|KAI5702217.1;Dcitr|KAI5717687.1;Dcitr|KAI5725061.1;Dcitr|KAI5739127.1;Dcitr|KAI5739430.1;Dcitr|KAI5752353.1;Dcitr|KAI5755666.1
cluster302	10	Q7ZV90	GO:0000723; P:telomere maintenance; IEA:InterPro	Dcitr|KAI5753976.1;Dcitr|KAI5708183.1;Dcitr|KAI5715447.1;Dcitr|KAI5725051.1;Dcitr|KAI5734242.1;Dcitr|KAI5735918.1;Dcitr|KAI5738566.1;Dcitr|KAI5739697.1;Dcitr|KAI5754646.1;Dcitr|KAI5720715.1
cluster304	10	N/A	N/A	Dcitr|KAI5747940.1;Dcitr|KAI5720381.1;Dcitr|KAI5728146.1;Dcitr|KAI5748070.1;Dcitr|KAI5756022.1;Dcitr|KAI5756038.1;Dcitr|KAI5742380.1;Dcitr|KAI5728918.1;Dcitr|KAI5756211.1;Dcitr|KAI5728553.1
cluster306	10	N/A	N/A	Dcitr|KAI5708447.1;Dcitr|KAI5715843.1;Dcitr|KAI5748541.1;Dcitr|KAI5751301.1;Dcitr|KAI5751927.1;Dcitr|KAI5738698.1;Dcitr|KAI5707929.1;Dcitr|KAI5738524.1;Dcitr|KAI5720436.1;Dcitr|KAI5738513.1
cluster307	10	N/A	N/A	Dcitr|KAI5721745.1;Dcitr|KAI5720074.1;Dcitr|KAI5720143.1;Dcitr|KAI5720160.1;Dcitr|KAI5720212.1;Dcitr|KAI5720916.1;Dcitr|KAI5721003.1;Dcitr|KAI5721207.1;Dcitr|KAI5721220.1;Dcitr|KAI5721467.1
cluster314	10	P02255	GO:0006355; P:regulation of transcription, DNA-templated; IBA:GO_Central	Dcitr|KAI5702112.1;Dcitr|KAI5695480.1;Dcitr|KAI5699200.1;Dcitr|KAI5699204.1;Dcitr|KAI5700269.1;Dcitr|KAI5700272.1;Dcitr|KAI5702110.1;Dcitr|KAI5702116.1;Dcitr|KAI5702126.1;Dcitr|KAI5743343.1
cluster315	10	N/A	N/A	Dcitr|KAI5727721.1;Dcitr|KAI5708579.1;Dcitr|KAI5720066.1;Dcitr|KAI5724874.1;Dcitr|KAI5728291.1;Dcitr|KAI5728326.1;Dcitr|KAI5739501.1;Dcitr|KAI5739694.1;Dcitr|KAI5725847.1;Dcitr|KAI5738413.1
cluster316	10	N/A	N/A	Dcitr|KAI5754322.1;Dcitr|KAI5707328.1;Dcitr|KAI5718598.1;Dcitr|KAI5720656.1;Dcitr|KAI5727485.1;Dcitr|KAI5728766.1;Dcitr|KAI5731898.1;Dcitr|KAI5738876.1;Dcitr|KAI5746673.1;Dcitr|KAI5751736.1
cluster317	10	N/A	N/A	Dcitr|KAI5724972.1;Dcitr|KAI5715158.1;Dcitr|KAI5724388.1;Dcitr|KAI5724692.1;Dcitr|KAI5725621.1;Dcitr|KAI5725134.1;Dcitr|KAI5731511.1;Dcitr|KAI5721651.1;Dcitr|KAI5714716.1;Dcitr|KAI5724394.1
cluster318	10	N/A	N/A	Dcitr|KAI5737955.1;Dcitr|KAI5699186.1;Dcitr|KAI5718695.1;Dcitr|KAI5730805.1;Dcitr|KAI5739561.1;Dcitr|KAI5751041.1;Dcitr|KAI5752666.1;Dcitr|KAI5754746.1;Dcitr|KAI5755250.1;Dcitr|KAI5756462.1
cluster319	10	N/A	N/A	Dcitr|KAI5746385.1;Dcitr|KAI5692539.1;Dcitr|KAI5707781.1;Dcitr|KAI5718430.1;Dcitr|KAI5718744.1;Dcitr|KAI5721432.1;Dcitr|KAI5736048.1;Dcitr|KAI5742895.1;Dcitr|KAI5750740.1;Dcitr|KAI5755830.1
cluster320	10	N/A	N/A	Dcitr|KAI5746174.1;Dcitr|KAI5715136.1;Dcitr|KAI5716032.1;Dcitr|KAI5724253.1;Dcitr|KAI5730860.1;Dcitr|KAI5741945.1;Dcitr|KAI5747949.1;Dcitr|KAI5731388.1;Dcitr|KAI5732028.1;Dcitr|KAI5743127.1
cluster327	10	Q7LHG5	GO:0032197; P:transposition, RNA-mediated; ISS:SGD	Dcitr|KAI5724987.1;Dcitr|KAI5748274.1;Dcitr|KAI5746161.1;Dcitr|KAI5707355.1;Dcitr|KAI5718458.1;Dcitr|KAI5724945.1;Dcitr|KAI5725645.1;Dcitr|KAI5744087.1;Dcitr|KAI5748229.1;Dcitr|KAI5715497.1
cluster328	10	Q7LHG5	GO:0032197; P:transposition, RNA-mediated; ISS:SGD	Dcitr|KAI5720739.1;Dcitr|KAI5707546.1;Dcitr|KAI5720156.1;Dcitr|KAI5724315.1;Dcitr|KAI5724686.1;Dcitr|KAI5726109.1;Dcitr|KAI5742584.1;Dcitr|KAI5753489.1;Dcitr|KAI5753968.1;Dcitr|KAI5754014.1
cluster335	9	N/A	N/A	Dcitr|KAI5743263.1;Dcitr|KAI5707626.1;Dcitr|KAI5720553.1;Dcitr|KAI5725928.1;Dcitr|KAI5726037.1;Dcitr|KAI5727341.1;Dcitr|KAI5728369.1;Dcitr|KAI5742315.1;Dcitr|KAI5743516.1
cluster336	9	N/A	N/A	Dcitr|KAI5742698.1;Dcitr|KAI5708290.1;Dcitr|KAI5734142.1;Dcitr|KAI5746155.1;Dcitr|KAI5746890.1;Dcitr|KAI5747555.1;Dcitr|KAI5750739.1;Dcitr|KAI5753296.1;Dcitr|KAI5753439.1
cluster337	9	N/A	N/A	Dcitr|KAI5724309.1;Dcitr|KAI5720271.1;Dcitr|KAI5721198.1;Dcitr|KAI5721815.1;Dcitr|KAI5733924.1;Dcitr|KAI5740032.1;Dcitr|KAI5742717.1;Dcitr|KAI5747159.1;Dcitr|KAI5748135.1
cluster338	9	Q09575	GO:0015074; P:DNA integration; IEA:InterPro	Dcitr|KAI5720623.1;Dcitr|KAI5725637.1;Dcitr|KAI5730998.1;Dcitr|KAI5731381.1;Dcitr|KAI5742739.1;Dcitr|KAI5747519.1;Dcitr|KAI5752579.1;Dcitr|KAI5724826.1;Dcitr|KAI5747048.1
cluster339	9	N/A	N/A	Dcitr|KAI5708032.1;Dcitr|KAI5739562.1;Dcitr|KAI5742270.1;Dcitr|KAI5742842.1;Dcitr|KAI5743366.1;Dcitr|KAI5754759.1;Dcitr|KAI5739601.1;Dcitr|KAI5718491.1;Dcitr|KAI5746965.1
cluster340	9	N/A	N/A	Dcitr|KAI5752139.1;Dcitr|KAI5717961.1;Dcitr|KAI5721728.1;Dcitr|KAI5725240.1;Dcitr|KAI5734656.1;Dcitr|KAI5746576.1;Dcitr|KAI5754147.1;Dcitr|KAI5755234.1;Dcitr|KAI5721022.1
cluster342	9	N/A	N/A	Dcitr|KAI5725088.1;Dcitr|KAI5715561.1;Dcitr|KAI5717721.1;Dcitr|KAI5724996.1;Dcitr|KAI5734772.1;Dcitr|KAI5742763.1;Dcitr|KAI5743846.1;Dcitr|KAI5750829.1;Dcitr|KAI5751148.1
cluster343	9	N/A	N/A	Dcitr|KAI5737886.1;Dcitr|KAI5708245.1;Dcitr|KAI5708508.1;Dcitr|KAI5715150.1;Dcitr|KAI5717380.1;Dcitr|KAI5725353.1;Dcitr|KAI5725841.1;Dcitr|KAI5728134.1;Dcitr|KAI5725001.1
cluster346	9	Q9W594	GO:0050909; P:sensory perception of taste; ISS:FlyBase	Dcitr|KAI5754145.1;Dcitr|KAI5724911.1;Dcitr|KAI5743892.1;Dcitr|KAI5750966.1;Dcitr|KAI5754338.1;Dcitr|KAI5743918.1;Dcitr|KAI5742689.1;Dcitr|KAI5715799.1;Dcitr|KAI5742429.1
cluster347	9	Q00453	GO:0045944; P:positive regulation of transcription by RNA polymerase II; IMP:SGD	Dcitr|KAI5744094.1;Dcitr|KAI5700385.1;Dcitr|KAI5724928.1;Dcitr|KAI5728120.1;Dcitr|KAI5730811.1;Dcitr|KAI5735404.1;Dcitr|KAI5753517.1;Dcitr|KAI5707400.1;Dcitr|KAI5742074.1
cluster349	9	N/A	N/A	Dcitr|KAI5742474.1;Dcitr|KAI5702123.1;Dcitr|KAI5708487.1;Dcitr|KAI5728425.1;Dcitr|KAI5731721.1;Dcitr|KAI5735947.1;Dcitr|KAI5738213.1;Dcitr|KAI5739432.1;Dcitr|KAI5751796.1
cluster351	9	Q99315	GO:0032197; P:transposition, RNA-mediated; ISS:SGD	Dcitr|KAI5753100.1;Dcitr|KAI5692321.1;Dcitr|KAI5708307.1;Dcitr|KAI5708345.1;Dcitr|KAI5715287.1;Dcitr|KAI5715588.1;Dcitr|KAI5715839.1;Dcitr|KAI5725747.1;Dcitr|KAI5739809.1
cluster353	9	N/A	N/A	Dcitr|KAI5734812.1;Dcitr|KAI5720055.1;Dcitr|KAI5731726.1;Dcitr|KAI5737981.1;Dcitr|KAI5753307.1;Dcitr|KAI5755872.1;Dcitr|KAI5755990.1;Dcitr|KAI5756247.1;Dcitr|KAI5708634.1
cluster354	9	N/A	N/A	Dcitr|KAI5720183.1;Dcitr|KAI5720002.1;Dcitr|KAI5720423.1;Dcitr|KAI5721289.1;Dcitr|KAI5721351.1;Dcitr|KAI5721525.1;Dcitr|KAI5721617.1;Dcitr|KAI5721756.1;Dcitr|KAI5721777.1
cluster355	9	N/A	N/A	Dcitr|KAI5720871.1;Dcitr|KAI5692161.1;Dcitr|KAI5696754.1;Dcitr|KAI5725573.1;Dcitr|KAI5731273.1;Dcitr|KAI5743278.1;Dcitr|KAI5746442.1;Dcitr|KAI5753740.1;Dcitr|KAI5755722.1
cluster378	9	N/A	N/A	Dcitr|KAI5719979.1;Dcitr|KAI5720375.1;Dcitr|KAI5720417.1;Dcitr|KAI5720654.1;Dcitr|KAI5721183.1;Dcitr|KAI5721457.1;Dcitr|KAI5721590.1;Dcitr|KAI5721679.1;Dcitr|KAI5721822.1
cluster379	8	N/A	N/A	Dcitr|KAI5739080.1;Dcitr|KAI5738609.1;Dcitr|KAI5752694.1;Dcitr|KAI5731096.1;Dcitr|KAI5717881.1;Dcitr|KAI5729157.1;Dcitr|KAI5734409.1;Dcitr|KAI5748538.1
cluster380	8	Q7JQ32	GO:0007165; P:signal transduction; IBA:GO_Central	Dcitr|KAI5754225.1;Dcitr|KAI5714457.1;Dcitr|KAI5714879.1;Dcitr|KAI5718108.1;Dcitr|KAI5720962.1;Dcitr|KAI5721629.1;Dcitr|KAI5742307.1;Dcitr|KAI5718316.1
cluster382	8	N/A	N/A	Dcitr|KAI5720643.1;Dcitr|KAI5727337.1;Dcitr|KAI5730881.1;Dcitr|KAI5732231.1;Dcitr|KAI5734921.1;Dcitr|KAI5738739.1;Dcitr|KAI5741901.1;Dcitr|KAI5725954.1
cluster384	8	N/A	N/A	Dcitr|KAI5753595.1;Dcitr|KAI5724785.1;Dcitr|KAI5724840.1;Dcitr|KAI5725091.1;Dcitr|KAI5734560.1;Dcitr|KAI5739698.1;Dcitr|KAI5753775.1;Dcitr|KAI5755006.1
cluster385	8	Q24120	GO:0015031; P:protein transport; IEA:UniProtKB-KW	Dcitr|KAI5700383.1;Dcitr|KAI5702200.1;Dcitr|KAI5724946.1;Dcitr|KAI5750783.1;Dcitr|KAI5751754.1;Dcitr|KAI5738019.1;Dcitr|KAI5739193.1;Dcitr|KAI5756388.1
cluster386	8	P14380	N/A	Dcitr|KAI5739153.1;Dcitr|KAI5715894.1;Dcitr|KAI5728145.1;Dcitr|KAI5735645.1;Dcitr|KAI5738028.1;Dcitr|KAI5747552.1;Dcitr|KAI5697905.1;Dcitr|KAI5720913.1
cluster388	8	Q8QLK1	GO:0008234; F:cysteine-type peptidase activity; IEA:UniProtKB-KW	Dcitr|KAI5734080.1;Dcitr|KAI5717140.1;Dcitr|KAI5727992.1;Dcitr|KAI5734168.1;Dcitr|KAI5735473.1;Dcitr|KAI5738283.1;Dcitr|KAI5717392.1;Dcitr|KAI5754173.1
cluster389	8	Q9ULT8	GO:0070534; P:protein K63-linked ubiquitination; IBA:GO_Central	Dcitr|KAI5742647.1;Dcitr|KAI5707844.1;Dcitr|KAI5714585.1;Dcitr|KAI5715547.1;Dcitr|KAI5715678.1;Dcitr|KAI5727431.1;Dcitr|KAI5752087.1;Dcitr|KAI5754344.1
cluster391	8	N/A	N/A	Dcitr|KAI5755098.1;Dcitr|KAI5692329.1;Dcitr|KAI5724381.1;Dcitr|KAI5725245.1;Dcitr|KAI5728775.1;Dcitr|KAI5735206.1;Dcitr|KAI5738682.1;Dcitr|KAI5720791.1
cluster392	8	N/A	N/A	Dcitr|KAI5726153.1;Dcitr|KAI5707514.1;Dcitr|KAI5707837.1;Dcitr|KAI5707914.1;Dcitr|KAI5708185.1;Dcitr|KAI5708215.1;Dcitr|KAI5708446.1;Dcitr|KAI5725418.1
cluster395	8	N/A	N/A	Dcitr|KAI5725258.1;Dcitr|KAI5724445.1;Dcitr|KAI5724599.1;Dcitr|KAI5725678.1;Dcitr|KAI5726158.1;Dcitr|KAI5726251.1;Dcitr|KAI5725096.1;Dcitr|KAI5725755.1
cluster396	8	P20825	GO:0015074; P:DNA integration; IEA:InterPro	Dcitr|KAI5728266.1;Dcitr|KAI5702215.1;Dcitr|KAI5734388.1;Dcitr|KAI5739566.1;Dcitr|KAI5739925.1;Dcitr|KAI5702221.1;Dcitr|KAI5717156.1;Dcitr|KAI5747853.1
cluster397	8	Q9NBX4	GO:0006313; P:transposition, DNA-mediated; IMP:UniProtKB	Dcitr|KAI5695459.1;Dcitr|KAI5715964.1;Dcitr|KAI5728852.1;Dcitr|KAI5743169.1;Dcitr|KAI5755709.1;Dcitr|KAI5730793.1;Dcitr|KAI5735490.1;Dcitr|KAI5746267.1
cluster398	8	N/A	N/A	Dcitr|KAI5755199.1;Dcitr|KAI5707963.1;Dcitr|KAI5715892.1;Dcitr|KAI5733992.1;Dcitr|KAI5735616.1;Dcitr|KAI5737896.1;Dcitr|KAI5751864.1;Dcitr|KAI5731262.1
cluster399	8	N/A	N/A	Dcitr|KAI5739956.1;Dcitr|KAI5734726.1;Dcitr|KAI5752095.1;Dcitr|KAI5753564.1;Dcitr|KAI5754718.1;Dcitr|KAI5755781.1;Dcitr|KAI5756353.1;Dcitr|KAI5744013.1
cluster400	8	N/A	N/A	Dcitr|KAI5708568.1;Dcitr|KAI5707352.1;Dcitr|KAI5708373.1;Dcitr|KAI5725105.1;Dcitr|KAI5727692.1;Dcitr|KAI5750854.1;Dcitr|KAI5753704.1;Dcitr|KAI5754758.1
cluster401	8	Q28V43	GO:0006401; P:RNA catabolic process; IEA:UniProtKB-UniRule	Dcitr|KAI5728821.1;Dcitr|KAI5708204.1;Dcitr|KAI5725533.1;Dcitr|KAI5735950.1;Dcitr|KAI5742220.1;Dcitr|KAI5751708.1;Dcitr|KAI5717631.1;Dcitr|KAI5743945.1
cluster403	8	N/A	N/A	Dcitr|KAI5748161.1;Dcitr|KAI5720994.1;Dcitr|KAI5724931.1;Dcitr|KAI5739093.1;Dcitr|KAI5752329.1;Dcitr|KAI5756255.1;Dcitr|KAI5728470.1;Dcitr|KAI5755794.1
cluster405	8	N/A	N/A	Dcitr|KAI5747591.1;Dcitr|KAI5732302.1;Dcitr|KAI5738584.1;Dcitr|KAI5747540.1;Dcitr|KAI5751226.1;Dcitr|KAI5753798.1;Dcitr|KAI5755948.1;Dcitr|KAI5743933.1
cluster407	8	P07572	GO:0044826; P:viral genome integration into host DNA; IEA:UniProtKB-KW	Dcitr|KAI5714872.1;Dcitr|KAI5721106.1;Dcitr|KAI5724906.1;Dcitr|KAI5725293.1;Dcitr|KAI5714840.1;Dcitr|KAI5717786.1;Dcitr|KAI5739442.1;Dcitr|KAI5746612.1
cluster409	8	N/A	N/A	Dcitr|KAI5696735.1;Dcitr|KAI5708068.1;Dcitr|KAI5720606.1;Dcitr|KAI5734380.1;Dcitr|KAI5738204.1;Dcitr|KAI5743354.1;Dcitr|KAI5754829.1;Dcitr|KAI5748535.1
cluster413	8	N/A	N/A	Dcitr|KAI5702113.1;Dcitr|KAI5695483.1;Dcitr|KAI5699194.1;Dcitr|KAI5699203.1;Dcitr|KAI5700268.1;Dcitr|KAI5702109.1;Dcitr|KAI5702114.1;Dcitr|KAI5702124.1
cluster439	8	N/A	N/A	Dcitr|KAI5717413.1;Dcitr|KAI5696724.1;Dcitr|KAI5714849.1;Dcitr|KAI5715230.1;Dcitr|KAI5715462.1;Dcitr|KAI5725700.1;Dcitr|KAI5738299.1;Dcitr|KAI5752858.1
cluster440	7	P29981	GO:0005506; F:iron ion binding; IEA:InterPro	Dcitr|KAI5708388.1;Dcitr|KAI5707401.1;Dcitr|KAI5707412.1;Dcitr|KAI5707638.1;Dcitr|KAI5708146.1;Dcitr|KAI5708528.1;Dcitr|KAI5714695.1
cluster442	7	N/A	N/A	Dcitr|KAI5715425.1;Dcitr|KAI5714969.1;Dcitr|KAI5747060.1;Dcitr|KAI5724601.1;Dcitr|KAI5747415.1;Dcitr|KAI5755757.1;Dcitr|KAI5725219.1
cluster443	7	N/A	N/A	Dcitr|KAI5728674.1;Dcitr|KAI5707777.1;Dcitr|KAI5735063.1;Dcitr|KAI5747711.1;Dcitr|KAI5752314.1;Dcitr|KAI5756045.1;Dcitr|KAI5708281.1
cluster444	7	N/A	N/A	Dcitr|KAI5715927.1;Dcitr|KAI5753421.1;Dcitr|KAI5718055.1;Dcitr|KAI5721469.1;Dcitr|KAI5756374.1;Dcitr|KAI5738862.1;Dcitr|KAI5751609.1
cluster445	7	N/A	N/A	Dcitr|KAI5742468.1;Dcitr|KAI5728878.1;Dcitr|KAI5738073.1;Dcitr|KAI5732259.1;Dcitr|KAI5742580.1;Dcitr|KAI5743200.1;Dcitr|KAI5743916.1
cluster446	7	N/A	N/A	Dcitr|KAI5732181.1;Dcitr|KAI5727346.1;Dcitr|KAI5730821.1;Dcitr|KAI5731484.1;Dcitr|KAI5747958.1;Dcitr|KAI5750842.1;Dcitr|KAI5752386.1
cluster447	7	Q9NBX4	GO:0006313; P:transposition, DNA-mediated; IMP:UniProtKB	Dcitr|KAI5751240.1;Dcitr|KAI5731573.1;Dcitr|KAI5752213.1;Dcitr|KAI5753956.1;Dcitr|KAI5754462.1;Dcitr|KAI5756452.1;Dcitr|KAI5756335.1
cluster448	7	N/A	N/A	Dcitr|KAI5756625.1;Dcitr|KAI5707741.1;Dcitr|KAI5715897.1;Dcitr|KAI5717689.1;Dcitr|KAI5720734.1;Dcitr|KAI5738238.1;Dcitr|KAI5743984.1
cluster449	7	A2VDL9	GO:0016021; C:integral component of membrane; IBA:GO_Central	Dcitr|KAI5731288.1;Dcitr|KAI5725010.1;Dcitr|KAI5724591.1;Dcitr|KAI5724666.1;Dcitr|KAI5739704.1;Dcitr|KAI5743630.1;Dcitr|KAI5748474.1
cluster450	7	N/A	N/A	Dcitr|KAI5718228.1;Dcitr|KAI5718167.1;Dcitr|KAI5746165.1;Dcitr|KAI5717291.1;Dcitr|KAI5717431.1;Dcitr|KAI5717728.1;Dcitr|KAI5717793.1
cluster452	7	N/A	N/A	Dcitr|KAI5728378.1;Dcitr|KAI5714968.1;Dcitr|KAI5735880.1;Dcitr|KAI5738719.1;Dcitr|KAI5739049.1;Dcitr|KAI5743311.1;Dcitr|KAI5746420.1
cluster453	7	N/A	N/A	Dcitr|KAI5750877.1;Dcitr|KAI5714760.1;Dcitr|KAI5728005.1;Dcitr|KAI5741932.1;Dcitr|KAI5746217.1;Dcitr|KAI5747337.1;Dcitr|KAI5752280.1
cluster454	7	Q9VP76	GO:0010353; P:response to trehalose; IDA:FlyBase	Dcitr|KAI5720564.1;Dcitr|KAI5714657.1;Dcitr|KAI5715888.1;Dcitr|KAI5721272.1;Dcitr|KAI5731673.1;Dcitr|KAI5748309.1;Dcitr|KAI5726040.1
cluster456	7	N/A	N/A	Dcitr|KAI5694439.1;Dcitr|KAI5724682.1;Dcitr|KAI5742560.1;Dcitr|KAI5728051.1;Dcitr|KAI5728593.1;Dcitr|KAI5724899.1;Dcitr|KAI5743397.1
cluster457	7	O64411	GO:0046208; P:spermine catabolic process; IEA:UniProtKB-UniPathway	Dcitr|KAI5708415.1;Dcitr|KAI5707951.1;Dcitr|KAI5708514.1;Dcitr|KAI5708556.1;Dcitr|KAI5708593.1;Dcitr|KAI5728173.1;Dcitr|KAI5729180.1
cluster458	7	N/A	N/A	Dcitr|KAI5747257.1;Dcitr|KAI5714613.1;Dcitr|KAI5725171.1;Dcitr|KAI5729078.1;Dcitr|KAI5744096.1;Dcitr|KAI5747370.1;Dcitr|KAI5742853.1
cluster459	7	N/A	N/A	Dcitr|KAI5728478.1;Dcitr|KAI5721593.1;Dcitr|KAI5721680.1;Dcitr|KAI5725294.1;Dcitr|KAI5730886.1;Dcitr|KAI5741882.1;Dcitr|KAI5753675.1
cluster460	7	N/A	N/A	Dcitr|KAI5729139.1;Dcitr|KAI5714631.1;Dcitr|KAI5715902.1;Dcitr|KAI5728746.1;Dcitr|KAI5734191.1;Dcitr|KAI5724392.1;Dcitr|KAI5732211.1
cluster461	7	N/A	N/A	Dcitr|KAI5720682.1;Dcitr|KAI5720898.1;Dcitr|KAI5724323.1;Dcitr|KAI5746329.1;Dcitr|KAI5746968.1;Dcitr|KAI5753694.1;Dcitr|KAI5746292.1
cluster463	7	N/A	N/A	Dcitr|KAI5734092.1;Dcitr|KAI5715211.1;Dcitr|KAI5715550.1;Dcitr|KAI5718113.1;Dcitr|KAI5718226.1;Dcitr|KAI5728845.1;Dcitr|KAI5747929.1
cluster464	7	N/A	N/A	Dcitr|KAI5747040.1;Dcitr|KAI5724250.1;Dcitr|KAI5724831.1;Dcitr|KAI5725772.1;Dcitr|KAI5747877.1;Dcitr|KAI5754769.1;Dcitr|KAI5724292.1
cluster465	7	Q5ZKG2	GO:0016055; P:Wnt signaling pathway; IEA:UniProtKB-KW	Dcitr|KAI5750894.1;Dcitr|KAI5725324.1;Dcitr|KAI5718041.1;Dcitr|KAI5730904.1;Dcitr|KAI5747172.1;Dcitr|KAI5742094.1;Dcitr|KAI5708258.1
cluster468	7	P35072	GO:0006313; P:transposition, DNA-mediated; IEA:InterPro	Dcitr|KAI5731164.1;Dcitr|KAI5708531.1;Dcitr|KAI5721716.1;Dcitr|KAI5724306.1;Dcitr|KAI5724593.1;Dcitr|KAI5754611.1;Dcitr|KAI5751881.1
cluster470	7	P04409	GO:0090330; P:regulation of platelet aggregation; ISS:UniProtKB	Dcitr|KAI5734601.1;Dcitr|KAI5717376.1;Dcitr|KAI5754965.1;Dcitr|KAI5707323.1;Dcitr|KAI5707769.1;Dcitr|KAI5738786.1;Dcitr|KAI5742036.1
cluster471	7	Q09575	GO:0015074; P:DNA integration; IEA:InterPro	Dcitr|KAI5726097.1;Dcitr|KAI5715960.1;Dcitr|KAI5731522.1;Dcitr|KAI5732404.1;Dcitr|KAI5738571.1;Dcitr|KAI5743861.1;Dcitr|KAI5751287.1
cluster473	7	N/A	N/A	Dcitr|KAI5744145.1;Dcitr|KAI5695484.1;Dcitr|KAI5699206.1;Dcitr|KAI5702125.1;Dcitr|KAI5742222.1;Dcitr|KAI5742882.1;Dcitr|KAI5743889.1
cluster474	7	N/A	N/A	Dcitr|KAI5718459.1;Dcitr|KAI5718420.1;Dcitr|KAI5747202.1;Dcitr|KAI5747485.1;Dcitr|KAI5717133.1;Dcitr|KAI5721654.1;Dcitr|KAI5743284.1
cluster477	7	O02751	GO:0005634; C:nucleus; IEA:UniProtKB-SubCell	Dcitr|KAI5738730.1;Dcitr|KAI5715360.1;Dcitr|KAI5715954.1;Dcitr|KAI5734413.1;Dcitr|KAI5744124.1;Dcitr|KAI5751746.1;Dcitr|KAI5753272.1
cluster478	7	N/A	N/A	Dcitr|KAI5756103.1;Dcitr|KAI5697877.1;Dcitr|KAI5697878.1;Dcitr|KAI5699232.1;Dcitr|KAI5699233.1;Dcitr|KAI5743654.1;Dcitr|KAI5755985.1
cluster480	7	N/A	N/A	Dcitr|KAI5727291.1;Dcitr|KAI5724641.1;Dcitr|KAI5728516.1;Dcitr|KAI5739787.1;Dcitr|KAI5746849.1;Dcitr|KAI5756366.1;Dcitr|KAI5754148.1
cluster507	6	P14380	N/A	Dcitr|KAI5743582.1;Dcitr|KAI5715310.1;Dcitr|KAI5734519.1;Dcitr|KAI5740009.1;Dcitr|KAI5742120.1;Dcitr|KAI5754666.1
cluster508	6	N/A	N/A	Dcitr|KAI5754748.1;Dcitr|KAI5725848.1;Dcitr|KAI5734189.1;Dcitr|KAI5747620.1;Dcitr|KAI5755549.1;Dcitr|KAI5756241.1
cluster510	6	N/A	N/A	Dcitr|KAI5695451.1;Dcitr|KAI5695455.1;Dcitr|KAI5695456.1;Dcitr|KAI5746918.1;Dcitr|KAI5747312.1;Dcitr|KAI5747459.1
cluster512	6	N/A	N/A	Dcitr|KAI5739588.1;Dcitr|KAI5727500.1;Dcitr|KAI5743040.1;Dcitr|KAI5747657.1;Dcitr|KAI5752504.1;Dcitr|KAI5753762.1
cluster514	6	N/A	N/A	Dcitr|KAI5755383.1;Dcitr|KAI5718331.1;Dcitr|KAI5720235.1;Dcitr|KAI5728727.1;Dcitr|KAI5751473.1;Dcitr|KAI5725864.1
cluster516	6	P0CT41	GO:0006310; P:DNA recombination; IEA:UniProtKB-KW	Dcitr|KAI5734533.1;Dcitr|KAI5717273.1;Dcitr|KAI5702284.1;Dcitr|KAI5707378.1;Dcitr|KAI5720612.1;Dcitr|KAI5702277.1
cluster517	6	N/A	N/A	Dcitr|KAI5743362.1;Dcitr|KAI5721821.1;Dcitr|KAI5738535.1;Dcitr|KAI5742785.1;Dcitr|KAI5753819.1;Dcitr|KAI5754188.1
cluster518	6	N/A	N/A	Dcitr|KAI5717160.1;Dcitr|KAI5715430.1;Dcitr|KAI5717554.1;Dcitr|KAI5742703.1;Dcitr|KAI5746694.1;Dcitr|KAI5753139.1
cluster519	6	N/A	N/A	Dcitr|KAI5748048.1;Dcitr|KAI5721161.1;Dcitr|KAI5734052.1;Dcitr|KAI5747723.1;Dcitr|KAI5750699.1;Dcitr|KAI5753649.1
cluster520	6	N/A	N/A	Dcitr|KAI5743389.1;Dcitr|KAI5714744.1;Dcitr|KAI5714804.1;Dcitr|KAI5715274.1;Dcitr|KAI5742288.1;Dcitr|KAI5752941.1
cluster522	6	Q86V88	GO:0004725; F:protein tyrosine phosphatase activity; IEA:UniProtKB-EC	Dcitr|KAI5735510.1;Dcitr|KAI5734130.1;Dcitr|KAI5735216.1;Dcitr|KAI5735338.1;Dcitr|KAI5735596.1;Dcitr|KAI5735855.1
cluster524	6	N/A	N/A	Dcitr|KAI5735319.1;Dcitr|KAI5707602.1;Dcitr|KAI5734831.1;Dcitr|KAI5734852.1;Dcitr|KAI5743709.1;Dcitr|KAI5751572.1
cluster525	6	N/A	N/A	Dcitr|KAI5748304.1;Dcitr|KAI5721134.1;Dcitr|KAI5743454.1;Dcitr|KAI5751235.1;Dcitr|KAI5755183.1;Dcitr|KAI5747408.1
cluster527	6	N/A	N/A	Dcitr|KAI5727313.1;Dcitr|KAI5727474.1;Dcitr|KAI5727923.1;Dcitr|KAI5727936.1;Dcitr|KAI5728115.1;Dcitr|KAI5728236.1
cluster528	6	N/A	N/A	Dcitr|KAI5724493.1;Dcitr|KAI5714976.1;Dcitr|KAI5718024.1;Dcitr|KAI5720287.1;Dcitr|KAI5746974.1;Dcitr|KAI5753527.1
cluster529	6	N/A	N/A	Dcitr|KAI5717477.1;Dcitr|KAI5717499.1;Dcitr|KAI5734261.1;Dcitr|KAI5732349.1;Dcitr|KAI5720263.1;Dcitr|KAI5743531.1
cluster531	6	N/A	N/A	Dcitr|KAI5708027.1;Dcitr|KAI5731429.1;Dcitr|KAI5739181.1;Dcitr|KAI5753647.1;Dcitr|KAI5708457.1;Dcitr|KAI5732026.1
cluster532	6	N/A	N/A	Dcitr|KAI5731474.1;Dcitr|KAI5707840.1;Dcitr|KAI5718321.1;Dcitr|KAI5735224.1;Dcitr|KAI5744143.1;Dcitr|KAI5746606.1
cluster533	6	N/A	N/A	Dcitr|KAI5754290.1;Dcitr|KAI5714712.1;Dcitr|KAI5717767.1;Dcitr|KAI5739105.1;Dcitr|KAI5739838.1;Dcitr|KAI5747302.1
cluster534	6	Q8T391	GO:0015074; P:DNA integration; IEA:InterPro	Dcitr|KAI5731454.1;Dcitr|KAI5748395.1;Dcitr|KAI5721058.1;Dcitr|KAI5725136.1;Dcitr|KAI5728895.1;Dcitr|KAI5754244.1
cluster535	6	Q7SX99	GO:0006099; P:tricarboxylic acid cycle; IBA:GO_Central	Dcitr|KAI5717866.1;Dcitr|KAI5724273.1;Dcitr|KAI5756108.1;Dcitr|KAI5756352.1;Dcitr|KAI5728157.1;Dcitr|KAI5720230.1
cluster537	6	N/A	N/A	Dcitr|KAI5720220.1;Dcitr|KAI5720330.1;Dcitr|KAI5720520.1;Dcitr|KAI5721018.1;Dcitr|KAI5721031.1;Dcitr|KAI5721449.1
cluster538	6	N/A	N/A	Dcitr|KAI5718660.1;Dcitr|KAI5725521.1;Dcitr|KAI5728744.1;Dcitr|KAI5735831.1;Dcitr|KAI5752729.1;Dcitr|KAI5755570.1
cluster539	6	N/A	N/A	Dcitr|KAI5743769.1;Dcitr|KAI5707694.1;Dcitr|KAI5708561.1;Dcitr|KAI5738315.1;Dcitr|KAI5743289.1;Dcitr|KAI5755593.1
cluster540	6	N/A	N/A	Dcitr|KAI5738310.1;Dcitr|KAI5707762.1;Dcitr|KAI5738904.1;Dcitr|KAI5742640.1;Dcitr|KAI5754129.1;Dcitr|KAI5756469.1
cluster542	6	N/A	N/A	Dcitr|KAI5717586.1;Dcitr|KAI5715092.1;Dcitr|KAI5724441.1;Dcitr|KAI5743921.1;Dcitr|KAI5744128.1;Dcitr|KAI5754557.1
cluster543	6	N/A	N/A	Dcitr|KAI5700340.1;Dcitr|KAI5707418.1;Dcitr|KAI5732313.1;Dcitr|KAI5735121.1;Dcitr|KAI5747973.1;Dcitr|KAI5754157.1
cluster546	6	N/A	N/A	Dcitr|KAI5728504.1;Dcitr|KAI5717979.1;Dcitr|KAI5720839.1;Dcitr|KAI5734571.1;Dcitr|KAI5739553.1;Dcitr|KAI5743121.1
cluster548	6	N/A	N/A	Dcitr|KAI5753739.1;Dcitr|KAI5754063.1;Dcitr|KAI5754928.1;Dcitr|KAI5754196.1;Dcitr|KAI5755799.1;Dcitr|KAI5756133.1
cluster549	6	N/A	N/A	Dcitr|KAI5726065.1;Dcitr|KAI5715044.1;Dcitr|KAI5715862.1;Dcitr|KAI5724274.1;Dcitr|KAI5734365.1;Dcitr|KAI5738686.1
cluster552	6	N/A	N/A	Dcitr|KAI5752466.1;Dcitr|KAI5731762.1;Dcitr|KAI5735961.1;Dcitr|KAI5738810.1;Dcitr|KAI5742259.1;Dcitr|KAI5743567.1
cluster553	6	Q9JJB5	GO:0008380; P:RNA splicing; IEA:UniProtKB-KW	Dcitr|KAI5721073.1;Dcitr|KAI5718504.1;Dcitr|KAI5742192.1;Dcitr|KAI5743348.1;Dcitr|KAI5753131.1;Dcitr|KAI5717251.1
cluster554	6	N/A	N/A	Dcitr|KAI5755690.1;Dcitr|KAI5692230.1;Dcitr|KAI5751734.1;Dcitr|KAI5707613.1;Dcitr|KAI5754328.1;Dcitr|KAI5755184.1
cluster556	6	N/A	N/A	Dcitr|KAI5727638.1;Dcitr|KAI5724647.1;Dcitr|KAI5728019.1;Dcitr|KAI5714782.1;Dcitr|KAI5721141.1;Dcitr|KAI5726134.1
cluster605	6	N/A	N/A	Dcitr|KAI5726030.1;Dcitr|KAI5721461.1;Dcitr|KAI5750655.1;Dcitr|KAI5742634.1;Dcitr|KAI5731994.1;Dcitr|KAI5742134.1
cluster606	6	N/A	N/A	Dcitr|KAI5732005.1;Dcitr|KAI5727847.1;Dcitr|KAI5728523.1;Dcitr|KAI5738598.1;Dcitr|KAI5748195.1;Dcitr|KAI5731020.1
cluster607	5	N/A	N/A	Dcitr|KAI5734705.1;Dcitr|KAI5692569.1;Dcitr|KAI5714567.1;Dcitr|KAI5715859.1;Dcitr|KAI5743581.1
cluster608	5	N/A	N/A	Dcitr|KAI5734209.1;Dcitr|KAI5734251.1;Dcitr|KAI5734333.1;Dcitr|KAI5735790.1;Dcitr|KAI5746803.1
cluster610	5	N/A	N/A	Dcitr|KAI5751693.1;Dcitr|KAI5715143.1;Dcitr|KAI5717102.1;Dcitr|KAI5732224.1;Dcitr|KAI5753354.1
cluster611	5	Q8NFZ3	GO:0071625; P:vocalization behavior; IMP:BHF-UCL	Dcitr|KAI5716019.1;Dcitr|KAI5717617.1;Dcitr|KAI5718133.1;Dcitr|KAI5743568.1;Dcitr|KAI5743966.1
cluster612	5	O02751	GO:0005634; C:nucleus; IEA:UniProtKB-SubCell	Dcitr|KAI5739802.1;Dcitr|KAI5692524.1;Dcitr|KAI5718650.1;Dcitr|KAI5742383.1;Dcitr|KAI5739854.1
cluster613	5	N/A	N/A	Dcitr|KAI5737957.1;Dcitr|KAI5717703.1;Dcitr|KAI5718301.1;Dcitr|KAI5718617.1;Dcitr|KAI5735335.1
cluster614	5	N/A	N/A	Dcitr|KAI5748326.1;Dcitr|KAI5742505.1;Dcitr|KAI5743313.1;Dcitr|KAI5733939.1;Dcitr|KAI5754393.1
cluster615	5	N/A	N/A	Dcitr|KAI5717530.1;Dcitr|KAI5720786.1;Dcitr|KAI5726086.1;Dcitr|KAI5728100.1;Dcitr|KAI5728933.1
cluster616	5	Q32LN1	GO:0006511; P:ubiquitin-dependent protein catabolic process; IBA:GO_Central	Dcitr|KAI5720474.1;Dcitr|KAI5715721.1;Dcitr|KAI5720391.1;Dcitr|KAI5728138.1;Dcitr|KAI5707753.1
cluster617	5	N/A	N/A	Dcitr|KAI5746375.1;Dcitr|KAI5755230.1;Dcitr|KAI5755774.1;Dcitr|KAI5753419.1;Dcitr|KAI5753933.1
cluster618	5	Q29KT5	GO:0016192; P:vesicle-mediated transport; IEA:InterPro	Dcitr|KAI5743958.1;Dcitr|KAI5721439.1;Dcitr|KAI5753747.1;Dcitr|KAI5718414.1;Dcitr|KAI5728102.1
cluster619	5	N/A	N/A	Dcitr|KAI5728707.1;Dcitr|KAI5718653.1;Dcitr|KAI5727630.1;Dcitr|KAI5734211.1;Dcitr|KAI5752697.1
cluster620	5	Q9NR09	GO:0006511; P:ubiquitin-dependent protein catabolic process; IBA:GO_Central	Dcitr|KAI5717346.1;Dcitr|KAI5738368.1;Dcitr|KAI5743904.1;Dcitr|KAI5747748.1;Dcitr|KAI5724409.1
cluster622	5	N/A	N/A	Dcitr|KAI5717193.1;Dcitr|KAI5743082.1;Dcitr|KAI5747041.1;Dcitr|KAI5753115.1;Dcitr|KAI5755603.1
cluster623	5	N/A	N/A	Dcitr|KAI5729056.1;Dcitr|KAI5715816.1;Dcitr|KAI5739625.1;Dcitr|KAI5707874.1;Dcitr|KAI5735039.1
cluster624	5	Q9H611	GO:0000723; P:telomere maintenance; IEA:InterPro	Dcitr|KAI5708509.1;Dcitr|KAI5707666.1;Dcitr|KAI5727395.1;Dcitr|KAI5746299.1;Dcitr|KAI5751523.1
cluster625	5	N/A	N/A	Dcitr|KAI5724861.1;Dcitr|KAI5707377.1;Dcitr|KAI5707888.1;Dcitr|KAI5707899.1;Dcitr|KAI5725793.1
cluster629	5	N/A	N/A	Dcitr|KAI5693467.1;Dcitr|KAI5694441.1;Dcitr|KAI5728665.1;Dcitr|KAI5732122.1;Dcitr|KAI5748208.1
cluster631	5	N/A	N/A	Dcitr|KAI5754416.1;Dcitr|KAI5708159.1;Dcitr|KAI5728866.1;Dcitr|KAI5734636.1;Dcitr|KAI5739782.1
cluster632	5	P55614	N/A	Dcitr|KAI5750973.1;Dcitr|KAI5720441.1;Dcitr|KAI5731431.1;Dcitr|KAI5742347.1;Dcitr|KAI5754134.1
cluster633	5	N/A	N/A	Dcitr|KAI5728927.1;Dcitr|KAI5720021.1;Dcitr|KAI5732053.1;Dcitr|KAI5746653.1;Dcitr|KAI5731577.1
cluster634	5	N/A	N/A	Dcitr|KAI5746664.1;Dcitr|KAI5717513.1;Dcitr|KAI5725090.1;Dcitr|KAI5747600.1;Dcitr|KAI5750812.1
cluster636	5	N/A	N/A	Dcitr|KAI5738214.1;Dcitr|KAI5724347.1;Dcitr|KAI5731968.1;Dcitr|KAI5751310.1;Dcitr|KAI5756567.1
cluster638	5	N/A	N/A	Dcitr|KAI5699195.1;Dcitr|KAI5695479.1;Dcitr|KAI5699199.1;Dcitr|KAI5700276.1;Dcitr|KAI5702111.1
cluster640	5	N/A	N/A	Dcitr|KAI5731722.1;Dcitr|KAI5707366.1;Dcitr|KAI5739653.1;Dcitr|KAI5743602.1;Dcitr|KAI5726063.1
cluster641	5	N/A	N/A	Dcitr|KAI5731091.1;Dcitr|KAI5738218.1;Dcitr|KAI5754220.1;Dcitr|KAI5755646.1;Dcitr|KAI5756535.1
cluster644	5	N/A	N/A	Dcitr|KAI5739731.1;Dcitr|KAI5724819.1;Dcitr|KAI5738477.1;Dcitr|KAI5739045.1;Dcitr|KAI5753366.1
cluster645	5	N/A	N/A	Dcitr|KAI5714934.1;Dcitr|KAI5715273.1;Dcitr|KAI5732264.1;Dcitr|KAI5747554.1;Dcitr|KAI5752228.1
cluster650	5	N/A	N/A	Dcitr|KAI5731878.1;Dcitr|KAI5717552.1;Dcitr|KAI5742818.1;Dcitr|KAI5752550.1;Dcitr|KAI5755477.1
cluster651	5	N/A	N/A	Dcitr|KAI5726231.1;Dcitr|KAI5717370.1;Dcitr|KAI5725165.1;Dcitr|KAI5734567.1;Dcitr|KAI5739454.1
cluster654	5	P10401	GO:0015074; P:DNA integration; IEA:InterPro	Dcitr|KAI5731497.1;Dcitr|KAI5729073.1;Dcitr|KAI5739532.1;Dcitr|KAI5755232.1;Dcitr|KAI5755277.1
cluster655	5	N/A	N/A	Dcitr|KAI5741955.1;Dcitr|KAI5717167.1;Dcitr|KAI5724501.1;Dcitr|KAI5725587.1;Dcitr|KAI5748102.1
cluster656	5	N/A	N/A	Dcitr|KAI5720821.1;Dcitr|KAI5720040.1;Dcitr|KAI5721306.1;Dcitr|KAI5721731.1;Dcitr|KAI5721750.1
cluster657	5	N/A	N/A	Dcitr|KAI5728497.1;Dcitr|KAI5724415.1;Dcitr|KAI5725045.1;Dcitr|KAI5725630.1;Dcitr|KAI5725337.1
cluster658	5	N/A	N/A	Dcitr|KAI5739086.1;Dcitr|KAI5715494.1;Dcitr|KAI5732365.1;Dcitr|KAI5738185.1;Dcitr|KAI5738338.1
cluster660	5	N/A	N/A	Dcitr|KAI5717783.1;Dcitr|KAI5715624.1;Dcitr|KAI5724851.1;Dcitr|KAI5714570.1;Dcitr|KAI5751107.1
cluster661	5	Q8IN35	GO:0007218; P:neuropeptide signaling pathway; IDA:FlyBase	Dcitr|KAI5755888.1;Dcitr|KAI5732336.1;Dcitr|KAI5715009.1;Dcitr|KAI5714574.1;Dcitr|KAI5715639.1
cluster662	5	Q8IVF4	GO:0007018; P:microtubule-based movement; IBA:GO_Central	Dcitr|KAI5746258.1;Dcitr|KAI5707779.1;Dcitr|KAI5717528.1;Dcitr|KAI5755349.1;Dcitr|KAI5739316.1
cluster665	5	N/A	N/A	Dcitr|KAI5716044.1;Dcitr|KAI5735952.1;Dcitr|KAI5738941.1;Dcitr|KAI5746485.1;Dcitr|KAI5747879.1
cluster666	5	N/A	N/A	Dcitr|KAI5694487.1;Dcitr|KAI5697911.1;Dcitr|KAI5702238.1;Dcitr|KAI5702262.1;Dcitr|KAI5702368.1
cluster667	5	Q5F3X8	GO:0006886; P:intracellular protein transport; IBA:GO_Central	Dcitr|KAI5753625.1;Dcitr|KAI5751651.1;Dcitr|KAI5754508.1;Dcitr|KAI5756197.1;Dcitr|KAI5730876.1
cluster669	5	Q9UKN7	GO:0007605; P:sensory perception of sound; TAS:ProtInc	Dcitr|KAI5743804.1;Dcitr|KAI5736019.1;Dcitr|KAI5746231.1;Dcitr|KAI5756587.1;Dcitr|KAI5727750.1
cluster671	5	N/A	N/A	Dcitr|KAI5714571.1;Dcitr|KAI5728580.1;Dcitr|KAI5739759.1;Dcitr|KAI5746372.1;Dcitr|KAI5734170.1
cluster672	5	N/A	N/A	Dcitr|KAI5726147.1;Dcitr|KAI5717205.1;Dcitr|KAI5721445.1;Dcitr|KAI5738800.1;Dcitr|KAI5739465.1
cluster674	5	N/A	N/A	Dcitr|KAI5755026.1;Dcitr|KAI5692278.1;Dcitr|KAI5697893.1;Dcitr|KAI5725013.1;Dcitr|KAI5752261.1
cluster675	5	N/A	N/A	Dcitr|KAI5727543.1;Dcitr|KAI5692273.1;Dcitr|KAI5718483.1;Dcitr|KAI5728676.1;Dcitr|KAI5753097.1
cluster676	5	Q9VZA4	GO:0016021; C:integral component of membrane; IEA:UniProtKB-KW	Dcitr|KAI5743065.1;Dcitr|KAI5695441.1;Dcitr|KAI5734066.1;Dcitr|KAI5695444.1;Dcitr|KAI5742131.1
cluster677	5	N/A	N/A	Dcitr|KAI5734484.1;Dcitr|KAI5721383.1;Dcitr|KAI5748038.1;Dcitr|KAI5708317.1;Dcitr|KAI5734981.1
cluster680	5	N/A	N/A	Dcitr|KAI5731559.1;Dcitr|KAI5715423.1;Dcitr|KAI5717905.1;Dcitr|KAI5732124.1;Dcitr|KAI5747422.1
cluster681	5	Q95SX7	GO:0006313; P:transposition, DNA-mediated; IMP:UniProtKB	Dcitr|KAI5739375.1;Dcitr|KAI5707437.1;Dcitr|KAI5707747.1;Dcitr|KAI5732389.1;Dcitr|KAI5751267.1
cluster684	5	N/A	N/A	Dcitr|KAI5731368.1;Dcitr|KAI5726274.1;Dcitr|KAI5731412.1;Dcitr|KAI5750850.1;Dcitr|KAI5738792.1
cluster685	5	N/A	N/A	Dcitr|KAI5738952.1;Dcitr|KAI5715163.1;Dcitr|KAI5735885.1;Dcitr|KAI5751231.1;Dcitr|KAI5748127.1
cluster689	5	N/A	N/A	Dcitr|KAI5714650.1;Dcitr|KAI5738943.1;Dcitr|KAI5747396.1;Dcitr|KAI5751039.1;Dcitr|KAI5754614.1
cluster690	5	Q3UFJ6	GO:0051046; P:regulation of secretion; IMP:MGI	Dcitr|KAI5747276.1;Dcitr|KAI5731783.1;Dcitr|KAI5738027.1;Dcitr|KAI5738455.1;Dcitr|KAI5754456.1
cluster692	5	N/A	N/A	Dcitr|KAI5720081.1;Dcitr|KAI5721128.1;Dcitr|KAI5738575.1;Dcitr|KAI5720616.1;Dcitr|KAI5731468.1
cluster695	5	P29279	GO:0006367; P:transcription initiation from RNA polymerase II promoter; TAS:Reactome	Dcitr|KAI5725099.1;Dcitr|KAI5726004.1;Dcitr|KAI5721228.1;Dcitr|KAI5734810.1;Dcitr|KAI5754400.1
cluster696	5	N/A	N/A	Dcitr|KAI5746246.1;Dcitr|KAI5708451.1;Dcitr|KAI5717410.1;Dcitr|KAI5725680.1;Dcitr|KAI5726244.1
cluster698	5	Q75NA5	GO:0001505; P:regulation of neurotransmitter levels; ISS:UniProtKB	Dcitr|KAI5708605.1;Dcitr|KAI5734895.1;Dcitr|KAI5735050.1;Dcitr|KAI5743955.1;Dcitr|KAI5751255.1
cluster699	5	N/A	N/A	Dcitr|KAI5731340.1;Dcitr|KAI5720947.1;Dcitr|KAI5742997.1;Dcitr|KAI5752639.1;Dcitr|KAI5754838.1
cluster760	5	N/A	N/A	Dcitr|KAI5751606.1;Dcitr|KAI5707992.1;Dcitr|KAI5714861.1;Dcitr|KAI5718349.1;Dcitr|KAI5752180.1
cluster761	5	N/A	N/A	Dcitr|KAI5729105.1;Dcitr|KAI5692275.1;Dcitr|KAI5718634.1;Dcitr|KAI5727981.1;Dcitr|KAI5753360.1
cluster762	5	N/A	N/A	Dcitr|KAI5734481.1;Dcitr|KAI5740007.1;Dcitr|KAI5751817.1;Dcitr|KAI5755450.1;Dcitr|KAI5756354.1
cluster763	4	Q6TCH7	GO:0034067; P:protein localization to Golgi apparatus; IPI:MGI	Dcitr|KAI5739498.1;Dcitr|KAI5755718.1;Dcitr|KAI5754650.1;Dcitr|KAI5734127.1
cluster765	4	N/A	N/A	Dcitr|KAI5708570.1;Dcitr|KAI5692293.1;Dcitr|KAI5715614.1;Dcitr|KAI5753223.1
cluster766	4	N/A	N/A	Dcitr|KAI5707354.1;Dcitr|KAI5748253.1;Dcitr|KAI5742712.1;Dcitr|KAI5708381.1
cluster767	4	N/A	N/A	Dcitr|KAI5742158.1;Dcitr|KAI5699202.1;Dcitr|KAI5702115.1;Dcitr|KAI5756193.1
cluster769	4	N/A	N/A	Dcitr|KAI5733965.1;Dcitr|KAI5718210.1;Dcitr|KAI5724727.1;Dcitr|KAI5727284.1
cluster771	4	N/A	N/A	Dcitr|KAI5728418.1;Dcitr|KAI5726125.1;Dcitr|KAI5743024.1;Dcitr|KAI5748239.1
cluster772	4	N/A	N/A	Dcitr|KAI5735203.1;Dcitr|KAI5725771.1;Dcitr|KAI5731026.1;Dcitr|KAI5738855.1
cluster774	4	N/A	N/A	Dcitr|KAI5720822.1;Dcitr|KAI5720827.1;Dcitr|KAI5747399.1;Dcitr|KAI5751311.1
cluster775	4	N/A	N/A	Dcitr|KAI5739400.1;Dcitr|KAI5739626.1;Dcitr|KAI5708380.1;Dcitr|KAI5738255.1
cluster777	4	Q60HF9	GO:0006099; P:tricarboxylic acid cycle; IEA:UniProtKB-UniPathway	Dcitr|KAI5754402.1;Dcitr|KAI5692239.1;Dcitr|KAI5694451.1;Dcitr|KAI5754843.1
cluster778	4	N/A	N/A	Dcitr|KAI5735414.1;Dcitr|KAI5718104.1;Dcitr|KAI5731389.1;Dcitr|KAI5731475.1
cluster780	4	N/A	N/A	Dcitr|KAI5728457.1;Dcitr|KAI5720814.1;Dcitr|KAI5728688.1;Dcitr|KAI5728962.1
cluster783	4	N/A	N/A	Dcitr|KAI5748340.1;Dcitr|KAI5708378.1;Dcitr|KAI5724531.1;Dcitr|KAI5755345.1
cluster784	4	N/A	N/A	Dcitr|KAI5742366.1;Dcitr|KAI5724937.1;Dcitr|KAI5727832.1;Dcitr|KAI5731342.1
cluster785	4	N/A	N/A	Dcitr|KAI5724590.1;Dcitr|KAI5718475.1;Dcitr|KAI5752179.1;Dcitr|KAI5754174.1
cluster788	4	N/A	N/A	Dcitr|KAI5719991.1;Dcitr|KAI5729170.1;Dcitr|KAI5738782.1;Dcitr|KAI5742816.1
cluster789	4	N/A	N/A	Dcitr|KAI5726095.1;Dcitr|KAI5724794.1;Dcitr|KAI5754936.1;Dcitr|KAI5755466.1
cluster792	4	N/A	N/A	Dcitr|KAI5724712.1;Dcitr|KAI5728449.1;Dcitr|KAI5739209.1;Dcitr|KAI5751159.1
cluster793	4	N/A	N/A	Dcitr|KAI5742333.1;Dcitr|KAI5708601.1;Dcitr|KAI5742190.1;Dcitr|KAI5756146.1
cluster796	4	N/A	N/A	Dcitr|KAI5714882.1;Dcitr|KAI5717812.1;Dcitr|KAI5721187.1;Dcitr|KAI5739467.1
cluster797	4	N/A	N/A	Dcitr|KAI5735128.1;Dcitr|KAI5717134.1;Dcitr|KAI5735450.1;Dcitr|KAI5742748.1
cluster798	4	N/A	N/A	Dcitr|KAI5721332.1;Dcitr|KAI5708179.1;Dcitr|KAI5742193.1;Dcitr|KAI5756421.1
cluster801	4	N/A	N/A	Dcitr|KAI5738188.1;Dcitr|KAI5746394.1;Dcitr|KAI5751522.1;Dcitr|KAI5754193.1
cluster802	4	N/A	N/A	Dcitr|KAI5746323.1;Dcitr|KAI5735580.1;Dcitr|KAI5753094.1;Dcitr|KAI5756224.1
cluster803	4	N/A	N/A	Dcitr|KAI5726270.1;Dcitr|KAI5724438.1;Dcitr|KAI5755696.1;Dcitr|KAI5731490.1
cluster804	4	N/A	N/A	Dcitr|KAI5721832.1;Dcitr|KAI5731551.1;Dcitr|KAI5750652.1;Dcitr|KAI5752662.1
cluster805	4	N/A	N/A	Dcitr|KAI5743057.1;Dcitr|KAI5721238.1;Dcitr|KAI5752916.1;Dcitr|KAI5754651.1
cluster806	4	P35068	GO:0044877; F:protein-containing complex binding; ISS:UniProtKB	Dcitr|KAI5754137.1;Dcitr|KAI5742151.1;Dcitr|KAI5743230.1;Dcitr|KAI5756549.1
cluster808	4	N/A	N/A	Dcitr|KAI5708592.1;Dcitr|KAI5708228.1;Dcitr|KAI5720184.1;Dcitr|KAI5721766.1
cluster809	4	Q95SX7	GO:0006313; P:transposition, DNA-mediated; IMP:UniProtKB	Dcitr|KAI5725124.1;Dcitr|KAI5725253.1;Dcitr|KAI5717324.1;Dcitr|KAI5747695.1
cluster811	4	N/A	N/A	Dcitr|KAI5738243.1;Dcitr|KAI5721663.1;Dcitr|KAI5743495.1;Dcitr|KAI5746484.1
cluster814	4	N/A	N/A	Dcitr|KAI5755059.1;Dcitr|KAI5708398.1;Dcitr|KAI5724372.1;Dcitr|KAI5732263.1
cluster815	4	N/A	N/A	Dcitr|KAI5739428.1;Dcitr|KAI5724463.1;Dcitr|KAI5751295.1;Dcitr|KAI5728244.1
cluster817	4	N/A	N/A	Dcitr|KAI5739926.1;Dcitr|KAI5719980.1;Dcitr|KAI5727318.1;Dcitr|KAI5734462.1
cluster819	4	P11369	GO:0006310; P:DNA recombination; IEA:UniProtKB-KW	Dcitr|KAI5724408.1;Dcitr|KAI5707563.1;Dcitr|KAI5728122.1;Dcitr|KAI5755424.1
cluster820	4	N/A	N/A	Dcitr|KAI5748200.1;Dcitr|KAI5714885.1;Dcitr|KAI5735759.1;Dcitr|KAI5743594.1
cluster821	4	P32028	GO:0006357; P:regulation of transcription by RNA polymerase II; IBA:GO_Central	Dcitr|KAI5700431.1;Dcitr|KAI5748040.1;Dcitr|KAI5750654.1;Dcitr|KAI5751576.1
cluster822	4	P13674	GO:0018401; P:peptidyl-proline hydroxylation to 4-hydroxy-L-proline; IBA:GO_Central	Dcitr|KAI5746703.1;Dcitr|KAI5747923.1;Dcitr|KAI5748089.1;Dcitr|KAI5746725.1
cluster823	4	N/A	N/A	Dcitr|KAI5752906.1;Dcitr|KAI5733981.1;Dcitr|KAI5739722.1;Dcitr|KAI5746477.1
cluster824	4	N/A	N/A	Dcitr|KAI5743619.1;Dcitr|KAI5724619.1;Dcitr|KAI5725275.1;Dcitr|KAI5734728.1
cluster825	4	N/A	N/A	Dcitr|KAI5743737.1;Dcitr|KAI5721717.1;Dcitr|KAI5748418.1;Dcitr|KAI5756606.1
cluster827	4	P07572	GO:0044826; P:viral genome integration into host DNA; IEA:UniProtKB-KW	Dcitr|KAI5726275.1;Dcitr|KAI5735711.1;Dcitr|KAI5728997.1;Dcitr|KAI5751598.1
cluster828	4	N/A	N/A	Dcitr|KAI5729092.1;Dcitr|KAI5739824.1;Dcitr|KAI5746604.1;Dcitr|KAI5751685.1
cluster829	4	N/A	N/A	Dcitr|KAI5742449.1;Dcitr|KAI5720778.1;Dcitr|KAI5742697.1;Dcitr|KAI5751496.1
cluster831	4	Q9Z2Q1	GO:0006886; P:intracellular protein transport; IBA:GO_Central	Dcitr|KAI5754467.1;Dcitr|KAI5697903.1;Dcitr|KAI5721646.1;Dcitr|KAI5734849.1
cluster833	4	P48987	GO:0007224; P:smoothened signaling pathway; IGI:FlyBase	Dcitr|KAI5739457.1;Dcitr|KAI5738697.1;Dcitr|KAI5755703.1;Dcitr|KAI5756265.1
cluster835	4	Q24117	GO:0035220; P:wing disc development; IMP:UniProtKB	Dcitr|KAI5724820.1;Dcitr|KAI5735327.1;Dcitr|KAI5746406.1;Dcitr|KAI5752574.1
cluster836	4	N/A	N/A	Dcitr|KAI5708493.1;Dcitr|KAI5707789.1;Dcitr|KAI5728459.1;Dcitr|KAI5707757.1
cluster837	4	N/A	N/A	Dcitr|KAI5717544.1;Dcitr|KAI5739227.1;Dcitr|KAI5746891.1;Dcitr|KAI5752563.1
cluster838	4	N/A	N/A	Dcitr|KAI5739238.1;Dcitr|KAI5708222.1;Dcitr|KAI5735982.1;Dcitr|KAI5739389.1
cluster839	4	N/A	N/A	Dcitr|KAI5724361.1;Dcitr|KAI5725439.1;Dcitr|KAI5731561.1;Dcitr|KAI5747754.1
cluster840	4	Q9UBF6	GO:0006511; P:ubiquitin-dependent protein catabolic process; IBA:GO_Central	Dcitr|KAI5725398.1;Dcitr|KAI5725206.1;Dcitr|KAI5734372.1;Dcitr|KAI5755984.1
cluster841	4	N/A	N/A	Dcitr|KAI5743779.1;Dcitr|KAI5727605.1;Dcitr|KAI5728304.1;Dcitr|KAI5728557.1
cluster843	4	A2VDL9	GO:0016021; C:integral component of membrane; IBA:GO_Central	Dcitr|KAI5738568.1;Dcitr|KAI5699143.1;Dcitr|KAI5731276.1;Dcitr|KAI5743071.1
cluster844	4	N/A	N/A	Dcitr|KAI5735789.1;Dcitr|KAI5720112.1;Dcitr|KAI5732141.1;Dcitr|KAI5725194.1
cluster847	4	N/A	N/A	Dcitr|KAI5752068.1;Dcitr|KAI5724382.1;Dcitr|KAI5738827.1;Dcitr|KAI5752040.1
cluster848	4	Q9XZV3	GO:0007186; P:G protein-coupled receptor signaling pathway; IEA:InterPro	Dcitr|KAI5728577.1;Dcitr|KAI5708173.1;Dcitr|KAI5708535.1;Dcitr|KAI5732270.1
cluster849	4	N/A	N/A	Dcitr|KAI5692622.1;Dcitr|KAI5720944.1;Dcitr|KAI5730873.1;Dcitr|KAI5731078.1
cluster853	4	N/A	N/A	Dcitr|KAI5726148.1;Dcitr|KAI5708011.1;Dcitr|KAI5743617.1;Dcitr|KAI5756322.1
cluster854	4	N/A	N/A	Dcitr|KAI5734856.1;Dcitr|KAI5714702.1;Dcitr|KAI5742024.1;Dcitr|KAI5746337.1
cluster857	4	N/A	N/A	Dcitr|KAI5751959.1;Dcitr|KAI5717967.1;Dcitr|KAI5725795.1;Dcitr|KAI5750901.1
cluster860	4	N/A	N/A	Dcitr|KAI5731523.1;Dcitr|KAI5724369.1;Dcitr|KAI5732019.1;Dcitr|KAI5755201.1
cluster864	4	N/A	N/A	Dcitr|KAI5717706.1;Dcitr|KAI5708153.1;Dcitr|KAI5725106.1;Dcitr|KAI5756589.1
cluster865	4	N/A	N/A	Dcitr|KAI5735822.1;Dcitr|KAI5699259.1;Dcitr|KAI5725038.1;Dcitr|KAI5747246.1
cluster866	4	N/A	N/A	Dcitr|KAI5721837.1;Dcitr|KAI5714612.1;Dcitr|KAI5717788.1;Dcitr|KAI5720321.1
cluster868	4	N/A	N/A	Dcitr|KAI5751594.1;Dcitr|KAI5725520.1;Dcitr|KAI5753060.1;Dcitr|KAI5725560.1
cluster870	4	N/A	N/A	Dcitr|KAI5718501.1;Dcitr|KAI5692274.1;Dcitr|KAI5727795.1;Dcitr|KAI5751420.1
cluster871	4	N/A	N/A	Dcitr|KAI5732216.1;Dcitr|KAI5724500.1;Dcitr|KAI5730854.1;Dcitr|KAI5735020.1
cluster872	4	N/A	N/A	Dcitr|KAI5717826.1;Dcitr|KAI5707487.1;Dcitr|KAI5731912.1;Dcitr|KAI5756544.1
cluster873	4	N/A	N/A	Dcitr|KAI5755109.1;Dcitr|KAI5753902.1;Dcitr|KAI5754076.1;Dcitr|KAI5755161.1
cluster878	4	N/A	N/A	Dcitr|KAI5725691.1;Dcitr|KAI5742209.1;Dcitr|KAI5744174.1;Dcitr|KAI5753422.1
cluster879	4	N/A	N/A	Dcitr|KAI5725777.1;Dcitr|KAI5724427.1;Dcitr|KAI5724584.1;Dcitr|KAI5725852.1
cluster882	4	N/A	N/A	Dcitr|KAI5721431.1;Dcitr|KAI5708606.1;Dcitr|KAI5751087.1;Dcitr|KAI5754050.1
cluster883	4	P0DP91	GO:0045739; P:positive regulation of DNA repair; IMP:UniProtKB	Dcitr|KAI5720139.1;Dcitr|KAI5718655.1;Dcitr|KAI5735702.1;Dcitr|KAI5717587.1
cluster884	4	N/A	N/A	Dcitr|KAI5716037.1;Dcitr|KAI5717295.1;Dcitr|KAI5742820.1;Dcitr|KAI5743016.1
cluster885	4	N/A	N/A	Dcitr|KAI5731304.1;Dcitr|KAI5727991.1;Dcitr|KAI5728245.1;Dcitr|KAI5738057.1
cluster886	4	N/A	N/A	Dcitr|KAI5708248.1;Dcitr|KAI5717298.1;Dcitr|KAI5748249.1;Dcitr|KAI5748321.1
cluster887	4	N/A	N/A	Dcitr|KAI5743855.1;Dcitr|KAI5717970.1;Dcitr|KAI5734638.1;Dcitr|KAI5736051.1
cluster888	4	Q9NBX4	GO:0006313; P:transposition, DNA-mediated; IMP:UniProtKB	Dcitr|KAI5728652.1;Dcitr|KAI5715772.1;Dcitr|KAI5734546.1;Dcitr|KAI5738807.1
cluster891	4	N/A	N/A	Dcitr|KAI5754409.1;Dcitr|KAI5717124.1;Dcitr|KAI5738790.1;Dcitr|KAI5742184.1
cluster892	4	N/A	N/A	Dcitr|KAI5754599.1;Dcitr|KAI5736038.1;Dcitr|KAI5751369.1;Dcitr|KAI5755100.1
cluster893	4	N/A	N/A	Dcitr|KAI5692742.1;Dcitr|KAI5718147.1;Dcitr|KAI5750971.1;Dcitr|KAI5751824.1
cluster894	4	N/A	N/A	Dcitr|KAI5717538.1;Dcitr|KAI5721481.1;Dcitr|KAI5752052.1;Dcitr|KAI5718087.1
cluster895	4	D3ZWK4	GO:0006325; P:chromatin organization; IEA:UniProtKB-KW	Dcitr|KAI5692689.1;Dcitr|KAI5720471.1;Dcitr|KAI5720049.1;Dcitr|KAI5720996.1
cluster896	4	N/A	N/A	Dcitr|KAI5721352.1;Dcitr|KAI5724698.1;Dcitr|KAI5731446.1;Dcitr|KAI5741958.1
cluster897	4	N/A	N/A	Dcitr|KAI5724680.1;Dcitr|KAI5725049.1;Dcitr|KAI5725224.1;Dcitr|KAI5725463.1
cluster902	4	N/A	N/A	Dcitr|KAI5756301.1;Dcitr|KAI5754276.1;Dcitr|KAI5755169.1;Dcitr|KAI5755893.1
cluster908	4	N/A	N/A	Dcitr|KAI5708318.1;Dcitr|KAI5724492.1;Dcitr|KAI5724798.1;Dcitr|KAI5736071.1
cluster909	4	N/A	N/A	Dcitr|KAI5727523.1;Dcitr|KAI5743677.1;Dcitr|KAI5751551.1;Dcitr|KAI5753104.1
cluster910	4	Q9W3D3	GO:0032483; P:regulation of Rab protein signal transduction; IDA:FlyBase	Dcitr|KAI5735285.1;Dcitr|KAI5724289.1;Dcitr|KAI5731643.1;Dcitr|KAI5755284.1
cluster913	4	N/A	N/A	Dcitr|KAI5728642.1;Dcitr|KAI5751960.1;Dcitr|KAI5753110.1;Dcitr|KAI5755236.1
cluster916	4	N/A	N/A	Dcitr|KAI5732348.1;Dcitr|KAI5748270.1;Dcitr|KAI5751620.1;Dcitr|KAI5752021.1
cluster918	4	N/A	N/A	Dcitr|KAI5717840.1;Dcitr|KAI5721060.1;Dcitr|KAI5725498.1;Dcitr|KAI5725318.1
cluster920	4	N/A	N/A	Dcitr|KAI5721433.1;Dcitr|KAI5721627.1;Dcitr|KAI5721712.1;Dcitr|KAI5721831.1
cluster923	4	N/A	N/A	Dcitr|KAI5742440.1;Dcitr|KAI5708272.1;Dcitr|KAI5725164.1;Dcitr|KAI5742224.1
cluster924	4	N/A	N/A	Dcitr|KAI5715363.1;Dcitr|KAI5721563.1;Dcitr|KAI5728773.1;Dcitr|KAI5753430.1
cluster925	4	N/A	N/A	Dcitr|KAI5738874.1;Dcitr|KAI5717877.1;Dcitr|KAI5741981.1;Dcitr|KAI5754027.1
cluster926	4	B5XCB8	GO:0007049; P:cell cycle; IEA:UniProtKB-KW	Dcitr|KAI5714791.1;Dcitr|KAI5735708.1;Dcitr|KAI5753465.1;Dcitr|KAI5720176.1
cluster927	4	N/A	N/A	Dcitr|KAI5748011.1;Dcitr|KAI5714675.1;Dcitr|KAI5725733.1;Dcitr|KAI5747658.1
cluster928	4	N/A	N/A	Dcitr|KAI5746306.1;Dcitr|KAI5718149.1;Dcitr|KAI5748129.1;Dcitr|KAI5753328.1
cluster932	4	N/A	N/A	Dcitr|KAI5708610.1;Dcitr|KAI5717135.1;Dcitr|KAI5738146.1;Dcitr|KAI5756412.1
cluster1105	4	N/A	N/A	Dcitr|KAI5692577.1;Dcitr|KAI5692699.1;Dcitr|KAI5720458.1;Dcitr|KAI5720089.1
cluster1112	4	P35381	GO:0006979; P:response to oxidative stress; IBA:GO_Central	Dcitr|KAI5742905.1;Dcitr|KAI5708541.1;Dcitr|KAI5729079.1;Dcitr|KAI5739960.1
cluster1114	4	N/A	N/A	Dcitr|KAI5726014.1;Dcitr|KAI5727720.1;Dcitr|KAI5728476.1;Dcitr|KAI5735470.1
cluster1115	4	P31943	GO:0006396; P:RNA processing; TAS:ProtInc	Dcitr|KAI5720592.1;Dcitr|KAI5742772.1;Dcitr|KAI5754172.1;Dcitr|KAI5756238.1
cluster1116	4	O00370	GO:0032197; P:transposition, RNA-mediated; IMP:UniProtKB	Dcitr|KAI5750939.1;Dcitr|KAI5737874.1;Dcitr|KAI5746129.1;Dcitr|KAI5755358.1
cluster1117	4	Q08E52	GO:0042060; P:wound healing; ISS:UniProtKB	Dcitr|KAI5755738.1;Dcitr|KAI5715947.1;Dcitr|KAI5715093.1;Dcitr|KAI5731092.1
cluster1121	4	N/A	N/A	Dcitr|KAI5738991.1;Dcitr|KAI5714623.1;Dcitr|KAI5742322.1;Dcitr|KAI5747182.1
cluster1123	4	P28840	GO:0043434; P:response to peptide hormone; IEP:RGD	Dcitr|KAI5724629.1;Dcitr|KAI5699179.1;Dcitr|KAI5725895.1;Dcitr|KAI5731213.1
cluster1147	3	Q9H190	GO:0007399; P:nervous system development; NAS:UniProtKB	Dcitr|KAI5727772.1;Dcitr|KAI5720010.1;Dcitr|KAI5727396.1
cluster1148	3	N/A	N/A	Dcitr|KAI5734440.1;Dcitr|KAI5727655.1;Dcitr|KAI5728636.1
cluster1151	3	Q03274	GO:0003964; F:RNA-directed DNA polymerase activity; IEA:UniProtKB-KW	Dcitr|KAI5731623.1;Dcitr|KAI5732413.1;Dcitr|KAI5738691.1
cluster1153	3	Q03270	GO:0003964; F:RNA-directed DNA polymerase activity; IEA:UniProtKB-KW	Dcitr|KAI5746512.1;Dcitr|KAI5747492.1;Dcitr|KAI5738898.1
cluster1155	3	N/A	N/A	Dcitr|KAI5741834.1;Dcitr|KAI5742888.1;Dcitr|KAI5743179.1
cluster1157	3	N/A	N/A	Dcitr|KAI5696742.1;Dcitr|KAI5696740.1;Dcitr|KAI5697873.1
cluster1165	3	P35038	GO:0007586; P:digestion; IEA:UniProtKB-KW	Dcitr|KAI5755009.1;Dcitr|KAI5754415.1;Dcitr|KAI5755650.1
cluster1166	3	P11369	GO:0006310; P:DNA recombination; IEA:UniProtKB-KW	Dcitr|KAI5755297.1;Dcitr|KAI5755648.1;Dcitr|KAI5728737.1
cluster1167	3	N/A	N/A	Dcitr|KAI5733944.1;Dcitr|KAI5734919.1;Dcitr|KAI5739205.1
cluster1168	3	N/A	N/A	Dcitr|KAI5747155.1;Dcitr|KAI5746999.1;Dcitr|KAI5748332.1
cluster1170	3	N/A	N/A	Dcitr|KAI5726122.1;Dcitr|KAI5724349.1;Dcitr|KAI5754615.1
cluster1173	3	O02751	GO:0005634; C:nucleus; IEA:UniProtKB-SubCell	Dcitr|KAI5732155.1;Dcitr|KAI5718027.1;Dcitr|KAI5747699.1
cluster1177	3	N/A	N/A	Dcitr|KAI5754161.1;Dcitr|KAI5727685.1;Dcitr|KAI5742968.1
cluster1179	3	N/A	N/A	Dcitr|KAI5715632.1;Dcitr|KAI5724975.1;Dcitr|KAI5725347.1
cluster1180	3	Q03278	GO:0003964; F:RNA-directed DNA polymerase activity; IEA:UniProtKB-KW	Dcitr|KAI5746797.1;Dcitr|KAI5735394.1;Dcitr|KAI5715551.1
cluster1181	3	N/A	N/A	Dcitr|KAI5717824.1;Dcitr|KAI5718493.1;Dcitr|KAI5753208.1
cluster1182	3	N/A	N/A	Dcitr|KAI5734570.1;Dcitr|KAI5708008.1;Dcitr|KAI5720517.1
cluster1183	3	N/A	N/A	Dcitr|KAI5725787.1;Dcitr|KAI5697926.1;Dcitr|KAI5726191.1
cluster1184	3	N/A	N/A	Dcitr|KAI5724589.1;Dcitr|KAI5724332.1;Dcitr|KAI5726261.1
cluster1185	3	N/A	N/A	Dcitr|KAI5721396.1;Dcitr|KAI5721436.1;Dcitr|KAI5721162.1
cluster1186	3	N/A	N/A	Dcitr|KAI5724938.1;Dcitr|KAI5739063.1;Dcitr|KAI5739811.1
cluster1187	3	N/A	N/A	Dcitr|KAI5746184.1;Dcitr|KAI5692447.1;Dcitr|KAI5742283.1
cluster1189	3	N/A	N/A	Dcitr|KAI5735786.1;Dcitr|KAI5707889.1;Dcitr|KAI5738648.1
cluster1193	3	P52746	GO:0046872; F:metal ion binding; IEA:UniProtKB-KW	Dcitr|KAI5753990.1;Dcitr|KAI5753464.1;Dcitr|KAI5756601.1
cluster1196	3	Q6NVS9	GO:0060548; P:negative regulation of cell death; IBA:GO_Central	Dcitr|KAI5726103.1;Dcitr|KAI5724894.1;Dcitr|KAI5726157.1
cluster1197	3	N/A	N/A	Dcitr|KAI5753603.1;Dcitr|KAI5739228.1;Dcitr|KAI5754734.1
cluster1199	3	O54873	GO:0006412; P:translation; IEA:UniProtKB-KW	Dcitr|KAI5732203.1;Dcitr|KAI5715554.1;Dcitr|KAI5753303.1
cluster1204	3	P0C691	GO:0006260; P:DNA replication; IEA:UniProtKB-KW	Dcitr|KAI5747008.1;Dcitr|KAI5738063.1;Dcitr|KAI5754833.1
cluster1207	3	Q90476	GO:0001655; P:urogenital system development; ISS:UniProtKB	Dcitr|KAI5708562.1;Dcitr|KAI5724846.1;Dcitr|KAI5699258.1
cluster1214	3	P07548	GO:0007380; P:specification of segmental identity, head; IMP:FlyBase	Dcitr|KAI5728015.1;Dcitr|KAI5728822.1;Dcitr|KAI5728258.1
cluster1216	3	O02751	GO:0005634; C:nucleus; IEA:UniProtKB-SubCell	Dcitr|KAI5739387.1;Dcitr|KAI5715970.1;Dcitr|KAI5748180.1
cluster1217	3	Q5R8Y6	GO:0016021; C:integral component of membrane; IEA:UniProtKB-KW	Dcitr|KAI5741922.1;Dcitr|KAI5738569.1;Dcitr|KAI5742066.1
cluster1219	3	B9G4M9	GO:0007338; P:single fertilization; IEA:UniProtKB-KW	Dcitr|KAI5696757.1;Dcitr|KAI5753761.1;Dcitr|KAI5754921.1
cluster1220	3	Q10126	N/A	Dcitr|KAI5747239.1;Dcitr|KAI5727517.1;Dcitr|KAI5746495.1
cluster1221	3	N/A	N/A	Dcitr|KAI5746404.1;Dcitr|KAI5750757.1;Dcitr|KAI5752153.1
cluster1223	3	N/A	N/A	Dcitr|KAI5728420.1;Dcitr|KAI5720346.1;Dcitr|KAI5739879.1
cluster1226	3	N/A	N/A	Dcitr|KAI5726100.1;Dcitr|KAI5724956.1;Dcitr|KAI5747975.1
cluster1229	3	Q4V622	GO:0007218; P:neuropeptide signaling pathway; IDA:FlyBase	Dcitr|KAI5700314.1;Dcitr|KAI5754932.1;Dcitr|KAI5755861.1
cluster1230	3	Q03278	GO:0003964; F:RNA-directed DNA polymerase activity; IEA:UniProtKB-KW	Dcitr|KAI5725025.1;Dcitr|KAI5714921.1;Dcitr|KAI5717474.1
cluster1231	3	N/A	N/A	Dcitr|KAI5714721.1;Dcitr|KAI5715763.1;Dcitr|KAI5721330.1
cluster1232	3	N/A	N/A	Dcitr|KAI5725708.1;Dcitr|KAI5732292.1;Dcitr|KAI5739867.1
cluster1233	3	N/A	N/A	Dcitr|KAI5725622.1;Dcitr|KAI5725955.1;Dcitr|KAI5725583.1
cluster1235	3	N/A	N/A	Dcitr|KAI5739865.1;Dcitr|KAI5744113.1;Dcitr|KAI5748012.1
cluster1238	3	N/A	N/A	Dcitr|KAI5752361.1;Dcitr|KAI5707473.1;Dcitr|KAI5724476.1
cluster1240	3	N/A	N/A	Dcitr|KAI5718309.1;Dcitr|KAI5717784.1;Dcitr|KAI5735214.1
cluster1242	3	N/A	N/A	Dcitr|KAI5721287.1;Dcitr|KAI5692716.1;Dcitr|KAI5720272.1
cluster1244	3	N/A	N/A	Dcitr|KAI5707988.1;Dcitr|KAI5752245.1;Dcitr|KAI5725938.1
cluster1247	3	P31483	GO:0048024; P:regulation of mRNA splicing, via spliceosome; IDA:UniProtKB	Dcitr|KAI5746777.1;Dcitr|KAI5746697.1;Dcitr|KAI5748044.1
cluster1250	3	N/A	N/A	Dcitr|KAI5756184.1;Dcitr|KAI5727859.1;Dcitr|KAI5728004.1
cluster1251	3	N/A	N/A	Dcitr|KAI5725116.1;Dcitr|KAI5746172.1;Dcitr|KAI5746772.1
cluster1255	3	N/A	N/A	Dcitr|KAI5717371.1;Dcitr|KAI5707382.1;Dcitr|KAI5751479.1
cluster1256	3	Q13439	GO:0016192; P:vesicle-mediated transport; TAS:ProtInc	Dcitr|KAI5755449.1;Dcitr|KAI5754411.1;Dcitr|KAI5753903.1
cluster1257	3	Q0IH24	GO:0007026; P:negative regulation of microtubule depolymerization; ISS:UniProtKB	Dcitr|KAI5737962.1;Dcitr|KAI5739729.1;Dcitr|KAI5738498.1
cluster1258	3	N/A	N/A	Dcitr|KAI5747563.1;Dcitr|KAI5743419.1;Dcitr|KAI5747852.1
cluster1259	3	N/A	N/A	Dcitr|KAI5725788.1;Dcitr|KAI5727502.1;Dcitr|KAI5756573.1
cluster1262	3	N/A	N/A	Dcitr|KAI5717439.1;Dcitr|KAI5692740.1;Dcitr|KAI5750906.1
cluster1263	3	N/A	N/A	Dcitr|KAI5717265.1;Dcitr|KAI5718093.1;Dcitr|KAI5718381.1
cluster1267	3	N/A	N/A	Dcitr|KAI5731060.1;Dcitr|KAI5746189.1;Dcitr|KAI5752519.1
cluster1268	3	Q9BWW4	GO:0065003; P:protein-containing complex assembly; IEA:Ensembl	Dcitr|KAI5699136.1;Dcitr|KAI5728453.1;Dcitr|KAI5728097.1
cluster1270	3	N/A	N/A	Dcitr|KAI5746313.1;Dcitr|KAI5707316.1;Dcitr|KAI5725591.1
cluster1273	3	Q9BDJ4	GO:0016042; P:lipid catabolic process; IEA:UniProtKB-KW	Dcitr|KAI5718088.1;Dcitr|KAI5718479.1;Dcitr|KAI5718526.1
cluster1274	3	Q95SX7	GO:0006313; P:transposition, DNA-mediated; IMP:UniProtKB	Dcitr|KAI5702133.1;Dcitr|KAI5699205.1;Dcitr|KAI5755240.1
cluster1275	3	N/A	N/A	Dcitr|KAI5721037.1;Dcitr|KAI5721249.1;Dcitr|KAI5755397.1
cluster1279	3	N/A	N/A	Dcitr|KAI5748302.1;Dcitr|KAI5717106.1;Dcitr|KAI5752546.1
cluster1280	3	N/A	N/A	Dcitr|KAI5750708.1;Dcitr|KAI5753713.1;Dcitr|KAI5725564.1
cluster1281	3	N/A	N/A	Dcitr|KAI5746445.1;Dcitr|KAI5739886.1;Dcitr|KAI5743993.1
cluster1283	3	P35464	GO:0007166; P:cell surface receptor signaling pathway; IEA:InterPro	Dcitr|KAI5756451.1;Dcitr|KAI5699209.1;Dcitr|KAI5735535.1
cluster1285	3	O14369	GO:0001731; P:formation of translation preinitiation complex; IBA:GO_Central	Dcitr|KAI5728355.1;Dcitr|KAI5727573.1;Dcitr|KAI5728419.1
cluster1293	3	Q9VYB7	GO:0009306; P:protein secretion; IMP:FlyBase	Dcitr|KAI5692408.1;Dcitr|KAI5717165.1;Dcitr|KAI5717811.1
cluster1297	3	N/A	N/A	Dcitr|KAI5715249.1;Dcitr|KAI5715188.1;Dcitr|KAI5715592.1
cluster1300	3	N/A	N/A	Dcitr|KAI5735087.1;Dcitr|KAI5724345.1;Dcitr|KAI5734396.1
cluster1301	3	P10978	GO:0015074; P:DNA integration; IEA:InterPro	Dcitr|KAI5731207.1;Dcitr|KAI5724264.1;Dcitr|KAI5753283.1
cluster1303	3	N/A	N/A	Dcitr|KAI5725085.1;Dcitr|KAI5727920.1;Dcitr|KAI5755622.1
cluster1304	3	Q8MT08	GO:0030317; P:flagellated sperm motility; ISS:UniProtKB	Dcitr|KAI5729123.1;Dcitr|KAI5728830.1;Dcitr|KAI5748303.1
cluster1305	3	Q96JS3	GO:0005044; F:scavenger receptor activity; IEA:InterPro	Dcitr|KAI5732119.1;Dcitr|KAI5714504.1;Dcitr|KAI5754725.1
cluster1307	3	N/A	N/A	Dcitr|KAI5756543.1;Dcitr|KAI5738409.1;Dcitr|KAI5738838.1
cluster1309	3	O61703	GO:0022857; F:transmembrane transporter activity; IEA:InterPro	Dcitr|KAI5734866.1;Dcitr|KAI5733940.1;Dcitr|KAI5754910.1
cluster1310	3	N/A	N/A	Dcitr|KAI5730997.1;Dcitr|KAI5715806.1;Dcitr|KAI5707516.1
cluster1314	3	N/A	N/A	Dcitr|KAI5747350.1;Dcitr|KAI5721682.1;Dcitr|KAI5754013.1
cluster1316	3	N/A	N/A	Dcitr|KAI5720653.1;Dcitr|KAI5721227.1;Dcitr|KAI5736094.1
cluster1317	3	N/A	N/A	Dcitr|KAI5727964.1;Dcitr|KAI5717242.1;Dcitr|KAI5744067.1
cluster1318	3	N/A	N/A	Dcitr|KAI5717377.1;Dcitr|KAI5718302.1;Dcitr|KAI5743520.1
cluster1322	3	O00370	GO:0032197; P:transposition, RNA-mediated; IMP:UniProtKB	Dcitr|KAI5755258.1;Dcitr|KAI5731765.1;Dcitr|KAI5734489.1
cluster1323	3	Q97BD5	GO:0006189; P:'de novo' IMP biosynthetic process; IEA:UniProtKB-UniRule	Dcitr|KAI5695513.1;Dcitr|KAI5692242.1;Dcitr|KAI5694448.1
cluster1327	3	N/A	N/A	Dcitr|KAI5735945.1;Dcitr|KAI5721053.1;Dcitr|KAI5742442.1
cluster1329	3	N/A	N/A	Dcitr|KAI5742677.1;Dcitr|KAI5702195.1;Dcitr|KAI5700382.1
cluster1332	3	N/A	N/A	Dcitr|KAI5695447.1;Dcitr|KAI5754691.1;Dcitr|KAI5755335.1
cluster1333	3	N/A	N/A	Dcitr|KAI5728485.1;Dcitr|KAI5714983.1;Dcitr|KAI5751909.1
cluster1334	3	N/A	N/A	Dcitr|KAI5744045.1;Dcitr|KAI5735272.1;Dcitr|KAI5754511.1
cluster1336	3	N/A	N/A	Dcitr|KAI5748064.1;Dcitr|KAI5715295.1;Dcitr|KAI5715759.1
cluster1337	3	B3CP03	GO:0009408; P:response to heat; IEA:InterPro	Dcitr|KAI5692238.1;Dcitr|KAI5694447.1;Dcitr|KAI5695512.1
cluster1340	3	N/A	N/A	Dcitr|KAI5734526.1;Dcitr|KAI5751337.1;Dcitr|KAI5751616.1
cluster1343	3	N/A	N/A	Dcitr|KAI5756071.1;Dcitr|KAI5720252.1;Dcitr|KAI5731160.1
cluster1347	3	N/A	N/A	Dcitr|KAI5748220.1;Dcitr|KAI5693465.1;Dcitr|KAI5694438.1
cluster1350	3	N/A	N/A	Dcitr|KAI5738538.1;Dcitr|KAI5707564.1;Dcitr|KAI5707553.1
cluster1353	3	N/A	N/A	Dcitr|KAI5739337.1;Dcitr|KAI5748259.1;Dcitr|KAI5756092.1
cluster1354	3	N/A	N/A	Dcitr|KAI5731955.1;Dcitr|KAI5733962.1;Dcitr|KAI5741878.1
cluster1360	3	N/A	N/A	Dcitr|KAI5708246.1;Dcitr|KAI5700252.1;Dcitr|KAI5751861.1
cluster1363	3	Q29XZ0	GO:0001501; P:skeletal system development; TAS:ProtInc	Dcitr|KAI5753826.1;Dcitr|KAI5755591.1;Dcitr|KAI5753549.1
cluster1366	3	B5XCB8	GO:0007049; P:cell cycle; IEA:UniProtKB-KW	Dcitr|KAI5753493.1;Dcitr|KAI5727393.1;Dcitr|KAI5756311.1
cluster1367	3	Q9VPA6	GO:0007419; P:ventral cord development; HMP:FlyBase	Dcitr|KAI5720344.1;Dcitr|KAI5720573.1;Dcitr|KAI5692719.1
cluster1369	3	Q9VM91	GO:0018094; P:protein polyglycylation; IDA:UniProtKB	Dcitr|KAI5746655.1;Dcitr|KAI5727681.1;Dcitr|KAI5727954.1
cluster1372	3	N/A	N/A	Dcitr|KAI5753037.1;Dcitr|KAI5739481.1;Dcitr|KAI5748207.1
cluster1373	3	Q9H3G5	GO:0051603; P:proteolysis involved in cellular protein catabolic process; IBA:GO_Central	Dcitr|KAI5752790.1;Dcitr|KAI5717468.1;Dcitr|KAI5718753.1
cluster1374	3	Q95SX7	GO:0006313; P:transposition, DNA-mediated; IMP:UniProtKB	Dcitr|KAI5725234.1;Dcitr|KAI5725314.1;Dcitr|KAI5756351.1
cluster1377	3	N/A	N/A	Dcitr|KAI5724238.1;Dcitr|KAI5724402.1;Dcitr|KAI5725550.1
cluster1379	3	N/A	N/A	Dcitr|KAI5731346.1;Dcitr|KAI5752000.1;Dcitr|KAI5754757.1
cluster1385	3	N/A	N/A	Dcitr|KAI5755822.1;Dcitr|KAI5692160.1;Dcitr|KAI5696752.1
cluster1386	3	N/A	N/A	Dcitr|KAI5754420.1;Dcitr|KAI5714656.1;Dcitr|KAI5739328.1
cluster1387	3	N/A	N/A	Dcitr|KAI5751977.1;Dcitr|KAI5725565.1;Dcitr|KAI5752896.1
cluster1388	3	N/A	N/A	Dcitr|KAI5756083.1;Dcitr|KAI5752383.1;Dcitr|KAI5755613.1
cluster1393	3	A0JM12	GO:0014841; P:skeletal muscle satellite cell proliferation; ISS:UniProtKB	Dcitr|KAI5728358.1;Dcitr|KAI5729050.1;Dcitr|KAI5728094.1
cluster1394	3	N/A	N/A	Dcitr|KAI5735871.1;Dcitr|KAI5746508.1;Dcitr|KAI5748144.1
cluster1395	3	P21329	GO:0003964; F:RNA-directed DNA polymerase activity; IEA:UniProtKB-KW	Dcitr|KAI5756565.1;Dcitr|KAI5738936.1;Dcitr|KAI5756095.1
cluster1400	3	Q10126	N/A	Dcitr|KAI5720760.1;Dcitr|KAI5695438.1;Dcitr|KAI5717382.1
cluster1401	3	N/A	N/A	Dcitr|KAI5726111.1;Dcitr|KAI5725388.1;Dcitr|KAI5750928.1
cluster1404	3	N/A	N/A	Dcitr|KAI5742815.1;Dcitr|KAI5748058.1;Dcitr|KAI5751427.1
cluster1406	3	Q05118	GO:0003964; F:RNA-directed DNA polymerase activity; IEA:UniProtKB-KW	Dcitr|KAI5707887.1;Dcitr|KAI5715057.1;Dcitr|KAI5752999.1
cluster1408	3	N/A	N/A	Dcitr|KAI5720783.1;Dcitr|KAI5707543.1;Dcitr|KAI5751725.1
cluster1411	3	Q9VYY4	GO:0016705; F:oxidoreductase activity, acting on paired donors, with incorporation or reduction of molecular oxygen; IEA:InterPro	Dcitr|KAI5718534.1;Dcitr|KAI5717565.1;Dcitr|KAI5725989.1
cluster1413	3	N/A	N/A	Dcitr|KAI5755476.1;Dcitr|KAI5742899.1;Dcitr|KAI5750975.1
cluster1415	3	Q96RW7	GO:0007601; P:visual perception; IEA:UniProtKB-KW	Dcitr|KAI5724674.1;Dcitr|KAI5725646.1;Dcitr|KAI5725669.1
cluster1421	3	N/A	N/A	Dcitr|KAI5726068.1;Dcitr|KAI5732108.1;Dcitr|KAI5742747.1
cluster1422	3	N/A	N/A	Dcitr|KAI5715242.1;Dcitr|KAI5724970.1;Dcitr|KAI5756169.1
cluster1424	3	N/A	N/A	Dcitr|KAI5715232.1;Dcitr|KAI5715464.1;Dcitr|KAI5715012.1
cluster1427	3	N/A	N/A	Dcitr|KAI5720907.1;Dcitr|KAI5743400.1;Dcitr|KAI5753521.1
cluster1429	3	N/A	N/A	Dcitr|KAI5717601.1;Dcitr|KAI5725120.1;Dcitr|KAI5752856.1
cluster1432	3	N/A	N/A	Dcitr|KAI5731638.1;Dcitr|KAI5720248.1;Dcitr|KAI5720384.1
cluster1433	3	N/A	N/A	Dcitr|KAI5754862.1;Dcitr|KAI5714864.1;Dcitr|KAI5724616.1
cluster1435	3	N/A	N/A	Dcitr|KAI5738495.1;Dcitr|KAI5707841.1;Dcitr|KAI5708491.1
cluster1436	3	N/A	N/A	Dcitr|KAI5718591.1;Dcitr|KAI5728480.1;Dcitr|KAI5742123.1
cluster1438	3	P27715	GO:0016082; P:synaptic vesicle priming; IBA:GO_Central	Dcitr|KAI5725443.1;Dcitr|KAI5724375.1;Dcitr|KAI5724921.1
cluster1439	3	P15159	GO:0005509; F:calcium ion binding; IEA:InterPro	Dcitr|KAI5752144.1;Dcitr|KAI5755037.1;Dcitr|KAI5720494.1
cluster1444	3	Q8K3Q3	GO:0060579; P:ventral spinal cord interneuron fate commitment; IMP:UniProtKB	Dcitr|KAI5739922.1;Dcitr|KAI5734275.1;Dcitr|KAI5717954.1
cluster1445	3	Q8T391	GO:0015074; P:DNA integration; IEA:InterPro	Dcitr|KAI5748286.1;Dcitr|KAI5725972.1;Dcitr|KAI5752424.1
cluster1450	3	N/A	N/A	Dcitr|KAI5748433.1;Dcitr|KAI5717719.1;Dcitr|KAI5739401.1
cluster1451	3	N/A	N/A	Dcitr|KAI5692669.1;Dcitr|KAI5739767.1;Dcitr|KAI5742568.1
cluster1453	3	N/A	N/A	Dcitr|KAI5714843.1;Dcitr|KAI5715094.1;Dcitr|KAI5748479.1
cluster1454	3	N/A	N/A	Dcitr|KAI5753524.1;Dcitr|KAI5743214.1;Dcitr|KAI5754768.1
cluster1455	3	P28166	GO:0048103; P:somatic stem cell division; IMP:FlyBase	Dcitr|KAI5728776.1;Dcitr|KAI5747559.1;Dcitr|KAI5731217.1
cluster1456	3	P30975	GO:0007217; P:tachykinin receptor signaling pathway; IDA:FlyBase	Dcitr|KAI5739784.1;Dcitr|KAI5731274.1;Dcitr|KAI5738280.1
cluster1460	3	N/A	N/A	Dcitr|KAI5739097.1;Dcitr|KAI5728070.1;Dcitr|KAI5734817.1
cluster1461	3	N/A	N/A	Dcitr|KAI5726264.1;Dcitr|KAI5746991.1;Dcitr|KAI5748307.1
cluster1462	3	N/A	N/A	Dcitr|KAI5715229.1;Dcitr|KAI5724742.1;Dcitr|KAI5756398.1
cluster1463	3	N/A	N/A	Dcitr|KAI5715376.1;Dcitr|KAI5720027.1;Dcitr|KAI5743607.1
cluster1465	3	N/A	N/A	Dcitr|KAI5721295.1;Dcitr|KAI5725696.1;Dcitr|KAI5728309.1
cluster1467	3	N/A	N/A	Dcitr|KAI5724433.1;Dcitr|KAI5726273.1;Dcitr|KAI5752495.1
cluster1468	3	N/A	N/A	Dcitr|KAI5754812.1;Dcitr|KAI5754130.1;Dcitr|KAI5755055.1
cluster1470	3	N/A	N/A	Dcitr|KAI5753332.1;Dcitr|KAI5692418.1;Dcitr|KAI5748172.1
cluster1472	3	N/A	N/A	Dcitr|KAI5718487.1;Dcitr|KAI5717145.1;Dcitr|KAI5718535.1
cluster1473	3	N/A	N/A	Dcitr|KAI5731352.1;Dcitr|KAI5732182.1;Dcitr|KAI5752904.1
cluster1475	3	N/A	N/A	Dcitr|KAI5715306.1;Dcitr|KAI5714512.1;Dcitr|KAI5715114.1
cluster1479	3	N/A	N/A	Dcitr|KAI5715743.1;Dcitr|KAI5731870.1;Dcitr|KAI5731989.1
cluster1481	3	N/A	N/A	Dcitr|KAI5753829.1;Dcitr|KAI5725140.1;Dcitr|KAI5727764.1
cluster1487	3	P22607	GO:0001501; P:skeletal system development; TAS:ProtInc	Dcitr|KAI5746919.1;Dcitr|KAI5743423.1;Dcitr|KAI5718505.1
cluster1488	3	N/A	N/A	Dcitr|KAI5707431.1;Dcitr|KAI5707494.1;Dcitr|KAI5753415.1
cluster1489	3	N/A	N/A	Dcitr|KAI5747165.1;Dcitr|KAI5699220.1;Dcitr|KAI5714455.1
cluster1492	3	N/A	N/A	Dcitr|KAI5699145.1;Dcitr|KAI5715259.1;Dcitr|KAI5751052.1
cluster1494	3	N/A	N/A	Dcitr|KAI5725697.1;Dcitr|KAI5724403.1;Dcitr|KAI5725469.1
cluster1496	3	N/A	N/A	Dcitr|KAI5734778.1;Dcitr|KAI5720726.1;Dcitr|KAI5756132.1
cluster1497	3	N/A	N/A	Dcitr|KAI5751376.1;Dcitr|KAI5708371.1;Dcitr|KAI5747483.1
cluster1501	3	N/A	N/A	Dcitr|KAI5754923.1;Dcitr|KAI5720046.1;Dcitr|KAI5742775.1
cluster1502	3	N/A	N/A	Dcitr|KAI5724872.1;Dcitr|KAI5725332.1;Dcitr|KAI5725798.1
cluster1503	3	N/A	N/A	Dcitr|KAI5718280.1;Dcitr|KAI5718183.1;Dcitr|KAI5735072.1
cluster1506	3	N/A	N/A	Dcitr|KAI5739104.1;Dcitr|KAI5739842.1;Dcitr|KAI5732104.1
cluster1507	3	N/A	N/A	Dcitr|KAI5734188.1;Dcitr|KAI5753550.1;Dcitr|KAI5753428.1
cluster1510	3	N/A	N/A	Dcitr|KAI5752516.1;Dcitr|KAI5752079.1;Dcitr|KAI5752501.1
cluster1512	3	Q6NUA7	GO:0015031; P:protein transport; IEA:UniProtKB-KW	Dcitr|KAI5715095.1;Dcitr|KAI5715988.1;Dcitr|KAI5714741.1
cluster1513	3	P16423	GO:0003964; F:RNA-directed DNA polymerase activity; IEA:UniProtKB-KW	Dcitr|KAI5732241.1;Dcitr|KAI5715018.1;Dcitr|KAI5755698.1
cluster1517	3	Q9VG40	GO:0016705; F:oxidoreductase activity, acting on paired donors, with incorporation or reduction of molecular oxygen; IEA:InterPro	Dcitr|KAI5752753.1;Dcitr|KAI5751017.1;Dcitr|KAI5751173.1
cluster1523	3	Q6FI92	GO:0006366; P:transcription by RNA polymerase II; TAS:ProtInc	Dcitr|KAI5728778.1;Dcitr|KAI5724538.1;Dcitr|KAI5720725.1
cluster1526	3	N/A	N/A	Dcitr|KAI5755522.1;Dcitr|KAI5707949.1;Dcitr|KAI5732335.1
cluster1528	3	N/A	N/A	Dcitr|KAI5721846.1;Dcitr|KAI5720174.1;Dcitr|KAI5725530.1
cluster1535	3	N/A	N/A	Dcitr|KAI5714908.1;Dcitr|KAI5708597.1;Dcitr|KAI5715047.1
cluster1536	3	N/A	N/A	Dcitr|KAI5739656.1;Dcitr|KAI5714705.1;Dcitr|KAI5721534.1
cluster2435	3	N/A	N/A	Dcitr|KAI5731501.1;Dcitr|KAI5738387.1;Dcitr|KAI5754232.1
cluster2436	3	N/A	N/A	Dcitr|KAI5696741.1;Dcitr|KAI5696743.1;Dcitr|KAI5697874.1
cluster2438	3	Q9VD09	GO:0007601; P:visual perception; IEA:UniProtKB-KW	Dcitr|KAI5726280.1;Dcitr|KAI5724900.1;Dcitr|KAI5725214.1
cluster2439	3	N/A	N/A	Dcitr|KAI5720151.1;Dcitr|KAI5721698.1;Dcitr|KAI5721793.1
cluster2440	3	N/A	N/A	Dcitr|KAI5725992.1;Dcitr|KAI5721796.1;Dcitr|KAI5738562.1
cluster2442	3	N/A	N/A	Dcitr|KAI5728734.1;Dcitr|KAI5728931.1;Dcitr|KAI5754202.1
cluster2443	3	N/A	N/A	Dcitr|KAI5720602.1;Dcitr|KAI5721127.1;Dcitr|KAI5724604.1
cluster2446	3	P16425	N/A	Dcitr|KAI5739547.1;Dcitr|KAI5738426.1;Dcitr|KAI5752889.1
cluster2447	3	N/A	N/A	Dcitr|KAI5728669.1;Dcitr|KAI5724652.1;Dcitr|KAI5742337.1
cluster2449	3	N/A	N/A	Dcitr|KAI5707739.1;Dcitr|KAI5707835.1;Dcitr|KAI5708049.1
cluster2450	3	N/A	N/A	Dcitr|KAI5738318.1;Dcitr|KAI5753673.1;Dcitr|KAI5756278.1
cluster2451	3	N/A	N/A	Dcitr|KAI5739954.1;Dcitr|KAI5720231.1;Dcitr|KAI5747491.1
cluster2452	3	N/A	N/A	Dcitr|KAI5739365.1;Dcitr|KAI5739390.1;Dcitr|KAI5742115.1
cluster2453	3	N/A	N/A	Dcitr|KAI5735464.1;Dcitr|KAI5734480.1;Dcitr|KAI5734626.1
cluster2454	3	N/A	N/A	Dcitr|KAI5753196.1;Dcitr|KAI5700255.1;Dcitr|KAI5708066.1
cluster2456	3	E9PP01	GO:0043490; P:malate-aspartate shuttle; IBA:GO_Central	Dcitr|KAI5731277.1;Dcitr|KAI5728971.1;Dcitr|KAI5743442.1
cluster2458	3	N/A	N/A	Dcitr|KAI5724753.1;Dcitr|KAI5718305.1;Dcitr|KAI5728987.1
cluster2460	3	Q9BPY8	GO:0001829; P:trophectodermal cell differentiation; IDA:MGI	Dcitr|KAI5754915.1;Dcitr|KAI5754426.1;Dcitr|KAI5756201.1
cluster2462	3	N/A	N/A	Dcitr|KAI5715311.1;Dcitr|KAI5748112.1;Dcitr|KAI5754837.1
cluster2463	3	Q27575	GO:0043161; P:proteasome-mediated ubiquitin-dependent protein catabolic process; ISS:FlyBase	Dcitr|KAI5738496.1;Dcitr|KAI5739408.1;Dcitr|KAI5739618.1
cluster2464	3	N/A	N/A	Dcitr|KAI5754729.1;Dcitr|KAI5743808.1;Dcitr|KAI5748288.1
cluster2466	3	N/A	N/A	Dcitr|KAI5725625.1;Dcitr|KAI5725632.1;Dcitr|KAI5725419.1
cluster2468	3	N/A	N/A	Dcitr|KAI5725729.1;Dcitr|KAI5708533.1;Dcitr|KAI5708614.1
cluster2469	3	N/A	N/A	Dcitr|KAI5747191.1;Dcitr|KAI5746842.1;Dcitr|KAI5748092.1
cluster2471	3	N/A	N/A	Dcitr|KAI5725465.1;Dcitr|KAI5724684.1;Dcitr|KAI5731014.1
cluster2473	3	N/A	N/A	Dcitr|KAI5724553.1;Dcitr|KAI5739011.1;Dcitr|KAI5754628.1
cluster2474	3	N/A	N/A	Dcitr|KAI5741916.1;Dcitr|KAI5742668.1;Dcitr|KAI5751450.1
cluster2482	3	N/A	N/A	Dcitr|KAI5725974.1;Dcitr|KAI5715138.1;Dcitr|KAI5735400.1
cluster2483	3	N/A	N/A	Dcitr|KAI5725626.1;Dcitr|KAI5730974.1;Dcitr|KAI5739687.1
cluster2485	3	Q9VCJ8	GO:0008063; P:Toll signaling pathway; IDA:FlyBase	Dcitr|KAI5747086.1;Dcitr|KAI5746886.1;Dcitr|KAI5748027.1
cluster2489	3	N/A	N/A	Dcitr|KAI5743378.1;Dcitr|KAI5724766.1;Dcitr|KAI5725791.1
cluster2490	3	N/A	N/A	Dcitr|KAI5707601.1;Dcitr|KAI5708265.1;Dcitr|KAI5708560.1
cluster2492	3	Q03277	GO:0003964; F:RNA-directed DNA polymerase activity; IEA:UniProtKB-KW	Dcitr|KAI5746326.1;Dcitr|KAI5717436.1;Dcitr|KAI5735296.1
cluster2493	3	P14381	N/A	Dcitr|KAI5750922.1;Dcitr|KAI5742149.1;Dcitr|KAI5747824.1
cluster2494	3	N/A	N/A	Dcitr|KAI5696719.1;Dcitr|KAI5692086.1;Dcitr|KAI5707610.1
cluster2495	3	N/A	N/A	Dcitr|KAI5752160.1;Dcitr|KAI5748300.1;Dcitr|KAI5751679.1
cluster2497	3	N/A	N/A	Dcitr|KAI5725968.1;Dcitr|KAI5724477.1;Dcitr|KAI5725188.1
cluster2498	3	N/A	N/A	Dcitr|KAI5720752.1;Dcitr|KAI5720641.1;Dcitr|KAI5731984.1
cluster2503	3	N/A	N/A	Dcitr|KAI5751044.1;Dcitr|KAI5692434.1;Dcitr|KAI5746723.1
cluster2505	3	Q03269	GO:0003964; F:RNA-directed DNA polymerase activity; IEA:UniProtKB-KW	Dcitr|KAI5754009.1;Dcitr|KAI5738157.1;Dcitr|KAI5753907.1
cluster2506	3	N/A	N/A	Dcitr|KAI5708598.1;Dcitr|KAI5707979.1;Dcitr|KAI5708178.1
cluster2507	3	N/A	N/A	Dcitr|KAI5692241.1;Dcitr|KAI5694446.1;Dcitr|KAI5695515.1
cluster2515	3	N/A	N/A	Dcitr|KAI5738608.1;Dcitr|KAI5738853.1;Dcitr|KAI5746166.1
cluster2520	3	N/A	N/A	Dcitr|KAI5734221.1;Dcitr|KAI5734492.1;Dcitr|KAI5734847.1
cluster2527	3	N/A	N/A	Dcitr|KAI5755971.1;Dcitr|KAI5708414.1;Dcitr|KAI5730895.1
cluster2528	3	P29330	GO:0006694; P:steroid biosynthetic process; IEA:UniProtKB-KW	Dcitr|KAI5731800.1;Dcitr|KAI5696714.1;Dcitr|KAI5752700.1
cluster2529	3	N/A	N/A	Dcitr|KAI5727290.1;Dcitr|KAI5734042.1;Dcitr|KAI5751056.1
cluster2698	2	N/A	N/A	Dcitr|KAI5715313.1;Dcitr|KAI5715787.1
cluster2699	2	N/A	N/A	Dcitr|KAI5754350.1;Dcitr|KAI5755085.1
cluster2700	2	N/A	N/A	Dcitr|KAI5699144.1;Dcitr|KAI5728261.1
cluster2701	2	N/A	N/A	Dcitr|KAI5728969.1;Dcitr|KAI5728784.1
cluster2702	2	N/A	N/A	Dcitr|KAI5750704.1;Dcitr|KAI5731374.1
cluster2703	2	Q6UWP2	GO:0006694; P:steroid biosynthetic process; IDA:UniProtKB	Dcitr|KAI5756055.1;Dcitr|KAI5755789.1
cluster2704	2	N/A	N/A	Dcitr|KAI5725585.1;Dcitr|KAI5708490.1
cluster2705	2	P20825	GO:0015074; P:DNA integration; IEA:InterPro	Dcitr|KAI5724949.1;Dcitr|KAI5714670.1
cluster2706	2	Q8K1T0	GO:0007605; P:sensory perception of sound; IMP:UniProtKB	Dcitr|KAI5717104.1;Dcitr|KAI5715626.1
cluster2707	2	N/A	N/A	Dcitr|KAI5747108.1;Dcitr|KAI5748149.1
cluster2708	2	N/A	N/A	Dcitr|KAI5725368.1;Dcitr|KAI5727456.1
cluster2709	2	Q9VYB7	GO:0009306; P:protein secretion; IMP:FlyBase	Dcitr|KAI5718201.1;Dcitr|KAI5718282.1
cluster2710	2	N/A	N/A	Dcitr|KAI5692711.1;Dcitr|KAI5714588.1
cluster2711	2	N/A	N/A	Dcitr|KAI5743635.1;Dcitr|KAI5743303.1
cluster2712	2	N/A	N/A	Dcitr|KAI5692421.1;Dcitr|KAI5707525.1
cluster2713	2	N/A	N/A	Dcitr|KAI5717964.1;Dcitr|KAI5708050.1
cluster2714	2	N/A	N/A	Dcitr|KAI5739904.1;Dcitr|KAI5727911.1
cluster2715	2	N/A	N/A	Dcitr|KAI5754043.1;Dcitr|KAI5756434.1
cluster2716	2	N/A	N/A	Dcitr|KAI5742683.1;Dcitr|KAI5750956.1
cluster2717	2	Q69ZF7	GO:0007601; P:visual perception; IEA:UniProtKB-KW	Dcitr|KAI5746882.1;Dcitr|KAI5746814.1
cluster2718	2	N/A	N/A	Dcitr|KAI5738133.1;Dcitr|KAI5751276.1
cluster2719	2	N/A	N/A	Dcitr|KAI5755134.1;Dcitr|KAI5739777.1
cluster2720	2	Q9VEG6	GO:0006979; P:response to oxidative stress; IEA:InterPro	Dcitr|KAI5754882.1;Dcitr|KAI5755752.1
cluster2721	2	N/A	N/A	Dcitr|KAI5741923.1;Dcitr|KAI5708170.1
cluster2722	2	N/A	N/A	Dcitr|KAI5725790.1;Dcitr|KAI5702209.1
cluster2723	2	N/A	N/A	Dcitr|KAI5725949.1;Dcitr|KAI5724628.1
cluster2724	2	Q9VQ38	GO:0006096; P:glycolytic process; IEA:UniProtKB-UniPathway	Dcitr|KAI5750914.1;Dcitr|KAI5696732.1
cluster2725	2	N/A	N/A	Dcitr|KAI5728333.1;Dcitr|KAI5724256.1
cluster2726	2	N/A	N/A	Dcitr|KAI5724971.1;Dcitr|KAI5724472.1
cluster2727	2	N/A	N/A	Dcitr|KAI5715071.1;Dcitr|KAI5715732.1
cluster2728	2	N/A	N/A	Dcitr|KAI5739068.1;Dcitr|KAI5739696.1
cluster2729	2	Q9WUT3	GO:0070613; P:regulation of protein processing; IDA:MGI	Dcitr|KAI5715830.1;Dcitr|KAI5714763.1
cluster2730	2	N/A	N/A	Dcitr|KAI5718675.1;Dcitr|KAI5718413.1
cluster2731	2	N/A	N/A	Dcitr|KAI5751588.1;Dcitr|KAI5751456.1
cluster2732	2	N/A	N/A	Dcitr|KAI5731567.1;Dcitr|KAI5735923.1
cluster2733	2	N/A	N/A	Dcitr|KAI5700332.1;Dcitr|KAI5697936.1
cluster2734	2	N/A	N/A	Dcitr|KAI5728584.1;Dcitr|KAI5756075.1
cluster2735	2	N/A	N/A	Dcitr|KAI5743326.1;Dcitr|KAI5746565.1
cluster2736	2	N/A	N/A	Dcitr|KAI5755048.1;Dcitr|KAI5753629.1
cluster2737	2	N/A	N/A	Dcitr|KAI5754096.1;Dcitr|KAI5725450.1
cluster2738	2	N/A	N/A	Dcitr|KAI5724479.1;Dcitr|KAI5724838.1
cluster2739	2	Q6IE26	GO:0016787; F:hydrolase activity; IEA:UniProtKB-KW	Dcitr|KAI5739070.1;Dcitr|KAI5739814.1
cluster2740	2	N/A	N/A	Dcitr|KAI5725086.1;Dcitr|KAI5724259.1
cluster2741	2	N/A	N/A	Dcitr|KAI5752422.1;Dcitr|KAI5753380.1
cluster2742	2	N/A	N/A	Dcitr|KAI5747732.1;Dcitr|KAI5724265.1
cluster2743	2	N/A	N/A	Dcitr|KAI5756373.1;Dcitr|KAI5754693.1
cluster2744	2	N/A	N/A	Dcitr|KAI5751494.1;Dcitr|KAI5750979.1
cluster2745	2	P29829	GO:0007601; P:visual perception; IEA:UniProtKB-KW	Dcitr|KAI5738626.1;Dcitr|KAI5693472.1
cluster2746	2	N/A	N/A	Dcitr|KAI5708267.1;Dcitr|KAI5728370.1
cluster2747	2	N/A	N/A	Dcitr|KAI5717931.1;Dcitr|KAI5717440.1
cluster2748	2	N/A	N/A	Dcitr|KAI5754044.1;Dcitr|KAI5756404.1
cluster2749	2	Q5SSH8	GO:0045666; P:positive regulation of neuron differentiation; IMP:MGI	Dcitr|KAI5718237.1;Dcitr|KAI5717634.1
cluster2750	2	N/A	N/A	Dcitr|KAI5738427.1;Dcitr|KAI5692620.1
cluster2751	2	Q6EV23	GO:0002181; P:cytoplasmic translation; ISS:UniProtKB	Dcitr|KAI5746593.1;Dcitr|KAI5747087.1
cluster2752	2	N/A	N/A	Dcitr|KAI5729114.1;Dcitr|KAI5728438.1
cluster2753	2	Q5ZMP6	GO:0006886; P:intracellular protein transport; IEA:InterPro	Dcitr|KAI5752389.1;Dcitr|KAI5751180.1
cluster2754	2	N/A	N/A	Dcitr|KAI5727654.1;Dcitr|KAI5728959.1
cluster2755	2	N/A	N/A	Dcitr|KAI5720912.1;Dcitr|KAI5721370.1
cluster2756	2	N/A	N/A	Dcitr|KAI5724777.1;Dcitr|KAI5731622.1
cluster2757	2	Q96JX3	GO:0008654; P:phospholipid biosynthetic process; IEA:UniProtKB-KW	Dcitr|KAI5746563.1;Dcitr|KAI5748351.1
cluster2758	2	N/A	N/A	Dcitr|KAI5752343.1;Dcitr|KAI5744064.1
cluster2759	2	N/A	N/A	Dcitr|KAI5717384.1;Dcitr|KAI5720680.1
cluster2760	2	N/A	N/A	Dcitr|KAI5717450.1;Dcitr|KAI5717870.1
cluster2761	2	P11369	GO:0006310; P:DNA recombination; IEA:UniProtKB-KW	Dcitr|KAI5715312.1;Dcitr|KAI5756260.1
cluster2762	2	Q9R1S3	GO:0006506; P:GPI anchor biosynthetic process; IBA:GO_Central	Dcitr|KAI5748033.1;Dcitr|KAI5747584.1
cluster2763	2	N/A	N/A	Dcitr|KAI5692058.1;Dcitr|KAI5730920.1
cluster2764	2	N/A	N/A	Dcitr|KAI5728285.1;Dcitr|KAI5715565.1
cluster2765	2	N/A	N/A	Dcitr|KAI5731603.1;Dcitr|KAI5747534.1
cluster2766	2	N/A	N/A	Dcitr|KAI5728472.1;Dcitr|KAI5728427.1
cluster2767	2	N/A	N/A	Dcitr|KAI5692163.1;Dcitr|KAI5696755.1
cluster2768	2	Q9VSH4	GO:0000381; P:regulation of alternative mRNA splicing, via spliceosome; HMP:FlyBase	Dcitr|KAI5753199.1;Dcitr|KAI5752038.1
cluster2769	2	N/A	N/A	Dcitr|KAI5725154.1;Dcitr|KAI5725055.1
cluster2770	2	N/A	N/A	Dcitr|KAI5744132.1;Dcitr|KAI5743181.1
cluster2771	2	N/A	N/A	Dcitr|KAI5724552.1;Dcitr|KAI5724257.1
cluster2772	2	N/A	N/A	Dcitr|KAI5754589.1;Dcitr|KAI5753830.1
cluster2773	2	P09478	GO:0007271; P:synaptic transmission, cholinergic; IEP:FlyBase	Dcitr|KAI5724844.1;Dcitr|KAI5724297.1
cluster2774	2	P04464	GO:0019904; F:protein domain specific binding; IPI:CAFA	Dcitr|KAI5742845.1;Dcitr|KAI5738859.1
cluster2775	2	N/A	N/A	Dcitr|KAI5751265.1;Dcitr|KAI5743806.1
cluster2776	2	N/A	N/A	Dcitr|KAI5700333.1;Dcitr|KAI5697940.1
cluster2777	2	N/A	N/A	Dcitr|KAI5730814.1;Dcitr|KAI5718369.1
cluster2778	2	N/A	N/A	Dcitr|KAI5725901.1;Dcitr|KAI5724877.1
cluster2779	2	N/A	N/A	Dcitr|KAI5746470.1;Dcitr|KAI5720658.1
cluster2780	2	N/A	N/A	Dcitr|KAI5721121.1;Dcitr|KAI5747905.1
cluster2781	2	N/A	N/A	Dcitr|KAI5735494.1;Dcitr|KAI5735866.1
cluster2782	2	N/A	N/A	Dcitr|KAI5728391.1;Dcitr|KAI5727779.1
cluster2783	2	O04036	GO:0009414; P:response to water deprivation; IEP:TAIR	Dcitr|KAI5718178.1;Dcitr|KAI5731068.1
cluster2784	2	N/A	N/A	Dcitr|KAI5724896.1;Dcitr|KAI5725559.1
cluster2785	2	P11146	GO:0006986; P:response to unfolded protein; IBA:GO_Central	Dcitr|KAI5754203.1;Dcitr|KAI5756393.1
cluster2786	2	N/A	N/A	Dcitr|KAI5725262.1;Dcitr|KAI5730820.1
cluster2787	2	N/A	N/A	Dcitr|KAI5746413.1;Dcitr|KAI5707331.1
cluster2788	2	N/A	N/A	Dcitr|KAI5720278.1;Dcitr|KAI5720290.1
cluster2789	2	N/A	N/A	Dcitr|KAI5700313.1;Dcitr|KAI5754999.1
cluster2790	2	N/A	N/A	Dcitr|KAI5747133.1;Dcitr|KAI5747495.1
cluster2791	2	N/A	N/A	Dcitr|KAI5747535.1;Dcitr|KAI5735875.1
cluster2792	2	A6NGN9	GO:0005576; C:extracellular region; IEA:UniProtKB-SubCell	Dcitr|KAI5755546.1;Dcitr|KAI5756426.1
cluster2793	2	P91928	GO:0007005; P:mitochondrion organization; IMP:FlyBase	Dcitr|KAI5715782.1;Dcitr|KAI5715205.1
cluster2794	2	N/A	N/A	Dcitr|KAI5742405.1;Dcitr|KAI5743126.1
cluster2795	2	P30883	GO:0007017; P:microtubule-based process; IEA:InterPro	Dcitr|KAI5692259.1;Dcitr|KAI5746943.1
cluster2796	2	N/A	N/A	Dcitr|KAI5707453.1;Dcitr|KAI5727536.1
cluster2797	2	N/A	N/A	Dcitr|KAI5754584.1;Dcitr|KAI5755480.1
cluster2798	2	N/A	N/A	Dcitr|KAI5739477.1;Dcitr|KAI5717757.1
cluster2799	2	P54611	GO:0007430; P:terminal branching, open tracheal system; IMP:FlyBase	Dcitr|KAI5743843.1;Dcitr|KAI5715796.1
cluster2800	2	N/A	N/A	Dcitr|KAI5754055.1;Dcitr|KAI5696736.1
cluster2801	2	N/A	N/A	Dcitr|KAI5728340.1;Dcitr|KAI5708013.1
cluster2802	2	N/A	N/A	Dcitr|KAI5752590.1;Dcitr|KAI5751443.1
cluster2803	2	N/A	N/A	Dcitr|KAI5739884.1;Dcitr|KAI5731747.1
cluster2804	2	N/A	N/A	Dcitr|KAI5714890.1;Dcitr|KAI5714958.1
cluster2805	2	N/A	N/A	Dcitr|KAI5717966.1;Dcitr|KAI5730871.1
cluster2806	2	P04323	GO:0015074; P:DNA integration; IEA:InterPro	Dcitr|KAI5716006.1;Dcitr|KAI5721179.1
cluster2807	2	N/A	N/A	Dcitr|KAI5720388.1;Dcitr|KAI5720673.1
cluster2808	2	N/A	N/A	Dcitr|KAI5707877.1;Dcitr|KAI5731293.1
cluster2809	2	Q8TGM7	N/A	Dcitr|KAI5700356.1;Dcitr|KAI5739406.1
cluster2810	2	N/A	N/A	Dcitr|KAI5728832.1;Dcitr|KAI5731027.1
cluster2811	2	Q26474	GO:0007155; P:cell adhesion; IEA:UniProtKB-KW	Dcitr|KAI5739987.1;Dcitr|KAI5738938.1
cluster2812	2	N/A	N/A	Dcitr|KAI5700331.1;Dcitr|KAI5697937.1
cluster2813	2	N/A	N/A	Dcitr|KAI5721320.1;Dcitr|KAI5743261.1
cluster2814	2	O61608	GO:0006809; P:nitric oxide biosynthetic process; IEA:InterPro	Dcitr|KAI5720045.1;Dcitr|KAI5721016.1
cluster2815	2	P18858	GO:0006283; P:transcription-coupled nucleotide-excision repair; TAS:Reactome	Dcitr|KAI5720311.1;Dcitr|KAI5750735.1
cluster2816	2	N/A	N/A	Dcitr|KAI5746987.1;Dcitr|KAI5748194.1
cluster2817	2	N/A	N/A	Dcitr|KAI5746769.1;Dcitr|KAI5697885.1
cluster2818	2	N/A	N/A	Dcitr|KAI5728229.1;Dcitr|KAI5727362.1
cluster2819	2	N/A	N/A	Dcitr|KAI5715126.1;Dcitr|KAI5735218.1
cluster2820	2	N/A	N/A	Dcitr|KAI5728629.1;Dcitr|KAI5727481.1
cluster2821	2	N/A	N/A	Dcitr|KAI5725248.1;Dcitr|KAI5725853.1
cluster2822	2	N/A	N/A	Dcitr|KAI5753120.1;Dcitr|KAI5751711.1
cluster2823	2	Q09575	GO:0015074; P:DNA integration; IEA:InterPro	Dcitr|KAI5731526.1;Dcitr|KAI5740041.1
cluster2824	2	N/A	N/A	Dcitr|KAI5717895.1;Dcitr|KAI5718001.1
cluster2825	2	N/A	N/A	Dcitr|KAI5714750.1;Dcitr|KAI5714819.1
cluster2826	2	N/A	N/A	Dcitr|KAI5754284.1;Dcitr|KAI5754124.1
cluster2827	2	N/A	N/A	Dcitr|KAI5720140.1;Dcitr|KAI5692060.1
cluster2828	2	N/A	N/A	Dcitr|KAI5754318.1;Dcitr|KAI5754532.1
cluster2829	2	N/A	N/A	Dcitr|KAI5724417.1;Dcitr|KAI5707671.1
cluster2830	2	N/A	N/A	Dcitr|KAI5718468.1;Dcitr|KAI5718299.1
cluster2831	2	N/A	N/A	Dcitr|KAI5708369.1;Dcitr|KAI5752330.1
cluster2832	2	N/A	N/A	Dcitr|KAI5724655.1;Dcitr|KAI5752398.1
cluster2833	2	Q9C0D7	GO:0046872; F:metal ion binding; IEA:UniProtKB-KW	Dcitr|KAI5755974.1;Dcitr|KAI5756349.1
cluster2834	2	N/A	N/A	Dcitr|KAI5739968.1;Dcitr|KAI5754747.1
cluster2835	2	Q5QJC2	GO:0031848; P:protection from non-homologous end joining at telomere; IBA:GO_Central	Dcitr|KAI5756418.1;Dcitr|KAI5754939.1
cluster2836	2	N/A	N/A	Dcitr|KAI5718020.1;Dcitr|KAI5724691.1
cluster2837	2	Q5RDA3	GO:0006378; P:mRNA polyadenylation; IEA:InterPro	Dcitr|KAI5754786.1;Dcitr|KAI5756438.1
cluster2838	2	N/A	N/A	Dcitr|KAI5734443.1;Dcitr|KAI5714773.1
cluster2839	2	Q9JIP0	GO:0035809; P:regulation of urine volume; ISS:UniProtKB	Dcitr|KAI5737856.1;Dcitr|KAI5754489.1
cluster2840	2	N/A	N/A	Dcitr|KAI5720767.1;Dcitr|KAI5721389.1
cluster2841	2	N/A	N/A	Dcitr|KAI5755500.1;Dcitr|KAI5754503.1
cluster2842	2	P11369	GO:0006310; P:DNA recombination; IEA:UniProtKB-KW	Dcitr|KAI5739828.1;Dcitr|KAI5739918.1
cluster2843	2	Q54I57	GO:0006355; P:regulation of transcription, DNA-templated; IEA:InterPro	Dcitr|KAI5743243.1;Dcitr|KAI5743205.1
cluster2844	2	N/A	N/A	Dcitr|KAI5751633.1;Dcitr|KAI5729172.1
cluster2845	2	P21328	GO:0003964; F:RNA-directed DNA polymerase activity; IEA:UniProtKB-KW	Dcitr|KAI5700263.1;Dcitr|KAI5742277.1
cluster2846	2	N/A	N/A	Dcitr|KAI5732355.1;Dcitr|KAI5728574.1
cluster2847	2	Q9Z2E5	GO:0006355; P:regulation of transcription, DNA-templated; IEA:InterPro	Dcitr|KAI5738169.1;Dcitr|KAI5739539.1
cluster2848	2	N/A	N/A	Dcitr|KAI5740031.1;Dcitr|KAI5742944.1
cluster2849	2	N/A	N/A	Dcitr|KAI5755431.1;Dcitr|KAI5720478.1
cluster2850	2	N/A	N/A	Dcitr|KAI5755382.1;Dcitr|KAI5755846.1
cluster2851	2	O09172	GO:0006979; P:response to oxidative stress; IMP:MGI	Dcitr|KAI5750755.1;Dcitr|KAI5751665.1
cluster2852	2	N/A	N/A	Dcitr|KAI5731998.1;Dcitr|KAI5720977.1
cluster2853	2	N/A	N/A	Dcitr|KAI5717686.1;Dcitr|KAI5718567.1
cluster2854	2	N/A	N/A	Dcitr|KAI5756084.1;Dcitr|KAI5754697.1
cluster2855	2	N/A	N/A	Dcitr|KAI5717957.1;Dcitr|KAI5718709.1
cluster2856	2	N/A	N/A	Dcitr|KAI5735441.1;Dcitr|KAI5735751.1
cluster2857	2	Q86BN8	GO:0006470; P:protein dephosphorylation; NAS:FlyBase	Dcitr|KAI5747862.1;Dcitr|KAI5746892.1
cluster2858	2	N/A	N/A	Dcitr|KAI5744105.1;Dcitr|KAI5743670.1
cluster2859	2	N/A	N/A	Dcitr|KAI5739190.1;Dcitr|KAI5738752.1
cluster2860	2	P0CT41	GO:0006310; P:DNA recombination; IEA:UniProtKB-KW	Dcitr|KAI5724714.1;Dcitr|KAI5728527.1
cluster2861	2	N/A	N/A	Dcitr|KAI5735668.1;Dcitr|KAI5751649.1
cluster2862	2	Q2HJ54	GO:0007409; P:axonogenesis; IEA:Ensembl	Dcitr|KAI5724319.1;Dcitr|KAI5724430.1
cluster2863	2	P23780	GO:1904016; P:response to Thyroglobulin triiodothyronine; IEA:Ensembl	Dcitr|KAI5734681.1;Dcitr|KAI5714462.1
cluster2864	2	N/A	N/A	Dcitr|KAI5718218.1;Dcitr|KAI5717676.1
cluster2865	2	N/A	N/A	Dcitr|KAI5720991.1;Dcitr|KAI5696700.1
cluster2866	2	Q06185	GO:0015986; P:ATP synthesis coupled proton transport; IEA:InterPro	Dcitr|KAI5746224.1;Dcitr|KAI5746215.1
cluster2867	2	N/A	N/A	Dcitr|KAI5755957.1;Dcitr|KAI5755138.1
cluster2868	2	N/A	N/A	Dcitr|KAI5725898.1;Dcitr|KAI5724577.1
cluster2869	2	N/A	N/A	Dcitr|KAI5692602.1;Dcitr|KAI5720396.1
cluster2870	2	Q9V3L1	GO:0016055; P:Wnt signaling pathway; IMP:UniProtKB	Dcitr|KAI5707522.1;Dcitr|KAI5742771.1
cluster2871	2	Q9GZZ6	GO:0007271; P:synaptic transmission, cholinergic; TAS:UniProtKB	Dcitr|KAI5756378.1;Dcitr|KAI5754815.1
cluster2872	2	N/A	N/A	Dcitr|KAI5717630.1;Dcitr|KAI5718639.1
cluster2873	2	Q9EQ60	GO:0019233; P:sensory perception of pain; IMP:RGD	Dcitr|KAI5729166.1;Dcitr|KAI5728156.1
cluster2874	2	N/A	N/A	Dcitr|KAI5695454.1;Dcitr|KAI5747835.1
cluster2875	2	N/A	N/A	Dcitr|KAI5728264.1;Dcitr|KAI5727300.1
cluster2876	2	P10925	GO:0006355; P:regulation of transcription, DNA-templated; IEA:InterPro	Dcitr|KAI5721214.1;Dcitr|KAI5721385.1
cluster2877	2	N/A	N/A	Dcitr|KAI5715609.1;Dcitr|KAI5715919.1
cluster2878	2	N/A	N/A	Dcitr|KAI5753821.1;Dcitr|KAI5755796.1
cluster2879	2	Q06068	GO:0005524; F:ATP binding; IEA:UniProtKB-KW	Dcitr|KAI5718373.1;Dcitr|KAI5731202.1
cluster2880	2	N/A	N/A	Dcitr|KAI5750916.1;Dcitr|KAI5747254.1
cluster2881	2	N/A	N/A	Dcitr|KAI5747899.1;Dcitr|KAI5736022.1
cluster2882	2	Q9VCX1	GO:0007419; P:ventral cord development; IMP:FlyBase	Dcitr|KAI5746261.1;Dcitr|KAI5732390.1
cluster2883	2	N/A	N/A	Dcitr|KAI5752370.1;Dcitr|KAI5724805.1
cluster2884	2	Q9U0S4	GO:0006811; P:ion transport; IEA:UniProtKB-KW	Dcitr|KAI5693448.1;Dcitr|KAI5714469.1
cluster2885	2	N/A	N/A	Dcitr|KAI5750998.1;Dcitr|KAI5720790.1
cluster2886	2	Q05974	GO:0016192; P:vesicle-mediated transport; IEA:UniProtKB-KW	Dcitr|KAI5747499.1;Dcitr|KAI5725000.1
cluster2887	2	N/A	N/A	Dcitr|KAI5707633.1;Dcitr|KAI5696776.1
cluster2888	2	P49140	GO:0006351; P:transcription, DNA-templated; IEA:InterPro	Dcitr|KAI5755168.1;Dcitr|KAI5726013.1
cluster2889	2	N/A	N/A	Dcitr|KAI5721078.1;Dcitr|KAI5721687.1
cluster2890	2	N/A	N/A	Dcitr|KAI5724252.1;Dcitr|KAI5727712.1
cluster2891	2	N/A	N/A	Dcitr|KAI5714810.1;Dcitr|KAI5715200.1
cluster2892	2	N/A	N/A	Dcitr|KAI5726151.1;Dcitr|KAI5748242.1
cluster2893	2	N/A	N/A	Dcitr|KAI5725159.1;Dcitr|KAI5697901.1
cluster2894	2	N/A	N/A	Dcitr|KAI5707455.1;Dcitr|KAI5708413.1
cluster2895	2	N/A	N/A	Dcitr|KAI5754811.1;Dcitr|KAI5717551.1
cluster2896	2	N/A	N/A	Dcitr|KAI5756209.1;Dcitr|KAI5754075.1
cluster2897	2	N/A	N/A	Dcitr|KAI5747128.1;Dcitr|KAI5756107.1
cluster2898	2	N/A	N/A	Dcitr|KAI5721185.1;Dcitr|KAI5747749.1
cluster2899	2	N/A	N/A	Dcitr|KAI5738658.1;Dcitr|KAI5738163.1
cluster2900	2	N/A	N/A	Dcitr|KAI5753855.1;Dcitr|KAI5753442.1
cluster2901	2	N/A	N/A	Dcitr|KAI5724333.1;Dcitr|KAI5724827.1
cluster2902	2	N/A	N/A	Dcitr|KAI5755430.1;Dcitr|KAI5736068.1
cluster2903	2	Q588U8	GO:0005634; C:nucleus; IEA:UniProtKB-SubCell	Dcitr|KAI5707314.1;Dcitr|KAI5754908.1
cluster2904	2	N/A	N/A	Dcitr|KAI5746761.1;Dcitr|KAI5746135.1
cluster2905	2	N/A	N/A	Dcitr|KAI5739806.1;Dcitr|KAI5727968.1
cluster2906	2	N/A	N/A	Dcitr|KAI5754897.1;Dcitr|KAI5754333.1
cluster2907	2	N/A	N/A	Dcitr|KAI5738229.1;Dcitr|KAI5754753.1
cluster2908	2	N/A	N/A	Dcitr|KAI5751416.1;Dcitr|KAI5731390.1
cluster2909	2	N/A	N/A	Dcitr|KAI5739858.1;Dcitr|KAI5738940.1
cluster2910	2	N/A	N/A	Dcitr|KAI5753184.1;Dcitr|KAI5751298.1
cluster2911	2	N/A	N/A	Dcitr|KAI5726051.1;Dcitr|KAI5724406.1
cluster2912	2	N/A	N/A	Dcitr|KAI5737984.1;Dcitr|KAI5755978.1
cluster2913	2	N/A	N/A	Dcitr|KAI5728887.1;Dcitr|KAI5728774.1
cluster2914	2	Q2KJG3	GO:0006421; P:asparaginyl-tRNA aminoacylation; IEA:InterPro	Dcitr|KAI5724308.1;Dcitr|KAI5739180.1
cluster2915	2	N/A	N/A	Dcitr|KAI5747954.1;Dcitr|KAI5720785.1
cluster2916	2	N/A	N/A	Dcitr|KAI5692240.1;Dcitr|KAI5694449.1
cluster2917	2	O46639	GO:0004997; F:thyrotropin-releasing hormone receptor activity; IEA:InterPro	Dcitr|KAI5716046.1;Dcitr|KAI5714496.1
cluster2918	2	Q99P50	GO:0007283; P:spermatogenesis; IEA:Ensembl	Dcitr|KAI5715133.1;Dcitr|KAI5715530.1
cluster2919	2	N/A	N/A	Dcitr|KAI5742765.1;Dcitr|KAI5707402.1
cluster2920	2	N/A	N/A	Dcitr|KAI5724799.1;Dcitr|KAI5728938.1
cluster2921	2	N/A	N/A	Dcitr|KAI5742235.1;Dcitr|KAI5714993.1
cluster2922	2	Q99315	GO:0032197; P:transposition, RNA-mediated; ISS:SGD	Dcitr|KAI5738072.1;Dcitr|KAI5702216.1
cluster2923	2	N/A	N/A	Dcitr|KAI5747557.1;Dcitr|KAI5747355.1
cluster2924	2	Q6NYZ4	GO:0016042; P:lipid catabolic process; IEA:UniProtKB-KW	Dcitr|KAI5753290.1;Dcitr|KAI5751328.1
cluster2925	2	Q6DIY8	GO:0061668; P:mitochondrial ribosome assembly; IBA:GO_Central	Dcitr|KAI5717338.1;Dcitr|KAI5717610.1
cluster2926	2	N/A	N/A	Dcitr|KAI5707474.1;Dcitr|KAI5695458.1
cluster2927	2	N/A	N/A	Dcitr|KAI5707735.1;Dcitr|KAI5707679.1
cluster2928	2	N/A	N/A	Dcitr|KAI5755367.1;Dcitr|KAI5743112.1
cluster2929	2	N/A	N/A	Dcitr|KAI5717855.1;Dcitr|KAI5718586.1
cluster2930	2	N/A	N/A	Dcitr|KAI5746321.1;Dcitr|KAI5747887.1
cluster2931	2	N/A	N/A	Dcitr|KAI5725147.1;Dcitr|KAI5750662.1
cluster2932	2	Q9NBX4	GO:0006313; P:transposition, DNA-mediated; IMP:UniProtKB	Dcitr|KAI5744179.1;Dcitr|KAI5742579.1
cluster2933	2	A9ULB4	GO:0048793; P:pronephros development; IMP:UniProtKB	Dcitr|KAI5720358.1;Dcitr|KAI5696729.1
cluster2934	2	B0VX69	GO:0045893; P:positive regulation of transcription, DNA-templated; ISS:UniProtKB	Dcitr|KAI5739714.1;Dcitr|KAI5715147.1
cluster2935	2	Q3UDK1	GO:0045824; P:negative regulation of innate immune response; IMP:UniProtKB	Dcitr|KAI5725305.1;Dcitr|KAI5724331.1
cluster2936	2	N/A	N/A	Dcitr|KAI5742887.1;Dcitr|KAI5741963.1
cluster2937	2	N/A	N/A	Dcitr|KAI5714474.1;Dcitr|KAI5699248.1
cluster2938	2	N/A	N/A	Dcitr|KAI5754120.1;Dcitr|KAI5692309.1
cluster2939	2	N/A	N/A	Dcitr|KAI5738619.1;Dcitr|KAI5738234.1
cluster2940	2	O18598	GO:0004364; F:glutathione transferase activity; IEA:UniProtKB-EC	Dcitr|KAI5728849.1;Dcitr|KAI5728465.1
cluster2941	2	N/A	N/A	Dcitr|KAI5724642.1;Dcitr|KAI5724368.1
cluster2942	2	N/A	N/A	Dcitr|KAI5728810.1;Dcitr|KAI5727803.1
cluster2943	2	Q03468	GO:0006283; P:transcription-coupled nucleotide-excision repair; IMP:UniProtKB	Dcitr|KAI5746502.1;Dcitr|KAI5728429.1
cluster2944	2	N/A	N/A	Dcitr|KAI5743538.1;Dcitr|KAI5699148.1
cluster2945	2	P57709	GO:0043123; P:positive regulation of I-kappaB kinase/NF-kappaB signaling; ISS:UniProtKB	Dcitr|KAI5717831.1;Dcitr|KAI5718153.1
cluster2946	2	Q8BRH0	GO:0034976; P:response to endoplasmic reticulum stress; ISS:UniProtKB	Dcitr|KAI5738347.1;Dcitr|KAI5738579.1
cluster2947	2	Q7Z5P4	GO:0046889; P:positive regulation of lipid biosynthetic process; IDA:MGI	Dcitr|KAI5755580.1;Dcitr|KAI5756520.1
cluster2948	2	A1XQX8	GO:0007155; P:cell adhesion; IEA:UniProtKB-KW	Dcitr|KAI5746700.1;Dcitr|KAI5746961.1
cluster2949	2	N/A	N/A	Dcitr|KAI5752713.1;Dcitr|KAI5752933.1
cluster2950	2	Q9VRC0	GO:0055085; P:transmembrane transport; IMP:FlyBase	Dcitr|KAI5731644.1;Dcitr|KAI5731048.1
cluster2951	2	P83094	GO:0002115; P:store-operated calcium entry; IMP:FlyBase	Dcitr|KAI5696739.1;Dcitr|KAI5738428.1
cluster2952	2	N/A	N/A	Dcitr|KAI5725874.1;Dcitr|KAI5725431.1
cluster2953	2	N/A	N/A	Dcitr|KAI5755943.1;Dcitr|KAI5756564.1
cluster2954	2	N/A	N/A	Dcitr|KAI5720568.1;Dcitr|KAI5751378.1
cluster2955	2	N/A	N/A	Dcitr|KAI5708289.1;Dcitr|KAI5708616.1
cluster2956	2	N/A	N/A	Dcitr|KAI5739116.1;Dcitr|KAI5739923.1
cluster2957	2	P22807	GO:0000122; P:negative regulation of transcription by RNA polymerase II; IMP:FlyBase	Dcitr|KAI5714578.1;Dcitr|KAI5714822.1
cluster2958	2	N/A	N/A	Dcitr|KAI5727561.1;Dcitr|KAI5728335.1
cluster2959	2	N/A	N/A	Dcitr|KAI5725282.1;Dcitr|KAI5725065.1
cluster2960	2	N/A	N/A	Dcitr|KAI5748475.1;Dcitr|KAI5748080.1
cluster2961	2	N/A	N/A	Dcitr|KAI5739602.1;Dcitr|KAI5746595.1
cluster2962	2	A1A4L0	GO:0015031; P:protein transport; ISS:UniProtKB	Dcitr|KAI5728259.1;Dcitr|KAI5755346.1
cluster2963	2	A2CEA7	GO:0007264; P:small GTPase mediated signal transduction; IEA:InterPro	Dcitr|KAI5725572.1;Dcitr|KAI5692319.1
cluster2964	2	N/A	N/A	Dcitr|KAI5739055.1;Dcitr|KAI5734317.1
cluster2965	2	Q9V3X5	GO:0016021; C:integral component of membrane; IEA:UniProtKB-KW	Dcitr|KAI5753043.1;Dcitr|KAI5752813.1
cluster2966	2	Q8BGM5	GO:0007608; P:sensory perception of smell; IEP:HGNC	Dcitr|KAI5748248.1;Dcitr|KAI5735867.1
cluster2967	2	N/A	N/A	Dcitr|KAI5754536.1;Dcitr|KAI5753164.1
cluster2968	2	P0C5H6	GO:0050807; P:regulation of synapse organization; IEA:Ensembl	Dcitr|KAI5747293.1;Dcitr|KAI5747777.1
cluster2969	2	Q9I9B9	GO:0016021; C:integral component of membrane; IEA:UniProtKB-KW	Dcitr|KAI5720292.1;Dcitr|KAI5754638.1
cluster2970	2	O02751	GO:0005634; C:nucleus; IEA:UniProtKB-SubCell	Dcitr|KAI5718067.1;Dcitr|KAI5750962.1
cluster2971	2	N/A	N/A	Dcitr|KAI5753008.1;Dcitr|KAI5717345.1
cluster2972	2	N/A	N/A	Dcitr|KAI5696725.1;Dcitr|KAI5718512.1
cluster2973	2	N/A	N/A	Dcitr|KAI5754303.1;Dcitr|KAI5753860.1
cluster2974	2	N/A	N/A	Dcitr|KAI5724733.1;Dcitr|KAI5726227.1
cluster2975	2	N/A	N/A	Dcitr|KAI5753859.1;Dcitr|KAI5754472.1
cluster2976	2	Q6I9R6	GO:0023021; P:termination of signal transduction; IMP:BHF-UCL	Dcitr|KAI5750790.1;Dcitr|KAI5750818.1
cluster2977	2	N/A	N/A	Dcitr|KAI5747865.1;Dcitr|KAI5748166.1
cluster2978	2	Q6ZZY0	GO:0048511; P:rhythmic process; IEA:UniProtKB-KW	Dcitr|KAI5742632.1;Dcitr|KAI5727475.1
cluster2979	2	N/A	N/A	Dcitr|KAI5717658.1;Dcitr|KAI5694434.1
cluster2980	2	N/A	N/A	Dcitr|KAI5750808.1;Dcitr|KAI5750752.1
cluster2981	2	N/A	N/A	Dcitr|KAI5742991.1;Dcitr|KAI5743290.1
cluster2982	2	Q7Q323	GO:0045876; P:positive regulation of sister chromatid cohesion; IBA:GO_Central	Dcitr|KAI5697928.1;Dcitr|KAI5726035.1
cluster2983	2	O46072	GO:0000462; P:maturation of SSU-rRNA from tricistronic rRNA transcript (SSU-rRNA, 58S rRNA, LSU-rRNA); IBA:GO_Central	Dcitr|KAI5743638.1;Dcitr|KAI5742341.1
cluster2984	2	Q66KY3	GO:0010038; P:response to metal ion; IEA:InterPro	Dcitr|KAI5756584.1;Dcitr|KAI5756323.1
cluster2985	2	N/A	N/A	Dcitr|KAI5754265.1;Dcitr|KAI5753556.1
cluster2986	2	N/A	N/A	Dcitr|KAI5737861.1;Dcitr|KAI5714542.1
cluster2987	2	N/A	N/A	Dcitr|KAI5754529.1;Dcitr|KAI5755787.1
cluster2988	2	N/A	N/A	Dcitr|KAI5724466.1;Dcitr|KAI5724866.1
cluster2989	2	Q9VS59	GO:0045088; P:regulation of innate immune response; IMP:FlyBase	Dcitr|KAI5718303.1;Dcitr|KAI5718155.1
cluster2990	2	Q5ECE3	GO:0008236; F:serine-type peptidase activity; IEA:UniProtKB-KW	Dcitr|KAI5748509.1;Dcitr|KAI5746472.1
cluster2991	2	P21329	GO:0003964; F:RNA-directed DNA polymerase activity; IEA:UniProtKB-KW	Dcitr|KAI5724834.1;Dcitr|KAI5742795.1
cluster2992	2	N/A	N/A	Dcitr|KAI5699247.1;Dcitr|KAI5715392.1
cluster2993	2	N/A	N/A	Dcitr|KAI5720357.1;Dcitr|KAI5693477.1
cluster2994	2	P48284	GO:0048545; P:response to steroid hormone; IEP:RGD	Dcitr|KAI5739585.1;Dcitr|KAI5730960.1
cluster2995	2	N/A	N/A	Dcitr|KAI5715912.1;Dcitr|KAI5715330.1
cluster2996	2	N/A	N/A	Dcitr|KAI5702233.1;Dcitr|KAI5702175.1
cluster2997	2	N/A	N/A	Dcitr|KAI5718564.1;Dcitr|KAI5717294.1
cluster2998	2	P18173	GO:0046693; P:sperm storage; IMP:FlyBase	Dcitr|KAI5748446.1;Dcitr|KAI5747153.1
cluster2999	2	N/A	N/A	Dcitr|KAI5726121.1;Dcitr|KAI5754765.1
cluster3000	2	Q9NRK6	GO:0006839; P:mitochondrial transport; NAS:UniProtKB	Dcitr|KAI5753137.1;Dcitr|KAI5750765.1
cluster3001	2	Q5ZMV9	GO:0010506; P:regulation of autophagy; IEA:Ensembl	Dcitr|KAI5702198.1;Dcitr|KAI5700386.1
cluster3002	2	N/A	N/A	Dcitr|KAI5692570.1;Dcitr|KAI5752615.1
cluster3003	2	Q27442	GO:0006334; P:nucleosome assembly; IBA:GO_Central	Dcitr|KAI5742067.1;Dcitr|KAI5700266.1
cluster3004	2	N/A	N/A	Dcitr|KAI5724551.1;Dcitr|KAI5726183.1
cluster3005	2	N/A	N/A	Dcitr|KAI5746191.1;Dcitr|KAI5747769.1
cluster3006	2	N/A	N/A	Dcitr|KAI5718549.1;Dcitr|KAI5717404.1
cluster3007	2	Q03249	GO:0006011; P:UDP-glucose metabolic process; ISS:UniProtKB	Dcitr|KAI5754763.1;Dcitr|KAI5755462.1
cluster3008	2	Q9R1W5	GO:0031623; P:receptor internalization; ISO:MGI	Dcitr|KAI5751135.1;Dcitr|KAI5753617.1
cluster3009	2	N/A	N/A	Dcitr|KAI5702286.1;Dcitr|KAI5696730.1
cluster3010	2	N/A	N/A	Dcitr|KAI5725786.1;Dcitr|KAI5728086.1
cluster3011	2	N/A	N/A	Dcitr|KAI5726204.1;Dcitr|KAI5752660.1
cluster3012	2	N/A	N/A	Dcitr|KAI5725501.1;Dcitr|KAI5699182.1
cluster3013	2	N/A	N/A	Dcitr|KAI5715786.1;Dcitr|KAI5715525.1
cluster3014	2	N/A	N/A	Dcitr|KAI5735211.1;Dcitr|KAI5752708.1
cluster3015	2	O18391	GO:0009636; P:response to toxic substance; IEP:UniProtKB	Dcitr|KAI5717971.1;Dcitr|KAI5718460.1
cluster3016	2	N/A	N/A	Dcitr|KAI5721157.1;Dcitr|KAI5718611.1
cluster3017	2	Q5M7K3	GO:0035435; P:phosphate ion transmembrane transport; ISS:UniProtKB	Dcitr|KAI5734704.1;Dcitr|KAI5730792.1
cluster3018	2	Q9D9T8	GO:0051302; P:regulation of cell division; ISS:UniProtKB	Dcitr|KAI5696710.1;Dcitr|KAI5725589.1
cluster3019	2	N/A	N/A	Dcitr|KAI5708422.1;Dcitr|KAI5707454.1
cluster3020	2	N/A	N/A	Dcitr|KAI5708586.1;Dcitr|KAI5748439.1
cluster3021	2	Q92903	GO:0007165; P:signal transduction; NAS:UniProtKB	Dcitr|KAI5717972.1;Dcitr|KAI5731619.1
cluster3022	2	N/A	N/A	Dcitr|KAI5732045.1;Dcitr|KAI5717901.1
cluster3023	2	O16264	GO:0009617; P:response to bacterium; IBA:GO_Central	Dcitr|KAI5747324.1;Dcitr|KAI5747460.1
cluster3024	2	N/A	N/A	Dcitr|KAI5746401.1;Dcitr|KAI5746584.1
cluster3025	2	Q9Y5W3	GO:0060509; P:type I pneumocyte differentiation; IEA:Ensembl	Dcitr|KAI5731272.1;Dcitr|KAI5731075.1
cluster3026	2	Q91WR3	GO:0006355; P:regulation of transcription, DNA-templated; ISS:UniProtKB	Dcitr|KAI5756065.1;Dcitr|KAI5755429.1
cluster3027	2	N/A	N/A	Dcitr|KAI5746339.1;Dcitr|KAI5726007.1
cluster3028	2	N/A	N/A	Dcitr|KAI5707393.1;Dcitr|KAI5707883.1
cluster3029	2	N/A	N/A	Dcitr|KAI5754668.1;Dcitr|KAI5755764.1
cluster3030	2	N/A	N/A	Dcitr|KAI5748472.1;Dcitr|KAI5754543.1
cluster3031	2	Q9Z100	GO:0016485; P:protein processing; IBA:GO_Central	Dcitr|KAI5721388.1;Dcitr|KAI5720273.1
cluster3032	2	Q9W445	GO:0002188; P:translation reinitiation; IDA:FlyBase	Dcitr|KAI5753890.1;Dcitr|KAI5755198.1
cluster3033	2	N/A	N/A	Dcitr|KAI5734135.1;Dcitr|KAI5733959.1
cluster3034	2	N/A	N/A	Dcitr|KAI5739333.1;Dcitr|KAI5739695.1
cluster3035	2	Q9NBX4	GO:0006313; P:transposition, DNA-mediated; IMP:UniProtKB	Dcitr|KAI5755964.1;Dcitr|KAI5743637.1
cluster3036	2	N/A	N/A	Dcitr|KAI5718239.1;Dcitr|KAI5718466.1
cluster3037	2	N/A	N/A	Dcitr|KAI5747055.1;Dcitr|KAI5747301.1
cluster3038	2	P92208	GO:0035313; P:wound healing, spreading of epidermal cells; IMP:FlyBase	Dcitr|KAI5755497.1;Dcitr|KAI5755656.1
cluster3039	2	N/A	N/A	Dcitr|KAI5738864.1;Dcitr|KAI5715761.1
cluster3040	2	N/A	N/A	Dcitr|KAI5725515.1;Dcitr|KAI5728945.1
cluster3041	2	N/A	N/A	Dcitr|KAI5721135.1;Dcitr|KAI5748005.1
cluster3042	2	N/A	N/A	Dcitr|KAI5742032.1;Dcitr|KAI5720105.1
cluster3043	2	N/A	N/A	Dcitr|KAI5718269.1;Dcitr|KAI5718109.1
cluster3044	2	Q9UME3	GO:0048538; P:thymus development; IEA:Ensembl	Dcitr|KAI5718341.1;Dcitr|KAI5725375.1
cluster3045	2	N/A	N/A	Dcitr|KAI5692308.1;Dcitr|KAI5756077.1
cluster3046	2	N/A	N/A	Dcitr|KAI5727703.1;Dcitr|KAI5727381.1
cluster3047	2	N/A	N/A	Dcitr|KAI5717116.1;Dcitr|KAI5717304.1
cluster3048	2	N/A	N/A	Dcitr|KAI5708249.1;Dcitr|KAI5756314.1
cluster3049	2	N/A	N/A	Dcitr|KAI5716015.1;Dcitr|KAI5715492.1
cluster3050	2	Q6JEL2	GO:0007286; P:spermatid development; IEA:Ensembl	Dcitr|KAI5755783.1;Dcitr|KAI5728905.1
cluster3051	2	N/A	N/A	Dcitr|KAI5754309.1;Dcitr|KAI5754572.1
cluster3052	2	N/A	N/A	Dcitr|KAI5728960.1;Dcitr|KAI5734094.1
cluster3053	2	N/A	N/A	Dcitr|KAI5734835.1;Dcitr|KAI5728661.1
cluster3054	2	N/A	N/A	Dcitr|KAI5728003.1;Dcitr|KAI5731719.1
cluster3055	2	N/A	N/A	Dcitr|KAI5756530.1;Dcitr|KAI5754972.1
cluster3056	2	Q09575	GO:0015074; P:DNA integration; IEA:InterPro	Dcitr|KAI5756336.1;Dcitr|KAI5737992.1
cluster3057	2	N/A	N/A	Dcitr|KAI5746407.1;Dcitr|KAI5732034.1
cluster3058	2	N/A	N/A	Dcitr|KAI5724373.1;Dcitr|KAI5726282.1
cluster3059	2	N/A	N/A	Dcitr|KAI5731469.1;Dcitr|KAI5747470.1
cluster3060	2	P82147	GO:0045214; P:sarcomere organization; IMP:FlyBase	Dcitr|KAI5715552.1;Dcitr|KAI5726043.1
cluster3061	2	N/A	N/A	Dcitr|KAI5715479.1;Dcitr|KAI5715531.1
cluster3062	2	N/A	N/A	Dcitr|KAI5718701.1;Dcitr|KAI5717517.1
cluster3063	2	N/A	N/A	Dcitr|KAI5700384.1;Dcitr|KAI5702199.1
cluster3064	2	N/A	N/A	Dcitr|KAI5718242.1;Dcitr|KAI5715631.1
cluster3065	2	P33270	GO:0046680; P:response to DDT; IMP:FlyBase	Dcitr|KAI5724873.1;Dcitr|KAI5725960.1
cluster3066	2	N/A	N/A	Dcitr|KAI5755697.1;Dcitr|KAI5754298.1
cluster3067	2	N/A	N/A	Dcitr|KAI5738843.1;Dcitr|KAI5735508.1
cluster3068	2	Q8TB73	GO:0061042; P:vascular wound healing; ISS:UniProtKB	Dcitr|KAI5755261.1;Dcitr|KAI5753494.1
cluster3069	2	N/A	N/A	Dcitr|KAI5725333.1;Dcitr|KAI5725226.1
cluster3070	2	N/A	N/A	Dcitr|KAI5753692.1;Dcitr|KAI5756506.1
cluster3071	2	N/A	N/A	Dcitr|KAI5727916.1;Dcitr|KAI5715915.1
cluster3072	2	Q0P483	GO:0007006; P:mitochondrial membrane organization; IMP:ZFIN	Dcitr|KAI5746523.1;Dcitr|KAI5734840.1
cluster3073	2	N/A	N/A	Dcitr|KAI5692268.1;Dcitr|KAI5735507.1
cluster3074	2	N/A	N/A	Dcitr|KAI5742631.1;Dcitr|KAI5742293.1
cluster3075	2	N/A	N/A	Dcitr|KAI5702249.1;Dcitr|KAI5692177.1
cluster3076	2	N/A	N/A	Dcitr|KAI5752593.1;Dcitr|KAI5738366.1
cluster3077	2	N/A	N/A	Dcitr|KAI5755151.1;Dcitr|KAI5755063.1
cluster3078	2	N/A	N/A	Dcitr|KAI5725939.1;Dcitr|KAI5725806.1
cluster3079	2	N/A	N/A	Dcitr|KAI5731010.1;Dcitr|KAI5754046.1
cluster3080	2	N/A	N/A	Dcitr|KAI5725135.1;Dcitr|KAI5735863.1
cluster3081	2	N/A	N/A	Dcitr|KAI5756533.1;Dcitr|KAI5756143.1
cluster3082	2	N/A	N/A	Dcitr|KAI5721292.1;Dcitr|KAI5720028.1
cluster3083	2	Q5RBV4	GO:0070979; P:protein K11-linked ubiquitination; ISS:UniProtKB	Dcitr|KAI5715270.1;Dcitr|KAI5714941.1
cluster3084	2	N/A	N/A	Dcitr|KAI5700434.1;Dcitr|KAI5752199.1
cluster3085	2	N/A	N/A	Dcitr|KAI5742229.1;Dcitr|KAI5751777.1
cluster3086	2	N/A	N/A	Dcitr|KAI5751930.1;Dcitr|KAI5739599.1
cluster3087	2	N/A	N/A	Dcitr|KAI5692630.1;Dcitr|KAI5721390.1
cluster3088	2	N/A	N/A	Dcitr|KAI5724841.1;Dcitr|KAI5726072.1
cluster3089	2	Q3TW96	GO:0006048; P:UDP-N-acetylglucosamine biosynthetic process; IBA:GO_Central	Dcitr|KAI5735133.1;Dcitr|KAI5731705.1
cluster3090	2	A1A4L4	GO:0036459; F:thiol-dependent ubiquitinyl hydrolase activity; IEA:UniProtKB-EC	Dcitr|KAI5715007.1;Dcitr|KAI5714573.1
cluster3091	2	N/A	N/A	Dcitr|KAI5753073.1;Dcitr|KAI5752765.1
cluster3092	2	N/A	N/A	Dcitr|KAI5717393.1;Dcitr|KAI5700324.1
cluster3093	2	Q29S22	GO:0006364; P:rRNA processing; ISS:UniProtKB	Dcitr|KAI5718684.1;Dcitr|KAI5717435.1
cluster3094	2	P35760	GO:0005576; C:extracellular region; IEA:UniProtKB-SubCell	Dcitr|KAI5725699.1;Dcitr|KAI5725781.1
cluster3095	2	P47736	GO:0007165; P:signal transduction; TAS:ProtInc	Dcitr|KAI5754105.1;Dcitr|KAI5752220.1
cluster3096	2	N/A	N/A	Dcitr|KAI5720979.1;Dcitr|KAI5739604.1
cluster3097	2	N/A	N/A	Dcitr|KAI5718421.1;Dcitr|KAI5751514.1
cluster3098	2	N/A	N/A	Dcitr|KAI5717281.1;Dcitr|KAI5717781.1
cluster3099	2	Q4LBB5	GO:0007186; P:G protein-coupled receptor signaling pathway; IDA:FlyBase	Dcitr|KAI5715337.1;Dcitr|KAI5715674.1
cluster3100	2	Q9HCK4	GO:0060412; P:ventricular septum morphogenesis; ISS:BHF-UCL	Dcitr|KAI5718138.1;Dcitr|KAI5717445.1
cluster3101	2	Q95RA9	GO:1900426; P:positive regulation of defense response to bacterium; IMP:FlyBase	Dcitr|KAI5755407.1;Dcitr|KAI5752392.1
cluster3102	2	N/A	N/A	Dcitr|KAI5714639.1;Dcitr|KAI5743982.1
cluster3103	2	N/A	N/A	Dcitr|KAI5747035.1;Dcitr|KAI5733979.1
cluster3104	2	Q58D79	GO:0017157; P:regulation of exocytosis; IEA:InterPro	Dcitr|KAI5725296.1;Dcitr|KAI5724824.1
cluster3105	2	N/A	N/A	Dcitr|KAI5728468.1;Dcitr|KAI5729164.1
cluster3106	2	N/A	N/A	Dcitr|KAI5725357.1;Dcitr|KAI5724515.1
cluster3107	2	N/A	N/A	Dcitr|KAI5747437.1;Dcitr|KAI5718215.1
cluster3108	2	N/A	N/A	Dcitr|KAI5724792.1;Dcitr|KAI5715121.1
cluster3109	2	Q09825	GO:0006998; P:nuclear envelope organization; IBA:GO_Central	Dcitr|KAI5751868.1;Dcitr|KAI5735045.1
cluster3110	2	N/A	N/A	Dcitr|KAI5748107.1;Dcitr|KAI5738760.1
cluster3111	2	P08548	GO:0003964; F:RNA-directed DNA polymerase activity; IEA:UniProtKB-KW	Dcitr|KAI5752610.1;Dcitr|KAI5717665.1
cluster3112	2	N/A	N/A	Dcitr|KAI5748492.1;Dcitr|KAI5746348.1
cluster3113	2	Q9V7S5	GO:0006814; P:sodium ion transport; IEA:UniProtKB-KW	Dcitr|KAI5739658.1;Dcitr|KAI5739276.1
cluster3114	2	N/A	N/A	Dcitr|KAI5747002.1;Dcitr|KAI5747331.1
cluster3115	2	N/A	N/A	Dcitr|KAI5718266.1;Dcitr|KAI5718478.1
cluster3116	2	Q92947	GO:0006568; P:tryptophan metabolic process; IEA:UniProtKB-UniPathway	Dcitr|KAI5695443.1;Dcitr|KAI5742092.1
cluster3117	2	Q8VCD6	GO:0050916; P:sensory perception of sweet taste; IGI:MGI	Dcitr|KAI5747339.1;Dcitr|KAI5754900.1
cluster3118	2	N/A	N/A	Dcitr|KAI5739760.1;Dcitr|KAI5728151.1
cluster3119	2	N/A	N/A	Dcitr|KAI5756216.1;Dcitr|KAI5753636.1
cluster3120	2	N/A	N/A	Dcitr|KAI5720015.1;Dcitr|KAI5721035.1
cluster3121	2	N/A	N/A	Dcitr|KAI5742017.1;Dcitr|KAI5727314.1
cluster3122	2	N/A	N/A	Dcitr|KAI5732201.1;Dcitr|KAI5707945.1
cluster3123	2	Q13177	GO:0048010; P:vascular endothelial growth factor receptor signaling pathway; TAS:Reactome	Dcitr|KAI5715573.1;Dcitr|KAI5731934.1
cluster3124	2	N/A	N/A	Dcitr|KAI5747307.1;Dcitr|KAI5747235.1
cluster3125	2	N/A	N/A	Dcitr|KAI5718432.1;Dcitr|KAI5692213.1
cluster3126	2	N/A	N/A	Dcitr|KAI5739543.1;Dcitr|KAI5707876.1
cluster3127	2	N/A	N/A	Dcitr|KAI5714752.1;Dcitr|KAI5715237.1
cluster3128	2	N/A	N/A	Dcitr|KAI5715236.1;Dcitr|KAI5714788.1
cluster3129	2	Q03278	GO:0003964; F:RNA-directed DNA polymerase activity; IEA:UniProtKB-KW	Dcitr|KAI5755636.1;Dcitr|KAI5731733.1
cluster3130	2	N/A	N/A	Dcitr|KAI5752505.1;Dcitr|KAI5740008.1
cluster3131	2	N/A	N/A	Dcitr|KAI5717161.1;Dcitr|KAI5714587.1
cluster3132	2	N/A	N/A	Dcitr|KAI5725582.1;Dcitr|KAI5725424.1
cluster3133	2	Q56A06	GO:0055074; P:calcium ion homeostasis; ISS:UniProtKB	Dcitr|KAI5739973.1;Dcitr|KAI5737934.1
cluster3134	2	N/A	N/A	Dcitr|KAI5725602.1;Dcitr|KAI5744125.1
cluster3135	2	Q9NRA2	GO:0015739; P:sialic acid transport; IDA:MGI	Dcitr|KAI5727464.1;Dcitr|KAI5728999.1
cluster3136	2	Q3ZC50	GO:0005509; F:calcium ion binding; IBA:GO_Central	Dcitr|KAI5756275.1;Dcitr|KAI5753542.1
cluster3137	2	N/A	N/A	Dcitr|KAI5721212.1;Dcitr|KAI5692119.1
cluster3138	2	N/A	N/A	Dcitr|KAI5738130.1;Dcitr|KAI5739385.1
cluster3139	2	Q01664	GO:0006357; P:regulation of transcription by RNA polymerase II; IBA:GO_Central	Dcitr|KAI5752239.1;Dcitr|KAI5753280.1
cluster3140	2	N/A	N/A	Dcitr|KAI5720608.1;Dcitr|KAI5720284.1
cluster3141	2	N/A	N/A	Dcitr|KAI5731452.1;Dcitr|KAI5737848.1
cluster3142	2	Q94890	GO:0042659; P:regulation of cell fate specification; IGI:FlyBase	Dcitr|KAI5743924.1;Dcitr|KAI5744108.1
cluster3143	2	N/A	N/A	Dcitr|KAI5739652.1;Dcitr|KAI5747204.1
cluster3144	2	N/A	N/A	Dcitr|KAI5727768.1;Dcitr|KAI5729142.1
cluster3145	2	N/A	N/A	Dcitr|KAI5707443.1;Dcitr|KAI5720768.1
cluster3146	2	N/A	N/A	Dcitr|KAI5715486.1;Dcitr|KAI5730958.1
cluster3147	2	N/A	N/A	Dcitr|KAI5729043.1;Dcitr|KAI5728910.1
cluster3148	2	N/A	N/A	Dcitr|KAI5708441.1;Dcitr|KAI5725748.1
cluster3149	2	N/A	N/A	Dcitr|KAI5731441.1;Dcitr|KAI5738990.1
cluster3150	2	N/A	N/A	Dcitr|KAI5724736.1;Dcitr|KAI5725548.1
cluster3151	2	N/A	N/A	Dcitr|KAI5731811.1;Dcitr|KAI5753511.1
cluster3152	2	Q6MG08	GO:0006413; P:translational initiation; ISS:UniProtKB	Dcitr|KAI5753638.1;Dcitr|KAI5735595.1
cluster3153	2	N/A	N/A	Dcitr|KAI5753441.1;Dcitr|KAI5741908.1
cluster3154	2	N/A	N/A	Dcitr|KAI5724725.1;Dcitr|KAI5717769.1
cluster3155	2	N/A	N/A	Dcitr|KAI5721210.1;Dcitr|KAI5721508.1
cluster3156	2	N/A	N/A	Dcitr|KAI5720268.1;Dcitr|KAI5720645.1
cluster3157	2	O17583	GO:0050975; P:sensory perception of touch; IMP:WormBase	Dcitr|KAI5750868.1;Dcitr|KAI5692741.1
cluster3158	2	N/A	N/A	Dcitr|KAI5754190.1;Dcitr|KAI5754159.1
cluster3159	2	N/A	N/A	Dcitr|KAI5746631.1;Dcitr|KAI5747884.1
cluster3160	2	N/A	N/A	Dcitr|KAI5731303.1;Dcitr|KAI5753548.1
cluster3161	2	N/A	N/A	Dcitr|KAI5724624.1;Dcitr|KAI5724512.1
cluster3162	2	N/A	N/A	Dcitr|KAI5731847.1;Dcitr|KAI5718158.1
cluster3163	2	N/A	N/A	Dcitr|KAI5718754.1;Dcitr|KAI5717605.1
cluster3164	2	N/A	N/A	Dcitr|KAI5717827.1;Dcitr|KAI5738945.1
cluster3165	2	N/A	N/A	Dcitr|KAI5755615.1;Dcitr|KAI5756228.1
cluster3166	2	N/A	N/A	Dcitr|KAI5747631.1;Dcitr|KAI5746556.1
cluster3167	2	N/A	N/A	Dcitr|KAI5718342.1;Dcitr|KAI5718510.1
cluster3168	2	N/A	N/A	Dcitr|KAI5707467.1;Dcitr|KAI5734293.1
cluster3169	2	P84052	GO:0046982; F:protein heterodimerization activity; IEA:InterPro	Dcitr|KAI5743890.1;Dcitr|KAI5742042.1
cluster3170	2	Q9VU52	GO:0035045; P:sperm plasma membrane disassembly; IMP:FlyBase	Dcitr|KAI5754036.1;Dcitr|KAI5753338.1
cluster3171	2	N/A	N/A	Dcitr|KAI5739833.1;Dcitr|KAI5738294.1
cluster3172	2	Q7TPV2	GO:0000209; P:protein polyubiquitination; ISO:MGI	Dcitr|KAI5728290.1;Dcitr|KAI5720536.1
cluster7206	2	N/A	N/A	Dcitr|KAI5754152.1;Dcitr|KAI5756202.1
cluster7207	2	Q9NBX4	GO:0006313; P:transposition, DNA-mediated; IMP:UniProtKB	Dcitr|KAI5746177.1;Dcitr|KAI5739017.1
cluster7208	2	P31319	GO:0008603; F:cAMP-dependent protein kinase regulator activity; IEA:InterPro	Dcitr|KAI5717800.1;Dcitr|KAI5718102.1
cluster7209	2	O42329	GO:0016500; F:protein-hormone receptor activity; IEA:InterPro	Dcitr|KAI5725891.1;Dcitr|KAI5725329.1
cluster7210	2	N/A	N/A	Dcitr|KAI5721580.1;Dcitr|KAI5721703.1
cluster7211	2	N/A	N/A	Dcitr|KAI5754003.1;Dcitr|KAI5734642.1
cluster7212	2	N/A	N/A	Dcitr|KAI5726010.1;Dcitr|KAI5725524.1
cluster7213	2	Q8ITC9	GO:0070328; P:triglyceride homeostasis; IMP:FlyBase	Dcitr|KAI5756630.1;Dcitr|KAI5756195.1
cluster7214	2	N/A	N/A	Dcitr|KAI5731285.1;Dcitr|KAI5743039.1
cluster7215	2	N/A	N/A	Dcitr|KAI5731855.1;Dcitr|KAI5730944.1
cluster7216	2	Q13617	GO:0016032; P:viral process; IEA:UniProtKB-KW	Dcitr|KAI5755977.1;Dcitr|KAI5756406.1
cluster7217	2	N/A	N/A	Dcitr|KAI5727417.1;Dcitr|KAI5718482.1
cluster7218	2	P25916	GO:0048103; P:somatic stem cell division; IMP:MGI	Dcitr|KAI5754138.1;Dcitr|KAI5754850.1
cluster7219	2	N/A	N/A	Dcitr|KAI5738914.1;Dcitr|KAI5738288.1
cluster7220	2	N/A	N/A	Dcitr|KAI5756422.1;Dcitr|KAI5753591.1
cluster7221	2	Q7KTX8	GO:0048190; P:wing disc dorsal/ventral pattern formation; IGI:FlyBase	Dcitr|KAI5720849.1;Dcitr|KAI5720203.1
cluster7222	2	N/A	N/A	Dcitr|KAI5728342.1;Dcitr|KAI5728267.1
cluster7223	2	N/A	N/A	Dcitr|KAI5751661.1;Dcitr|KAI5738154.1
cluster7224	2	N/A	N/A	Dcitr|KAI5717983.1;Dcitr|KAI5718456.1
cluster7225	2	N/A	N/A	Dcitr|KAI5756190.1;Dcitr|KAI5755132.1
cluster7226	2	Q99943	GO:0001961; P:positive regulation of cytokine-mediated signaling pathway; IC:BHF-UCL	Dcitr|KAI5727406.1;Dcitr|KAI5730972.1
cluster7227	2	N/A	N/A	Dcitr|KAI5731838.1;Dcitr|KAI5755707.1
cluster7228	2	Q9GZR5	GO:0042761; P:very long-chain fatty acid biosynthetic process; IDA:UniProtKB	Dcitr|KAI5725577.1;Dcitr|KAI5724811.1
cluster7229	2	N/A	N/A	Dcitr|KAI5756480.1;Dcitr|KAI5755212.1
cluster7230	2	Q03270	GO:0003964; F:RNA-directed DNA polymerase activity; IEA:UniProtKB-KW	Dcitr|KAI5735528.1;Dcitr|KAI5754639.1
cluster7231	2	N/A	N/A	Dcitr|KAI5739763.1;Dcitr|KAI5739018.1
cluster7232	2	Q1S053	GO:0046982; F:protein heterodimerization activity; IEA:InterPro	Dcitr|KAI5751607.1;Dcitr|KAI5748002.1
cluster7233	2	N/A	N/A	Dcitr|KAI5724887.1;Dcitr|KAI5725969.1
cluster7234	2	N/A	N/A	Dcitr|KAI5715672.1;Dcitr|KAI5715955.1
cluster7235	2	N/A	N/A	Dcitr|KAI5751446.1;Dcitr|KAI5739783.1
cluster7236	2	N/A	N/A	Dcitr|KAI5715681.1;Dcitr|KAI5715437.1
cluster7237	2	N/A	N/A	Dcitr|KAI5752230.1;Dcitr|KAI5714754.1
cluster7238	2	Q8N0W4	GO:0071625; P:vocalization behavior; IMP:BHF-UCL	Dcitr|KAI5717409.1;Dcitr|KAI5718061.1
cluster7239	2	N/A	N/A	Dcitr|KAI5728078.1;Dcitr|KAI5725475.1
cluster7240	2	N/A	N/A	Dcitr|KAI5746833.1;Dcitr|KAI5753240.1
cluster7241	2	Q9P2T1	GO:0043101; P:purine-containing compound salvage; TAS:Reactome	Dcitr|KAI5725934.1;Dcitr|KAI5725360.1
cluster7242	2	N/A	N/A	Dcitr|KAI5692710.1;Dcitr|KAI5727533.1
cluster7243	2	N/A	N/A	Dcitr|KAI5715141.1;Dcitr|KAI5718192.1
cluster7244	2	N/A	N/A	Dcitr|KAI5756490.1;Dcitr|KAI5756622.1
cluster7245	2	Q9Y5B4	GO:0042758; P:long-chain fatty acid catabolic process; IMP:UniProtKB	Dcitr|KAI5692468.1;Dcitr|KAI5755311.1
cluster7246	2	N/A	N/A	Dcitr|KAI5743368.1;Dcitr|KAI5743080.1
cluster7247	2	N/A	N/A	Dcitr|KAI5725951.1;Dcitr|KAI5721571.1
cluster7248	2	Q9W420	GO:0006368; P:transcription elongation from RNA polymerase II promoter; IBA:GO_Central	Dcitr|KAI5718017.1;Dcitr|KAI5718014.1
cluster7249	2	N/A	N/A	Dcitr|KAI5729137.1;Dcitr|KAI5728968.1
cluster7250	2	N/A	N/A	Dcitr|KAI5720255.1;Dcitr|KAI5721299.1
cluster7251	2	Q5ZIR9	GO:0006511; P:ubiquitin-dependent protein catabolic process; IBA:GO_Central	Dcitr|KAI5721472.1;Dcitr|KAI5720625.1
cluster7252	2	Q61035	GO:0032543; P:mitochondrial translation; IBA:GO_Central	Dcitr|KAI5724912.1;Dcitr|KAI5743885.1
cluster7253	2	Q9WTP7	GO:0046051; P:UTP metabolic process; ISO:MGI	Dcitr|KAI5751355.1;Dcitr|KAI5753929.1
cluster7254	2	Q02173	GO:0030240; P:skeletal muscle thin filament assembly; IBA:GO_Central	Dcitr|KAI5738834.1;Dcitr|KAI5737968.1
cluster7255	2	N/A	N/A	Dcitr|KAI5714859.1;Dcitr|KAI5715695.1
cluster7256	2	B0VYY4	GO:0046872; F:metal ion binding; IEA:UniProtKB-KW	Dcitr|KAI5751813.1;Dcitr|KAI5751815.1
cluster7257	2	N/A	N/A	Dcitr|KAI5739881.1;Dcitr|KAI5738624.1
cluster7258	2	B4KFU7	GO:0016226; P:iron-sulfur cluster assembly; ISS:UniProtKB	Dcitr|KAI5726154.1;Dcitr|KAI5725003.1
cluster7259	2	N/A	N/A	Dcitr|KAI5724346.1;Dcitr|KAI5725126.1
cluster7260	2	Q95SX7	GO:0006313; P:transposition, DNA-mediated; IMP:UniProtKB	Dcitr|KAI5734013.1;Dcitr|KAI5707926.1
cluster7261	2	P32232	GO:0019346; P:transsulfuration; IDA:RGD	Dcitr|KAI5753180.1;Dcitr|KAI5747390.1
cluster7262	2	P70169	GO:0008104; P:protein localization; IMP:UniProtKB	Dcitr|KAI5724503.1;Dcitr|KAI5724462.1
cluster7263	2	N/A	N/A	Dcitr|KAI5715455.1;Dcitr|KAI5715160.1
cluster7264	2	N/A	N/A	Dcitr|KAI5724281.1;Dcitr|KAI5725281.1
cluster7265	2	Q3USX3	GO:0010564; P:regulation of cell cycle process; ISS:UniProtKB	Dcitr|KAI5717189.1;Dcitr|KAI5717194.1
cluster7266	2	N/A	N/A	Dcitr|KAI5725111.1;Dcitr|KAI5725462.1
cluster7267	2	N/A	N/A	Dcitr|KAI5715000.1;Dcitr|KAI5715643.1
cluster7268	2	N/A	N/A	Dcitr|KAI5751400.1;Dcitr|KAI5727946.1
cluster7269	2	N/A	N/A	Dcitr|KAI5717309.1;Dcitr|KAI5742784.1
cluster7270	2	N/A	N/A	Dcitr|KAI5728691.1;Dcitr|KAI5727646.1
cluster7271	2	N/A	N/A	Dcitr|KAI5717399.1;Dcitr|KAI5718687.1
cluster7272	2	N/A	N/A	Dcitr|KAI5708065.1;Dcitr|KAI5725563.1
cluster7273	2	N/A	N/A	Dcitr|KAI5726248.1;Dcitr|KAI5739791.1
cluster7274	2	N/A	N/A	Dcitr|KAI5738949.1;Dcitr|KAI5715825.1
cluster7275	2	N/A	N/A	Dcitr|KAI5724314.1;Dcitr|KAI5724678.1
cluster7276	2	N/A	N/A	Dcitr|KAI5753516.1;Dcitr|KAI5754336.1
cluster7277	2	N/A	N/A	Dcitr|KAI5732215.1;Dcitr|KAI5746967.1
cluster7278	2	N/A	N/A	Dcitr|KAI5752638.1;Dcitr|KAI5725553.1
cluster7279	2	N/A	N/A	Dcitr|KAI5725851.1;Dcitr|KAI5734982.1
cluster7280	2	N/A	N/A	Dcitr|KAI5750738.1;Dcitr|KAI5748142.1
cluster7281	2	N/A	N/A	Dcitr|KAI5751508.1;Dcitr|KAI5753006.1
cluster7282	2	Q9Y5T2	GO:0086018; P:SA node cell to atrial cardiac muscle cell signaling; ISS:BHF-UCL	Dcitr|KAI5729116.1;Dcitr|KAI5729071.1
cluster7283	2	Q960H2	GO:0007419; P:ventral cord development; HMP:FlyBase	Dcitr|KAI5707731.1;Dcitr|KAI5708076.1
cluster7284	2	N/A	N/A	Dcitr|KAI5725905.1;Dcitr|KAI5724679.1
cluster7285	2	Q8BWP8	GO:0035269; P:protein O-linked mannosylation; ISS:UniProtKB	Dcitr|KAI5717575.1;Dcitr|KAI5718175.1
cluster7286	2	N/A	N/A	Dcitr|KAI5739933.1;Dcitr|KAI5714717.1
cluster7287	2	Q90773	GO:0007155; P:cell adhesion; IEA:UniProtKB-KW	Dcitr|KAI5725856.1;Dcitr|KAI5725231.1
cluster7288	2	N/A	N/A	Dcitr|KAI5718112.1;Dcitr|KAI5718472.1
cluster7289	2	N/A	N/A	Dcitr|KAI5715935.1;Dcitr|KAI5715101.1
cluster7290	2	N/A	N/A	Dcitr|KAI5756203.1;Dcitr|KAI5734679.1
cluster7291	2	N/A	N/A	Dcitr|KAI5715704.1;Dcitr|KAI5714786.1
cluster7292	2	N/A	N/A	Dcitr|KAI5724342.1;Dcitr|KAI5696711.1
cluster7293	2	N/A	N/A	Dcitr|KAI5715218.1;Dcitr|KAI5714690.1
cluster7294	2	N/A	N/A	Dcitr|KAI5721140.1;Dcitr|KAI5721633.1
cluster7295	2	N/A	N/A	Dcitr|KAI5725976.1;Dcitr|KAI5726106.1
cluster7296	2	N/A	N/A	Dcitr|KAI5724567.1;Dcitr|KAI5724285.1
cluster7297	2	N/A	N/A	Dcitr|KAI5718444.1;Dcitr|KAI5735275.1
cluster7298	2	N/A	N/A	Dcitr|KAI5737936.1;Dcitr|KAI5724255.1
cluster7299	2	N/A	N/A	Dcitr|KAI5743518.1;Dcitr|KAI5718399.1
cluster7300	2	N/A	N/A	Dcitr|KAI5750806.1;Dcitr|KAI5692700.1
cluster7301	2	Q7ZYA7	GO:0016485; P:protein processing; ISS:UniProtKB	Dcitr|KAI5731786.1;Dcitr|KAI5752045.1
cluster7302	2	N/A	N/A	Dcitr|KAI5720554.1;Dcitr|KAI5720593.1
cluster7303	2	M4MR97	GO:0006364; P:rRNA processing; IEA:UniProtKB-UniRule	Dcitr|KAI5695514.1;Dcitr|KAI5694450.1
cluster7304	2	P48613	GO:0006814; P:sodium ion transport; NAS:FlyBase	Dcitr|KAI5731257.1;Dcitr|KAI5732176.1
cluster7305	2	N/A	N/A	Dcitr|KAI5718241.1;Dcitr|KAI5717937.1
cluster7306	2	Q9H160	GO:0007283; P:spermatogenesis; ISS:BHF-UCL	Dcitr|KAI5743660.1;Dcitr|KAI5731816.1
cluster7307	2	N/A	N/A	Dcitr|KAI5739296.1;Dcitr|KAI5739725.1
cluster7308	2	Q9D411	GO:0007286; P:spermatid development; IDA:UniProtKB	Dcitr|KAI5751440.1;Dcitr|KAI5753364.1
cluster7309	2	N/A	N/A	Dcitr|KAI5721264.1;Dcitr|KAI5721357.1
cluster7310	2	N/A	N/A	Dcitr|KAI5738292.1;Dcitr|KAI5739344.1
cluster7311	2	N/A	N/A	Dcitr|KAI5735424.1;Dcitr|KAI5731333.1
cluster7312	2	N/A	N/A	Dcitr|KAI5721013.1;Dcitr|KAI5755241.1
cluster7313	2	P49582	GO:0042110; P:T cell activation; IMP:MGI	Dcitr|KAI5751621.1;Dcitr|KAI5753107.1
cluster7314	2	Q29R99	GO:0009249; P:protein lipoylation; ISS:UniProtKB	Dcitr|KAI5728392.1;Dcitr|KAI5727890.1
cluster7315	2	N/A	N/A	Dcitr|KAI5732304.1;Dcitr|KAI5755514.1
cluster7316	2	Q95SX7	GO:0006313; P:transposition, DNA-mediated; IMP:UniProtKB	Dcitr|KAI5736045.1;Dcitr|KAI5731569.1
cluster7317	2	N/A	N/A	Dcitr|KAI5726233.1;Dcitr|KAI5734869.1
cluster7318	2	P11369	GO:0006310; P:DNA recombination; IEA:UniProtKB-KW	Dcitr|KAI5739647.1;Dcitr|KAI5731296.1
cluster7319	2	C9WMM5	GO:0004185; F:serine-type carboxypeptidase activity; IEA:InterPro	Dcitr|KAI5728257.1;Dcitr|KAI5743333.1
cluster7320	2	N/A	N/A	Dcitr|KAI5715975.1;Dcitr|KAI5732309.1
cluster7321	2	N/A	N/A	Dcitr|KAI5754167.1;Dcitr|KAI5754386.1
cluster7322	2	N/A	N/A	Dcitr|KAI5718566.1;Dcitr|KAI5725677.1
cluster7323	2	N/A	N/A	Dcitr|KAI5734556.1;Dcitr|KAI5734779.1
cluster7324	2	N/A	N/A	Dcitr|KAI5699184.1;Dcitr|KAI5725396.1
cluster7325	2	N/A	N/A	Dcitr|KAI5728127.1;Dcitr|KAI5728374.1
cluster7326	2	N/A	N/A	Dcitr|KAI5707708.1;Dcitr|KAI5715459.1
cluster7327	2	Q9W740	GO:0001649; P:osteoblast differentiation; IBA:GO_Central	Dcitr|KAI5697979.1;Dcitr|KAI5699153.1
cluster7328	2	N/A	N/A	Dcitr|KAI5715659.1;Dcitr|KAI5714940.1
cluster7329	2	N/A	N/A	Dcitr|KAI5720316.1;Dcitr|KAI5720599.1
cluster7330	2	Q15262	GO:0007179; P:transforming growth factor beta receptor signaling pathway; IDA:UniProtKB	Dcitr|KAI5752013.1;Dcitr|KAI5730822.1
cluster7331	2	N/A	N/A	Dcitr|KAI5726253.1;Dcitr|KAI5725660.1
cluster7332	2	N/A	N/A	Dcitr|KAI5741983.1;Dcitr|KAI5734597.1
cluster7333	2	Q66H50	GO:0010025; P:wax biosynthetic process; ISS:UniProtKB	Dcitr|KAI5751408.1;Dcitr|KAI5752704.1
cluster7334	2	N/A	N/A	Dcitr|KAI5738398.1;Dcitr|KAI5740028.1
cluster7335	2	N/A	N/A	Dcitr|KAI5724643.1;Dcitr|KAI5754653.1
cluster7336	2	N/A	N/A	Dcitr|KAI5725273.1;Dcitr|KAI5708273.1
cluster7337	2	N/A	N/A	Dcitr|KAI5718265.1;Dcitr|KAI5718176.1
cluster7338	2	N/A	N/A	Dcitr|KAI5741974.1;Dcitr|KAI5728881.1
cluster7339	2	N/A	N/A	Dcitr|KAI5735899.1;Dcitr|KAI5747141.1
cluster7340	2	N/A	N/A	Dcitr|KAI5754119.1;Dcitr|KAI5755579.1
cluster7341	2	N/A	N/A	Dcitr|KAI5753898.1;Dcitr|KAI5752379.1
cluster7342	2	Q68LP1	GO:0016567; P:protein ubiquitination; IBA:GO_Central	Dcitr|KAI5756433.1;Dcitr|KAI5748341.1
cluster7343	2	N/A	N/A	Dcitr|KAI5753263.1;Dcitr|KAI5750798.1
cluster7344	2	N/A	N/A	Dcitr|KAI5724353.1;Dcitr|KAI5724328.1
cluster7345	2	N/A	N/A	Dcitr|KAI5737912.1;Dcitr|KAI5738399.1
cluster7346	2	N/A	N/A	Dcitr|KAI5755419.1;Dcitr|KAI5754135.1
cluster7347	2	N/A	N/A	Dcitr|KAI5739117.1;Dcitr|KAI5746504.1
cluster7348	2	N/A	N/A	Dcitr|KAI5717307.1;Dcitr|KAI5728817.1
cluster7349	2	Q91W36	GO:0006511; P:ubiquitin-dependent protein catabolic process; IEA:InterPro	Dcitr|KAI5725401.1;Dcitr|KAI5732114.1
cluster7350	2	N/A	N/A	Dcitr|KAI5726269.1;Dcitr|KAI5752402.1
cluster7351	2	N/A	N/A	Dcitr|KAI5754362.1;Dcitr|KAI5742600.1
cluster7352	2	N/A	N/A	Dcitr|KAI5747242.1;Dcitr|KAI5748428.1
cluster7353	2	N/A	N/A	Dcitr|KAI5707349.1;Dcitr|KAI5696777.1
cluster7354	2	N/A	N/A	Dcitr|KAI5724862.1;Dcitr|KAI5725207.1
cluster7355	2	Q5ZIH9	GO:0005634; C:nucleus; IEA:UniProtKB-SubCell	Dcitr|KAI5718418.1;Dcitr|KAI5717403.1
cluster7356	2	Q9VLN1	GO:0080182; P:histone H3-K4 trimethylation; IMP:FlyBase	Dcitr|KAI5732337.1;Dcitr|KAI5742344.1
cluster7357	2	N/A	N/A	Dcitr|KAI5735737.1;Dcitr|KAI5692267.1
cluster7358	2	N/A	N/A	Dcitr|KAI5729149.1;Dcitr|KAI5727363.1
cluster7359	2	Q9I9K7	GO:0001570; P:vasculogenesis; IMP:ZFIN	Dcitr|KAI5742213.1;Dcitr|KAI5743010.1
cluster7360	2	N/A	N/A	Dcitr|KAI5720919.1;Dcitr|KAI5720686.1
cluster7361	2	N/A	N/A	Dcitr|KAI5720111.1;Dcitr|KAI5735170.1
cluster7362	2	P32865	GO:0006468; P:protein phosphorylation; IMP:FlyBase	Dcitr|KAI5697884.1;Dcitr|KAI5718718.1
cluster7363	2	N/A	N/A	Dcitr|KAI5752227.1;Dcitr|KAI5726222.1
cluster7364	2	N/A	N/A	Dcitr|KAI5728159.1;Dcitr|KAI5727530.1
cluster7365	2	A9ZSY3	GO:0015771; P:trehalose transport; IDA:UniProtKB	Dcitr|KAI5715298.1;Dcitr|KAI5715593.1
cluster7366	2	N/A	N/A	Dcitr|KAI5718166.1;Dcitr|KAI5755081.1
cluster7367	2	N/A	N/A	Dcitr|KAI5720087.1;Dcitr|KAI5725532.1
cluster7368	2	N/A	N/A	Dcitr|KAI5755028.1;Dcitr|KAI5739724.1
cluster7369	2	N/A	N/A	Dcitr|KAI5754248.1;Dcitr|KAI5754634.1
cluster7370	2	Q9BRS8	GO:0006396; P:RNA processing; IEA:InterPro	Dcitr|KAI5708569.1;Dcitr|KAI5746471.1
cluster7371	2	N/A	N/A	Dcitr|KAI5727641.1;Dcitr|KAI5728587.1
cluster7372	2	N/A	N/A	Dcitr|KAI5714678.1;Dcitr|KAI5748100.1
cluster7373	2	Q25641	GO:0045735; F:nutrient reservoir activity; IEA:UniProtKB-KW	Dcitr|KAI5756317.1;Dcitr|KAI5753958.1
cluster7374	2	N/A	N/A	Dcitr|KAI5738905.1;Dcitr|KAI5696756.1
cluster7375	2	N/A	N/A	Dcitr|KAI5751704.1;Dcitr|KAI5724318.1
cluster7376	2	Q9VS50	GO:0007062; P:sister chromatid cohesion; IBA:GO_Central	Dcitr|KAI5755417.1;Dcitr|KAI5753736.1
cluster7377	2	N/A	N/A	Dcitr|KAI5731054.1;Dcitr|KAI5718563.1
cluster7378	2	N/A	N/A	Dcitr|KAI5728505.1;Dcitr|KAI5727585.1
cluster7379	2	N/A	N/A	Dcitr|KAI5715579.1;Dcitr|KAI5714563.1
cluster7380	2	N/A	N/A	Dcitr|KAI5752560.1;Dcitr|KAI5707808.1
cluster7381	2	N/A	N/A	Dcitr|KAI5720150.1;Dcitr|KAI5720223.1
cluster7382	2	N/A	N/A	Dcitr|KAI5708377.1;Dcitr|KAI5707360.1
cluster7383	2	Q03274	GO:0003964; F:RNA-directed DNA polymerase activity; IEA:UniProtKB-KW	Dcitr|KAI5731418.1;Dcitr|KAI5727844.1
cluster7384	2	N/A	N/A	Dcitr|KAI5738015.1;Dcitr|KAI5738856.1
cluster7385	2	N/A	N/A	Dcitr|KAI5717597.1;Dcitr|KAI5753455.1
cluster7386	2	N/A	N/A	Dcitr|KAI5752430.1;Dcitr|KAI5751151.1
cluster7387	2	N/A	N/A	Dcitr|KAI5724923.1;Dcitr|KAI5726262.1
cluster7388	2	N/A	N/A	Dcitr|KAI5727670.1;Dcitr|KAI5751797.1
cluster7389	2	N/A	N/A	Dcitr|KAI5716023.1;Dcitr|KAI5708200.1
cluster7390	2	N/A	N/A	Dcitr|KAI5751730.1;Dcitr|KAI5724634.1
cluster7391	2	N/A	N/A	Dcitr|KAI5738110.1;Dcitr|KAI5743645.1
cluster7392	2	N/A	N/A	Dcitr|KAI5739471.1;Dcitr|KAI5742255.1
cluster7393	2	N/A	N/A	Dcitr|KAI5753971.1;Dcitr|KAI5754294.1
cluster7394	2	N/A	N/A	Dcitr|KAI5744175.1;Dcitr|KAI5750907.1
cluster7395	2	Q9VAJ3	GO:0006814; P:sodium ion transport; ISS:FlyBase	Dcitr|KAI5714584.1;Dcitr|KAI5753622.1
cluster7396	2	O35136	GO:0007608; P:sensory perception of smell; IEA:Ensembl	Dcitr|KAI5742537.1;Dcitr|KAI5747446.1
cluster7397	2	N/A	N/A	Dcitr|KAI5742720.1;Dcitr|KAI5743396.1
cluster7398	2	N/A	N/A	Dcitr|KAI5734116.1;Dcitr|KAI5748157.1
cluster7399	2	N/A	N/A	Dcitr|KAI5707565.1;Dcitr|KAI5708436.1
cluster7400	2	N/A	N/A	Dcitr|KAI5724236.1;Dcitr|KAI5708149.1
cluster7401	2	N/A	N/A	Dcitr|KAI5715397.1;Dcitr|KAI5746112.1
cluster7402	2	N/A	N/A	Dcitr|KAI5724847.1;Dcitr|KAI5708113.1
cluster7403	2	N/A	N/A	Dcitr|KAI5743075.1;Dcitr|KAI5743444.1
cluster7404	2	N/A	N/A	Dcitr|KAI5717856.1;Dcitr|KAI5720390.1
cluster7405	2	N/A	N/A	Dcitr|KAI5750841.1;Dcitr|KAI5692702.1
cluster7406	2	N/A	N/A	Dcitr|KAI5738109.1;Dcitr|KAI5734695.1
cluster7407	2	N/A	N/A	Dcitr|KAI5743895.1;Dcitr|KAI5743621.1
cluster7408	2	N/A	N/A	Dcitr|KAI5717660.1;Dcitr|KAI5727424.1
cluster7409	2	Q9W0H3	GO:0030730; P:sequestering of triglyceride; IMP:FlyBase	Dcitr|KAI5727595.1;Dcitr|KAI5729062.1
cluster7410	2	N/A	N/A	Dcitr|KAI5732250.1;Dcitr|KAI5731215.1
cluster7411	2	Q9VI10	GO:0000387; P:spliceosomal snRNP assembly; IBA:GO_Central	Dcitr|KAI5731626.1;Dcitr|KAI5735910.1
cluster7412	2	N/A	N/A	Dcitr|KAI5753797.1;Dcitr|KAI5755294.1
cluster7413	2	N/A	N/A	Dcitr|KAI5721084.1;Dcitr|KAI5733909.1
cluster7414	2	O94072	GO:0015991; P:ATP hydrolysis coupled proton transport; IEA:InterPro	Dcitr|KAI5755374.1;Dcitr|KAI5754706.1
cluster7415	2	N/A	N/A	Dcitr|KAI5715031.1;Dcitr|KAI5715933.1
cluster7416	2	N/A	N/A	Dcitr|KAI5718717.1;Dcitr|KAI5718643.1
cluster7417	2	N/A	N/A	Dcitr|KAI5731253.1;Dcitr|KAI5731024.1
cluster7418	2	N/A	N/A	Dcitr|KAI5724293.1;Dcitr|KAI5715508.1
cluster7419	2	N/A	N/A	Dcitr|KAI5753362.1;Dcitr|KAI5750665.1
cluster7420	2	N/A	N/A	Dcitr|KAI5707875.1;Dcitr|KAI5714662.1
cluster7421	2	P13184	GO:0002082; P:regulation of oxidative phosphorylation; IBA:GO_Central	Dcitr|KAI5747792.1;Dcitr|KAI5746931.1
cluster7422	2	N/A	N/A	Dcitr|KAI5746149.1;Dcitr|KAI5697930.1
cluster7423	2	Q9DBR7	GO:0007165; P:signal transduction; IEA:InterPro	Dcitr|KAI5725288.1;Dcitr|KAI5734506.1
cluster7424	2	N/A	N/A	Dcitr|KAI5739248.1;Dcitr|KAI5734342.1
cluster7425	2	N/A	N/A	Dcitr|KAI5718562.1;Dcitr|KAI5717700.1
cluster7426	2	N/A	N/A	Dcitr|KAI5700256.1;Dcitr|KAI5707921.1
cluster7427	2	N/A	N/A	Dcitr|KAI5747011.1;Dcitr|KAI5747885.1
cluster7428	2	P43508	GO:0051603; P:proteolysis involved in cellular protein catabolic process; IDA:UniProtKB	Dcitr|KAI5725266.1;Dcitr|KAI5725715.1
cluster7429	2	N/A	N/A	Dcitr|KAI5751552.1;Dcitr|KAI5750869.1
cluster7430	2	N/A	N/A	Dcitr|KAI5753992.1;Dcitr|KAI5696708.1
cluster7431	2	Q32LE3	GO:0032465; P:regulation of cytokinesis; IBA:GO_Central	Dcitr|KAI5731283.1;Dcitr|KAI5747962.1
cluster7432	2	Q5F3T7	GO:0000381; P:regulation of alternative mRNA splicing, via spliceosome; IBA:GO_Central	Dcitr|KAI5752814.1;Dcitr|KAI5728191.1
cluster7433	2	N/A	N/A	Dcitr|KAI5746962.1;Dcitr|KAI5747228.1
cluster7434	2	Q08AW5	N/A	Dcitr|KAI5754410.1;Dcitr|KAI5756264.1
cluster7435	2	N/A	N/A	Dcitr|KAI5718550.1;Dcitr|KAI5693446.1
cluster7436	2	N/A	N/A	Dcitr|KAI5743191.1;Dcitr|KAI5744177.1
cluster7437	2	N/A	N/A	Dcitr|KAI5724654.1;Dcitr|KAI5752413.1
cluster7438	2	N/A	N/A	Dcitr|KAI5715062.1;Dcitr|KAI5718729.1
cluster7439	2	N/A	N/A	Dcitr|KAI5747321.1;Dcitr|KAI5747594.1
cluster7440	2	Q5R4I9	GO:0048511; P:rhythmic process; IEA:UniProtKB-KW	Dcitr|KAI5718625.1;Dcitr|KAI5718640.1
cluster7441	2	N/A	N/A	Dcitr|KAI5734863.1;Dcitr|KAI5728014.1
cluster7442	2	N/A	N/A	Dcitr|KAI5708165.1;Dcitr|KAI5738056.1
cluster7443	2	N/A	N/A	Dcitr|KAI5708118.1;Dcitr|KAI5707334.1
cluster7444	2	Q9CWY9	GO:0009411; P:response to UV; ISO:MGI	Dcitr|KAI5699151.1;Dcitr|KAI5742247.1
cluster7445	2	N/A	N/A	Dcitr|KAI5724554.1;Dcitr|KAI5748387.1
cluster7446	2	N/A	N/A	Dcitr|KAI5708374.1;Dcitr|KAI5754430.1
cluster7447	2	N/A	N/A	Dcitr|KAI5753788.1;Dcitr|KAI5756362.1
cluster7448	2	N/A	N/A	Dcitr|KAI5714776.1;Dcitr|KAI5715621.1
cluster7449	2	N/A	N/A	Dcitr|KAI5721464.1;Dcitr|KAI5720736.1
cluster7450	2	N/A	N/A	Dcitr|KAI5738672.1;Dcitr|KAI5739433.1
cluster7451	2	Q95223	GO:0006511; P:ubiquitin-dependent protein catabolic process; ISS:UniProtKB	Dcitr|KAI5754267.1;Dcitr|KAI5755488.1
cluster7452	2	P63030	GO:0006850; P:mitochondrial pyruvate transmembrane transport; IGI:MGI	Dcitr|KAI5753993.1;Dcitr|KAI5755328.1
cluster7453	2	N/A	N/A	Dcitr|KAI5726239.1;Dcitr|KAI5725807.1
cluster7454	2	N/A	N/A	Dcitr|KAI5743679.1;Dcitr|KAI5739125.1
cluster7455	2	N/A	N/A	Dcitr|KAI5731709.1;Dcitr|KAI5731532.1
cluster7456	2	N/A	N/A	Dcitr|KAI5740017.1;Dcitr|KAI5739356.1
cluster7457	2	N/A	N/A	Dcitr|KAI5728383.1;Dcitr|KAI5728886.1
cluster7458	2	N/A	N/A	Dcitr|KAI5727826.1;Dcitr|KAI5750697.1
cluster7459	2	Q60847	GO:0003429; P:growth plate cartilage chondrocyte morphogenesis; IBA:GO_Central	Dcitr|KAI5750941.1;Dcitr|KAI5751195.1
cluster7460	2	N/A	N/A	Dcitr|KAI5746389.1;Dcitr|KAI5731378.1
cluster7461	2	Q8INL6	GO:0007380; P:specification of segmental identity, head; IMP:FlyBase	Dcitr|KAI5746222.1;Dcitr|KAI5731690.1
cluster7462	2	N/A	N/A	Dcitr|KAI5754519.1;Dcitr|KAI5742050.1
cluster7463	2	N/A	N/A	Dcitr|KAI5708359.1;Dcitr|KAI5720984.1
cluster7464	2	N/A	N/A	Dcitr|KAI5724694.1;Dcitr|KAI5720607.1
cluster7465	2	N/A	N/A	Dcitr|KAI5735021.1;Dcitr|KAI5720950.1
cluster7466	2	N/A	N/A	Dcitr|KAI5692440.1;Dcitr|KAI5753883.1
cluster7467	2	N/A	N/A	Dcitr|KAI5731610.1;Dcitr|KAI5702214.1
cluster7468	2	O00370	GO:0032197; P:transposition, RNA-mediated; IMP:UniProtKB	Dcitr|KAI5732408.1;Dcitr|KAI5739165.1
cluster7469	2	Q8BGT5	GO:0042851; P:L-alanine metabolic process; ISS:UniProtKB	Dcitr|KAI5718389.1;Dcitr|KAI5717614.1
cluster7470	2	N/A	N/A	Dcitr|KAI5754081.1;Dcitr|KAI5755249.1
cluster7471	2	N/A	N/A	Dcitr|KAI5708333.1;Dcitr|KAI5731966.1
cluster7472	2	N/A	N/A	Dcitr|KAI5755914.1;Dcitr|KAI5742582.1
cluster7473	2	N/A	N/A	Dcitr|KAI5728703.1;Dcitr|KAI5739255.1
cluster7474	2	N/A	N/A	Dcitr|KAI5724507.1;Dcitr|KAI5717943.1
cluster7475	2	Q2TCH4	GO:0016055; P:Wnt signaling pathway; IEA:UniProtKB-KW	Dcitr|KAI5699146.1;Dcitr|KAI5727344.1
cluster7476	2	Q7K4Y6	GO:0030431; P:sleep; IMP:FlyBase	Dcitr|KAI5721356.1;Dcitr|KAI5730849.1
cluster7477	2	N/A	N/A	Dcitr|KAI5750668.1;Dcitr|KAI5738666.1

## Sheet: S6b
Supplemental Table 6b. Lineage specific orthologous clusters in B. cockerelli
# cluster_name	protein_number	swiss_prot_id	go_annotation	protein_list
cluster12	118	Q9W5F3	GO:0016485; P:protein processing; IBA:GO_Central	Bcockerelli|ANN11852;Bcockerelli|ANN02413;Bcockerelli|ANN02474;Bcockerelli|ANN02779;Bcockerelli|ANN09713;Bcockerelli|ANN14466;Bcockerelli|ANN17405;Bcockerelli|ANN18424;Bcockerelli|ANN18693;Bcockerelli|ANN18906;Bcockerelli|ANN21831;Bcockerelli|ANN21993;Bcockerelli|ANN18518;Bcockerelli|ANN01360;Bcockerelli|ANN01373;Bcockerelli|ANN02535;Bcockerelli|ANN02661;Bcockerelli|ANN05036;Bcockerelli|ANN08162;…
cluster70	37	Q95SX7	GO:0006313; P:transposition, DNA-mediated; IMP:UniProtKB	Bcockerelli|ANN17541;Bcockerelli|ANN02559;Bcockerelli|ANN18872;Bcockerelli|ANN19486;Bcockerelli|ANN21925;Bcockerelli|ANN00922;Bcockerelli|ANN01069;Bcockerelli|ANN02112;Bcockerelli|ANN08127;Bcockerelli|ANN10277;Bcockerelli|ANN11060;Bcockerelli|ANN13057;Bcockerelli|ANN13450;Bcockerelli|ANN15600;Bcockerelli|ANN16286;Bcockerelli|ANN17309;Bcockerelli|ANN17579;Bcockerelli|ANN17581;Bcockerelli|ANN17632;…
cluster74	36	N/A	N/A	Bcockerelli|ANN12697;Bcockerelli|ANN04078;Bcockerelli|ANN01674;Bcockerelli|ANN02622;Bcockerelli|ANN03825;Bcockerelli|ANN04121;Bcockerelli|ANN04845;Bcockerelli|ANN05758;Bcockerelli|ANN05881;Bcockerelli|ANN07459;Bcockerelli|ANN07757;Bcockerelli|ANN08363;Bcockerelli|ANN08740;Bcockerelli|ANN10447;Bcockerelli|ANN11453;Bcockerelli|ANN12699;Bcockerelli|ANN12793;Bcockerelli|ANN12843;Bcockerelli|ANN12929;…
cluster76	35	Q99315	GO:0032197; P:transposition, RNA-mediated; ISS:SGD	Bcockerelli|ANN21849;Bcockerelli|ANN15910;Bcockerelli|ANN00133;Bcockerelli|ANN06249;Bcockerelli|ANN06953;Bcockerelli|ANN08203;Bcockerelli|ANN11738;Bcockerelli|ANN12132;Bcockerelli|ANN17440;Bcockerelli|ANN21333;Bcockerelli|ANN21882;Bcockerelli|ANN20086;Bcockerelli|ANN05459;Bcockerelli|ANN22056;Bcockerelli|ANN06184;Bcockerelli|ANN17391;Bcockerelli|ANN03114;Bcockerelli|ANN00370;Bcockerelli|ANN00557;…
cluster77	35	Q9H611	GO:0000723; P:telomere maintenance; IEA:InterPro	Bcockerelli|ANN04016;Bcockerelli|ANN00106;Bcockerelli|ANN00562;Bcockerelli|ANN01330;Bcockerelli|ANN01935;Bcockerelli|ANN01937;Bcockerelli|ANN01957;Bcockerelli|ANN04015;Bcockerelli|ANN04157;Bcockerelli|ANN05368;Bcockerelli|ANN06263;Bcockerelli|ANN06609;Bcockerelli|ANN06696;Bcockerelli|ANN06697;Bcockerelli|ANN07234;Bcockerelli|ANN07368;Bcockerelli|ANN07370;Bcockerelli|ANN07722;Bcockerelli|ANN07869;…
cluster86	32	P0DP91	GO:0045739; P:positive regulation of DNA repair; IMP:UniProtKB	Bcockerelli|ANN20858;Bcockerelli|ANN07246;Bcockerelli|ANN07448;Bcockerelli|ANN07449;Bcockerelli|ANN14678;Bcockerelli|ANN16308;Bcockerelli|ANN16316;Bcockerelli|ANN17527;Bcockerelli|ANN18256;Bcockerelli|ANN20788;Bcockerelli|ANN20855;Bcockerelli|ANN20856;Bcockerelli|ANN20859;Bcockerelli|ANN20860;Bcockerelli|ANN20861;Bcockerelli|ANN20862;Bcockerelli|ANN20863;Bcockerelli|ANN22219;Bcockerelli|ANN22230;…
cluster88	31	P16870	GO:0016055; P:Wnt signaling pathway; IDA:CACAO	Bcockerelli|ANN19105;Bcockerelli|ANN09065;Bcockerelli|ANN09067;Bcockerelli|ANN09070;Bcockerelli|ANN09071;Bcockerelli|ANN09079;Bcockerelli|ANN19032;Bcockerelli|ANN19033;Bcockerelli|ANN19045;Bcockerelli|ANN19047;Bcockerelli|ANN19048;Bcockerelli|ANN19053;Bcockerelli|ANN19054;Bcockerelli|ANN19059;Bcockerelli|ANN19062;Bcockerelli|ANN19067;Bcockerelli|ANN19080;Bcockerelli|ANN19082;Bcockerelli|ANN19090;…
cluster96	29	P14381	N/A	Bcockerelli|ANN16902;Bcockerelli|ANN17861;Bcockerelli|ANN18551;Bcockerelli|ANN13842;Bcockerelli|ANN07333;Bcockerelli|ANN13787;Bcockerelli|ANN21545;Bcockerelli|ANN00968;Bcockerelli|ANN02880;Bcockerelli|ANN03085;Bcockerelli|ANN03226;Bcockerelli|ANN03562;Bcockerelli|ANN07350;Bcockerelli|ANN08189;Bcockerelli|ANN11775;Bcockerelli|ANN12705;Bcockerelli|ANN13947;Bcockerelli|ANN16389;Bcockerelli|ANN17441;…
cluster105	28	Q98TX1	GO:0009314; P:response to radiation; ISS:UniProtKB	Bcockerelli|ANN08812;Bcockerelli|ANN03138;Bcockerelli|ANN03373;Bcockerelli|ANN07768;Bcockerelli|ANN08669;Bcockerelli|ANN09431;Bcockerelli|ANN13893;Bcockerelli|ANN14318;Bcockerelli|ANN18057;Bcockerelli|ANN09795;Bcockerelli|ANN17442;Bcockerelli|ANN17476;Bcockerelli|ANN01699;Bcockerelli|ANN03175;Bcockerelli|ANN03228;Bcockerelli|ANN13685;Bcockerelli|ANN14319;Bcockerelli|ANN14328;Bcockerelli|ANN14331;…
cluster111	26	P04323	GO:0015074; P:DNA integration; IEA:InterPro	Bcockerelli|ANN21073;Bcockerelli|ANN11683;Bcockerelli|ANN05464;Bcockerelli|ANN21276;Bcockerelli|ANN20893;Bcockerelli|ANN15534;Bcockerelli|ANN08730;Bcockerelli|ANN04611;Bcockerelli|ANN02960;Bcockerelli|ANN00132;Bcockerelli|ANN01334;Bcockerelli|ANN03619;Bcockerelli|ANN05404;Bcockerelli|ANN05406;Bcockerelli|ANN06951;Bcockerelli|ANN08488;Bcockerelli|ANN08751;Bcockerelli|ANN09980;Bcockerelli|ANN10813;…
cluster115	25	Q8BUZ3	GO:0003677; F:DNA binding; IEA:UniProtKB-KW	Bcockerelli|ANN00050;Bcockerelli|ANN00172;Bcockerelli|ANN00246;Bcockerelli|ANN00433;Bcockerelli|ANN00463;Bcockerelli|ANN00506;Bcockerelli|ANN00610;Bcockerelli|ANN00611;Bcockerelli|ANN00687;Bcockerelli|ANN00990;Bcockerelli|ANN03370;Bcockerelli|ANN08493;Bcockerelli|ANN12193;Bcockerelli|ANN20044;Bcockerelli|ANN20170;Bcockerelli|ANN20185;Bcockerelli|ANN20276;Bcockerelli|ANN21492;Bcockerelli|ANN20089;…
cluster127	23	Q8K4G6	GO:0051725; P:protein de-ADP-ribosylation; ISS:UniProtKB	Bcockerelli|ANN03947;Bcockerelli|ANN06369;Bcockerelli|ANN09544;Bcockerelli|ANN10266;Bcockerelli|ANN10312;Bcockerelli|ANN11860;Bcockerelli|ANN14539;Bcockerelli|ANN05429;Bcockerelli|ANN02651;Bcockerelli|ANN05320;Bcockerelli|ANN09890;Bcockerelli|ANN13151;Bcockerelli|ANN00095;Bcockerelli|ANN09066;Bcockerelli|ANN12248;Bcockerelli|ANN22124;Bcockerelli|ANN20948;Bcockerelli|ANN17553;Bcockerelli|ANN01772;…
cluster128	23	P46023	GO:0004930; F:G protein-coupled receptor activity; IEA:UniProtKB-KW	Bcockerelli|ANN22186;Bcockerelli|ANN10504;Bcockerelli|ANN20138;Bcockerelli|ANN19297;Bcockerelli|ANN00260;Bcockerelli|ANN06769;Bcockerelli|ANN07144;Bcockerelli|ANN13636;Bcockerelli|ANN13752;Bcockerelli|ANN16538;Bcockerelli|ANN17520;Bcockerelli|ANN17597;Bcockerelli|ANN18212;Bcockerelli|ANN19405;Bcockerelli|ANN19441;Bcockerelli|ANN06692;Bcockerelli|ANN00222;Bcockerelli|ANN00432;Bcockerelli|ANN05436;…
cluster129	23	N/A	N/A	Bcockerelli|ANN20707;Bcockerelli|ANN02997;Bcockerelli|ANN00069;Bcockerelli|ANN00071;Bcockerelli|ANN00212;Bcockerelli|ANN00333;Bcockerelli|ANN00505;Bcockerelli|ANN05859;Bcockerelli|ANN05860;Bcockerelli|ANN16377;Bcockerelli|ANN16399;Bcockerelli|ANN17472;Bcockerelli|ANN20005;Bcockerelli|ANN20006;Bcockerelli|ANN20186;Bcockerelli|ANN20189;Bcockerelli|ANN20331;Bcockerelli|ANN20973;Bcockerelli|ANN20974;…
cluster136	22	Q9VB11	GO:0045475; P:locomotor rhythm; IMP:FlyBase	Bcockerelli|ANN20519;Bcockerelli|ANN05473;Bcockerelli|ANN12402;Bcockerelli|ANN20540;Bcockerelli|ANN21361;Bcockerelli|ANN16344;Bcockerelli|ANN00944;Bcockerelli|ANN06094;Bcockerelli|ANN08015;Bcockerelli|ANN09582;Bcockerelli|ANN15576;Bcockerelli|ANN18262;Bcockerelli|ANN18331;Bcockerelli|ANN20162;Bcockerelli|ANN20724;Bcockerelli|ANN12187;Bcockerelli|ANN04079;Bcockerelli|ANN15718;Bcockerelli|ANN20114;…
cluster146	21	P11369	GO:0006310; P:DNA recombination; IEA:UniProtKB-KW	Bcockerelli|ANN09762;Bcockerelli|ANN03810;Bcockerelli|ANN04260;Bcockerelli|ANN07366;Bcockerelli|ANN07714;Bcockerelli|ANN08888;Bcockerelli|ANN09012;Bcockerelli|ANN11690;Bcockerelli|ANN18446;Bcockerelli|ANN21834;Bcockerelli|ANN07365;Bcockerelli|ANN07715;Bcockerelli|ANN09763;Bcockerelli|ANN21833;Bcockerelli|ANN21669;Bcockerelli|ANN11945;Bcockerelli|ANN21567;Bcockerelli|ANN18445;Bcockerelli|ANN11691;…
cluster153	20	Q9Z0R0	GO:0006468; P:protein phosphorylation; IDA:UniProtKB	Bcockerelli|ANN16754;Bcockerelli|ANN18774;Bcockerelli|ANN04264;Bcockerelli|ANN04518;Bcockerelli|ANN07121;Bcockerelli|ANN07122;Bcockerelli|ANN08409;Bcockerelli|ANN09193;Bcockerelli|ANN10382;Bcockerelli|ANN16240;Bcockerelli|ANN18651;Bcockerelli|ANN18726;Bcockerelli|ANN20950;Bcockerelli|ANN21565;Bcockerelli|ANN22126;Bcockerelli|ANN22263;Bcockerelli|ANN10342;Bcockerelli|ANN10341;Bcockerelli|ANN02800;…
cluster154	20	Q95SX7	GO:0006313; P:transposition, DNA-mediated; IMP:UniProtKB	Bcockerelli|ANN07980;Bcockerelli|ANN11397;Bcockerelli|ANN11658;Bcockerelli|ANN14430;Bcockerelli|ANN03853;Bcockerelli|ANN11398;Bcockerelli|ANN02046;Bcockerelli|ANN06034;Bcockerelli|ANN07396;Bcockerelli|ANN07979;Bcockerelli|ANN11657;Bcockerelli|ANN11674;Bcockerelli|ANN12188;Bcockerelli|ANN13171;Bcockerelli|ANN14431;Bcockerelli|ANN17114;Bcockerelli|ANN22100;Bcockerelli|ANN08992;Bcockerelli|ANN12952;…
cluster155	20	N/A	N/A	Bcockerelli|ANN00374;Bcockerelli|ANN01025;Bcockerelli|ANN00030;Bcockerelli|ANN00136;Bcockerelli|ANN00341;Bcockerelli|ANN00352;Bcockerelli|ANN00494;Bcockerelli|ANN00670;Bcockerelli|ANN08646;Bcockerelli|ANN08912;Bcockerelli|ANN09949;Bcockerelli|ANN14950;Bcockerelli|ANN15617;Bcockerelli|ANN16833;Bcockerelli|ANN20173;Bcockerelli|ANN20364;Bcockerelli|ANN01026;Bcockerelli|ANN15616;Bcockerelli|ANN18013;…
cluster167	19	Q9PT61	GO:0045893; P:positive regulation of transcription, DNA-templated; IMP:UniProtKB	Bcockerelli|ANN06473;Bcockerelli|ANN05947;Bcockerelli|ANN06490;Bcockerelli|ANN06952;Bcockerelli|ANN16952;Bcockerelli|ANN20932;Bcockerelli|ANN01537;Bcockerelli|ANN01598;Bcockerelli|ANN06222;Bcockerelli|ANN09150;Bcockerelli|ANN12281;Bcockerelli|ANN17507;Bcockerelli|ANN17587;Bcockerelli|ANN17688;Bcockerelli|ANN17876;Bcockerelli|ANN19636;Bcockerelli|ANN16327;Bcockerelli|ANN02609;Bcockerelli|ANN06250
cluster169	19	N/A	N/A	Bcockerelli|ANN01040;Bcockerelli|ANN00083;Bcockerelli|ANN00422;Bcockerelli|ANN00488;Bcockerelli|ANN00606;Bcockerelli|ANN00684;Bcockerelli|ANN00686;Bcockerelli|ANN08133;Bcockerelli|ANN20009;Bcockerelli|ANN20223;Bcockerelli|ANN20383;Bcockerelli|ANN21627;Bcockerelli|ANN22098;Bcockerelli|ANN00412;Bcockerelli|ANN20013;Bcockerelli|ANN00157;Bcockerelli|ANN00186;Bcockerelli|ANN00188;Bcockerelli|ANN13160
cluster179	18	N/A	N/A	Bcockerelli|ANN02320;Bcockerelli|ANN02896;Bcockerelli|ANN03747;Bcockerelli|ANN05518;Bcockerelli|ANN05837;Bcockerelli|ANN07284;Bcockerelli|ANN11837;Bcockerelli|ANN12174;Bcockerelli|ANN16691;Bcockerelli|ANN21215;Bcockerelli|ANN21267;Bcockerelli|ANN21682;Bcockerelli|ANN21689;Bcockerelli|ANN11673;Bcockerelli|ANN02047;Bcockerelli|ANN06033;Bcockerelli|ANN13172;Bcockerelli|ANN17113
cluster180	18	O93385	GO:0032526; P:response to retinoic acid; IMP:AgBase	Bcockerelli|ANN05679;Bcockerelli|ANN10339;Bcockerelli|ANN19046;Bcockerelli|ANN19311;Bcockerelli|ANN03576;Bcockerelli|ANN03694;Bcockerelli|ANN04155;Bcockerelli|ANN05524;Bcockerelli|ANN07111;Bcockerelli|ANN09024;Bcockerelli|ANN11203;Bcockerelli|ANN11520;Bcockerelli|ANN16801;Bcockerelli|ANN01993;Bcockerelli|ANN16802;Bcockerelli|ANN01767;Bcockerelli|ANN15088;Bcockerelli|ANN20309
cluster181	18	Q9U6B8	GO:0002115; P:store-operated calcium entry; IMP:FlyBase	Bcockerelli|ANN14261;Bcockerelli|ANN03092;Bcockerelli|ANN10732;Bcockerelli|ANN16857;Bcockerelli|ANN21547;Bcockerelli|ANN17412;Bcockerelli|ANN21019;Bcockerelli|ANN03980;Bcockerelli|ANN08511;Bcockerelli|ANN10910;Bcockerelli|ANN12215;Bcockerelli|ANN15990;Bcockerelli|ANN18699;Bcockerelli|ANN19330;Bcockerelli|ANN10426;Bcockerelli|ANN22050;Bcockerelli|ANN12388;Bcockerelli|ANN12492
cluster182	18	P00787	GO:0007283; P:spermatogenesis; IEP:RGD	Bcockerelli|ANN21379;Bcockerelli|ANN00543;Bcockerelli|ANN05704;Bcockerelli|ANN07249;Bcockerelli|ANN13568;Bcockerelli|ANN15513;Bcockerelli|ANN21005;Bcockerelli|ANN21425;Bcockerelli|ANN21429;Bcockerelli|ANN22130;Bcockerelli|ANN07884;Bcockerelli|ANN14676;Bcockerelli|ANN15514;Bcockerelli|ANN21424;Bcockerelli|ANN21427;Bcockerelli|ANN13091;Bcockerelli|ANN14675;Bcockerelli|ANN21426
cluster194	17	P0DP91	GO:0045739; P:positive regulation of DNA repair; IMP:UniProtKB	Bcockerelli|ANN00780;Bcockerelli|ANN20139;Bcockerelli|ANN00280;Bcockerelli|ANN00342;Bcockerelli|ANN00435;Bcockerelli|ANN00766;Bcockerelli|ANN20712;Bcockerelli|ANN20775;Bcockerelli|ANN00387;Bcockerelli|ANN00388;Bcockerelli|ANN20264;Bcockerelli|ANN00112;Bcockerelli|ANN00298;Bcockerelli|ANN00977;Bcockerelli|ANN14963;Bcockerelli|ANN20144;Bcockerelli|ANN00721
cluster195	17	Q96JS3	GO:0005044; F:scavenger receptor activity; IEA:InterPro	Bcockerelli|ANN00295;Bcockerelli|ANN01037;Bcockerelli|ANN13124;Bcockerelli|ANN20010;Bcockerelli|ANN00065;Bcockerelli|ANN00524;Bcockerelli|ANN20201;Bcockerelli|ANN11179;Bcockerelli|ANN20027;Bcockerelli|ANN21002;Bcockerelli|ANN00490;Bcockerelli|ANN00991;Bcockerelli|ANN01027;Bcockerelli|ANN20368;Bcockerelli|ANN08310;Bcockerelli|ANN05849;Bcockerelli|ANN13127
cluster196	17	P21328	GO:0003964; F:RNA-directed DNA polymerase activity; IEA:UniProtKB-KW	Bcockerelli|ANN08381;Bcockerelli|ANN03272;Bcockerelli|ANN05079;Bcockerelli|ANN06987;Bcockerelli|ANN08944;Bcockerelli|ANN10587;Bcockerelli|ANN10775;Bcockerelli|ANN16719;Bcockerelli|ANN21584;Bcockerelli|ANN05202;Bcockerelli|ANN00593;Bcockerelli|ANN21543;Bcockerelli|ANN00710;Bcockerelli|ANN16720;Bcockerelli|ANN17914;Bcockerelli|ANN08943;Bcockerelli|ANN01296
cluster197	17	N/A	N/A	Bcockerelli|ANN17349;Bcockerelli|ANN02395;Bcockerelli|ANN04228;Bcockerelli|ANN05196;Bcockerelli|ANN05529;Bcockerelli|ANN12571;Bcockerelli|ANN15868;Bcockerelli|ANN20642;Bcockerelli|ANN20740;Bcockerelli|ANN20834;Bcockerelli|ANN04271;Bcockerelli|ANN20831;Bcockerelli|ANN20833;Bcockerelli|ANN20837;Bcockerelli|ANN05177;Bcockerelli|ANN13894;Bcockerelli|ANN20008
cluster206	16	Q13905	GO:0007169; P:transmembrane receptor protein tyrosine kinase signaling pathway; TAS:ProtInc	Bcockerelli|ANN15565;Bcockerelli|ANN13103;Bcockerelli|ANN13362;Bcockerelli|ANN16909;Bcockerelli|ANN18921;Bcockerelli|ANN19951;Bcockerelli|ANN00372;Bcockerelli|ANN00962;Bcockerelli|ANN00970;Bcockerelli|ANN15764;Bcockerelli|ANN02064;Bcockerelli|ANN21546;Bcockerelli|ANN00556;Bcockerelli|ANN00555;Bcockerelli|ANN00961;Bcockerelli|ANN19943
cluster210	15	Q95SX7	GO:0006313; P:transposition, DNA-mediated; IMP:UniProtKB	Bcockerelli|ANN17200;Bcockerelli|ANN03790;Bcockerelli|ANN07920;Bcockerelli|ANN14274;Bcockerelli|ANN20982;Bcockerelli|ANN21531;Bcockerelli|ANN01929;Bcockerelli|ANN02347;Bcockerelli|ANN05499;Bcockerelli|ANN06587;Bcockerelli|ANN10169;Bcockerelli|ANN14275;Bcockerelli|ANN17199;Bcockerelli|ANN17368;Bcockerelli|ANN03171
cluster225	14	Q9NWF1	GO:0022604; P:regulation of cell morphogenesis; IMP:UniProtKB	Bcockerelli|ANN07935;Bcockerelli|ANN00507;Bcockerelli|ANN21172;Bcockerelli|ANN00187;Bcockerelli|ANN06235;Bcockerelli|ANN15985;Bcockerelli|ANN00238;Bcockerelli|ANN15209;Bcockerelli|ANN20069;Bcockerelli|ANN20555;Bcockerelli|ANN21561;Bcockerelli|ANN12456;Bcockerelli|ANN09078;Bcockerelli|ANN00679
cluster230	14	Q9VT28	GO:0042052; P:rhabdomere development; IMP:FlyBase	Bcockerelli|ANN13272;Bcockerelli|ANN10282;Bcockerelli|ANN03650;Bcockerelli|ANN10785;Bcockerelli|ANN16190;Bcockerelli|ANN02869;Bcockerelli|ANN00786;Bcockerelli|ANN14603;Bcockerelli|ANN00559;Bcockerelli|ANN02534;Bcockerelli|ANN00819;Bcockerelli|ANN02985;Bcockerelli|ANN22015;Bcockerelli|ANN00363
cluster231	14	N/A	N/A	Bcockerelli|ANN12360;Bcockerelli|ANN02166;Bcockerelli|ANN06073;Bcockerelli|ANN09703;Bcockerelli|ANN11550;Bcockerelli|ANN15772;Bcockerelli|ANN16656;Bcockerelli|ANN16792;Bcockerelli|ANN18012;Bcockerelli|ANN18018;Bcockerelli|ANN21754;Bcockerelli|ANN21945;Bcockerelli|ANN21946;Bcockerelli|ANN19547
cluster247	13	P32870	GO:0030431; P:sleep; IMP:FlyBase	Bcockerelli|ANN03236;Bcockerelli|ANN02382;Bcockerelli|ANN04412;Bcockerelli|ANN05008;Bcockerelli|ANN06892;Bcockerelli|ANN10052;Bcockerelli|ANN11211;Bcockerelli|ANN14837;Bcockerelli|ANN15048;Bcockerelli|ANN17415;Bcockerelli|ANN20370;Bcockerelli|ANN21693;Bcockerelli|ANN11858
cluster248	13	O08762	GO:0031638; P:zymogen activation; IDA:MGI	Bcockerelli|ANN19557;Bcockerelli|ANN00588;Bcockerelli|ANN02918;Bcockerelli|ANN03249;Bcockerelli|ANN03288;Bcockerelli|ANN08039;Bcockerelli|ANN11138;Bcockerelli|ANN13350;Bcockerelli|ANN16148;Bcockerelli|ANN19468;Bcockerelli|ANN13422;Bcockerelli|ANN15566;Bcockerelli|ANN04758
cluster249	13	Q7JQF1	GO:0042594; P:response to starvation; IMP:UniProtKB	Bcockerelli|ANN02251;Bcockerelli|ANN07676;Bcockerelli|ANN06003;Bcockerelli|ANN10771;Bcockerelli|ANN12044;Bcockerelli|ANN12711;Bcockerelli|ANN18022;Bcockerelli|ANN21486;Bcockerelli|ANN22105;Bcockerelli|ANN18085;Bcockerelli|ANN18046;Bcockerelli|ANN03846;Bcockerelli|ANN21579
cluster261	12	N/A	N/A	Bcockerelli|ANN22205;Bcockerelli|ANN02436;Bcockerelli|ANN07747;Bcockerelli|ANN07976;Bcockerelli|ANN08718;Bcockerelli|ANN12031;Bcockerelli|ANN15260;Bcockerelli|ANN20727;Bcockerelli|ANN20994;Bcockerelli|ANN22149;Bcockerelli|ANN20898;Bcockerelli|ANN15428
cluster262	12	P21328	GO:0003964; F:RNA-directed DNA polymerase activity; IEA:UniProtKB-KW	Bcockerelli|ANN09489;Bcockerelli|ANN19427;Bcockerelli|ANN12993;Bcockerelli|ANN07227;Bcockerelli|ANN16133;Bcockerelli|ANN21813;Bcockerelli|ANN07229;Bcockerelli|ANN08680;Bcockerelli|ANN12994;Bcockerelli|ANN16134;Bcockerelli|ANN01169;Bcockerelli|ANN19245
cluster263	12	Q95SX7	GO:0006313; P:transposition, DNA-mediated; IMP:UniProtKB	Bcockerelli|ANN12668;Bcockerelli|ANN11932;Bcockerelli|ANN13426;Bcockerelli|ANN20072;Bcockerelli|ANN21550;Bcockerelli|ANN11052;Bcockerelli|ANN21919;Bcockerelli|ANN12798;Bcockerelli|ANN13394;Bcockerelli|ANN19209;Bcockerelli|ANN19903;Bcockerelli|ANN22033
cluster264	12	Q04202	GO:0006313; P:transposition, DNA-mediated; IEA:InterPro	Bcockerelli|ANN13577;Bcockerelli|ANN00019;Bcockerelli|ANN00418;Bcockerelli|ANN01178;Bcockerelli|ANN05268;Bcockerelli|ANN08316;Bcockerelli|ANN14859;Bcockerelli|ANN15601;Bcockerelli|ANN16086;Bcockerelli|ANN17353;Bcockerelli|ANN22039;Bcockerelli|ANN00981
cluster265	12	P34257	GO:0006313; P:transposition, DNA-mediated; IEA:InterPro	Bcockerelli|ANN21861;Bcockerelli|ANN21100;Bcockerelli|ANN08911;Bcockerelli|ANN07019;Bcockerelli|ANN08691;Bcockerelli|ANN09585;Bcockerelli|ANN12305;Bcockerelli|ANN12680;Bcockerelli|ANN13082;Bcockerelli|ANN15337;Bcockerelli|ANN15898;Bcockerelli|ANN16083
cluster266	12	Q9NBX4	GO:0006313; P:transposition, DNA-mediated; IMP:UniProtKB	Bcockerelli|ANN05633;Bcockerelli|ANN03044;Bcockerelli|ANN03063;Bcockerelli|ANN03066;Bcockerelli|ANN03681;Bcockerelli|ANN08049;Bcockerelli|ANN10303;Bcockerelli|ANN11830;Bcockerelli|ANN20747;Bcockerelli|ANN21001;Bcockerelli|ANN16112;Bcockerelli|ANN21042
cluster267	12	P84227	GO:0006334; P:nucleosome assembly; IBA:GO_Central	Bcockerelli|ANN20407;Bcockerelli|ANN02964;Bcockerelli|ANN02967;Bcockerelli|ANN19262;Bcockerelli|ANN19266;Bcockerelli|ANN19277;Bcockerelli|ANN19282;Bcockerelli|ANN20399;Bcockerelli|ANN20655;Bcockerelli|ANN20658;Bcockerelli|ANN20663;Bcockerelli|ANN20667
cluster291	11	N/A	N/A	Bcockerelli|ANN04076;Bcockerelli|ANN08756;Bcockerelli|ANN07277;Bcockerelli|ANN01777;Bcockerelli|ANN10224;Bcockerelli|ANN12752;Bcockerelli|ANN13136;Bcockerelli|ANN14037;Bcockerelli|ANN19746;Bcockerelli|ANN21836;Bcockerelli|ANN21855
cluster292	11	N/A	N/A	Bcockerelli|ANN01897;Bcockerelli|ANN06903;Bcockerelli|ANN09143;Bcockerelli|ANN11595;Bcockerelli|ANN12405;Bcockerelli|ANN15767;Bcockerelli|ANN00920;Bcockerelli|ANN12559;Bcockerelli|ANN13195;Bcockerelli|ANN21940;Bcockerelli|ANN13063
cluster293	11	Q9EQV8	GO:0051384; P:response to glucocorticoid; IDA:RGD	Bcockerelli|ANN16033;Bcockerelli|ANN16038;Bcockerelli|ANN14427;Bcockerelli|ANN21462;Bcockerelli|ANN00645;Bcockerelli|ANN16034;Bcockerelli|ANN16076;Bcockerelli|ANN17053;Bcockerelli|ANN14432;Bcockerelli|ANN17915;Bcockerelli|ANN17948
cluster294	11	Q9W5F3	GO:0016485; P:protein processing; IBA:GO_Central	Bcockerelli|ANN18945;Bcockerelli|ANN03580;Bcockerelli|ANN04995;Bcockerelli|ANN14498;Bcockerelli|ANN14501;Bcockerelli|ANN17133;Bcockerelli|ANN18309;Bcockerelli|ANN18367;Bcockerelli|ANN19201;Bcockerelli|ANN02553;Bcockerelli|ANN21384
cluster295	11	Q95SX7	GO:0006313; P:transposition, DNA-mediated; IMP:UniProtKB	Bcockerelli|ANN19562;Bcockerelli|ANN02487;Bcockerelli|ANN03449;Bcockerelli|ANN08921;Bcockerelli|ANN11423;Bcockerelli|ANN14307;Bcockerelli|ANN17482;Bcockerelli|ANN21234;Bcockerelli|ANN08336;Bcockerelli|ANN14306;Bcockerelli|ANN14473
cluster296	11	P20825	GO:0015074; P:DNA integration; IEA:InterPro	Bcockerelli|ANN13313;Bcockerelli|ANN10647;Bcockerelli|ANN12076;Bcockerelli|ANN20961;Bcockerelli|ANN01403;Bcockerelli|ANN01404;Bcockerelli|ANN01405;Bcockerelli|ANN11969;Bcockerelli|ANN21943;Bcockerelli|ANN21944;Bcockerelli|ANN02644
cluster297	11	N/A	N/A	Bcockerelli|ANN11656;Bcockerelli|ANN01031;Bcockerelli|ANN12510;Bcockerelli|ANN14686;Bcockerelli|ANN18554;Bcockerelli|ANN20239;Bcockerelli|ANN20372;Bcockerelli|ANN18553;Bcockerelli|ANN01030;Bcockerelli|ANN20678;Bcockerelli|ANN20238
cluster298	11	N/A	N/A	Bcockerelli|ANN00504;Bcockerelli|ANN00054;Bcockerelli|ANN00123;Bcockerelli|ANN00281;Bcockerelli|ANN20104;Bcockerelli|ANN20195;Bcockerelli|ANN20524;Bcockerelli|ANN20920;Bcockerelli|ANN00282;Bcockerelli|ANN20198;Bcockerelli|ANN20196
cluster330	10	N/A	N/A	Bcockerelli|ANN08874;Bcockerelli|ANN03109;Bcockerelli|ANN10871;Bcockerelli|ANN15310;Bcockerelli|ANN15311;Bcockerelli|ANN18780;Bcockerelli|ANN21533;Bcockerelli|ANN22265;Bcockerelli|ANN03170;Bcockerelli|ANN07268
cluster331	10	P08770	GO:0032196; P:transposition; IEA:UniProtKB-KW	Bcockerelli|ANN00362;Bcockerelli|ANN00402;Bcockerelli|ANN00696;Bcockerelli|ANN00988;Bcockerelli|ANN00114;Bcockerelli|ANN00108;Bcockerelli|ANN00384;Bcockerelli|ANN20266;Bcockerelli|ANN00093;Bcockerelli|ANN20101
cluster332	10	Q95SX7	GO:0006313; P:transposition, DNA-mediated; IMP:UniProtKB	Bcockerelli|ANN12557;Bcockerelli|ANN00677;Bcockerelli|ANN03122;Bcockerelli|ANN06182;Bcockerelli|ANN07847;Bcockerelli|ANN18751;Bcockerelli|ANN20680;Bcockerelli|ANN22178;Bcockerelli|ANN13152;Bcockerelli|ANN21877
cluster361	9	Q95SX7	GO:0006313; P:transposition, DNA-mediated; IMP:UniProtKB	Bcockerelli|ANN21249;Bcockerelli|ANN03981;Bcockerelli|ANN13164;Bcockerelli|ANN17021;Bcockerelli|ANN18942;Bcockerelli|ANN19978;Bcockerelli|ANN20745;Bcockerelli|ANN05423;Bcockerelli|ANN10694
cluster362	9	Q5SVZ6	GO:0006357; P:regulation of transcription by RNA polymerase II; IBA:GO_Central	Bcockerelli|ANN20378;Bcockerelli|ANN07983;Bcockerelli|ANN12363;Bcockerelli|ANN07759;Bcockerelli|ANN06839;Bcockerelli|ANN03511;Bcockerelli|ANN06860;Bcockerelli|ANN21892;Bcockerelli|ANN20528
cluster363	9	Q04726	GO:0016055; P:Wnt signaling pathway; IEA:UniProtKB-KW	Bcockerelli|ANN13513;Bcockerelli|ANN10346;Bcockerelli|ANN13285;Bcockerelli|ANN15789;Bcockerelli|ANN20953;Bcockerelli|ANN02042;Bcockerelli|ANN04956;Bcockerelli|ANN17316;Bcockerelli|ANN16019
cluster365	9	N/A	N/A	Bcockerelli|ANN20614;Bcockerelli|ANN13395;Bcockerelli|ANN18654;Bcockerelli|ANN18856;Bcockerelli|ANN15974;Bcockerelli|ANN14968;Bcockerelli|ANN21491;Bcockerelli|ANN17418;Bcockerelli|ANN17510
cluster366	9	N/A	N/A	Bcockerelli|ANN20068;Bcockerelli|ANN00166;Bcockerelli|ANN00361;Bcockerelli|ANN00566;Bcockerelli|ANN00576;Bcockerelli|ANN20052;Bcockerelli|ANN22083;Bcockerelli|ANN00138;Bcockerelli|ANN20420
cluster367	9	Q96MB7	GO:0004518; F:nuclease activity; IEA:UniProtKB-KW	Bcockerelli|ANN21010;Bcockerelli|ANN00401;Bcockerelli|ANN04207;Bcockerelli|ANN08986;Bcockerelli|ANN11716;Bcockerelli|ANN16519;Bcockerelli|ANN17755;Bcockerelli|ANN03426;Bcockerelli|ANN08765
cluster369	9	N/A	N/A	Bcockerelli|ANN10752;Bcockerelli|ANN02236;Bcockerelli|ANN09146;Bcockerelli|ANN11029;Bcockerelli|ANN11744;Bcockerelli|ANN17884;Bcockerelli|ANN15861;Bcockerelli|ANN16006;Bcockerelli|ANN18474
cluster370	9	N/A	N/A	Bcockerelli|ANN19137;Bcockerelli|ANN18333;Bcockerelli|ANN18334;Bcockerelli|ANN18338;Bcockerelli|ANN18684;Bcockerelli|ANN19124;Bcockerelli|ANN19139;Bcockerelli|ANN18337;Bcockerelli|ANN18332
cluster371	9	N/A	N/A	Bcockerelli|ANN10479;Bcockerelli|ANN02613;Bcockerelli|ANN06010;Bcockerelli|ANN08111;Bcockerelli|ANN20766;Bcockerelli|ANN04629;Bcockerelli|ANN18278;Bcockerelli|ANN00413;Bcockerelli|ANN19578
cluster372	9	Q9NBX4	GO:0006313; P:transposition, DNA-mediated; IMP:UniProtKB	Bcockerelli|ANN13608;Bcockerelli|ANN10628;Bcockerelli|ANN12715;Bcockerelli|ANN12796;Bcockerelli|ANN12933;Bcockerelli|ANN14462;Bcockerelli|ANN16649;Bcockerelli|ANN19285;Bcockerelli|ANN13003
cluster373	9	N/A	N/A	Bcockerelli|ANN03490;Bcockerelli|ANN01375;Bcockerelli|ANN01607;Bcockerelli|ANN02205;Bcockerelli|ANN07323;Bcockerelli|ANN09710;Bcockerelli|ANN10086;Bcockerelli|ANN14529;Bcockerelli|ANN20290
cluster374	9	B5E022	GO:0030431; P:sleep; IEA:InterPro	Bcockerelli|ANN19462;Bcockerelli|ANN00884;Bcockerelli|ANN04941;Bcockerelli|ANN05726;Bcockerelli|ANN07441;Bcockerelli|ANN07453;Bcockerelli|ANN17271;Bcockerelli|ANN20715;Bcockerelli|ANN01941
cluster377	9	Q95SX7	GO:0006313; P:transposition, DNA-mediated; IMP:UniProtKB	Bcockerelli|ANN20561;Bcockerelli|ANN00700;Bcockerelli|ANN00701;Bcockerelli|ANN09119;Bcockerelli|ANN18710;Bcockerelli|ANN20484;Bcockerelli|ANN20578;Bcockerelli|ANN21087;Bcockerelli|ANN10533
cluster416	8	Q8T391	GO:0015074; P:DNA integration; IEA:InterPro	Bcockerelli|ANN22207;Bcockerelli|ANN15798;Bcockerelli|ANN09353;Bcockerelli|ANN03609;Bcockerelli|ANN05356;Bcockerelli|ANN10414;Bcockerelli|ANN11472;Bcockerelli|ANN20308
cluster420	8	Q5SVQ8	GO:0046872; F:metal ion binding; IEA:UniProtKB-KW	Bcockerelli|ANN20887;Bcockerelli|ANN19083;Bcockerelli|ANN19084;Bcockerelli|ANN19091;Bcockerelli|ANN19081;Bcockerelli|ANN19055;Bcockerelli|ANN19066;Bcockerelli|ANN19103
cluster422	8	P14381	N/A	Bcockerelli|ANN04853;Bcockerelli|ANN03194;Bcockerelli|ANN11226;Bcockerelli|ANN13427;Bcockerelli|ANN16696;Bcockerelli|ANN21715;Bcockerelli|ANN07345;Bcockerelli|ANN21698
cluster423	8	N/A	N/A	Bcockerelli|ANN20534;Bcockerelli|ANN20094;Bcockerelli|ANN00269;Bcockerelli|ANN20179;Bcockerelli|ANN20531;Bcockerelli|ANN00211;Bcockerelli|ANN20019;Bcockerelli|ANN20183
cluster424	8	N/A	N/A	Bcockerelli|ANN00419;Bcockerelli|ANN00978;Bcockerelli|ANN20137;Bcockerelli|ANN00591;Bcockerelli|ANN00972;Bcockerelli|ANN20194;Bcockerelli|ANN20227;Bcockerelli|ANN20417
cluster425	8	Q95SX7	GO:0006313; P:transposition, DNA-mediated; IMP:UniProtKB	Bcockerelli|ANN16411;Bcockerelli|ANN03669;Bcockerelli|ANN14644;Bcockerelli|ANN15520;Bcockerelli|ANN15596;Bcockerelli|ANN22208;Bcockerelli|ANN14640;Bcockerelli|ANN14641
cluster426	8	N/A	N/A	Bcockerelli|ANN01168;Bcockerelli|ANN05058;Bcockerelli|ANN04411;Bcockerelli|ANN08116;Bcockerelli|ANN14526;Bcockerelli|ANN16780;Bcockerelli|ANN19830;Bcockerelli|ANN21914
cluster428	8	P33269	GO:0016705; F:oxidoreductase activity, acting on paired donors, with incorporation or reduction of molecular oxygen; IEA:InterPro	Bcockerelli|ANN11427;Bcockerelli|ANN11401;Bcockerelli|ANN11403;Bcockerelli|ANN11405;Bcockerelli|ANN11428;Bcockerelli|ANN11431;Bcockerelli|ANN21266;Bcockerelli|ANN21264
cluster429	8	N/A	N/A	Bcockerelli|ANN03099;Bcockerelli|ANN13512;Bcockerelli|ANN00823;Bcockerelli|ANN16254;Bcockerelli|ANN18459;Bcockerelli|ANN18714;Bcockerelli|ANN21493;Bcockerelli|ANN06343
cluster432	8	Q53H47	GO:0031297; P:replication fork processing; IMP:UniProtKB	Bcockerelli|ANN09335;Bcockerelli|ANN01106;Bcockerelli|ANN01915;Bcockerelli|ANN07172;Bcockerelli|ANN15713;Bcockerelli|ANN04363;Bcockerelli|ANN08197;Bcockerelli|ANN13378
cluster434	8	Q5SVZ6	GO:0006357; P:regulation of transcription by RNA polymerase II; IBA:GO_Central	Bcockerelli|ANN03665;Bcockerelli|ANN20079;Bcockerelli|ANN00006;Bcockerelli|ANN00121;Bcockerelli|ANN16173;Bcockerelli|ANN20065;Bcockerelli|ANN20212;Bcockerelli|ANN20279
cluster436	8	Q96DM1	N/A	Bcockerelli|ANN20625;Bcockerelli|ANN03987;Bcockerelli|ANN18375;Bcockerelli|ANN02032;Bcockerelli|ANN13584;Bcockerelli|ANN15419;Bcockerelli|ANN16769;Bcockerelli|ANN17783
cluster485	7	Q14997	GO:0035093; P:spermatogenesis, exchange of chromosomal proteins; ISS:UniProtKB	Bcockerelli|ANN21781;Bcockerelli|ANN04284;Bcockerelli|ANN06941;Bcockerelli|ANN08285;Bcockerelli|ANN12058;Bcockerelli|ANN22067;Bcockerelli|ANN01967
cluster488	7	A4IFA3	GO:0014883; P:transition between fast and slow fiber; IBA:GO_Central	Bcockerelli|ANN00334;Bcockerelli|ANN00199;Bcockerelli|ANN07238;Bcockerelli|ANN22080;Bcockerelli|ANN19997;Bcockerelli|ANN17572;Bcockerelli|ANN20504
cluster490	7	Q09575	GO:0015074; P:DNA integration; IEA:InterPro	Bcockerelli|ANN00240;Bcockerelli|ANN18335;Bcockerelli|ANN20127;Bcockerelli|ANN20157;Bcockerelli|ANN20821;Bcockerelli|ANN21926;Bcockerelli|ANN18567
cluster491	7	N/A	N/A	Bcockerelli|ANN00517;Bcockerelli|ANN12050;Bcockerelli|ANN15256;Bcockerelli|ANN15259;Bcockerelli|ANN21439;Bcockerelli|ANN19990;Bcockerelli|ANN19979
cluster492	7	Q95SX7	GO:0006313; P:transposition, DNA-mediated; IMP:UniProtKB	Bcockerelli|ANN21038;Bcockerelli|ANN05098;Bcockerelli|ANN02938;Bcockerelli|ANN05816;Bcockerelli|ANN08881;Bcockerelli|ANN18512;Bcockerelli|ANN08815
cluster495	7	N/A	N/A	Bcockerelli|ANN09928;Bcockerelli|ANN00248;Bcockerelli|ANN03555;Bcockerelli|ANN05134;Bcockerelli|ANN09944;Bcockerelli|ANN19858;Bcockerelli|ANN03144
cluster496	7	N/A	N/A	Bcockerelli|ANN15858;Bcockerelli|ANN06608;Bcockerelli|ANN08231;Bcockerelli|ANN13994;Bcockerelli|ANN18618;Bcockerelli|ANN21242;Bcockerelli|ANN21311
cluster497	7	P16425	N/A	Bcockerelli|ANN10365;Bcockerelli|ANN04469;Bcockerelli|ANN10381;Bcockerelli|ANN10415;Bcockerelli|ANN20304;Bcockerelli|ANN20346;Bcockerelli|ANN20349
cluster498	7	Q03270	GO:0003964; F:RNA-directed DNA polymerase activity; IEA:UniProtKB-KW	Bcockerelli|ANN00226;Bcockerelli|ANN12045;Bcockerelli|ANN13926;Bcockerelli|ANN20637;Bcockerelli|ANN15180;Bcockerelli|ANN01256;Bcockerelli|ANN02555
cluster499	7	Q9NBX4	GO:0006313; P:transposition, DNA-mediated; IMP:UniProtKB	Bcockerelli|ANN12173;Bcockerelli|ANN02238;Bcockerelli|ANN03748;Bcockerelli|ANN05836;Bcockerelli|ANN10798;Bcockerelli|ANN11836;Bcockerelli|ANN14842
cluster501	7	Q10126	N/A	Bcockerelli|ANN14981;Bcockerelli|ANN07347;Bcockerelli|ANN13276;Bcockerelli|ANN15240;Bcockerelli|ANN15262;Bcockerelli|ANN02126;Bcockerelli|ANN12375
cluster503	7	N/A	N/A	Bcockerelli|ANN05552;Bcockerelli|ANN00528;Bcockerelli|ANN00639;Bcockerelli|ANN15724;Bcockerelli|ANN15726;Bcockerelli|ANN18632;Bcockerelli|ANN19787
cluster504	7	N/A	N/A	Bcockerelli|ANN22147;Bcockerelli|ANN08907;Bcockerelli|ANN15466;Bcockerelli|ANN16775;Bcockerelli|ANN16784;Bcockerelli|ANN04915;Bcockerelli|ANN12537
cluster564	6	P16423	GO:0003964; F:RNA-directed DNA polymerase activity; IEA:UniProtKB-KW	Bcockerelli|ANN21535;Bcockerelli|ANN20203;Bcockerelli|ANN03498;Bcockerelli|ANN08202;Bcockerelli|ANN18475;Bcockerelli|ANN21582
cluster565	6	Q84WJ2	GO:0003697; F:single-stranded DNA binding; IBA:GO_Central	Bcockerelli|ANN01412;Bcockerelli|ANN15917;Bcockerelli|ANN02261;Bcockerelli|ANN02853;Bcockerelli|ANN07320;Bcockerelli|ANN13524
cluster567	6	N/A	N/A	Bcockerelli|ANN19175;Bcockerelli|ANN19171;Bcockerelli|ANN19172;Bcockerelli|ANN19173;Bcockerelli|ANN19176;Bcockerelli|ANN19177
cluster568	6	N/A	N/A	Bcockerelli|ANN00094;Bcockerelli|ANN00480;Bcockerelli|ANN00513;Bcockerelli|ANN00521;Bcockerelli|ANN21315;Bcockerelli|ANN21481
cluster570	6	N/A	N/A	Bcockerelli|ANN00811;Bcockerelli|ANN07002;Bcockerelli|ANN20098;Bcockerelli|ANN00833;Bcockerelli|ANN20493;Bcockerelli|ANN20174
cluster571	6	N/A	N/A	Bcockerelli|ANN12260;Bcockerelli|ANN10392;Bcockerelli|ANN10434;Bcockerelli|ANN18918;Bcockerelli|ANN20584;Bcockerelli|ANN20585
cluster572	6	Q03277	GO:0003964; F:RNA-directed DNA polymerase activity; IEA:UniProtKB-KW	Bcockerelli|ANN12575;Bcockerelli|ANN21198;Bcockerelli|ANN19644;Bcockerelli|ANN02295;Bcockerelli|ANN14662;Bcockerelli|ANN20729
cluster573	6	N/A	N/A	Bcockerelli|ANN00626;Bcockerelli|ANN04959;Bcockerelli|ANN12444;Bcockerelli|ANN06262;Bcockerelli|ANN01400;Bcockerelli|ANN20947
cluster574	6	N/A	N/A	Bcockerelli|ANN17129;Bcockerelli|ANN01504;Bcockerelli|ANN03311;Bcockerelli|ANN05718;Bcockerelli|ANN16705;Bcockerelli|ANN04305
cluster575	6	Q9VG08	GO:0006583; P:melanin biosynthetic process from tyrosine; TAS:FlyBase	Bcockerelli|ANN04170;Bcockerelli|ANN12690;Bcockerelli|ANN08810;Bcockerelli|ANN04939;Bcockerelli|ANN20912;Bcockerelli|ANN22248
cluster576	6	Q95SX7	GO:0006313; P:transposition, DNA-mediated; IMP:UniProtKB	Bcockerelli|ANN03666;Bcockerelli|ANN03073;Bcockerelli|ANN07102;Bcockerelli|ANN14489;Bcockerelli|ANN15903;Bcockerelli|ANN21787
cluster577	6	N/A	N/A	Bcockerelli|ANN20226;Bcockerelli|ANN00051;Bcockerelli|ANN00052;Bcockerelli|ANN00173;Bcockerelli|ANN01038;Bcockerelli|ANN20377
cluster578	6	Q3ZCU0	N/A	Bcockerelli|ANN21841;Bcockerelli|ANN21154;Bcockerelli|ANN10081;Bcockerelli|ANN11023;Bcockerelli|ANN19127;Bcockerelli|ANN02819
cluster579	6	N/A	N/A	Bcockerelli|ANN18612;Bcockerelli|ANN02554;Bcockerelli|ANN02987;Bcockerelli|ANN14470;Bcockerelli|ANN13872;Bcockerelli|ANN10564
cluster580	6	N/A	N/A	Bcockerelli|ANN18387;Bcockerelli|ANN04826;Bcockerelli|ANN15947;Bcockerelli|ANN16127;Bcockerelli|ANN04832;Bcockerelli|ANN10099
cluster581	6	N/A	N/A	Bcockerelli|ANN20659;Bcockerelli|ANN19276;Bcockerelli|ANN20398;Bcockerelli|ANN20406;Bcockerelli|ANN20656;Bcockerelli|ANN20664
cluster582	6	N/A	N/A	Bcockerelli|ANN16204;Bcockerelli|ANN10620;Bcockerelli|ANN12094;Bcockerelli|ANN14801;Bcockerelli|ANN14836;Bcockerelli|ANN14860
cluster583	6	P16423	GO:0003964; F:RNA-directed DNA polymerase activity; IEA:UniProtKB-KW	Bcockerelli|ANN21949;Bcockerelli|ANN00830;Bcockerelli|ANN06258;Bcockerelli|ANN15078;Bcockerelli|ANN18864;Bcockerelli|ANN18865
cluster584	6	Q95SX7	GO:0006313; P:transposition, DNA-mediated; IMP:UniProtKB	Bcockerelli|ANN20716;Bcockerelli|ANN03078;Bcockerelli|ANN00632;Bcockerelli|ANN12963;Bcockerelli|ANN17505;Bcockerelli|ANN00367
cluster585	6	N/A	N/A	Bcockerelli|ANN16845;Bcockerelli|ANN01337;Bcockerelli|ANN09358;Bcockerelli|ANN18380;Bcockerelli|ANN15425;Bcockerelli|ANN15426
cluster586	6	P25162	GO:0007271; P:synaptic transmission, cholinergic; IEP:FlyBase	Bcockerelli|ANN14082;Bcockerelli|ANN13402;Bcockerelli|ANN13495;Bcockerelli|ANN13836;Bcockerelli|ANN14079;Bcockerelli|ANN18396
cluster587	6	N/A	N/A	Bcockerelli|ANN12066;Bcockerelli|ANN03018;Bcockerelli|ANN06556;Bcockerelli|ANN09200;Bcockerelli|ANN17221;Bcockerelli|ANN00932
cluster588	6	N/A	N/A	Bcockerelli|ANN14075;Bcockerelli|ANN20651;Bcockerelli|ANN14805;Bcockerelli|ANN15026;Bcockerelli|ANN20650;Bcockerelli|ANN21061
cluster589	6	N/A	N/A	Bcockerelli|ANN02438;Bcockerelli|ANN02999;Bcockerelli|ANN21780;Bcockerelli|ANN09017;Bcockerelli|ANN12926;Bcockerelli|ANN15025
cluster591	6	N/A	N/A	Bcockerelli|ANN20743;Bcockerelli|ANN12267;Bcockerelli|ANN12269;Bcockerelli|ANN12274;Bcockerelli|ANN18563;Bcockerelli|ANN20739
cluster592	6	Q92618	GO:0009409; P:response to cold; IEA:Ensembl	Bcockerelli|ANN22058;Bcockerelli|ANN15110;Bcockerelli|ANN15308;Bcockerelli|ANN15309;Bcockerelli|ANN05307;Bcockerelli|ANN15111
cluster593	6	N/A	N/A	Bcockerelli|ANN08398;Bcockerelli|ANN01760;Bcockerelli|ANN03914;Bcockerelli|ANN05001;Bcockerelli|ANN07802;Bcockerelli|ANN12380
cluster594	6	N/A	N/A	Bcockerelli|ANN06737;Bcockerelli|ANN03137;Bcockerelli|ANN17912;Bcockerelli|ANN06922;Bcockerelli|ANN00831;Bcockerelli|ANN21519
cluster595	6	Q3ZCU0	N/A	Bcockerelli|ANN14752;Bcockerelli|ANN07894;Bcockerelli|ANN03040;Bcockerelli|ANN05510;Bcockerelli|ANN21763;Bcockerelli|ANN10633
cluster597	6	C9D7C2	GO:0034765; P:regulation of ion transmembrane transport; IEA:UniProtKB-KW	Bcockerelli|ANN05884;Bcockerelli|ANN17356;Bcockerelli|ANN19410;Bcockerelli|ANN17355;Bcockerelli|ANN17230;Bcockerelli|ANN22018
cluster598	6	N/A	N/A	Bcockerelli|ANN02836;Bcockerelli|ANN00264;Bcockerelli|ANN13397;Bcockerelli|ANN14107;Bcockerelli|ANN14841;Bcockerelli|ANN21507
cluster599	6	Q75H81	GO:0010951; P:negative regulation of endopeptidase activity; IBA:GO_Central	Bcockerelli|ANN15781;Bcockerelli|ANN04274;Bcockerelli|ANN10783;Bcockerelli|ANN22251;Bcockerelli|ANN05573;Bcockerelli|ANN15661
cluster600	6	Q09575	GO:0015074; P:DNA integration; IEA:InterPro	Bcockerelli|ANN07034;Bcockerelli|ANN03075;Bcockerelli|ANN09852;Bcockerelli|ANN11105;Bcockerelli|ANN12925;Bcockerelli|ANN20867
cluster601	6	Q09575	GO:0015074; P:DNA integration; IEA:InterPro	Bcockerelli|ANN22249;Bcockerelli|ANN03097;Bcockerelli|ANN03178;Bcockerelli|ANN04366;Bcockerelli|ANN08640;Bcockerelli|ANN15455
cluster602	6	N/A	N/A	Bcockerelli|ANN17832;Bcockerelli|ANN15474;Bcockerelli|ANN18828;Bcockerelli|ANN06908;Bcockerelli|ANN14131;Bcockerelli|ANN17831
cluster707	5	N/A	N/A	Bcockerelli|ANN14563;Bcockerelli|ANN15790;Bcockerelli|ANN08198;Bcockerelli|ANN07975;Bcockerelli|ANN09508
cluster709	5	Q95SX7	GO:0006313; P:transposition, DNA-mediated; IMP:UniProtKB	Bcockerelli|ANN21668;Bcockerelli|ANN01540;Bcockerelli|ANN04894;Bcockerelli|ANN14965;Bcockerelli|ANN18455
cluster710	5	N/A	N/A	Bcockerelli|ANN03860;Bcockerelli|ANN00326;Bcockerelli|ANN00327;Bcockerelli|ANN00328;Bcockerelli|ANN00587
cluster712	5	N/A	N/A	Bcockerelli|ANN00068;Bcockerelli|ANN00195;Bcockerelli|ANN20240;Bcockerelli|ANN20371;Bcockerelli|ANN00086
cluster713	5	N/A	N/A	Bcockerelli|ANN20218;Bcockerelli|ANN00026;Bcockerelli|ANN20038;Bcockerelli|ANN20075;Bcockerelli|ANN20106
cluster715	5	Q17QR8	GO:0004518; F:nuclease activity; IEA:UniProtKB-KW	Bcockerelli|ANN00426;Bcockerelli|ANN00437;Bcockerelli|ANN00438;Bcockerelli|ANN00439;Bcockerelli|ANN00440
cluster716	5	Q95SX7	GO:0006313; P:transposition, DNA-mediated; IMP:UniProtKB	Bcockerelli|ANN14059;Bcockerelli|ANN02321;Bcockerelli|ANN06943;Bcockerelli|ANN07285;Bcockerelli|ANN16926
cluster717	5	N/A	N/A	Bcockerelli|ANN16424;Bcockerelli|ANN00318;Bcockerelli|ANN03610;Bcockerelli|ANN16423;Bcockerelli|ANN00725
cluster719	5	N/A	N/A	Bcockerelli|ANN02492;Bcockerelli|ANN06779;Bcockerelli|ANN11834;Bcockerelli|ANN18958;Bcockerelli|ANN18961
cluster720	5	N/A	N/A	Bcockerelli|ANN04616;Bcockerelli|ANN00879;Bcockerelli|ANN05583;Bcockerelli|ANN06070;Bcockerelli|ANN16800
cluster721	5	N/A	N/A	Bcockerelli|ANN00359;Bcockerelli|ANN00014;Bcockerelli|ANN00099;Bcockerelli|ANN20252;Bcockerelli|ANN20253
cluster723	5	Q04202	GO:0006313; P:transposition, DNA-mediated; IEA:InterPro	Bcockerelli|ANN03235;Bcockerelli|ANN03871;Bcockerelli|ANN05302;Bcockerelli|ANN09044;Bcockerelli|ANN12654
cluster724	5	N/A	N/A	Bcockerelli|ANN09827;Bcockerelli|ANN07092;Bcockerelli|ANN13368;Bcockerelli|ANN13531;Bcockerelli|ANN16096
cluster725	5	A1ZBD6	GO:0046928; P:regulation of neurotransmitter secretion; IMP:UniProtKB	Bcockerelli|ANN00096;Bcockerelli|ANN00084;Bcockerelli|ANN00685;Bcockerelli|ANN10861;Bcockerelli|ANN00336
cluster726	5	N/A	N/A	Bcockerelli|ANN08949;Bcockerelli|ANN07456;Bcockerelli|ANN11001;Bcockerelli|ANN21052;Bcockerelli|ANN21053
cluster728	5	N/A	N/A	Bcockerelli|ANN05789;Bcockerelli|ANN01797;Bcockerelli|ANN13602;Bcockerelli|ANN17128;Bcockerelli|ANN20937
cluster729	5	Q9NBX4	GO:0006313; P:transposition, DNA-mediated; IMP:UniProtKB	Bcockerelli|ANN14078;Bcockerelli|ANN21898;Bcockerelli|ANN16718;Bcockerelli|ANN14480;Bcockerelli|ANN19369
cluster730	5	N/A	N/A	Bcockerelli|ANN01209;Bcockerelli|ANN01207;Bcockerelli|ANN01208;Bcockerelli|ANN01211;Bcockerelli|ANN01214
cluster731	5	P35072	GO:0006313; P:transposition, DNA-mediated; IEA:InterPro	Bcockerelli|ANN01802;Bcockerelli|ANN04928;Bcockerelli|ANN03268;Bcockerelli|ANN01961;Bcockerelli|ANN17050
cluster732	5	N/A	N/A	Bcockerelli|ANN21554;Bcockerelli|ANN01361;Bcockerelli|ANN14533;Bcockerelli|ANN17542;Bcockerelli|ANN03523
cluster734	5	N/A	N/A	Bcockerelli|ANN11717;Bcockerelli|ANN00323;Bcockerelli|ANN00703;Bcockerelli|ANN17756;Bcockerelli|ANN20015
cluster735	5	A7Y7X5	GO:0045893; P:positive regulation of transcription, DNA-templated; ISS:UniProtKB	Bcockerelli|ANN15335;Bcockerelli|ANN15329;Bcockerelli|ANN15339;Bcockerelli|ANN15325;Bcockerelli|ANN15326
cluster736	5	N/A	N/A	Bcockerelli|ANN07126;Bcockerelli|ANN05063;Bcockerelli|ANN05064;Bcockerelli|ANN11408;Bcockerelli|ANN21606
cluster737	5	P16425	N/A	Bcockerelli|ANN14988;Bcockerelli|ANN14033;Bcockerelli|ANN05179;Bcockerelli|ANN14989;Bcockerelli|ANN17277
cluster739	5	N/A	N/A	Bcockerelli|ANN02899;Bcockerelli|ANN04867;Bcockerelli|ANN04900;Bcockerelli|ANN18201;Bcockerelli|ANN18863
cluster740	5	N/A	N/A	Bcockerelli|ANN00843;Bcockerelli|ANN22004;Bcockerelli|ANN00844;Bcockerelli|ANN00853;Bcockerelli|ANN00448
cluster741	5	Q9NBX4	GO:0006313; P:transposition, DNA-mediated; IMP:UniProtKB	Bcockerelli|ANN21592;Bcockerelli|ANN05519;Bcockerelli|ANN21683;Bcockerelli|ANN21688;Bcockerelli|ANN21269
cluster742	5	Q03278	GO:0003964; F:RNA-directed DNA polymerase activity; IEA:UniProtKB-KW	Bcockerelli|ANN21103;Bcockerelli|ANN13639;Bcockerelli|ANN15468;Bcockerelli|ANN16222;Bcockerelli|ANN15787
cluster743	5	N/A	N/A	Bcockerelli|ANN03027;Bcockerelli|ANN20428;Bcockerelli|ANN20180;Bcockerelli|ANN00270;Bcockerelli|ANN00489
cluster744	5	Q95SX7	GO:0006313; P:transposition, DNA-mediated; IMP:UniProtKB	Bcockerelli|ANN10265;Bcockerelli|ANN12042;Bcockerelli|ANN12239;Bcockerelli|ANN18120;Bcockerelli|ANN18830
cluster745	5	Q03274	GO:0003964; F:RNA-directed DNA polymerase activity; IEA:UniProtKB-KW	Bcockerelli|ANN12088;Bcockerelli|ANN00804;Bcockerelli|ANN02338;Bcockerelli|ANN06797;Bcockerelli|ANN09960
cluster749	5	N/A	N/A	Bcockerelli|ANN00536;Bcockerelli|ANN00399;Bcockerelli|ANN06050;Bcockerelli|ANN14889;Bcockerelli|ANN00386
cluster750	5	N/A	N/A	Bcockerelli|ANN18468;Bcockerelli|ANN14575;Bcockerelli|ANN14677;Bcockerelli|ANN21576;Bcockerelli|ANN15770
cluster753	5	Q4R4M3	GO:0008270; F:zinc ion binding; IEA:InterPro	Bcockerelli|ANN01331;Bcockerelli|ANN01332;Bcockerelli|ANN17189;Bcockerelli|ANN20874;Bcockerelli|ANN07542
cluster756	5	N/A	N/A	Bcockerelli|ANN15905;Bcockerelli|ANN05072;Bcockerelli|ANN06114;Bcockerelli|ANN07294;Bcockerelli|ANN10421
cluster757	5	P27502	GO:0075732; P:viral penetration into host nucleus; IEA:UniProtKB-KW	Bcockerelli|ANN00236;Bcockerelli|ANN18336;Bcockerelli|ANN20128;Bcockerelli|ANN20817;Bcockerelli|ANN21927
cluster985	4	Q9TUP7	GO:0051480; P:regulation of cytosolic calcium ion concentration; IDA:UniProtKB	Bcockerelli|ANN05205;Bcockerelli|ANN09167;Bcockerelli|ANN03214;Bcockerelli|ANN17421
cluster987	4	N/A	N/A	Bcockerelli|ANN11711;Bcockerelli|ANN07521;Bcockerelli|ANN21226;Bcockerelli|ANN01074
cluster989	4	N/A	N/A	Bcockerelli|ANN18505;Bcockerelli|ANN07601;Bcockerelli|ANN18504;Bcockerelli|ANN18506
cluster993	4	Q96JS3	GO:0005044; F:scavenger receptor activity; IEA:InterPro	Bcockerelli|ANN20709;Bcockerelli|ANN12216;Bcockerelli|ANN15077;Bcockerelli|ANN22177
cluster994	4	P11369	GO:0006310; P:DNA recombination; IEA:UniProtKB-KW	Bcockerelli|ANN17433;Bcockerelli|ANN21480;Bcockerelli|ANN00441;Bcockerelli|ANN00654
cluster995	4	N/A	N/A	Bcockerelli|ANN00757;Bcockerelli|ANN03181;Bcockerelli|ANN05081;Bcockerelli|ANN09089
cluster996	4	N/A	N/A	Bcockerelli|ANN22270;Bcockerelli|ANN12266;Bcockerelli|ANN16257;Bcockerelli|ANN09100
cluster997	4	Q0P9V4	GO:0000723; P:telomere maintenance; IEA:InterPro	Bcockerelli|ANN22233;Bcockerelli|ANN10366;Bcockerelli|ANN21128;Bcockerelli|ANN20348
cluster1001	4	P21329	GO:0003964; F:RNA-directed DNA polymerase activity; IEA:UniProtKB-KW	Bcockerelli|ANN06983;Bcockerelli|ANN00873;Bcockerelli|ANN06690;Bcockerelli|ANN16701
cluster1003	4	N/A	N/A	Bcockerelli|ANN02612;Bcockerelli|ANN06011;Bcockerelli|ANN10480;Bcockerelli|ANN14010
cluster1013	4	N/A	N/A	Bcockerelli|ANN19092;Bcockerelli|ANN04794;Bcockerelli|ANN05137;Bcockerelli|ANN13626
cluster1016	4	Q17015	GO:0042302; F:structural constituent of cuticle; IEA:UniProtKB-KW	Bcockerelli|ANN14591;Bcockerelli|ANN13915;Bcockerelli|ANN13916;Bcockerelli|ANN13917
cluster1017	4	Q8IXS1	GO:0007165; P:signal transduction; IEA:InterPro	Bcockerelli|ANN16918;Bcockerelli|ANN03389;Bcockerelli|ANN02988;Bcockerelli|ANN04234
cluster1019	4	N/A	N/A	Bcockerelli|ANN09254;Bcockerelli|ANN09256;Bcockerelli|ANN02982;Bcockerelli|ANN08361
cluster1020	4	N/A	N/A	Bcockerelli|ANN00256;Bcockerelli|ANN20107;Bcockerelli|ANN20168;Bcockerelli|ANN20525
cluster1024	4	N/A	N/A	Bcockerelli|ANN14633;Bcockerelli|ANN20647;Bcockerelli|ANN21540;Bcockerelli|ANN14861
cluster1026	4	Q9NBX4	GO:0006313; P:transposition, DNA-mediated; IMP:UniProtKB	Bcockerelli|ANN02337;Bcockerelli|ANN05755;Bcockerelli|ANN06748;Bcockerelli|ANN00550
cluster1027	4	P0DP91	GO:0045739; P:positive regulation of DNA repair; IMP:UniProtKB	Bcockerelli|ANN13472;Bcockerelli|ANN00293;Bcockerelli|ANN20210;Bcockerelli|ANN20081
cluster1029	4	N/A	N/A	Bcockerelli|ANN11020;Bcockerelli|ANN11017;Bcockerelli|ANN11781;Bcockerelli|ANN19256
cluster1031	4	O75362	GO:0006351; P:transcription, DNA-templated; TAS:ProtInc	Bcockerelli|ANN15323;Bcockerelli|ANN15334;Bcockerelli|ANN15338;Bcockerelli|ANN15333
cluster1033	4	P28166	GO:0048103; P:somatic stem cell division; IMP:FlyBase	Bcockerelli|ANN15303;Bcockerelli|ANN15305;Bcockerelli|ANN15302;Bcockerelli|ANN15313
cluster1037	4	Q80V42	GO:0016485; P:protein processing; IBA:GO_Central	Bcockerelli|ANN14249;Bcockerelli|ANN14248;Bcockerelli|ANN14500;Bcockerelli|ANN21454
cluster1040	4	N/A	N/A	Bcockerelli|ANN21656;Bcockerelli|ANN01737;Bcockerelli|ANN20999;Bcockerelli|ANN21523
cluster1043	4	Q03274	GO:0003964; F:RNA-directed DNA polymerase activity; IEA:UniProtKB-KW	Bcockerelli|ANN17580;Bcockerelli|ANN10818;Bcockerelli|ANN12856;Bcockerelli|ANN16105
cluster1044	4	N/A	N/A	Bcockerelli|ANN00330;Bcockerelli|ANN00290;Bcockerelli|ANN20085;Bcockerelli|ANN20208
cluster1046	4	N/A	N/A	Bcockerelli|ANN09088;Bcockerelli|ANN08904;Bcockerelli|ANN11983;Bcockerelli|ANN22158
cluster1047	4	N/A	N/A	Bcockerelli|ANN21817;Bcockerelli|ANN03179;Bcockerelli|ANN16686;Bcockerelli|ANN21814
cluster1052	4	N/A	N/A	Bcockerelli|ANN15432;Bcockerelli|ANN15430;Bcockerelli|ANN15434;Bcockerelli|ANN18685
cluster1054	4	N/A	N/A	Bcockerelli|ANN04644;Bcockerelli|ANN04610;Bcockerelli|ANN12149;Bcockerelli|ANN04642
cluster1056	4	N/A	N/A	Bcockerelli|ANN00116;Bcockerelli|ANN20268;Bcockerelli|ANN20269;Bcockerelli|ANN20771
cluster1058	4	Q02870	GO:0001113; P:transcriptional open complex formation at RNA polymerase II promoter; ISS:FlyBase	Bcockerelli|ANN02302;Bcockerelli|ANN02303;Bcockerelli|ANN02304;Bcockerelli|ANN02305
cluster1061	4	N/A	N/A	Bcockerelli|ANN14572;Bcockerelli|ANN06564;Bcockerelli|ANN07000;Bcockerelli|ANN16325
cluster1065	4	Q7ZW41	GO:0006367; P:transcription initiation from RNA polymerase II promoter; IBA:GO_Central	Bcockerelli|ANN17973;Bcockerelli|ANN08704;Bcockerelli|ANN15495;Bcockerelli|ANN18492
cluster1066	4	N/A	N/A	Bcockerelli|ANN15745;Bcockerelli|ANN15734;Bcockerelli|ANN15746;Bcockerelli|ANN15735
cluster1067	4	N/A	N/A	Bcockerelli|ANN08115;Bcockerelli|ANN02157;Bcockerelli|ANN12354;Bcockerelli|ANN12992
cluster1068	4	Q24120	GO:0015031; P:protein transport; IEA:UniProtKB-KW	Bcockerelli|ANN02854;Bcockerelli|ANN16228;Bcockerelli|ANN18370;Bcockerelli|ANN18307
cluster1069	4	N/A	N/A	Bcockerelli|ANN00579;Bcockerelli|ANN00344;Bcockerelli|ANN14771;Bcockerelli|ANN17259
cluster1070	4	N/A	N/A	Bcockerelli|ANN03970;Bcockerelli|ANN11376;Bcockerelli|ANN12707;Bcockerelli|ANN17826
cluster1080	4	P21328	GO:0003964; F:RNA-directed DNA polymerase activity; IEA:UniProtKB-KW	Bcockerelli|ANN03002;Bcockerelli|ANN01539;Bcockerelli|ANN05054;Bcockerelli|ANN13775
cluster1081	4	P16423	GO:0003964; F:RNA-directed DNA polymerase activity; IEA:UniProtKB-KW	Bcockerelli|ANN21803;Bcockerelli|ANN08516;Bcockerelli|ANN12573;Bcockerelli|ANN09730
cluster1083	4	Q95SX7	GO:0006313; P:transposition, DNA-mediated; IMP:UniProtKB	Bcockerelli|ANN17226;Bcockerelli|ANN01245;Bcockerelli|ANN07930;Bcockerelli|ANN09700
cluster1084	4	N/A	N/A	Bcockerelli|ANN10640;Bcockerelli|ANN04350;Bcockerelli|ANN13046;Bcockerelli|ANN21815
cluster1086	4	N/A	N/A	Bcockerelli|ANN05213;Bcockerelli|ANN01917;Bcockerelli|ANN03807;Bcockerelli|ANN04947
cluster1088	4	Q10126	N/A	Bcockerelli|ANN20708;Bcockerelli|ANN17211;Bcockerelli|ANN01432;Bcockerelli|ANN03258
cluster1095	4	P29981	GO:0005506; F:iron ion binding; IEA:InterPro	Bcockerelli|ANN21522;Bcockerelli|ANN01738;Bcockerelli|ANN20998;Bcockerelli|ANN21657
cluster1097	4	Q92618	GO:0009409; P:response to cold; IEA:Ensembl	Bcockerelli|ANN14903;Bcockerelli|ANN14905;Bcockerelli|ANN14904;Bcockerelli|ANN14902
cluster1102	4	Q9W4E2	GO:0007614; P:short-term memory; IMP:FlyBase	Bcockerelli|ANN20530;Bcockerelli|ANN11242;Bcockerelli|ANN08350;Bcockerelli|ANN10267
cluster1133	4	P03934	GO:0006313; P:transposition, DNA-mediated; IEA:InterPro	Bcockerelli|ANN10534;Bcockerelli|ANN00474;Bcockerelli|ANN08830;Bcockerelli|ANN18403
cluster1134	4	Q5U208	GO:0006351; P:transcription, DNA-templated; IEA:Ensembl	Bcockerelli|ANN00002;Bcockerelli|ANN20274;Bcockerelli|ANN20071;Bcockerelli|ANN20926
cluster1135	4	Q9VKY1	GO:0007476; P:imaginal disc-derived wing morphogenesis; IMP:FlyBase	Bcockerelli|ANN09166;Bcockerelli|ANN02806;Bcockerelli|ANN10516;Bcockerelli|ANN21761
cluster1136	4	N/A	N/A	Bcockerelli|ANN20879;Bcockerelli|ANN03752;Bcockerelli|ANN21408;Bcockerelli|ANN09901
cluster1137	4	N/A	N/A	Bcockerelli|ANN00167;Bcockerelli|ANN00600;Bcockerelli|ANN21183;Bcockerelli|ANN21182
cluster1138	4	N/A	N/A	Bcockerelli|ANN19099;Bcockerelli|ANN08338;Bcockerelli|ANN19063;Bcockerelli|ANN19089
cluster1139	4	N/A	N/A	Bcockerelli|ANN13476;Bcockerelli|ANN13487;Bcockerelli|ANN21577;Bcockerelli|ANN02494
cluster1140	4	N/A	N/A	Bcockerelli|ANN13194;Bcockerelli|ANN03337;Bcockerelli|ANN14592;Bcockerelli|ANN18356
cluster1141	4	Q9W5F3	GO:0016485; P:protein processing; IBA:GO_Central	Bcockerelli|ANN12803;Bcockerelli|ANN15895;Bcockerelli|ANN15926;Bcockerelli|ANN21343
cluster1142	4	P16425	N/A	Bcockerelli|ANN19257;Bcockerelli|ANN19255;Bcockerelli|ANN20410;Bcockerelli|ANN20401
cluster1930	3	N/A	N/A	Bcockerelli|ANN18412;Bcockerelli|ANN17410;Bcockerelli|ANN15243
cluster1932	3	N/A	N/A	Bcockerelli|ANN15092;Bcockerelli|ANN15070;Bcockerelli|ANN15093
cluster1937	3	P03934	GO:0006313; P:transposition, DNA-mediated; IEA:InterPro	Bcockerelli|ANN05401;Bcockerelli|ANN06921;Bcockerelli|ANN15837
cluster1941	3	N/A	N/A	Bcockerelli|ANN20024;Bcockerelli|ANN00383;Bcockerelli|ANN00551
cluster1945	3	N/A	N/A	Bcockerelli|ANN20676;Bcockerelli|ANN01028;Bcockerelli|ANN20674
cluster1949	3	Q9NQV8	GO:0014003; P:oligodendrocyte development; IBA:GO_Central	Bcockerelli|ANN14069;Bcockerelli|ANN13849;Bcockerelli|ANN13853
cluster1952	3	Q95SX7	GO:0006313; P:transposition, DNA-mediated; IMP:UniProtKB	Bcockerelli|ANN20649;Bcockerelli|ANN00021;Bcockerelli|ANN02867
cluster1953	3	N/A	N/A	Bcockerelli|ANN05070;Bcockerelli|ANN17413;Bcockerelli|ANN16761
cluster1955	3	N/A	N/A	Bcockerelli|ANN08622;Bcockerelli|ANN10461;Bcockerelli|ANN10462
cluster1956	3	P14384	GO:0016485; P:protein processing; IBA:GO_Central	Bcockerelli|ANN14159;Bcockerelli|ANN17057;Bcockerelli|ANN18744
cluster1960	3	Q5ZIN1	GO:0006457; P:protein folding; IBA:GO_Central	Bcockerelli|ANN04756;Bcockerelli|ANN17272;Bcockerelli|ANN13161
cluster1966	3	N/A	N/A	Bcockerelli|ANN17612;Bcockerelli|ANN17611;Bcockerelli|ANN17613
cluster1974	3	N/A	N/A	Bcockerelli|ANN10590;Bcockerelli|ANN07700;Bcockerelli|ANN17222
cluster1977	3	A0JNC4	GO:0042761; P:very long-chain fatty acid biosynthetic process; ISS:UniProtKB	Bcockerelli|ANN14005;Bcockerelli|ANN14026;Bcockerelli|ANN21366
cluster1978	3	N/A	N/A	Bcockerelli|ANN22029;Bcockerelli|ANN11493;Bcockerelli|ANN13220
cluster1981	3	Q92618	GO:0009409; P:response to cold; IEA:Ensembl	Bcockerelli|ANN15316;Bcockerelli|ANN15317;Bcockerelli|ANN15318
cluster1983	3	N/A	N/A	Bcockerelli|ANN13530;Bcockerelli|ANN06475;Bcockerelli|ANN06508
cluster1991	3	N/A	N/A	Bcockerelli|ANN05218;Bcockerelli|ANN05206;Bcockerelli|ANN05214
cluster1996	3	A2VEY9	GO:0006612; P:protein targeting to membrane; IBA:GO_Central	Bcockerelli|ANN19900;Bcockerelli|ANN05669;Bcockerelli|ANN19925
cluster1998	3	N/A	N/A	Bcockerelli|ANN13425;Bcockerelli|ANN16825;Bcockerelli|ANN20064
cluster2008	3	N/A	N/A	Bcockerelli|ANN14750;Bcockerelli|ANN18594;Bcockerelli|ANN00332
cluster2013	3	Q9XFR5	GO:0000381; P:regulation of alternative mRNA splicing, via spliceosome; IBA:GO_Central	Bcockerelli|ANN15042;Bcockerelli|ANN13594;Bcockerelli|ANN19730
cluster2017	3	N/A	N/A	Bcockerelli|ANN00191;Bcockerelli|ANN00075;Bcockerelli|ANN20000
cluster2018	3	Q95SX7	GO:0006313; P:transposition, DNA-mediated; IMP:UniProtKB	Bcockerelli|ANN10850;Bcockerelli|ANN06752;Bcockerelli|ANN19783
cluster2019	3	P03349	GO:0039702; P:viral budding via host ESCRT complex; IEA:UniProtKB-KW	Bcockerelli|ANN01971;Bcockerelli|ANN17247;Bcockerelli|ANN21730
cluster2020	3	N/A	N/A	Bcockerelli|ANN18028;Bcockerelli|ANN18320;Bcockerelli|ANN18313
cluster2021	3	N/A	N/A	Bcockerelli|ANN17519;Bcockerelli|ANN08239;Bcockerelli|ANN16478
cluster2022	3	P11369	GO:0006310; P:DNA recombination; IEA:UniProtKB-KW	Bcockerelli|ANN10345;Bcockerelli|ANN08926;Bcockerelli|ANN20952
cluster2029	3	N/A	N/A	Bcockerelli|ANN18458;Bcockerelli|ANN04948;Bcockerelli|ANN19879
cluster2031	3	Q8IXV8	GO:0097264; P:self proteolysis; IMP:UniProtKB	Bcockerelli|ANN21778;Bcockerelli|ANN13282;Bcockerelli|ANN13314
cluster2037	3	Q6UXP7	N/A	Bcockerelli|ANN02815;Bcockerelli|ANN02820;Bcockerelli|ANN02873
cluster2038	3	N/A	N/A	Bcockerelli|ANN20374;Bcockerelli|ANN07348;Bcockerelli|ANN04971
cluster2039	3	Q95SX7	GO:0006313; P:transposition, DNA-mediated; IMP:UniProtKB	Bcockerelli|ANN15611;Bcockerelli|ANN06155;Bcockerelli|ANN09315
cluster2040	3	N/A	N/A	Bcockerelli|ANN00177;Bcockerelli|ANN00060;Bcockerelli|ANN20017
cluster2041	3	N/A	N/A	Bcockerelli|ANN18992;Bcockerelli|ANN14437;Bcockerelli|ANN18991
cluster2045	3	Q7KQZ4	GO:0006355; P:regulation of transcription, DNA-templated; IMP:FlyBase	Bcockerelli|ANN15116;Bcockerelli|ANN15118;Bcockerelli|ANN15117
cluster2046	3	N/A	N/A	Bcockerelli|ANN05108;Bcockerelli|ANN19456;Bcockerelli|ANN06688
cluster2053	3	N/A	N/A	Bcockerelli|ANN06650;Bcockerelli|ANN06904;Bcockerelli|ANN06649
cluster2056	3	N/A	N/A	Bcockerelli|ANN21039;Bcockerelli|ANN13535;Bcockerelli|ANN17487
cluster2060	3	N/A	N/A	Bcockerelli|ANN00115;Bcockerelli|ANN20113;Bcockerelli|ANN20772
cluster2065	3	N/A	N/A	Bcockerelli|ANN10234;Bcockerelli|ANN12895;Bcockerelli|ANN20433
cluster2067	3	N/A	N/A	Bcockerelli|ANN20836;Bcockerelli|ANN20832;Bcockerelli|ANN20835
cluster2082	3	N/A	N/A	Bcockerelli|ANN04548;Bcockerelli|ANN04549;Bcockerelli|ANN04554
cluster2084	3	N/A	N/A	Bcockerelli|ANN11154;Bcockerelli|ANN11146;Bcockerelli|ANN11153
cluster2085	3	N/A	N/A	Bcockerelli|ANN22076;Bcockerelli|ANN03876;Bcockerelli|ANN18284
cluster2086	3	O00370	GO:0032197; P:transposition, RNA-mediated; IMP:UniProtKB	Bcockerelli|ANN12379;Bcockerelli|ANN04975;Bcockerelli|ANN14816
cluster2087	3	N/A	N/A	Bcockerelli|ANN07674;Bcockerelli|ANN06813;Bcockerelli|ANN13754
cluster2089	3	N/A	N/A	Bcockerelli|ANN00184;Bcockerelli|ANN01255;Bcockerelli|ANN00406
cluster2090	3	N/A	N/A	Bcockerelli|ANN20057;Bcockerelli|ANN00010;Bcockerelli|ANN00126
cluster2091	3	N/A	N/A	Bcockerelli|ANN22155;Bcockerelli|ANN02510;Bcockerelli|ANN14711
cluster2108	3	N/A	N/A	Bcockerelli|ANN11650;Bcockerelli|ANN11652;Bcockerelli|ANN16861
cluster2111	3	N/A	N/A	Bcockerelli|ANN00740;Bcockerelli|ANN20023;Bcockerelli|ANN00048
cluster2122	3	N/A	N/A	Bcockerelli|ANN18762;Bcockerelli|ANN03309;Bcockerelli|ANN00807
cluster2126	3	N/A	N/A	Bcockerelli|ANN21800;Bcockerelli|ANN02177;Bcockerelli|ANN22223
cluster2129	3	N/A	N/A	Bcockerelli|ANN14420;Bcockerelli|ANN01972;Bcockerelli|ANN17248
cluster2142	3	Q99315	GO:0032197; P:transposition, RNA-mediated; ISS:SGD	Bcockerelli|ANN21468;Bcockerelli|ANN03848;Bcockerelli|ANN15538
cluster2144	3	N/A	N/A	Bcockerelli|ANN14408;Bcockerelli|ANN21018;Bcockerelli|ANN22267
cluster2152	3	N/A	N/A	Bcockerelli|ANN19145;Bcockerelli|ANN01895;Bcockerelli|ANN01919
cluster2154	3	N/A	N/A	Bcockerelli|ANN09499;Bcockerelli|ANN09475;Bcockerelli|ANN09498
cluster2156	3	Q96JS3	GO:0005044; F:scavenger receptor activity; IEA:InterPro	Bcockerelli|ANN00257;Bcockerelli|ANN18347;Bcockerelli|ANN20526
cluster2160	3	N/A	N/A	Bcockerelli|ANN00653;Bcockerelli|ANN00651;Bcockerelli|ANN00652
cluster2165	3	N/A	N/A	Bcockerelli|ANN06179;Bcockerelli|ANN13563;Bcockerelli|ANN20613
cluster2166	3	N/A	N/A	Bcockerelli|ANN05332;Bcockerelli|ANN05333;Bcockerelli|ANN05334
cluster2168	3	N/A	N/A	Bcockerelli|ANN20184;Bcockerelli|ANN00275;Bcockerelli|ANN00722
cluster2176	3	N/A	N/A	Bcockerelli|ANN18126;Bcockerelli|ANN13625;Bcockerelli|ANN18127
cluster2179	3	N/A	N/A	Bcockerelli|ANN21195;Bcockerelli|ANN00145;Bcockerelli|ANN20047
cluster2184	3	Q86BN8	GO:0006470; P:protein dephosphorylation; NAS:FlyBase	Bcockerelli|ANN04473;Bcockerelli|ANN12355;Bcockerelli|ANN21474
cluster2192	3	N/A	N/A	Bcockerelli|ANN19983;Bcockerelli|ANN19982;Bcockerelli|ANN20910
cluster2193	3	N/A	N/A	Bcockerelli|ANN10192;Bcockerelli|ANN06647;Bcockerelli|ANN08953
cluster2209	3	Q4QQZ4	GO:0006556; P:S-adenosylmethionine biosynthetic process; ISS:UniProtKB	Bcockerelli|ANN07696;Bcockerelli|ANN07477;Bcockerelli|ANN07478
cluster2218	3	N/A	N/A	Bcockerelli|ANN00064;Bcockerelli|ANN00540;Bcockerelli|ANN20011
cluster2224	3	N/A	N/A	Bcockerelli|ANN08469;Bcockerelli|ANN01141;Bcockerelli|ANN12131
cluster2226	3	N/A	N/A	Bcockerelli|ANN01651;Bcockerelli|ANN16295;Bcockerelli|ANN21743
cluster2227	3	Q05118	GO:0003964; F:RNA-directed DNA polymerase activity; IEA:UniProtKB-KW	Bcockerelli|ANN01498;Bcockerelli|ANN04979;Bcockerelli|ANN12223
cluster2228	3	N/A	N/A	Bcockerelli|ANN04265;Bcockerelli|ANN04345;Bcockerelli|ANN20701
cluster2230	3	N/A	N/A	Bcockerelli|ANN21232;Bcockerelli|ANN16104;Bcockerelli|ANN16130
cluster2234	3	Q95SX7	GO:0006313; P:transposition, DNA-mediated; IMP:UniProtKB	Bcockerelli|ANN21684;Bcockerelli|ANN05520;Bcockerelli|ANN21270
cluster2235	3	N/A	N/A	Bcockerelli|ANN08492;Bcockerelli|ANN06256;Bcockerelli|ANN15942
cluster2249	3	N/A	N/A	Bcockerelli|ANN11968;Bcockerelli|ANN00583;Bcockerelli|ANN05841
cluster2253	3	N/A	N/A	Bcockerelli|ANN20776;Bcockerelli|ANN00111;Bcockerelli|ANN20263
cluster2255	3	A4IFA3	GO:0014883; P:transition between fast and slow fiber; IBA:GO_Central	Bcockerelli|ANN00200;Bcockerelli|ANN21608;Bcockerelli|ANN21609
cluster2259	3	Q9W568	GO:0035075; P:response to ecdysone; IMP:UniProtKB	Bcockerelli|ANN15448;Bcockerelli|ANN15463;Bcockerelli|ANN15447
cluster2273	3	N/A	N/A	Bcockerelli|ANN00183;Bcockerelli|ANN20012;Bcockerelli|ANN00182
cluster2278	3	N/A	N/A	Bcockerelli|ANN00271;Bcockerelli|ANN20182;Bcockerelli|ANN20533
cluster2279	3	N/A	N/A	Bcockerelli|ANN17168;Bcockerelli|ANN21534;Bcockerelli|ANN15312
cluster2282	3	N/A	N/A	Bcockerelli|ANN13548;Bcockerelli|ANN13372;Bcockerelli|ANN13525
cluster2285	3	N/A	N/A	Bcockerelli|ANN19638;Bcockerelli|ANN01517;Bcockerelli|ANN06975
cluster2286	3	N/A	N/A	Bcockerelli|ANN21305;Bcockerelli|ANN21300;Bcockerelli|ANN21302
cluster2287	3	O02751	GO:0005634; C:nucleus; IEA:UniProtKB-SubCell	Bcockerelli|ANN21108;Bcockerelli|ANN10652;Bcockerelli|ANN15763
cluster2292	3	N/A	N/A	Bcockerelli|ANN13369;Bcockerelli|ANN17952;Bcockerelli|ANN18676
cluster2299	3	N/A	N/A	Bcockerelli|ANN09501;Bcockerelli|ANN09510;Bcockerelli|ANN09502
cluster2305	3	N/A	N/A	Bcockerelli|ANN20115;Bcockerelli|ANN00584;Bcockerelli|ANN20100
cluster2309	3	N/A	N/A	Bcockerelli|ANN18441;Bcockerelli|ANN05042;Bcockerelli|ANN17864
cluster2319	3	N/A	N/A	Bcockerelli|ANN20014;Bcockerelli|ANN00268;Bcockerelli|ANN20095
cluster2369	3	N/A	N/A	Bcockerelli|ANN21636;Bcockerelli|ANN07317;Bcockerelli|ANN15274
cluster2376	3	N/A	N/A	Bcockerelli|ANN00110;Bcockerelli|ANN20262;Bcockerelli|ANN20777
cluster2685	3	Q10126	N/A	Bcockerelli|ANN05252;Bcockerelli|ANN04871;Bcockerelli|ANN04906
cluster2686	3	N/A	N/A	Bcockerelli|ANN17052;Bcockerelli|ANN18050;Bcockerelli|ANN18049
cluster2687	3	N/A	N/A	Bcockerelli|ANN13070;Bcockerelli|ANN08965;Bcockerelli|ANN14459
cluster2688	3	N/A	N/A	Bcockerelli|ANN16789;Bcockerelli|ANN04037;Bcockerelli|ANN14206
cluster2689	3	P10253	GO:0043181; P:vacuolar sequestering; IMP:BHF-UCL	Bcockerelli|ANN03271;Bcockerelli|ANN03034;Bcockerelli|ANN03274
cluster2690	3	Q9VG08	GO:0006583; P:melanin biosynthetic process from tyrosine; TAS:FlyBase	Bcockerelli|ANN12562;Bcockerelli|ANN21353;Bcockerelli|ANN12641
cluster2691	3	Q9VW15	GO:0006355; P:regulation of transcription, DNA-templated; IMP:FlyBase	Bcockerelli|ANN13689;Bcockerelli|ANN13668;Bcockerelli|ANN13690
cluster2692	3	N/A	N/A	Bcockerelli|ANN02204;Bcockerelli|ANN10087;Bcockerelli|ANN20291
cluster2693	3	N/A	N/A	Bcockerelli|ANN09265;Bcockerelli|ANN09261;Bcockerelli|ANN09278
cluster2694	3	N/A	N/A	Bcockerelli|ANN04992;Bcockerelli|ANN14110;Bcockerelli|ANN15541
cluster2695	3	N/A	N/A	Bcockerelli|ANN09338;Bcockerelli|ANN07391;Bcockerelli|ANN07046
cluster2696	3	N/A	N/A	Bcockerelli|ANN18220;Bcockerelli|ANN17466;Bcockerelli|ANN21907
cluster2697	3	P0DP91	GO:0045739; P:positive regulation of DNA repair; IMP:UniProtKB	Bcockerelli|ANN20311;Bcockerelli|ANN20158;Bcockerelli|ANN20823
cluster4556	2	N/A	N/A	Bcockerelli|ANN09772;Bcockerelli|ANN21440
cluster5437	2	O75828	GO:0006805; P:xenobiotic metabolic process; TAS:Reactome	Bcockerelli|ANN05004;Bcockerelli|ANN05006
cluster5438	2	Q6PHE8	GO:0051301; P:cell division; IEA:UniProtKB-KW	Bcockerelli|ANN20769;Bcockerelli|ANN20575
cluster5439	2	N/A	N/A	Bcockerelli|ANN00913;Bcockerelli|ANN19387
cluster5440	2	Q24157	GO:0006486; P:protein glycosylation; IBA:GO_Central	Bcockerelli|ANN06880;Bcockerelli|ANN06847
cluster5441	2	Q10126	N/A	Bcockerelli|ANN19129;Bcockerelli|ANN09155
cluster5442	2	N/A	N/A	Bcockerelli|ANN17231;Bcockerelli|ANN17358
cluster5443	2	N/A	N/A	Bcockerelli|ANN20135;Bcockerelli|ANN00229
cluster5444	2	Q95SX7	GO:0006313; P:transposition, DNA-mediated; IMP:UniProtKB	Bcockerelli|ANN10610;Bcockerelli|ANN20966
cluster5445	2	N/A	N/A	Bcockerelli|ANN18082;Bcockerelli|ANN15397
cluster5446	2	N/A	N/A	Bcockerelli|ANN20866;Bcockerelli|ANN18517
cluster5447	2	N/A	N/A	Bcockerelli|ANN03918;Bcockerelli|ANN03904
cluster5448	2	N/A	N/A	Bcockerelli|ANN22069;Bcockerelli|ANN01292
cluster5449	2	P10401	GO:0015074; P:DNA integration; IEA:InterPro	Bcockerelli|ANN00650;Bcockerelli|ANN05991
cluster5450	2	N/A	N/A	Bcockerelli|ANN11950;Bcockerelli|ANN16662
cluster5451	2	N/A	N/A	Bcockerelli|ANN12445;Bcockerelli|ANN12415
cluster5452	2	N/A	N/A	Bcockerelli|ANN04441;Bcockerelli|ANN10528
cluster5453	2	N/A	N/A	Bcockerelli|ANN13960;Bcockerelli|ANN13963
cluster5454	2	N/A	N/A	Bcockerelli|ANN15299;Bcockerelli|ANN15298
cluster5455	2	N/A	N/A	Bcockerelli|ANN22093;Bcockerelli|ANN02705
cluster5456	2	Q00805	GO:0007472; P:wing disc morphogenesis; IMP:FlyBase	Bcockerelli|ANN14624;Bcockerelli|ANN14618
cluster5457	2	Q8NBX0	GO:0002576; P:platelet degranulation; TAS:Reactome	Bcockerelli|ANN17175;Bcockerelli|ANN21159
cluster5458	2	Q05118	GO:0003964; F:RNA-directed DNA polymerase activity; IEA:UniProtKB-KW	Bcockerelli|ANN08697;Bcockerelli|ANN14929
cluster5459	2	N/A	N/A	Bcockerelli|ANN14031;Bcockerelli|ANN15722
cluster5460	2	N/A	N/A	Bcockerelli|ANN17588;Bcockerelli|ANN17567
cluster5461	2	Q9U8M0	GO:0045735; F:nutrient reservoir activity; IEA:UniProtKB-KW	Bcockerelli|ANN16484;Bcockerelli|ANN16457
cluster5462	2	N/A	N/A	Bcockerelli|ANN08183;Bcockerelli|ANN08163
cluster5463	2	Q9PUK8	GO:0016055; P:Wnt signaling pathway; IMP:UniProtKB	Bcockerelli|ANN05195;Bcockerelli|ANN05203
cluster5464	2	A4Z945	GO:0005654; C:nucleoplasm; IBA:GO_Central	Bcockerelli|ANN00525;Bcockerelli|ANN00496
cluster5465	2	N/A	N/A	Bcockerelli|ANN02120;Bcockerelli|ANN15622
cluster5466	2	N/A	N/A	Bcockerelli|ANN06558;Bcockerelli|ANN12373
cluster5467	2	N/A	N/A	Bcockerelli|ANN17409;Bcockerelli|ANN22145
cluster5468	2	N/A	N/A	Bcockerelli|ANN11471;Bcockerelli|ANN11443
cluster5469	2	Q95SX7	GO:0006313; P:transposition, DNA-mediated; IMP:UniProtKB	Bcockerelli|ANN10684;Bcockerelli|ANN07235
cluster5470	2	N/A	N/A	Bcockerelli|ANN09483;Bcockerelli|ANN09484
cluster5471	2	N/A	N/A	Bcockerelli|ANN21020;Bcockerelli|ANN02977
cluster5472	2	N/A	N/A	Bcockerelli|ANN19024;Bcockerelli|ANN19036
cluster5473	2	Q9H4Z2	GO:0051569; P:regulation of histone H3-K4 methylation; IEA:Ensembl	Bcockerelli|ANN14896;Bcockerelli|ANN14899
cluster5474	2	N/A	N/A	Bcockerelli|ANN20034;Bcockerelli|ANN00033
cluster5475	2	P10978	GO:0015074; P:DNA integration; IEA:InterPro	Bcockerelli|ANN06278;Bcockerelli|ANN07120
cluster5476	2	Q9VFJ0	GO:0016705; F:oxidoreductase activity, acting on paired donors, with incorporation or reduction of molecular oxygen; IEA:InterPro	Bcockerelli|ANN12241;Bcockerelli|ANN12227
cluster5477	2	N/A	N/A	Bcockerelli|ANN14976;Bcockerelli|ANN21494
cluster5478	2	N/A	N/A	Bcockerelli|ANN19237;Bcockerelli|ANN05416
cluster5479	2	Q96JS3	GO:0005044; F:scavenger receptor activity; IEA:InterPro	Bcockerelli|ANN20080;Bcockerelli|ANN20211
cluster5480	2	N/A	N/A	Bcockerelli|ANN11343;Bcockerelli|ANN22179
cluster5481	2	Q9VS29	GO:0048812; P:neuron projection morphogenesis; IMP:FlyBase	Bcockerelli|ANN08988;Bcockerelli|ANN08764
cluster5482	2	B0W9B4	GO:0044208; P:'de novo' AMP biosynthetic process; IEA:UniProtKB-UniPathway	Bcockerelli|ANN06955;Bcockerelli|ANN07291
cluster5483	2	N/A	N/A	Bcockerelli|ANN00518;Bcockerelli|ANN00485
cluster5484	2	N/A	N/A	Bcockerelli|ANN00150;Bcockerelli|ANN20043
cluster5485	2	Q03274	GO:0003964; F:RNA-directed DNA polymerase activity; IEA:UniProtKB-KW	Bcockerelli|ANN00273;Bcockerelli|ANN16794
cluster5486	2	N/A	N/A	Bcockerelli|ANN14643;Bcockerelli|ANN10349
cluster5487	2	N/A	N/A	Bcockerelli|ANN02610;Bcockerelli|ANN02627
cluster5488	2	N/A	N/A	Bcockerelli|ANN16917;Bcockerelli|ANN09682
cluster5489	2	N/A	N/A	Bcockerelli|ANN21607;Bcockerelli|ANN21560
cluster5490	2	N/A	N/A	Bcockerelli|ANN20250;Bcockerelli|ANN20360
cluster5491	2	N/A	N/A	Bcockerelli|ANN16879;Bcockerelli|ANN16242
cluster5492	2	N/A	N/A	Bcockerelli|ANN07703;Bcockerelli|ANN07620
cluster5493	2	N/A	N/A	Bcockerelli|ANN00602;Bcockerelli|ANN00311
cluster5494	2	Q8MUK0	GO:0060386; P:synapse assembly involved in innervation; IMP:FlyBase	Bcockerelli|ANN15653;Bcockerelli|ANN10227
cluster5496	2	N/A	N/A	Bcockerelli|ANN12440;Bcockerelli|ANN15186
cluster5497	2	N/A	N/A	Bcockerelli|ANN03159;Bcockerelli|ANN03195
cluster5498	2	N/A	N/A	Bcockerelli|ANN04866;Bcockerelli|ANN04862
cluster5499	2	Q9V5M3	GO:0006355; P:regulation of transcription, DNA-templated; IMP:FlyBase	Bcockerelli|ANN15120;Bcockerelli|ANN15119
cluster5500	2	Q9BY06	GO:0070328; P:triglyceride homeostasis; NAS:BHF-UCL	Bcockerelli|ANN15859;Bcockerelli|ANN15862
cluster5501	2	N/A	N/A	Bcockerelli|ANN10912;Bcockerelli|ANN10906
cluster5502	2	N/A	N/A	Bcockerelli|ANN18761;Bcockerelli|ANN00469
cluster5503	2	N/A	N/A	Bcockerelli|ANN21665;Bcockerelli|ANN08510
cluster5504	2	N/A	N/A	Bcockerelli|ANN21210;Bcockerelli|ANN07197
cluster5505	2	N/A	N/A	Bcockerelli|ANN10914;Bcockerelli|ANN10913
cluster5506	2	Q6NUD4	GO:0008903; F:hydroxypyruvate isomerase activity; IEA:UniProtKB-EC	Bcockerelli|ANN18488;Bcockerelli|ANN18479
cluster5507	2	N/A	N/A	Bcockerelli|ANN12067;Bcockerelli|ANN11986
cluster5508	2	Q9W5F3	GO:0016485; P:protein processing; IBA:GO_Central	Bcockerelli|ANN02475;Bcockerelli|ANN00947
cluster5509	2	N/A	N/A	Bcockerelli|ANN00708;Bcockerelli|ANN05489
cluster5510	2	Q96DM1	N/A	Bcockerelli|ANN21812;Bcockerelli|ANN00147
cluster5511	2	N/A	N/A	Bcockerelli|ANN10527;Bcockerelli|ANN04442
cluster5512	2	Q9V6U8	GO:0045116; P:protein neddylation; IDA:FlyBase	Bcockerelli|ANN13065;Bcockerelli|ANN13059
cluster5513	2	N/A	N/A	Bcockerelli|ANN01845;Bcockerelli|ANN01816
cluster5514	2	N/A	N/A	Bcockerelli|ANN01759;Bcockerelli|ANN07287
cluster5515	2	N/A	N/A	Bcockerelli|ANN00939;Bcockerelli|ANN00946
cluster5516	2	Q5SPC5	GO:0016079; P:synaptic vesicle exocytosis; ISS:UniProtKB	Bcockerelli|ANN10932;Bcockerelli|ANN10938
cluster5517	2	N/A	N/A	Bcockerelli|ANN13026;Bcockerelli|ANN13021
cluster5518	2	Q1HRV8	GO:0006633; P:fatty acid biosynthetic process; IEA:UniProtKB-KW	Bcockerelli|ANN14284;Bcockerelli|ANN14288
cluster5519	2	N/A	N/A	Bcockerelli|ANN00459;Bcockerelli|ANN20427
cluster5520	2	N/A	N/A	Bcockerelli|ANN04696;Bcockerelli|ANN12040
cluster5521	2	N/A	N/A	Bcockerelli|ANN10190;Bcockerelli|ANN08364
cluster5522	2	N/A	N/A	Bcockerelli|ANN10408;Bcockerelli|ANN17151
cluster5523	2	N/A	N/A	Bcockerelli|ANN00453;Bcockerelli|ANN21954
cluster5524	2	N/A	N/A	Bcockerelli|ANN10547;Bcockerelli|ANN10563
cluster5525	2	Q9R0X4	GO:0006637; P:acyl-CoA metabolic process; IDA:HGNC	Bcockerelli|ANN18711;Bcockerelli|ANN18718
cluster5526	2	Q9W5X7	GO:0007186; P:G protein-coupled receptor signaling pathway; ISS:FlyBase	Bcockerelli|ANN19490;Bcockerelli|ANN19501
cluster5527	2	Q8IZS8	GO:0034765; P:regulation of ion transmembrane transport; IEA:UniProtKB-KW	Bcockerelli|ANN01172;Bcockerelli|ANN01177
cluster5528	2	N/A	N/A	Bcockerelli|ANN11992;Bcockerelli|ANN11289
cluster5529	2	N/A	N/A	Bcockerelli|ANN21716;Bcockerelli|ANN04352
cluster5530	2	N/A	N/A	Bcockerelli|ANN06632;Bcockerelli|ANN06633
cluster5531	2	N/A	N/A	Bcockerelli|ANN14365;Bcockerelli|ANN17082
cluster5532	2	N/A	N/A	Bcockerelli|ANN17253;Bcockerelli|ANN17252
cluster5533	2	N/A	N/A	Bcockerelli|ANN00107;Bcockerelli|ANN20259
cluster5534	2	N/A	N/A	Bcockerelli|ANN00717;Bcockerelli|ANN21261
cluster5535	2	Q7T297	GO:0008380; P:RNA splicing; IEA:UniProtKB-KW	Bcockerelli|ANN14524;Bcockerelli|ANN14532
cluster5536	2	N/A	N/A	Bcockerelli|ANN02434;Bcockerelli|ANN15675
cluster5537	2	N/A	N/A	Bcockerelli|ANN18191;Bcockerelli|ANN18190
cluster5538	2	N/A	N/A	Bcockerelli|ANN04869;Bcockerelli|ANN04904
cluster5539	2	O73925	GO:0070293; P:renal absorption; ISS:UniProtKB	Bcockerelli|ANN17325;Bcockerelli|ANN17332
cluster5540	2	N/A	N/A	Bcockerelli|ANN00545;Bcockerelli|ANN00389
cluster5541	2	N/A	N/A	Bcockerelli|ANN17561;Bcockerelli|ANN17578
cluster5542	2	C4LYI2	GO:0000166; F:nucleotide binding; IEA:UniProtKB-KW	Bcockerelli|ANN18016;Bcockerelli|ANN18009
cluster5543	2	Q8IYH5	GO:0008270; F:zinc ion binding; IEA:InterPro	Bcockerelli|ANN09213;Bcockerelli|ANN09222
cluster5544	2	N/A	N/A	Bcockerelli|ANN14482;Bcockerelli|ANN08723
cluster5545	2	Q80SX8	GO:0000723; P:telomere maintenance; IEA:InterPro	Bcockerelli|ANN05911;Bcockerelli|ANN05873
cluster5547	2	Q99PV3	GO:0002090; P:regulation of receptor internalization; IMP:UniProtKB	Bcockerelli|ANN20319;Bcockerelli|ANN18839
cluster5548	2	Q5ZKE7	GO:0006221; P:pyrimidine nucleotide biosynthetic process; IEA:UniProtKB-UniRule	Bcockerelli|ANN04429;Bcockerelli|ANN04453
cluster5549	2	N/A	N/A	Bcockerelli|ANN20439;Bcockerelli|ANN04479
cluster5550	2	Q8C8R3	GO:0033292; P:T-tubule organization; IMP:BHF-UCL	Bcockerelli|ANN11345;Bcockerelli|ANN11346
cluster5551	2	P20478	GO:0007416; P:synapse assembly; IMP:FlyBase	Bcockerelli|ANN10149;Bcockerelli|ANN10145
cluster5552	2	N/A	N/A	Bcockerelli|ANN19058;Bcockerelli|ANN19085
cluster5553	2	N/A	N/A	Bcockerelli|ANN00158;Bcockerelli|ANN00040
cluster5554	2	N/A	N/A	Bcockerelli|ANN20465;Bcockerelli|ANN21868
cluster5555	2	N/A	N/A	Bcockerelli|ANN20876;Bcockerelli|ANN07851
cluster5556	2	N/A	N/A	Bcockerelli|ANN03358;Bcockerelli|ANN13176
cluster5557	2	N/A	N/A	Bcockerelli|ANN21059;Bcockerelli|ANN15780
cluster5558	2	Q17R09	GO:0000398; P:mRNA splicing, via spliceosome; IBA:GO_Central	Bcockerelli|ANN16973;Bcockerelli|ANN16972
cluster5559	2	N/A	N/A	Bcockerelli|ANN09597;Bcockerelli|ANN09605
cluster5560	2	N/A	N/A	Bcockerelli|ANN20411;Bcockerelli|ANN19263
cluster5561	2	N/A	N/A	Bcockerelli|ANN04470;Bcockerelli|ANN20444
cluster5562	2	N/A	N/A	Bcockerelli|ANN18283;Bcockerelli|ANN12525
cluster5563	2	N/A	N/A	Bcockerelli|ANN20683;Bcockerelli|ANN07895
cluster5564	2	N/A	N/A	Bcockerelli|ANN05988;Bcockerelli|ANN11156
cluster5565	2	Q9H857	GO:0046872; F:metal ion binding; IEA:UniProtKB-KW	Bcockerelli|ANN04221;Bcockerelli|ANN04220
cluster5566	2	N/A	N/A	Bcockerelli|ANN12735;Bcockerelli|ANN12755
cluster5567	2	N/A	N/A	Bcockerelli|ANN21105;Bcockerelli|ANN04409
cluster5568	2	N/A	N/A	Bcockerelli|ANN09362;Bcockerelli|ANN09377
cluster5569	2	Q9VV72	GO:0051491; P:positive regulation of filopodium assembly; IMP:FlyBase	Bcockerelli|ANN12724;Bcockerelli|ANN15278
cluster5570	2	Q8R3P9	GO:1990166; P:protein localization to site of double-strand break; ISS:UniProtKB	Bcockerelli|ANN16644;Bcockerelli|ANN16634
cluster5571	2	N/A	N/A	Bcockerelli|ANN15608;Bcockerelli|ANN13295
cluster5572	2	N/A	N/A	Bcockerelli|ANN15650;Bcockerelli|ANN15637
cluster5573	2	Q9P2T1	GO:0043101; P:purine-containing compound salvage; TAS:Reactome	Bcockerelli|ANN13653;Bcockerelli|ANN10058
cluster5574	2	B4LPX5	GO:0015771; P:trehalose transport; ISS:UniProtKB	Bcockerelli|ANN05477;Bcockerelli|ANN05479
cluster5575	2	Q8QFV0	GO:0042391; P:regulation of membrane potential; IBA:GO_Central	Bcockerelli|ANN09539;Bcockerelli|ANN09552
cluster5576	2	N/A	N/A	Bcockerelli|ANN17002;Bcockerelli|ANN17004
cluster5577	2	N/A	N/A	Bcockerelli|ANN00407;Bcockerelli|ANN00225
cluster5578	2	N/A	N/A	Bcockerelli|ANN04364;Bcockerelli|ANN14403
cluster5579	2	Q29444	GO:0046355; P:mannan catabolic process; IBA:GO_Central	Bcockerelli|ANN07009;Bcockerelli|ANN07053
cluster5580	2	N/A	N/A	Bcockerelli|ANN20251;Bcockerelli|ANN20359
cluster5581	2	P48764	GO:0098719; P:sodium ion import across plasma membrane; IDA:UniProtKB	Bcockerelli|ANN16433;Bcockerelli|ANN16461
cluster5582	2	N/A	N/A	Bcockerelli|ANN05027;Bcockerelli|ANN21612
cluster5583	2	Q9W3K5	GO:0046688; P:response to copper ion; IDA:FlyBase	Bcockerelli|ANN18074;Bcockerelli|ANN18095
cluster5584	2	P11369	GO:0006310; P:DNA recombination; IEA:UniProtKB-KW	Bcockerelli|ANN08700;Bcockerelli|ANN20648
cluster5585	2	N/A	N/A	Bcockerelli|ANN04351;Bcockerelli|ANN21717
cluster5586	2	Q9VL92	GO:0016705; F:oxidoreductase activity, acting on paired donors, with incorporation or reduction of molecular oxygen; IEA:InterPro	Bcockerelli|ANN12242;Bcockerelli|ANN12229
cluster5587	2	N/A	N/A	Bcockerelli|ANN08920;Bcockerelli|ANN22152
cluster5588	2	N/A	N/A	Bcockerelli|ANN00385;Bcockerelli|ANN00548
cluster5589	2	N/A	N/A	Bcockerelli|ANN20121;Bcockerelli|ANN10451
cluster5590	2	Q3SZW1	GO:0007286; P:spermatid development; ISS:UniProtKB	Bcockerelli|ANN15506;Bcockerelli|ANN15522
cluster5591	2	N/A	N/A	Bcockerelli|ANN08486;Bcockerelli|ANN00560
cluster5592	2	N/A	N/A	Bcockerelli|ANN03082;Bcockerelli|ANN03111
cluster5593	2	N/A	N/A	Bcockerelli|ANN07508;Bcockerelli|ANN07506
cluster5594	2	N/A	N/A	Bcockerelli|ANN20056;Bcockerelli|ANN00127
cluster5595	2	N/A	N/A	Bcockerelli|ANN04438;Bcockerelli|ANN15037
cluster5596	2	Q9EQH2	GO:0008217; P:regulation of blood pressure; IEA:InterPro	Bcockerelli|ANN20808;Bcockerelli|ANN14593
cluster5597	2	P52739	GO:0006355; P:regulation of transcription, DNA-templated; NAS:UniProtKB	Bcockerelli|ANN05305;Bcockerelli|ANN05306
cluster5598	2	Q9VIH7	GO:0043087; P:regulation of GTPase activity; ISS:FlyBase	Bcockerelli|ANN06370;Bcockerelli|ANN06385
cluster5599	2	B3DLF3	N/A	Bcockerelli|ANN14045;Bcockerelli|ANN14053
cluster5600	2	N/A	N/A	Bcockerelli|ANN22256;Bcockerelli|ANN10518
cluster5601	2	P16423	GO:0003964; F:RNA-directed DNA polymerase activity; IEA:UniProtKB-KW	Bcockerelli|ANN03824;Bcockerelli|ANN08337
cluster5602	2	N/A	N/A	Bcockerelli|ANN00129;Bcockerelli|ANN20054
cluster5603	2	A9ZSY3	GO:0015771; P:trehalose transport; IDA:UniProtKB	Bcockerelli|ANN05474;Bcockerelli|ANN05470
cluster5604	2	N/A	N/A	Bcockerelli|ANN03917;Bcockerelli|ANN03905
cluster5605	2	N/A	N/A	Bcockerelli|ANN22227;Bcockerelli|ANN20073
cluster5606	2	N/A	N/A	Bcockerelli|ANN21747;Bcockerelli|ANN22022
cluster5607	2	Q7TD08	GO:0003964; F:RNA-directed DNA polymerase activity; IEA:UniProtKB-KW	Bcockerelli|ANN21289;Bcockerelli|ANN16547
cluster5608	2	N/A	N/A	Bcockerelli|ANN00744;Bcockerelli|ANN20554
cluster5609	2	N/A	N/A	Bcockerelli|ANN15219;Bcockerelli|ANN21081
cluster5610	2	N/A	N/A	Bcockerelli|ANN00272;Bcockerelli|ANN04151
cluster5611	2	N/A	N/A	Bcockerelli|ANN18548;Bcockerelli|ANN18538
cluster5612	2	N/A	N/A	Bcockerelli|ANN05056;Bcockerelli|ANN18314
cluster5613	2	P14380	N/A	Bcockerelli|ANN02778;Bcockerelli|ANN02479
cluster5614	2	N/A	N/A	Bcockerelli|ANN17460;Bcockerelli|ANN17456
cluster5615	2	N/A	N/A	Bcockerelli|ANN17835;Bcockerelli|ANN15850
cluster5616	2	N/A	N/A	Bcockerelli|ANN21801;Bcockerelli|ANN16666
cluster5617	2	Q9NRA2	GO:0015739; P:sialic acid transport; IDA:MGI	Bcockerelli|ANN13079;Bcockerelli|ANN13071
cluster5618	2	Q3ZCU0	N/A	Bcockerelli|ANN20975;Bcockerelli|ANN20971
cluster5620	2	A8ILK1	GO:0031514; C:motile cilium; IEA:UniProtKB-SubCell	Bcockerelli|ANN12564;Bcockerelli|ANN21115
cluster5621	2	N/A	N/A	Bcockerelli|ANN00815;Bcockerelli|ANN14242
cluster5622	2	P35668	GO:0042803; F:protein homodimerization activity; ISS:UniProtKB	Bcockerelli|ANN09312;Bcockerelli|ANN09313
cluster5623	2	Q95ZJ1	GO:0018243; P:protein O-linked glycosylation via threonine; IDA:WormBase	Bcockerelli|ANN01580;Bcockerelli|ANN01587
cluster5624	2	N/A	N/A	Bcockerelli|ANN14317;Bcockerelli|ANN14327
cluster5625	2	P78426	GO:0044342; P:type B pancreatic cell proliferation; ISS:UniProtKB	Bcockerelli|ANN21783;Bcockerelli|ANN21520
cluster5626	2	N/A	N/A	Bcockerelli|ANN06926;Bcockerelli|ANN11661
cluster5627	2	P36872	GO:0007423; P:sensory organ development; IMP:FlyBase	Bcockerelli|ANN17357;Bcockerelli|ANN18041
cluster5628	2	A7SGU3	GO:0005869; C:dynactin complex; IEA:InterPro	Bcockerelli|ANN17171;Bcockerelli|ANN06863
cluster5629	2	N/A	N/A	Bcockerelli|ANN12186;Bcockerelli|ANN12161
cluster5630	2	N/A	N/A	Bcockerelli|ANN08447;Bcockerelli|ANN08738
cluster5631	2	N/A	N/A	Bcockerelli|ANN19087;Bcockerelli|ANN19097
cluster5632	2	Q9VZZ4	GO:0006979; P:response to oxidative stress; IEA:InterPro	Bcockerelli|ANN21471;Bcockerelli|ANN04110
cluster5633	2	Q03277	GO:0003964; F:RNA-directed DNA polymerase activity; IEA:UniProtKB-KW	Bcockerelli|ANN04697;Bcockerelli|ANN22264
cluster5634	2	N/A	N/A	Bcockerelli|ANN09132;Bcockerelli|ANN05445
cluster5635	2	Q26474	GO:0007155; P:cell adhesion; IEA:UniProtKB-KW	Bcockerelli|ANN21349;Bcockerelli|ANN11700
cluster5636	2	N/A	N/A	Bcockerelli|ANN06658;Bcockerelli|ANN12382
cluster5637	2	N/A	N/A	Bcockerelli|ANN09016;Bcockerelli|ANN09008
cluster5638	2	N/A	N/A	Bcockerelli|ANN00015;Bcockerelli|ANN00142
cluster5639	2	N/A	N/A	Bcockerelli|ANN20611;Bcockerelli|ANN11854
cluster5640	2	P54399	GO:0034976; P:response to endoplasmic reticulum stress; IBA:GO_Central	Bcockerelli|ANN17044;Bcockerelli|ANN17061
cluster5641	2	N/A	N/A	Bcockerelli|ANN20589;Bcockerelli|ANN20590
cluster5642	2	N/A	N/A	Bcockerelli|ANN21186;Bcockerelli|ANN00597
cluster5643	2	N/A	N/A	Bcockerelli|ANN21731;Bcockerelli|ANN18047
cluster5644	2	Q7TSH8	GO:0016021; C:integral component of membrane; IEA:UniProtKB-KW	Bcockerelli|ANN12315;Bcockerelli|ANN12303
cluster5645	2	N/A	N/A	Bcockerelli|ANN00353;Bcockerelli|ANN00568
cluster5646	2	N/A	N/A	Bcockerelli|ANN02393;Bcockerelli|ANN16005
cluster5647	2	N/A	N/A	Bcockerelli|ANN13523;Bcockerelli|ANN13376
cluster5648	2	N/A	N/A	Bcockerelli|ANN10383;Bcockerelli|ANN10384
cluster5649	2	N/A	N/A	Bcockerelli|ANN03643;Bcockerelli|ANN03638
cluster5650	2	Q9VIH7	GO:0043087; P:regulation of GTPase activity; ISS:FlyBase	Bcockerelli|ANN06371;Bcockerelli|ANN15046
cluster5651	2	N/A	N/A	Bcockerelli|ANN10380;Bcockerelli|ANN20347
cluster5652	2	N/A	N/A	Bcockerelli|ANN12639;Bcockerelli|ANN12648
cluster5653	2	N/A	N/A	Bcockerelli|ANN18542;Bcockerelli|ANN16320
cluster5654	2	P51660	GO:0036111; P:very long-chain fatty-acyl-CoA metabolic process; ISO:MGI	Bcockerelli|ANN18601;Bcockerelli|ANN18605
cluster5655	2	Q95SX7	GO:0006313; P:transposition, DNA-mediated; IMP:UniProtKB	Bcockerelli|ANN07043;Bcockerelli|ANN04132
cluster5656	2	Q95NU5	GO:0051085; P:chaperone cofactor-dependent protein refolding; IEA:InterPro	Bcockerelli|ANN01295;Bcockerelli|ANN01304
cluster5657	2	N/A	N/A	Bcockerelli|ANN20956;Bcockerelli|ANN00603
cluster5658	2	N/A	N/A	Bcockerelli|ANN00278;Bcockerelli|ANN08517
cluster5659	2	N/A	N/A	Bcockerelli|ANN20296;Bcockerelli|ANN10420
cluster5660	2	N/A	N/A	Bcockerelli|ANN00478;Bcockerelli|ANN00479
cluster5661	2	N/A	N/A	Bcockerelli|ANN13193;Bcockerelli|ANN13210
cluster5662	2	P35072	GO:0006313; P:transposition, DNA-mediated; IEA:InterPro	Bcockerelli|ANN04168;Bcockerelli|ANN16945
cluster5663	2	N/A	N/A	Bcockerelli|ANN03751;Bcockerelli|ANN21407
cluster5664	2	N/A	N/A	Bcockerelli|ANN15928;Bcockerelli|ANN12745
cluster5665	2	A1Z9X0	GO:0045186; P:zonula adherens assembly; TAS:FlyBase	Bcockerelli|ANN03925;Bcockerelli|ANN03933
cluster5666	2	Q805F9	GO:0016055; P:Wnt signaling pathway; IEA:Ensembl	Bcockerelli|ANN07663;Bcockerelli|ANN07683
cluster5667	2	N/A	N/A	Bcockerelli|ANN21184;Bcockerelli|ANN00598
cluster5668	2	O15245	GO:0051260; P:protein homooligomerization; IEA:Ensembl	Bcockerelli|ANN12178;Bcockerelli|ANN11971
cluster5669	2	N/A	N/A	Bcockerelli|ANN21931;Bcockerelli|ANN07083
cluster5670	2	P91766	GO:0004888; F:transmembrane signaling receptor activity; IEA:InterPro	Bcockerelli|ANN12009;Bcockerelli|ANN12092
cluster5671	2	N/A	N/A	Bcockerelli|ANN16220;Bcockerelli|ANN16001
cluster5672	2	N/A	N/A	Bcockerelli|ANN07973;Bcockerelli|ANN07974
cluster5673	2	B2GUY0	GO:0030433; P:ubiquitin-dependent ERAD pathway; IBA:GO_Central	Bcockerelli|ANN10305;Bcockerelli|ANN10302
cluster5674	2	P21328	GO:0003964; F:RNA-directed DNA polymerase activity; IEA:UniProtKB-KW	Bcockerelli|ANN02893;Bcockerelli|ANN21923
cluster5675	2	P16423	GO:0003964; F:RNA-directed DNA polymerase activity; IEA:UniProtKB-KW	Bcockerelli|ANN17167;Bcockerelli|ANN21165
cluster5676	2	Q9D4H7	GO:0046872; F:metal ion binding; IEA:UniProtKB-KW	Bcockerelli|ANN09021;Bcockerelli|ANN09013
cluster5677	2	P21328	GO:0003964; F:RNA-directed DNA polymerase activity; IEA:UniProtKB-KW	Bcockerelli|ANN08561;Bcockerelli|ANN18230
cluster5678	2	N/A	N/A	Bcockerelli|ANN21824;Bcockerelli|ANN21291
cluster5679	2	N/A	N/A	Bcockerelli|ANN06112;Bcockerelli|ANN06119
cluster5680	2	Q8WUU4	GO:0007283; P:spermatogenesis; ISS:UniProtKB	Bcockerelli|ANN08324;Bcockerelli|ANN08323
cluster5681	2	N/A	N/A	Bcockerelli|ANN07951;Bcockerelli|ANN11491
cluster5682	2	P02255	GO:0006355; P:regulation of transcription, DNA-templated; IBA:GO_Central	Bcockerelli|ANN20392;Bcockerelli|ANN20386
cluster5683	2	N/A	N/A	Bcockerelli|ANN00541;Bcockerelli|ANN00390
cluster5684	2	Q9Y3W8	GO:0034474; P:U2 snRNA 3'-end processing; IBA:GO_Central	Bcockerelli|ANN05805;Bcockerelli|ANN13527
cluster5685	2	N/A	N/A	Bcockerelli|ANN11798;Bcockerelli|ANN16752
cluster5686	2	N/A	N/A	Bcockerelli|ANN11448;Bcockerelli|ANN11461
cluster5687	2	N/A	N/A	Bcockerelli|ANN12836;Bcockerelli|ANN12828
cluster5688	2	Q7Z6B7	GO:0007165; P:signal transduction; IEA:InterPro	Bcockerelli|ANN19166;Bcockerelli|ANN19165
cluster5689	2	N/A	N/A	Bcockerelli|ANN08802;Bcockerelli|ANN08776
cluster5690	2	P11369	GO:0006310; P:DNA recombination; IEA:UniProtKB-KW	Bcockerelli|ANN05913;Bcockerelli|ANN11192
cluster5691	2	Q6TA49	GO:0006570; P:tyrosine metabolic process; IDA:UniProtKB	Bcockerelli|ANN06925;Bcockerelli|ANN06828
cluster5692	2	P16423	GO:0003964; F:RNA-directed DNA polymerase activity; IEA:UniProtKB-KW	Bcockerelli|ANN01886;Bcockerelli|ANN05069
cluster5693	2	N/A	N/A	Bcockerelli|ANN20746;Bcockerelli|ANN17535
cluster5694	2	N/A	N/A	Bcockerelli|ANN03656;Bcockerelli|ANN10340
cluster5695	2	P04323	GO:0015074; P:DNA integration; IEA:InterPro	Bcockerelli|ANN21278;Bcockerelli|ANN21074
cluster5696	2	A2ANX9	GO:0045893; P:positive regulation of transcription, DNA-templated; ISS:UniProtKB	Bcockerelli|ANN05301;Bcockerelli|ANN05300
cluster5697	2	N/A	N/A	Bcockerelli|ANN15950;Bcockerelli|ANN14153
cluster5698	2	Q9GZR5	GO:0042761; P:very long-chain fatty acid biosynthetic process; IDA:UniProtKB	Bcockerelli|ANN01136;Bcockerelli|ANN01127
cluster5699	2	Q5BK64	GO:0008033; P:tRNA processing; IEA:UniProtKB-KW	Bcockerelli|ANN06501;Bcockerelli|ANN06488
cluster5700	2	N/A	N/A	Bcockerelli|ANN00450;Bcockerelli|ANN21691
cluster5701	2	N/A	N/A	Bcockerelli|ANN13909;Bcockerelli|ANN14967
cluster5702	2	Q9VUC6	GO:0016318; P:ommatidial rotation; IMP:FlyBase	Bcockerelli|ANN02595;Bcockerelli|ANN02596
cluster5703	2	N/A	N/A	Bcockerelli|ANN15791;Bcockerelli|ANN15784
cluster5704	2	N/A	N/A	Bcockerelli|ANN21041;Bcockerelli|ANN21000
cluster5705	2	N/A	N/A	Bcockerelli|ANN20508;Bcockerelli|ANN04738
cluster5706	2	N/A	N/A	Bcockerelli|ANN21327;Bcockerelli|ANN21328
cluster5707	2	N/A	N/A	Bcockerelli|ANN20302;Bcockerelli|ANN08798
cluster5708	2	N/A	N/A	Bcockerelli|ANN14416;Bcockerelli|ANN21911
cluster5709	2	Q9LFU5	GO:0000049; F:tRNA binding; IEA:UniProtKB-KW	Bcockerelli|ANN21394;Bcockerelli|ANN12816
cluster5710	2	D3YXG0	GO:0009617; P:response to bacterium; IEP:MGI	Bcockerelli|ANN21201;Bcockerelli|ANN08226
cluster5711	2	N/A	N/A	Bcockerelli|ANN03106;Bcockerelli|ANN22061
cluster5712	2	N/A	N/A	Bcockerelli|ANN12893;Bcockerelli|ANN12891
cluster5713	2	Q9W056	GO:0040008; P:regulation of growth; IMP:FlyBase	Bcockerelli|ANN06914;Bcockerelli|ANN06712
cluster9275	2	N/A	N/A	Bcockerelli|ANN04318;Bcockerelli|ANN06905
cluster9276	2	N/A	N/A	Bcockerelli|ANN18285;Bcockerelli|ANN05585
cluster9277	2	N/A	N/A	Bcockerelli|ANN00059;Bcockerelli|ANN00176
cluster9278	2	N/A	N/A	Bcockerelli|ANN00578;Bcockerelli|ANN00345
cluster9279	2	N/A	N/A	Bcockerelli|ANN15047;Bcockerelli|ANN14205
cluster9280	2	N/A	N/A	Bcockerelli|ANN17857;Bcockerelli|ANN17858
cluster9281	2	N/A	N/A	Bcockerelli|ANN20129;Bcockerelli|ANN20154
cluster9282	2	Q64096	GO:0007266; P:Rho protein signal transduction; IDA:MGI	Bcockerelli|ANN03639;Bcockerelli|ANN03644
cluster9283	2	N/A	N/A	Bcockerelli|ANN06282;Bcockerelli|ANN06281
cluster9284	2	N/A	N/A	Bcockerelli|ANN12446;Bcockerelli|ANN12416
cluster9285	2	N/A	N/A	Bcockerelli|ANN07610;Bcockerelli|ANN08614
cluster9286	2	N/A	N/A	Bcockerelli|ANN12021;Bcockerelli|ANN05952
cluster9287	2	P34257	GO:0006313; P:transposition, DNA-mediated; IEA:InterPro	Bcockerelli|ANN00535;Bcockerelli|ANN20711
cluster9288	2	N/A	N/A	Bcockerelli|ANN16777;Bcockerelli|ANN17361
cluster9289	2	Q4U4S6	GO:0003281; P:ventricular septum development; IMP:MGI	Bcockerelli|ANN09348;Bcockerelli|ANN09355
cluster9290	2	N/A	N/A	Bcockerelli|ANN00382;Bcockerelli|ANN00552
cluster9291	2	P0DP91	GO:0045739; P:positive regulation of DNA repair; IMP:UniProtKB	Bcockerelli|ANN00032;Bcockerelli|ANN20035
cluster9292	2	N/A	N/A	Bcockerelli|ANN20335;Bcockerelli|ANN10389
cluster9293	2	N/A	N/A	Bcockerelli|ANN13030;Bcockerelli|ANN07266
cluster9294	2	N/A	N/A	Bcockerelli|ANN17025;Bcockerelli|ANN20545
cluster9295	2	Q9UEQ5	GO:0008380; P:RNA splicing; IEA:UniProtKB-KW	Bcockerelli|ANN06670;Bcockerelli|ANN21732
cluster9296	2	N/A	N/A	Bcockerelli|ANN00712;Bcockerelli|ANN21256
cluster9297	2	N/A	N/A	Bcockerelli|ANN12068;Bcockerelli|ANN10433
cluster9298	2	N/A	N/A	Bcockerelli|ANN13860;Bcockerelli|ANN20689
cluster9299	2	N/A	N/A	Bcockerelli|ANN19305;Bcockerelli|ANN19307
cluster9300	2	N/A	N/A	Bcockerelli|ANN18873;Bcockerelli|ANN21692
cluster9301	2	Q9NU92	GO:0007165; P:signal transduction; TAS:ProtInc	Bcockerelli|ANN19737;Bcockerelli|ANN19738
cluster9302	2	N/A	N/A	Bcockerelli|ANN08319;Bcockerelli|ANN21490
cluster9303	2	Q95SX7	GO:0006313; P:transposition, DNA-mediated; IMP:UniProtKB	Bcockerelli|ANN21670;Bcockerelli|ANN20506
cluster9304	2	Q10126	N/A	Bcockerelli|ANN17854;Bcockerelli|ANN08876
cluster9305	2	Q9H5J0	GO:0006974; P:cellular response to DNA damage stimulus; IBA:GO_Central	Bcockerelli|ANN08326;Bcockerelli|ANN08327
cluster9306	2	N/A	N/A	Bcockerelli|ANN13415;Bcockerelli|ANN21897
cluster9307	2	N/A	N/A	Bcockerelli|ANN02322;Bcockerelli|ANN05951
cluster9308	2	A4IFA3	GO:0014883; P:transition between fast and slow fiber; IBA:GO_Central	Bcockerelli|ANN00354;Bcockerelli|ANN00567
cluster9309	2	Q95SX7	GO:0006313; P:transposition, DNA-mediated; IMP:UniProtKB	Bcockerelli|ANN14201;Bcockerelli|ANN14200
cluster9310	2	P10394	GO:0015074; P:DNA integration; IEA:InterPro	Bcockerelli|ANN10351;Bcockerelli|ANN04825
cluster9311	2	N/A	N/A	Bcockerelli|ANN19096;Bcockerelli|ANN19086
cluster9312	2	Q92861	GO:0007018; P:microtubule-based movement; IBA:GO_Central	Bcockerelli|ANN09534;Bcockerelli|ANN09528
cluster9313	2	N/A	N/A	Bcockerelli|ANN16342;Bcockerelli|ANN16359
cluster9314	2	N/A	N/A	Bcockerelli|ANN22247;Bcockerelli|ANN10616
cluster9315	2	N/A	N/A	Bcockerelli|ANN02468;Bcockerelli|ANN02464
cluster9316	2	B1AZI6	GO:0046784; P:viral mRNA export from host cell nucleus; ISO:MGI	Bcockerelli|ANN11058;Bcockerelli|ANN11057
cluster9317	2	Q9UGC7	GO:0006415; P:translational termination; IBA:GO_Central	Bcockerelli|ANN12418;Bcockerelli|ANN12451
cluster9318	2	N/A	N/A	Bcockerelli|ANN12762;Bcockerelli|ANN12739
cluster9319	2	Q9Y7Z3	GO:0042761; P:very long-chain fatty acid biosynthetic process; ISO:PomBase	Bcockerelli|ANN02209;Bcockerelli|ANN02201
cluster9320	2	N/A	N/A	Bcockerelli|ANN14762;Bcockerelli|ANN14695
cluster9321	2	N/A	N/A	Bcockerelli|ANN13029;Bcockerelli|ANN13024
cluster9322	2	N/A	N/A	Bcockerelli|ANN08295;Bcockerelli|ANN14527
cluster9323	2	Q9HCS7	GO:0006283; P:transcription-coupled nucleotide-excision repair; IDA:UniProtKB	Bcockerelli|ANN05342;Bcockerelli|ANN05349
cluster9324	2	N/A	N/A	Bcockerelli|ANN08840;Bcockerelli|ANN08822
cluster9325	2	N/A	N/A	Bcockerelli|ANN03334;Bcockerelli|ANN02932
cluster9326	2	P48048	GO:0034765; P:regulation of ion transmembrane transport; IEA:UniProtKB-KW	Bcockerelli|ANN15050;Bcockerelli|ANN15051
cluster9327	2	P50532	GO:0007076; P:mitotic chromosome condensation; ISS:UniProtKB	Bcockerelli|ANN18088;Bcockerelli|ANN18083
cluster9328	2	N/A	N/A	Bcockerelli|ANN15875;Bcockerelli|ANN09557
cluster9329	2	N/A	N/A	Bcockerelli|ANN17494;Bcockerelli|ANN17491
cluster9330	2	N/A	N/A	Bcockerelli|ANN14697;Bcockerelli|ANN07146
cluster9331	2	N/A	N/A	Bcockerelli|ANN02677;Bcockerelli|ANN02680
cluster9332	2	Q9NBX4	GO:0006313; P:transposition, DNA-mediated; IMP:UniProtKB	Bcockerelli|ANN02897;Bcockerelli|ANN21271
cluster9333	2	P25169	GO:0006814; P:sodium ion transport; IEA:UniProtKB-KW	Bcockerelli|ANN17563;Bcockerelli|ANN06359
cluster9334	2	N/A	N/A	Bcockerelli|ANN13652;Bcockerelli|ANN17345
cluster9335	2	N/A	N/A	Bcockerelli|ANN05261;Bcockerelli|ANN13007
cluster9336	2	Q24567	GO:2000289; P:regulation of photoreceptor cell axon guidance; IMP:FlyBase	Bcockerelli|ANN20458;Bcockerelli|ANN16610
cluster9337	2	N/A	N/A	Bcockerelli|ANN01013;Bcockerelli|ANN11651
cluster9338	2	N/A	N/A	Bcockerelli|ANN07332;Bcockerelli|ANN00377
cluster9339	2	N/A	N/A	Bcockerelli|ANN13650;Bcockerelli|ANN16699
cluster9340	2	Q9H6E6	GO:0042147; P:retrograde transport, endosome to Golgi; IMP:UniProtKB	Bcockerelli|ANN13044;Bcockerelli|ANN13040
cluster9341	2	N/A	N/A	Bcockerelli|ANN15411;Bcockerelli|ANN21129
cluster9342	2	N/A	N/A	Bcockerelli|ANN08166;Bcockerelli|ANN06329
cluster9343	2	N/A	N/A	Bcockerelli|ANN21441;Bcockerelli|ANN09773
cluster9344	2	P21329	GO:0003964; F:RNA-directed DNA polymerase activity; IEA:UniProtKB-KW	Bcockerelli|ANN13218;Bcockerelli|ANN15504
cluster9345	2	Q8MRC9	GO:0006493; P:protein O-linked glycosylation; ISS:FlyBase	Bcockerelli|ANN01581;Bcockerelli|ANN01586
cluster9346	2	N/A	N/A	Bcockerelli|ANN00045;Bcockerelli|ANN20026
cluster9347	2	N/A	N/A	Bcockerelli|ANN19117;Bcockerelli|ANN19076
cluster9348	2	Q29BL9	GO:0016021; C:integral component of membrane; IEA:UniProtKB-KW	Bcockerelli|ANN21130;Bcockerelli|ANN15408
cluster9349	2	N/A	N/A	Bcockerelli|ANN00720;Bcockerelli|ANN12063
cluster9350	2	A8J1V4	GO:0060285; P:cilium-dependent cell motility; IMP:GeneDB	Bcockerelli|ANN01012;Bcockerelli|ANN01067
cluster9351	2	N/A	N/A	Bcockerelli|ANN18407;Bcockerelli|ANN18415
cluster9352	2	N/A	N/A	Bcockerelli|ANN17833;Bcockerelli|ANN00918
cluster9353	2	N/A	N/A	Bcockerelli|ANN21290;Bcockerelli|ANN06232
cluster9354	2	Q64323	GO:0006506; P:GPI anchor biosynthetic process; IMP:MGI	Bcockerelli|ANN01184;Bcockerelli|ANN01166
cluster9355	2	N/A	N/A	Bcockerelli|ANN01340;Bcockerelli|ANN01343
cluster9356	2	Q9VNH6	GO:0016192; P:vesicle-mediated transport; ISS:FlyBase	Bcockerelli|ANN15632;Bcockerelli|ANN15647
cluster9357	2	N/A	N/A	Bcockerelli|ANN00241;Bcockerelli|ANN20822
cluster9358	2	P34529	GO:0016075; P:rRNA catabolic process; IEA:InterPro	Bcockerelli|ANN14996;Bcockerelli|ANN14693
cluster9359	2	N/A	N/A	Bcockerelli|ANN04496;Bcockerelli|ANN02639
cluster9360	2	A4QN59	GO:0017183; P:peptidyl-diphthamide biosynthetic process from peptidyl-histidine; IBA:GO_Central	Bcockerelli|ANN09696;Bcockerelli|ANN20314
cluster9361	2	N/A	N/A	Bcockerelli|ANN11874;Bcockerelli|ANN01476
cluster9362	2	N/A	N/A	Bcockerelli|ANN00085;Bcockerelli|ANN00194
cluster9363	2	N/A	N/A	Bcockerelli|ANN13438;Bcockerelli|ANN13445
cluster9364	2	N/A	N/A	Bcockerelli|ANN10685;Bcockerelli|ANN14713
cluster9365	2	Q9BZH6	GO:0099041; P:vesicle tethering to Golgi; IDA:UniProtKB	Bcockerelli|ANN20476;Bcockerelli|ANN08019
cluster9366	2	P35502	GO:0052689; F:carboxylic ester hydrolase activity; IEA:UniProtKB-KW	Bcockerelli|ANN20813;Bcockerelli|ANN11276
cluster9367	2	Q95SX7	GO:0006313; P:transposition, DNA-mediated; IMP:UniProtKB	Bcockerelli|ANN00845;Bcockerelli|ANN08090
cluster9368	2	Q92861	GO:0007018; P:microtubule-based movement; IBA:GO_Central	Bcockerelli|ANN20616;Bcockerelli|ANN09527
cluster9369	2	N/A	N/A	Bcockerelli|ANN01042;Bcockerelli|ANN22176
cluster9370	2	Q3SYU3	GO:0071577; P:zinc ion transmembrane transport; ISS:UniProtKB	Bcockerelli|ANN14287;Bcockerelli|ANN14291
cluster9371	2	N/A	N/A	Bcockerelli|ANN01315;Bcockerelli|ANN13020
cluster9372	2	Q9W1R5	GO:0007548; P:sex differentiation; IEA:UniProtKB-KW	Bcockerelli|ANN01820;Bcockerelli|ANN01852
cluster9373	2	N/A	N/A	Bcockerelli|ANN11171;Bcockerelli|ANN11166
cluster9374	2	Q6NZQ4	GO:0001570; P:vasculogenesis; IMP:UniProtKB	Bcockerelli|ANN13857;Bcockerelli|ANN13913
cluster9375	2	N/A	N/A	Bcockerelli|ANN17840;Bcockerelli|ANN17837
cluster9376	2	Q6PGX3	GO:0045202; C:synapse; IEA:UniProtKB-SubCell	Bcockerelli|ANN21324;Bcockerelli|ANN18922
cluster9377	2	N/A	N/A	Bcockerelli|ANN12304;Bcockerelli|ANN12309
cluster9378	2	N/A	N/A	Bcockerelli|ANN09922;Bcockerelli|ANN12317
cluster9379	2	Q95SX7	GO:0006313; P:transposition, DNA-mediated; IMP:UniProtKB	Bcockerelli|ANN02970;Bcockerelli|ANN19259
cluster9380	2	N/A	N/A	Bcockerelli|ANN13688;Bcockerelli|ANN13667
cluster9381	2	P21328	GO:0003964; F:RNA-directed DNA polymerase activity; IEA:UniProtKB-KW	Bcockerelli|ANN12003;Bcockerelli|ANN19027
cluster9382	2	N/A	N/A	Bcockerelli|ANN20083;Bcockerelli|ANN13661
cluster9383	2	P21329	GO:0003964; F:RNA-directed DNA polymerase activity; IEA:UniProtKB-KW	Bcockerelli|ANN02799;Bcockerelli|ANN21922
cluster9384	2	N/A	N/A	Bcockerelli|ANN13391;Bcockerelli|ANN13409
cluster9385	2	N/A	N/A	Bcockerelli|ANN00586;Bcockerelli|ANN00329
cluster9386	2	Q01780	GO:0006364; P:rRNA processing; TAS:Reactome	Bcockerelli|ANN06496;Bcockerelli|ANN06479
cluster9387	2	N/A	N/A	Bcockerelli|ANN07016;Bcockerelli|ANN16219
cluster9388	2	N/A	N/A	Bcockerelli|ANN09990;Bcockerelli|ANN09993
cluster9389	2	P70478	GO:0016055; P:Wnt signaling pathway; IEA:UniProtKB-KW	Bcockerelli|ANN12791;Bcockerelli|ANN12792
cluster9390	2	N/A	N/A	Bcockerelli|ANN20681;Bcockerelli|ANN20233
cluster9391	2	N/A	N/A	Bcockerelli|ANN20507;Bcockerelli|ANN04895
cluster9392	2	P09478	GO:0007271; P:synaptic transmission, cholinergic; IEP:FlyBase	Bcockerelli|ANN13490;Bcockerelli|ANN13479
cluster9393	2	N/A	N/A	Bcockerelli|ANN18097;Bcockerelli|ANN18101
