# Supplementary material for: Unveiling metabolic integration in psyllids and their nutritional endosymbionts through comparative transcriptomics analysis
Source: iScience. 2023 Sep 15;26(10):107930. doi: 10.1016/j.isci.2023.107930 (PMC10558732; doi:10.1016/j.isci.2023.107930)
Supplement: Table S7. Lineage-specific gene clusters in D. citri that are significantly differentially expressed in bacteriomes compared to the body tissues, related to related to Figure 1 and Bioinformatic analysis in STAR Methods [file mmc7.xlsx]

## Sheet: S7
Supplemental Table 7. D.citri specific gene clusters consisting of 1,331 significantly differentially expressed genes significantly differentially expressed in bacteriomes compared to the body tissues
Directory
Row 7	Expression data of 1,331 lineage specific genes in D. citri
Row 1341	orthologus clusters of up-regulated genes
Row 1507	orthologus clusters of down-regulated genes
Expression data of 1,331 lineage specific genes in D. citri
GeneID	protein ID	LogFC	FDR	sig DE
M8J77_019037	KAI5715593.1	8.2596	2.09537e-142	up
M8J77_008224	KAI5754386.1	9.29084	5.34036e-136	up
M8J77_025937	KAI5739989.1	7.36554	3.08762e-132	up
M8J77_014818	KAI5728335.1	9.83261	3.65273e-130	up
M8J77_003024	KAI5724468.1	6.4729	2.06442e-123	up
M8J77_004661	KAI5724594.1	6.41659	2.16163e-120	up
M8J77_005471	KAI5692421.1	11.7497	3.42064e-120	up
M8J77_002796	KAI5724445.1	10.4688	1.15849e-114	up
M8J77_006333	KAI5707633.1	8.68689	3.42345e-114	up
M8J77_009377	KAI5727967.1	8.03691	2.96334e-109	up
M8J77_007127	KAI5727803.1	9.01944	4.99896e-107	up
M8J77_023363	KAI5743892.1	8.39154	4.99896e-107	up
M8J77_010929	KAI5725096.1	9.72246	6.40498e-106	up
M8J77_020417	KAI5735596.1	6.32204	6.65319e-100	up
M8J77_001368	KAI5727362.1	10.9728	9.42334e-99	up
M8J77_009755	KAI5738672.1	10.0828	2.25783e-98	up
M8J77_019719	KAI5715631.1	9.43538	1.18149e-97	up
M8J77_000707	KAI5714497.1	9.70055	3.756e-96	up
M8J77_020100	KAI5747934.1	6.20414	1.69204e-93	up
M8J77_018813	KAI5715579.1	9.13861	8.57128e-92	up
M8J77_021409	KAI5728810.1	8.70509	2.11645e-88	up
M8J77_014294	KAI5692570.1	9.22138	1.29941e-86	up
M8J77_019260	KAI5739432.1	3.82161	9.96392e-67	up
M8J77_013282	KAI5728229.1	9.16667	1.86297e-66	up
M8J77_008475	KAI5724896.1	10.0683	1.00062e-63	up
M8J77_023253	KAI5732203.1	8.27038	9.44052e-61	up
M8J77_017483	KAI5718178.1	6.8942	1.59002e-60	up
M8J77_018785	KAI5728629.1	7.40203	7.96762e-57	up
M8J77_016451	KAI5696776.1	8.6395	2.08943e-55	up
M8J77_005170	KAI5734333.1	5.73503	3.19773e-54	up
M8J77_017371	KAI5725583.1	9.57138	1.71833e-53	up
M8J77_013383	KAI5702123.1	4.54252	9.45699e-53	up
M8J77_024049	KAI5756323.1	4.23281	1.60761e-51	up
M8J77_023296	KAI5743885.1	7.62361	1.63297e-51	up
M8J77_017129	KAI5728505.1	7.33252	6.31286e-48	up
M8J77_001348	KAI5730876.1	5.09429	1.10391e-47	up
M8J77_024581	KAI5715919.1	8.23678	1.25356e-47	up
M8J77_023782	KAI5728971.1	3.2631	4.23352e-47	up
M8J77_007621	KAI5742474.1	4.31523	7.7517e-46	up
M8J77_023688	KAI5708487.1	4.06838	3.01238e-45	up
M8J77_022264	KAI5718505.1	4.62549	4.55631e-45	up
M8J77_002563	KAI5695441.1	3.14363	5.63774e-45	up
M8J77_002902	KAI5727481.1	7.00506	8.21096e-45	up
M8J77_015047	KAI5731721.1	4.6576	1.50798e-44	up
M8J77_021012	KAI5728778.1	7.55665	5.13933e-44	up
M8J77_010912	KAI5751796.1	3.9779	1.55707e-43	up
M8J77_024623	KAI5748351.1	3.82553	8.85175e-43	up
M8J77_020886	KAI5748005.1	5.25628	9.63262e-43	up
M8J77_024608	KAI5726158.1	10.2293	1.06738e-42	up
M8J77_016055	KAI5728425.1	4.90245	4.44941e-42	up
M8J77_022036	KAI5715763.1	11.5122	1.36359e-41	up
M8J77_004452	KAI5746523.1	3.40122	6.25963e-41	up
M8J77_024481	KAI5743978.1	6.36458	9.75896e-41	up
M8J77_024452	KAI5718640.1	5.85203	8.13314e-40	up
M8J77_012733	KAI5747254.1	5.70377	3.80834e-39	up
M8J77_013981	KAI5707979.1	7.28794	4.28229e-39	up
M8J77_012753	KAI5754932.1	3.75566	4.88978e-39	up
M8J77_019281	KAI5715609.1	11.6858	1.64288e-38	up
M8J77_021331	KAI5725889.1	6.78102	1.22008e-32	up
M8J77_015598	KAI5699139.1	4.93562	2.06757e-32	up
M8J77_009819	KAI5697939.1	4.83485	5.04238e-32	up
M8J77_014465	KAI5715343.1	3.34109	1.00178e-31	up
M8J77_004064	KAI5700329.1	5.21417	7.97481e-31	up
M8J77_011802	KAI5728120.1	4.02229	7.5267e-30	up
M8J77_024607	KAI5726157.1	4.57837	1.01841e-27	up
M8J77_025061	KAI5708561.1	2.70016	1.11185e-27	up
M8J77_003660	KAI5742131.1	2.66693	1.54207e-27	up
M8J77_006023	KAI5724692.1	9.17995	5.51849e-25	up
M8J77_013709	KAI5728258.1	2.7316	3.71612e-24	up
M8J77_024857	KAI5729062.1	2.15976	9.67745e-24	up
M8J77_017484	KAI5708178.1	8.62726	3.34315e-23	up
M8J77_004225	KAI5727585.1	8.6435	6.84679e-23	up
M8J77_000611	KAI5733940.1	2.9237	7.62081e-23	up
M8J77_004983	KAI5738288.1	8.83844	1.01431e-20	up
M8J77_010806	KAI5754706.1	6.21837	1.17363e-20	up
M8J77_018275	KAI5752574.1	5.9849	1.92134e-20	up
M8J77_016677	KAI5708118.1	7.31654	5.99035e-20	up
M8J77_004400	KAI5714716.1	8.97886	2.33818e-19	up
M8J77_011126	KAI5715136.1	5.64544	2.94433e-19	up
M8J77_013717	KAI5717931.1	5.7435	6.52901e-19	up
M8J77_008598	KAI5738569.1	1.80193	3.69072e-18	up
M8J77_024626	KAI5721712.1	5.26985	8.56478e-18	up
M8J77_024169	KAI5721687.1	4.1833	3.93676e-17	up
M8J77_005582	KAI5714788.1	8.08145	5.04928e-17	up
M8J77_005262	KAI5717399.1	6.18346	1.44571e-16	up
M8J77_005489	KAI5717411.1	2.95256	5.0478e-16	up
M8J77_000996	KAI5753517.1	3.03979	1.31312e-15	up
M8J77_002461	KAI5753683.1	3.22335	1.38831e-15	up
M8J77_021990	KAI5743769.1	2.49256	1.47739e-15	up
M8J77_023994	KAI5739833.1	5.587	2.0067e-15	up
M8J77_000636	KAI5727314.1	4.43482	3.62389e-15	up
M8J77_018809	KAI5718265.1	1.82026	4.76353e-15	up
M8J77_016927	KAI5725553.1	4.68317	7.72296e-15	up
M8J77_001856	KAI5707400.1	2.73549	8.40028e-15	up
M8J77_015755	KAI5755294.1	6.84806	9.24197e-15	up
M8J77_020619	KAI5752814.1	1.72584	9.97768e-15	up
M8J77_022624	KAI5753008.1	8.30357	5.05402e-14	up
M8J77_006514	KAI5707638.1	3.14849	6.39769e-14	up
M8J77_025281	KAI5718687.1	5.97554	6.49091e-14	up
M8J77_012008	KAI5738859.1	4.30657	8.57617e-14	up
M8J77_010897	KAI5734831.1	5.2181	1.38377e-13	up
M8J77_006467	KAI5754173.1	8.09668	1.51671e-13	up
M8J77_015733	KAI5721078.1	4.46415	2.20693e-13	up
M8J77_000767	KAI5733959.1	7.99323	2.42212e-13	up
M8J77_016606	KAI5752392.1	1.60475	2.70791e-13	up
M8J77_019002	KAI5718280.1	4.92721	2.78621e-13	up
M8J77_006931	KAI5724766.1	7.45745	2.83915e-13	up
M8J77_024373	KAI5753186.1	2.62944	3.5484e-13	up
M8J77_014318	KAI5752153.1	5.6986	5.23443e-13	up
M8J77_009202	KAI5727954.1	5.70927	5.81826e-13	up
M8J77_008307	KAI5720536.1	4.57824	6.91036e-13	up
M8J77_005076	KAI5738294.1	5.0005	8.4552e-13	up
M8J77_003263	KAI5746404.1	5.86539	8.88394e-13	up
M8J77_018341	KAI5747769.1	6.79208	1.13285e-12	up
M8J77_004640	KAI5724593.1	2.22134	1.2045e-12	up
M8J77_020196	KAI5725791.1	7.08333	1.56486e-12	up
M8J77_004408	KAI5753934.1	1.68502	2.04822e-12	up
M8J77_002455	KAI5720139.1	2.46821	2.08569e-12	up
M8J77_023051	KAI5728905.1	5.02778	3.56106e-12	up
M8J77_004219	KAI5746504.1	5.91986	4.58546e-12	up
M8J77_008827	KAI5717630.1	3.87559	5.62828e-12	up
M8J77_021239	KAI5739599.1	5.66843	5.92323e-12	up
M8J77_020403	KAI5735595.1	1.53193	5.98514e-12	up
M8J77_011742	KAI5731532.1	3.23795	6.25682e-12	up
M8J77_004272	KAI5738213.1	1.64048	6.65365e-12	up
M8J77_002201	KAI5742017.1	6.50661	7.57084e-12	up
M8J77_024327	KAI5718633.1	2.373	7.66164e-12	up
M8J77_001044	KAI5750757.1	4.60318	9.22839e-12	up
M8J77_014321	KAI5728290.1	6.708	1.15264e-11	up
M8J77_011458	KAI5715158.1	3.38591	1.15311e-11	up
M8J77_002415	KAI5750916.1	2.49366	1.25512e-11	up
M8J77_007478	KAI5751440.1	6.9428	1.25512e-11	up
M8J77_005611	KAI5727681.1	4.84506	1.31668e-11	up
M8J77_019643	KAI5752708.1	5.32566	1.41716e-11	up
M8J77_024635	KAI5729043.1	1.52288	1.67488e-11	up
M8J77_013221	KAI5747301.1	2.21962	1.70976e-11	up
M8J77_026348	KAI5729172.1	2.84815	1.85621e-11	up
M8J77_010759	KAI5751777.1	5.24453	2.03906e-11	up
M8J77_007289	KAI5746769.1	4.34796	2.96044e-11	up
M8J77_015234	KAI5739117.1	4.44623	3.00384e-11	up
M8J77_017905	KAI5728557.1	4.85653	3.69618e-11	up
M8J77_026227	KAI5753364.1	4.50673	5.76432e-11	up
M8J77_015557	KAI5735211.1	6.16355	5.91808e-11	up
M8J77_014106	KAI5755091.1	3.43999	9.11664e-11	up
M8J77_001137	KAI5727344.1	4.22014	1.10339e-10	up
M8J77_016124	KAI5718093.1	1.6859	1.12387e-10	up
M8J77_026409	KAI5744175.1	5.84615	1.24439e-10	up
M8J77_012348	KAI5728162.1	2.21007	1.30056e-10	up
M8J77_013373	KAI5735039.1	4.47889	1.41013e-10	up
M8J77_026487	KAI5729180.1	2.81784	1.74105e-10	up
M8J77_026216	KAI5753362.1	4.99033	2.24154e-10	up
M8J77_005953	KAI5754124.1	5.20968	2.32181e-10	up
M8J77_002357	KAI5750907.1	5.8164	2.44208e-10	up
M8J77_026218	KAI5708619.1	2.99601	3.92971e-10	up
M8J77_015389	KAI5755249.1	3.3263	4.30986e-10	up
M8J77_012182	KAI5751930.1	6.24178	4.80925e-10	up
M8J77_003581	KAI5753821.1	5.54406	6.22836e-10	up
M8J77_001056	KAI5724309.1	8.44915	7.76918e-10	up
M8J77_008870	KAI5742582.1	5.3702	9.02757e-10	up
M8J77_011236	KAI5734852.1	6.15062	9.54871e-10	up
M8J77_009417	KAI5751633.1	5.44641	1.13081e-09	up
M8J77_002663	KAI5742066.1	1.24341	1.18367e-09	up
M8J77_016107	KAI5743243.1	5.7863	1.25158e-09	up
M8J77_011763	KAI5751881.1	1.92838	1.33764e-09	up
M8J77_003438	KAI5753797.1	6.54987	1.40004e-09	up
M8J77_022996	KAI5756209.1	5.10675	1.71222e-09	up
M8J77_026172	KAI5708616.1	3.76236	2.31501e-09	up
M8J77_025152	KAI5726196.1	2.05892	2.40248e-09	up
M8J77_016467	KAI5743289.1	1.78313	2.44998e-09	up
M8J77_010504	KAI5715095.1	1.27769	2.94065e-09	up
M8J77_017622	KAI5718183.1	4.5473	3.31703e-09	up
M8J77_021817	KAI5739658.1	4.95525	3.52824e-09	up
M8J77_007945	KAI5707694.1	2.13492	3.61947e-09	up
M8J77_017974	KAI5708200.1	1.39262	4.50477e-09	up
M8J77_018887	KAI5752638.1	6.13596	4.91974e-09	up
M8J77_012456	KAI5754897.1	5.57853	5.14728e-09	up
M8J77_012097	KAI5747191.1	4.38992	5.36095e-09	up
M8J77_002605	KAI5734116.1	3.80505	5.85318e-09	up
M8J77_012918	KAI5742944.1	5.82433	6.20035e-09	up
M8J77_002050	KAI5724388.1	4.98074	6.51404e-09	up
M8J77_013417	KAI5735045.1	4.28344	1.13725e-08	up
M8J77_024714	KAI5721716.1	1.89351	1.22803e-08	up
M8J77_024706	KAI5708531.1	1.69403	1.32797e-08	up
M8J77_005699	KAI5707602.1	5.03562	1.3628e-08	up
M8J77_015767	KAI5743205.1	2.79125	1.37139e-08	up
M8J77_013334	KAI5725281.1	1.23712	2.09018e-08	up
M8J77_010611	KAI5747055.1	2.92719	2.10723e-08	up
M8J77_023868	KAI5735885.1	2.6146	2.11666e-08	up
M8J77_019880	KAI5708289.1	3.90487	2.43442e-08	up
M8J77_000052	KAI5753419.1	4.68895	2.86951e-08	up
M8J77_007634	KAI5754309.1	1.96205	2.90842e-08	up
M8J77_006587	KAI5742371.1	3.82994	3.37718e-08	up
M8J77_020649	KAI5755914.1	5.46185	3.49341e-08	up
M8J77_010605	KAI5734804.1	3.56583	3.99343e-08	up
M8J77_008550	KAI5746882.1	5.52106	4.23763e-08	up
M8J77_018580	KAI5747792.1	6.7619	5.12458e-08	up
M8J77_016278	KAI5755374.1	6.10558	5.62582e-08	up
M8J77_007930	KAI5754350.1	5.1752	6.14197e-08	up
M8J77_014504	KAI5717983.1	5.52258	6.65406e-08	up
M8J77_016503	KAI5735275.1	5.88691	7.93832e-08	up
M8J77_002985	KAI5714639.1	5.95775	7.99977e-08	up
M8J77_005128	KAI5717392.1	3.51322	8.45212e-08	up
M8J77_005952	KAI5717440.1	6.62736	8.67746e-08	up
M8J77_009350	KAI5746943.1	5.82293	9.64516e-08	up
M8J77_025856	KAI5756549.1	1.706	1.00407e-07	up
M8J77_025718	KAI5729123.1	6.31252	1.08985e-07	up
M8J77_017216	KAI5739276.1	4.70704	1.16664e-07	up
M8J77_021324	KAI5718444.1	5.8852	1.27177e-07	up
M8J77_011083	KAI5742765.1	3.91574	1.32027e-07	up
M8J77_026480	KAI5748535.1	6.05876	1.8306e-07	up
M8J77_023136	KAI5728910.1	1.13258	1.90199e-07	up
M8J77_003219	KAI5693448.1	1.16138	2.24856e-07	up
M8J77_022704	KAI5718534.1	2.51073	2.79668e-07	up
M8J77_007540	KAI5754298.1	4.93468	3.03642e-07	up
M8J77_011939	KAI5728128.1	3.81939	3.19021e-07	up
M8J77_011151	KAI5725111.1	5.75747	3.3055e-07	up
M8J77_000962	KAI5746191.1	4.4058	3.50893e-07	up
M8J77_005533	KAI5754081.1	3.76778	3.66692e-07	up
M8J77_022791	KAI5743843.1	1.26871	3.68405e-07	up
M8J77_005994	KAI5754129.1	3.65214	4.19904e-07	up
M8J77_000469	KAI5750697.1	1.41192	4.33686e-07	up
M8J77_009509	KAI5724972.1	2.81743	4.50285e-07	up
M8J77_021471	KAI5739618.1	4.44715	4.50868e-07	up
M8J77_024364	KAI5753184.1	4.93266	4.5424e-07	up
M8J77_022242	KAI5721552.1	2.12086	4.76042e-07	up
M8J77_000340	KAI5714469.1	1.12877	5.11503e-07	up
M8J77_006042	KAI5754137.1	2.22408	5.24637e-07	up
M8J77_000348	KAI5707334.1	6.01072	5.31497e-07	up
M8J77_005514	KAI5754075.1	4.29383	5.42714e-07	up
M8J77_022901	KAI5715816.1	5.72088	5.62471e-07	up
M8J77_007867	KAI5754333.1	5.91082	6.19579e-07	up
M8J77_012771	KAI5715236.1	5.55053	6.32246e-07	up
M8J77_025786	KAI5692259.1	4.93721	6.5518e-07	up
M8J77_011960	KAI5720814.1	5.66278	7.649e-07	up
M8J77_009677	KAI5734704.1	1.39452	7.75554e-07	up
M8J77_026414	KAI5740031.1	6.3223	7.81467e-07	up
M8J77_024090	KAI5748303.1	4.76371	7.81887e-07	up
M8J77_008766	KAI5751572.1	5.31579	8.68248e-07	up
M8J77_005496	KAI5724647.1	2.21323	8.97506e-07	up
M8J77_001184	KAI5737962.1	3.28288	9.02958e-07	up
M8J77_020373	KAI5747954.1	5.8125	9.98614e-07	up
M8J77_004242	KAI5717345.1	4.7531	1.0567e-06	up
M8J77_000685	KAI5746165.1	1.64618	1.05706e-06	up
M8J77_011723	KAI5747159.1	3.23725	1.11553e-06	up
M8J77_008254	KAI5754393.1	2.87004	1.1272e-06	up
M8J77_014227	KAI5728285.1	3.45699	1.37064e-06	up
M8J77_005260	KAI5720344.1	2.73274	1.43685e-06	up
M8J77_006174	KAI5751298.1	5.47897	1.56314e-06	up
M8J77_013757	KAI5735072.1	5.5216	1.89029e-06	up
M8J77_023713	KAI5728962.1	5.09906	2.03268e-06	up
M8J77_007329	KAI5720486.1	2.3108	2.11735e-06	up
M8J77_022165	KAI5748135.1	3.94508	2.15279e-06	up
M8J77_003270	KAI5746406.1	5.62048	2.3444e-06	up
M8J77_021289	KAI5743709.1	5.80095	2.65864e-06	up
M8J77_026247	KAI5721831.1	5.33941	2.87108e-06	up
M8J77_024582	KAI5739886.1	1.72614	3.06361e-06	up
M8J77_000670	KAI5724285.1	5.57231	3.25657e-06	up
M8J77_019126	KAI5752660.1	4.73403	3.4698e-06	up
M8J77_020763	KAI5721433.1	5.48821	3.5705e-06	up
M8J77_007799	KAI5738496.1	4.5639	5.23799e-06	up
M8J77_004349	KAI5724567.1	5.15867	5.57497e-06	up
M8J77_001198	KAI5741922.1	0.891418	5.6673e-06	up
M8J77_019655	KAI5755783.1	2.54608	5.92856e-06	up
M8J77_012548	KAI5754910.1	1.04324	5.9797e-06	up
M8J77_008559	KAI5734597.1	5.75931	5.97985e-06	up
M8J77_005769	KAI5742288.1	2.54659	6.38241e-06	up
M8J77_018185	KAI5718218.1	5.65146	6.66434e-06	up
M8J77_002755	KAI5734127.1	1.35565	6.87019e-06	up
M8J77_019585	KAI5755774.1	3.69079	6.98399e-06	up
M8J77_003061	KAI5697885.1	4.49853	7.00865e-06	up
M8J77_006843	KAI5724762.1	1.71488	7.18658e-06	up
M8J77_015057	KAI5752230.1	5.40634	8.39942e-06	up
M8J77_023828	KAI5708493.1	1.69716	8.64722e-06	up
M8J77_005825	KAI5720391.1	4.01653	9.62795e-06	up
M8J77_000657	KAI5717124.1	1.37154	9.636e-06	up
M8J77_012561	KAI5747235.1	4.4566	1.24315e-05	up
M8J77_016384	KAI5728457.1	5.58623	1.2918e-05	up
M8J77_000331	KAI5730811.1	1.54173	1.29918e-05	up
M8J77_000003	KAI5737848.1	3.69798	1.32117e-05	up
M8J77_021440	KAI5718456.1	5.34	1.36924e-05	up
M8J77_004367	KAI5727595.1	2.10354	1.49535e-05	up
M8J77_009639	KAI5754572.1	3.69792	1.54833e-05	up
M8J77_010960	KAI5717769.1	1.85777	1.58102e-05	up
M8J77_006040	KAI5746655.1	5.42463	1.61762e-05	up
M8J77_001867	KAI5707402.1	5.58919	1.6973e-05	up
M8J77_009866	KAI5734728.1	2.58768	1.80892e-05	up
M8J77_006308	KAI5754161.1	2.02711	1.95125e-05	up
M8J77_021556	KAI5739625.1	5.77233	2.00713e-05	up
M8J77_021763	KAI5728830.1	5.01312	2.10616e-05	up
M8J77_007208	KAI5746761.1	5.40559	2.1581e-05	up
M8J77_019496	KAI5718324.1	2.00168	2.38469e-05	up
M8J77_026019	KAI5753338.1	4.81425	2.84962e-05	up
M8J77_014616	KAI5752180.1	1.8102	3.00698e-05	up
M8J77_017104	KAI5718155.1	1.42576	3.17378e-05	up
M8J77_013317	KAI5747307.1	5.55758	3.34171e-05	up
M8J77_000228	KAI5750665.1	4.78732	3.58492e-05	up
M8J77_018264	KAI5743442.1	5.55534	3.94546e-05	up
M8J77_024533	KAI5743982.1	5.545	4.09228e-05	up
M8J77_014890	KAI5725401.1	0.922233	4.2584e-05	up
M8J77_020239	KAI5743617.1	2.12472	4.38913e-05	up
M8J77_018969	KAI5747835.1	2.35422	4.50605e-05	up
M8J77_011616	KAI5707874.1	5.19003	4.66159e-05	up
M8J77_006111	KAI5724698.1	2.57371	4.7888e-05	up
M8J77_011138	KAI5751815.1	5.39748	4.82656e-05	up
M8J77_014813	KAI5692408.1	4.9908	4.89836e-05	up
M8J77_002963	KAI5742092.1	1.27501	5.05948e-05	up
M8J77_023075	KAI5756216.1	1.77345	5.26278e-05	up
M8J77_024678	KAI5718655.1	1.27612	5.88072e-05	up
M8J77_025999	KAI5729142.1	5.20404	6.02073e-05	up
M8J77_010968	KAI5754729.1	3.60025	6.58938e-05	up
M8J77_009860	KAI5717700.1	2.47333	6.72202e-05	up
M8J77_002962	KAI5746375.1	5.31739	7.11903e-05	up
M8J77_011434	KAI5720768.1	2.50705	7.76719e-05	up
M8J77_020412	KAI5747962.1	5.70253	7.93893e-05	up
M8J77_008034	KAI5738524.1	0.804537	8.46061e-05	up
M8J77_004237	KAI5751107.1	1.82966	9.45992e-05	up
M8J77_018843	KAI5728636.1	1.9092	0.000106626	up
M8J77_004250	KAI5742192.1	2.47568	0.000107659	up
M8J77_022466	KAI5748157.1	1.31044	0.000108637	up
M8J77_024434	KAI5718639.1	2.72132	0.000134222	up
M8J77_001786	KAI5741983.1	5.53785	0.000136156	up
M8J77_006692	KAI5742383.1	1.32369	0.000145983	up
M8J77_011260	KAI5738790.1	1.2525	0.000147143	up
M8J77_002119	KAI5720118.1	2.10908	0.00014926	up
M8J77_001021	KAI5724306.1	1.66873	0.000164187	up
M8J77_019652	KAI5739467.1	2.46565	0.000173296	up
M8J77_004991	KAI5714754.1	5.61626	0.000175417	up
M8J77_000880	KAI5717145.1	5.05904	0.000175854	up
M8J77_001644	KAI5753591.1	2.72969	0.000187058	up
M8J77_008570	KAI5727911.1	5.68108	0.000200475	up
M8J77_023131	KAI5726035.1	1.34896	0.000202616	up
M8J77_026020	KAI5721815.1	2.01731	0.000232162	up
M8J77_026494	KAI5732413.1	2.35887	0.000234312	up
M8J77_020105	KAI5735565.1	3.52381	0.000244983	up
M8J77_016964	KAI5743333.1	0.970409	0.00024974	up
M8J77_010901	KAI5728051.1	1.8864	0.000259575	up
M8J77_026428	KAI5740032.1	3.12978	0.000270022	up
M8J77_022051	KAI5725951.1	2.33762	0.000274065	up
M8J77_012593	KAI5715226.1	1.88311	0.000282333	up
M8J77_008505	KAI5724899.1	1.71757	0.000286864	up
M8J77_002377	KAI5724417.1	1.17286	0.000295417	up
M8J77_022790	KAI5697928.1	1.44792	0.000296071	up
M8J77_019749	KAI5755796.1	5.00681	0.0003195	up
M8J77_024986	KAI5756422.1	2.07853	0.000354131	up
M8J77_020532	KAI5739543.1	1.81508	0.000357317	up
M8J77_024337	KAI5739865.1	1.54208	0.000376593	up
M8J77_023886	KAI5748288.1	5.16106	0.000389965	up
M8J77_010951	KAI5754725.1	2.17072	0.000395845	up
M8J77_003756	KAI5738163.1	1.3025	0.000430956	up
M8J77_000801	KAI5714504.1	1.3715	0.000442081	up
M8J77_006332	KAI5714841.1	1.91449	0.000479514	up
M8J77_002100	KAI5753649.1	1.00798	0.000483107	up
M8J77_003632	KAI5746445.1	1.20959	0.000500425	up
M8J77_012466	KAI5717856.1	2.32923	0.000525139	up
M8J77_017055	KAI5715494.1	2.03044	0.00054029	up
M8J77_007129	KAI5720474.1	5.1065	0.000559492	up
M8J77_019207	KAI5718302.1	4.04793	0.000564131	up
M8J77_017554	KAI5747699.1	2.26567	0.000577228	up
M8J77_004049	KAI5727573.1	1.03453	0.000590548	up
M8J77_010350	KAI5751730.1	1.74676	0.000618962	up
M8J77_012523	KAI5734961.1	1.69236	0.000671534	up
M8J77_017756	KAI5725614.1	1.80438	0.000728607	up
M8J77_025027	KAI5715947.1	0.675407	0.000760362	up
M8J77_001041	KAI5724308.1	0.707091	0.000797003	up
M8J77_014660	KAI5735133.1	5.49383	0.000829881	up
M8J77_021892	KAI5725934.1	0.937375	0.000883057	up
M8J77_004389	KAI5707522.1	1.33711	0.000925971	up
M8J77_011613	KAI5720785.1	5.60055	0.000961652	up
M8J77_007958	KAI5700266.1	2.00103	0.00096599	up
M8J77_009685	KAI5738658.1	0.829835	0.000972595	up
M8J77_016872	KAI5752424.1	1.21719	0.00101461	up
M8J77_000459	KAI5724261.1	2.05913	0.00108601	up
M8J77_000388	KAI5733924.1	2.53126	0.0011634	up
M8J77_019616	KAI5715624.1	2.59274	0.00140808	up
M8J77_024018	KAI5696729.1	1.03914	0.00144491	up
M8J77_023705	KAI5735867.1	0.69766	0.00155921	up
M8J77_004620	KAI5753958.1	2.9416	0.0015664	up
M8J77_009925	KAI5695443.1	1.26175	0.00156719	up
M8J77_000860	KAI5753510.1	2.62124	0.00156812	up
M8J77_009990	KAI5738691.1	2.4698	0.00177155	up
M8J77_013952	KAI5755085.1	5.22816	0.00186623	up
M8J77_008467	KAI5724894.1	1.74828	0.00203984	up
M8J77_006466	KAI5754172.1	0.636021	0.00209264	up
M8J77_005269	KAI5754036.1	2.32745	0.00212756	up
M8J77_003177	KAI5734152.1	1.14775	0.00225828	up
M8J77_017334	KAI5725577.1	2.40203	0.00232369	up
M8J77_002005	KAI5753636.1	1.63903	0.00238621	up
M8J77_024000	KAI5756317.1	1.84035	0.00241992	up
M8J77_022339	KAI5725972.1	1.10164	0.00242897	up
M8J77_026094	KAI5716015.1	1.05202	0.00258681	up
M8J77_008417	KAI5754409.1	1.05037	0.00268525	up
M8J77_026314	KAI5729166.1	0.941248	0.00281995	up
M8J77_008371	KAI5714967.1	1.44003	0.00301974	up
M8J77_009977	KAI5725000.1	0.651104	0.00303647	up
M8J77_004401	KAI5753933.1	5.27919	0.0030799	up
M8J77_013672	KAI5725305.1	0.804344	0.00314288	up
M8J77_016868	KAI5715486.1	0.655184	0.00317137	up
M8J77_023565	KAI5732224.1	0.813168	0.00327518	up
M8J77_023795	KAI5726103.1	1.31454	0.0033744	up
M8J77_024193	KAI5739854.1	1.58544	0.00343228	up
M8J77_024450	KAI5748332.1	2.64114	0.00356332	up
M8J77_010202	KAI5751711.1	2.24458	0.00361224	up
M8J77_000220	KAI5717102.1	0.795072	0.00364411	up
M8J77_000275	KAI5693459.1	1.59741	0.00377638	up
M8J77_018726	KAI5735470.1	1.15143	0.00383339	up
M8J77_012399	KAI5707914.1	1.0397	0.00396405	up
M8J77_009110	KAI5751607.1	6.04209	0.00403527	up
M8J77_009414	KAI5742632.1	0.654364	0.00405454	up
M8J77_023606	KAI5739802.1	0.876832	0.0040661	up
M8J77_005712	KAI5724666.1	0.833832	0.00407519	up
M8J77_017077	KAI5735335.1	5.03102	0.00414787	up
M8J77_025699	KAI5708598.1	2.10102	0.0041668	up
M8J77_005600	KAI5714791.1	1.45219	0.00417845	up
M8J77_002200	KAI5724407.1	2.24505	0.00437929	up
M8J77_018329	KAI5695454.1	1.41825	0.0044052	up
M8J77_010474	KAI5715093.1	0.705194	0.00459258	up
M8J77_013795	KAI5707969.1	1.40912	0.00459321	up
M8J77_000257	KAI5746135.1	5.66845	0.00464211	up
M8J77_015227	KAI5755230.1	5.22183	0.00477286	up
M8J77_002275	KAI5720129.1	1.58975	0.00489084	up
M8J77_026134	KAI5753354.1	0.854578	0.0049362	up
M8J77_008970	KAI5734636.1	0.691208	0.00494339	up
M8J77_009678	KAI5751665.1	1.45105	0.00501892	up
M8J77_001293	KAI5753556.1	3.52964	0.00519084	up
M8J77_022876	KAI5700324.1	0.872944	0.00519436	up
M8J77_001749	KAI5717194.1	0.91666	0.00544638	up
M8J77_011252	KAI5717793.1	1.47755	0.00554411	up
M8J77_001335	KAI5741937.1	0.896338	0.00556991	up
M8J77_025797	KAI5744113.1	1.09789	0.00575128	up
M8J77_015669	KAI5708065.1	0.623547	0.00604393	up
M8J77_006683	KAI5727768.1	5.66385	0.00608068	up
M8J77_018877	KAI5721298.1	1.27627	0.00610925	up
M8J77_025616	KAI5715988.1	0.938016	0.00653973	up
M8J77_009559	KAI5751651.1	0.917481	0.00664478	up
M8J77_013211	KAI5720919.1	1.44326	0.00670525	up
M8J77_017482	KAI5721205.1	2.23073	0.00683265	up
M8J77_021322	KAI5739604.1	1.12864	0.00707846	up
M8J77_011599	KAI5751868.1	4.45799	0.00713163	up
M8J77_024826	KAI5739904.1	5.42879	0.0076641	up
M8J77_000614	KAI5720010.1	0.60841	0.00793496	up
M8J77_014488	KAI5725360.1	0.819379	0.00833267	up
M8J77_003851	KAI5734209.1	0.648406	0.00869093	up
M8J77_000900	KAI5733969.1	0.739067	0.00875242	up
M8J77_012481	KAI5754900.1	4.14652	0.00878745	up
M8J77_014288	KAI5752149.1	1.20259	0.00915107	up
M8J77_005984	KAI5724689.1	2.37331	0.00952675	up
M8J77_013204	KAI5752038.1	4.36449	0.00987913	up
M8J77_020863	KAI5748002.1	5.34316	0.0100129	up
M8J77_011310	KAI5754767.1	1.13776	0.0100438	up
M8J77_024551	KAI5753199.1	4.39722	0.0100852	up
M8J77_018296	KAI5708215.1	1.00924	0.0105105	up
M8J77_020766	KAI5725841.1	2.0532	0.0109528	up
M8J77_004531	KAI5742209.1	1.71474	0.0110906	up
M8J77_013462	KAI5735050.1	1.10349	0.011487	up
M8J77_017044	KAI5735327.1	4.74624	0.0116974	up
M8J77_005415	KAI5720358.1	0.884586	0.0122433	up
M8J77_012731	KAI5728190.1	0.881047	0.0122446	up
M8J77_020306	KAI5718373.1	0.854941	0.0122931	up
M8J77_017006	KAI5715492.1	1.40372	0.0126346	up
M8J77_019069	KAI5755697.1	5.34923	0.0128306	up
M8J77_008944	KAI5754489.1	1.2997	0.0131514	up
M8J77_013086	KAI5715249.1	0.872649	0.0134425	up
M8J77_001276	KAI5737968.1	1.12211	0.0136131	up
M8J77_014681	KAI5721017.1	1.21418	0.0136579	up
M8J77_007645	KAI5714926.1	1.63533	0.0137802	up
M8J77_021785	KAI5748092.1	0.644409	0.0142492	up
M8J77_022276	KAI5739695.1	1.3101	0.0147112	up
M8J77_014166	KAI5715324.1	1.3974	0.0149365	up
M8J77_017308	KAI5718167.1	1.45231	0.0151093	up
M8J77_016073	KAI5699151.1	1.0205	0.0157326	up
M8J77_020397	KAI5747958.1	1.17253	0.016208	up
M8J77_009944	KAI5720645.1	5.40169	0.0167077	up
M8J77_024615	KAI5743993.1	1.17399	0.017202	up
M8J77_026245	KAI5716023.1	1.08793	0.0181185	up
M8J77_002626	KAI5730958.1	0.830557	0.0182259	up
M8J77_024055	KAI5756326.1	1.21536	0.0185996	up
M8J77_008381	KAI5692524.1	1.61114	0.0194666	up
M8J77_002127	KAI5714588.1	0.626084	0.0197064	up
M8J77_025220	KAI5726204.1	4.79235	0.0197544	up
M8J77_018020	KAI5739333.1	1.03033	0.020331	up
M8J77_022720	KAI5718535.1	5.2516	0.0208327	up
M8J77_026561	KAI5748541.1	1.76279	0.0213627	up
M8J77_002463	KAI5707431.1	1.22636	0.0215337	up
M8J77_004615	KAI5753956.1	1.17698	0.0218649	up
M8J77_010300	KAI5754650.1	1.21988	0.0224939	up
M8J77_004277	KAI5720268.1	5.0782	0.0225066	up
M8J77_017343	KAI5708170.1	1.40156	0.0228264	up
M8J77_011672	KAI5747155.1	1.21337	0.0229819	up
M8J77_008190	KAI5717587.1	1.16631	0.0233087	up
M8J77_012473	KAI5728173.1	0.627424	0.023617	up
M8J77_020389	KAI5743630.1	1.12187	0.0238355	up
M8J77_018363	KAI5699146.1	4.64159	0.0240334	up
M8J77_010743	KAI5731484.1	0.726319	0.0251732	up
M8J77_008210	KAI5727890.1	0.674581	0.0267374	up
M8J77_001725	KAI5730895.1	1.02495	0.0267695	up
M8J77_022508	KAI5696725.1	5.1196	0.0276924	up
M8J77_022348	KAI5718512.1	5.2279	0.0283764	up
M8J77_002468	KAI5742050.1	1.90885	0.0293662	up
M8J77_023937	KAI5726111.1	0.84294	0.0301622	up
M8J77_025199	KAI5732337.1	0.753732	0.0311177	up
M8J77_011870	KAI5707888.1	0.831155	0.0315168	up
M8J77_009013	KAI5720573.1	1.46465	0.0315431	up
M8J77_024598	KAI5718650.1	0.701979	0.0315804	up
M8J77_010327	KAI5734775.1	0.718008	0.031775	up
M8J77_011256	KAI5715143.1	0.702626	0.0318833	up
M8J77_000772	KAI5727318.1	0.86029	0.0331105	up
M8J77_009998	KAI5754611.1	0.750571	0.0335092	up
M8J77_010511	KAI5742720.1	1.3683	0.0336367	up
M8J77_014651	KAI5752183.1	0.602034	0.0340361	up
M8J77_001171	KAI5727346.1	0.757987	0.0346567	up
M8J77_009281	KAI5751621.1	1.25609	0.0349674	up
M8J77_007184	KAI5738446.1	1.12107	0.036528	up
M8J77_024568	KAI5726153.1	0.793255	0.0372985	up
M8J77_019218	KAI5718303.1	0.839425	0.0376185	up
M8J77_021319	KAI5708369.1	1.2948	0.0378526	up
M8J77_001181	KAI5707377.1	0.825477	0.0387211	up
M8J77_001387	KAI5727363.1	0.592289	0.0410388	up
M8J77_012992	KAI5699200.1	0.888968	0.0422568	up
M8J77_009114	KAI5754508.1	0.720236	0.042694	up
M8J77_011044	KAI5751808.1	0.940802	0.0432207	up
M8J77_013497	KAI5731626.1	0.65071	0.0433144	up
M8J77_012643	KAI5728183.1	1.18235	0.0433379	up
M8J77_016630	KAI5755417.1	0.687493	0.0441224	up
M8J77_009159	KAI5731381.1	1.02079	0.0443036	up
M8J77_010808	KAI5742739.1	1.00259	0.0453488	up
M8J77_001199	KAI5741923.1	1.14588	0.048151	up
M8J77_015159	KAI5735170.1	-4.46616	2.40308e-62	down
M8J77_019051	KAI5725699.1	-5.22796	3.67966e-47	down
M8J77_026021	KAI5726261.1	-4.53813	3.93946e-45	down
M8J77_011390	KAI5734866.1	-4.71716	1.5454e-43	down
M8J77_020097	KAI5725781.1	-4.82442	1.19633e-42	down
M8J77_024814	KAI5756404.1	-5.66408	1.2304e-41	down
M8J77_005772	KAI5738347.1	-3.47523	1.44421e-39	down
M8J77_013195	KAI5725266.1	-4.98259	1.62147e-39	down
M8J77_016787	KAI5747631.1	-4.7167	7.35099e-34	down
M8J77_014420	KAI5697926.1	-3.51851	1.32488e-33	down
M8J77_007128	KAI5734492.1	-3.89648	1.24473e-32	down
M8J77_009918	KAI5746991.1	-4.58652	8.55765e-32	down
M8J77_009486	KAI5724970.1	-9.62459	3.15426e-31	down
M8J77_011353	KAI5728086.1	-5.02528	1.82881e-30	down
M8J77_025064	KAI5726191.1	-3.40459	1.29839e-29	down
M8J77_020157	KAI5725787.1	-3.43193	4.209e-29	down
M8J77_019977	KAI5755830.1	-2.77235	6.53305e-29	down
M8J77_015050	KAI5752228.1	-4.22744	8.76479e-29	down
M8J77_009223	KAI5717658.1	-4.96233	5.71006e-28	down
M8J77_025630	KAI5756520.1	-2.74962	2.22566e-26	down
M8J77_001473	KAI5724332.1	-9.49577	4.1889e-24	down
M8J77_023491	KAI5718586.1	-4.87053	1.24855e-23	down
M8J77_026026	KAI5726262.1	-4.03683	2.06971e-23	down
M8J77_002848	KAI5707454.1	-4.69146	3.77319e-23	down
M8J77_018313	KAI5694434.1	-5.41771	6.02863e-23	down
M8J77_020468	KAI5755893.1	-3.85105	1.73271e-22	down
M8J77_011330	KAI5715150.1	-4.04796	2.96668e-22	down
M8J77_022005	KAI5752933.1	-4.44156	3.04085e-22	down
M8J77_013054	KAI5754972.1	-3.78851	7.06078e-21	down
M8J77_008530	KAI5754426.1	-3.19418	1.46856e-20	down
M8J77_026291	KAI5729164.1	-4.09865	1.66394e-20	down
M8J77_012580	KAI5725214.1	-3.19153	2.10549e-20	down
M8J77_024268	KAI5700256.1	-2.85818	2.4932e-20	down
M8J77_003556	KAI5717304.1	-3.804	7.46731e-20	down
M8J77_007616	KAI5724827.1	-4.88357	1.65269e-19	down
M8J77_012760	KAI5725224.1	-4.58414	4.9133e-19	down
M8J77_021873	KAI5756077.1	-4.85675	5.8939e-19	down
M8J77_026097	KAI5726264.1	-4.75377	1.00457e-18	down
M8J77_017437	KAI5692309.1	-4.18345	8.42943e-18	down
M8J77_019680	KAI5752713.1	-3.38125	1.1716e-17	down
M8J77_005132	KAI5724624.1	-3.79127	3.44335e-17	down
M8J77_025692	KAI5756530.1	-3.66725	3.95312e-17	down
M8J77_011663	KAI5747153.1	-6.13769	7.01656e-17	down
M8J77_026473	KAI5726280.1	-3.41304	9.40407e-17	down
M8J77_009875	KAI5746987.1	-4.66729	1.1667e-16	down
M8J77_022189	KAI5715773.1	-2.6093	1.47631e-16	down
M8J77_007099	KAI5692308.1	-4.96633	3.31415e-16	down
M8J77_018054	KAI5743423.1	-2.35804	4.3866e-16	down
M8J77_012460	KAI5717855.1	-5.19693	7.76282e-16	down
M8J77_011242	KAI5725120.1	-7.80213	1.2554e-15	down
M8J77_019710	KAI5735535.1	-3.53564	1.47594e-15	down
M8J77_019544	KAI5752700.1	-1.7695	2.081e-15	down
M8J77_000523	KAI5717116.1	-3.85813	3.10183e-15	down
M8J77_006386	KAI5699179.1	-5.11223	5.73209e-15	down
M8J77_012791	KAI5734983.1	-3.1567	1.21512e-14	down
M8J77_005898	KAI5754120.1	-4.09258	1.98619e-14	down
M8J77_016610	KAI5728468.1	-3.27818	3.60556e-14	down
M8J77_022557	KAI5718523.1	-3.39843	6.21349e-14	down
M8J77_011164	KAI5734847.1	-5.44428	8.93956e-14	down
M8J77_025788	KAI5756544.1	-2.45388	1.05162e-13	down
M8J77_003095	KAI5724472.1	-2.87296	1.34354e-13	down
M8J77_001068	KAI5692086.1	-4.51407	2.78621e-13	down
M8J77_001475	KAI5724333.1	-2.81089	2.99636e-13	down
M8J77_019245	KAI5725715.1	-4.16848	3.15606e-13	down
M8J77_018444	KAI5747777.1	-2.58952	3.94945e-13	down
M8J77_005254	KAI5746595.1	-3.16993	4.33411e-13	down
M8J77_018094	KAI5755580.1	-2.26726	6.52735e-13	down
M8J77_010535	KAI5715101.1	-5.11437	9.48511e-13	down
M8J77_013370	KAI5755009.1	-2.75462	1.28807e-12	down
M8J77_016762	KAI5743313.1	-2.79682	2.94532e-12	down
M8J77_013997	KAI5715313.1	-3.57917	3.00369e-12	down
M8J77_018908	KAI5743509.1	-2.64981	5.21689e-12	down
M8J77_011375	KAI5696719.1	-3.80453	7.08679e-12	down
M8J77_012475	KAI5725207.1	-3.16616	8.96051e-12	down
M8J77_009492	KAI5724971.1	-2.95107	1.11325e-11	down
M8J77_020611	KAI5752813.1	-2.94953	1.26978e-11	down
M8J77_007530	KAI5720494.1	-3.05791	1.54789e-11	down
M8J77_024195	KAI5700502.1	-2.57559	1.56999e-11	down
M8J77_021982	KAI5756092.1	-3.15392	1.84385e-11	down
M8J77_007903	KAI5734556.1	-4.30276	1.87313e-11	down
M8J77_008084	KAI5724862.1	-3.33404	2.26802e-11	down
M8J77_010552	KAI5751754.1	-7.89137	3.64182e-11	down
M8J77_021212	KAI5748040.1	-3.08837	3.68441e-11	down
M8J77_012311	KAI5728156.1	-7.73754	4.04491e-11	down
M8J77_006998	KAI5731253.1	-2.32026	4.23468e-11	down
M8J77_012785	KAI5728191.1	-8.16153	5.70402e-11	down
M8J77_010320	KAI5754653.1	-2.21772	6.96906e-11	down
M8J77_005895	KAI5707610.1	-4.37297	7.08249e-11	down
M8J77_007683	KAI5746814.1	-1.58934	7.08249e-11	down
M8J77_023871	KAI5756301.1	-3.22118	8.37125e-11	down
M8J77_004605	KAI5724589.1	-5.98167	9.03193e-11	down
M8J77_020393	KAI5752790.1	-3.56646	1.02812e-10	down
M8J77_007795	KAI5731296.1	-4.55736	2.50215e-10	down
M8J77_022631	KAI5718526.1	-3.15157	2.98333e-10	down
M8J77_017699	KAI5747711.1	-1.2392	3.00271e-10	down
M8J77_015459	KAI5725443.1	-7.21792	3.21074e-10	down
M8J77_017017	KAI5721162.1	-7.14459	3.83922e-10	down
M8J77_025222	KAI5695456.1	-3.3433	3.98934e-10	down
M8J77_004330	KAI5720273.1	-1.86125	4.07559e-10	down
M8J77_016154	KAI5755349.1	-3.34381	5.22203e-10	down
M8J77_007253	KAI5731272.1	-7.731	5.84633e-10	down
M8J77_024411	KAI5721698.1	-7.88191	6.18742e-10	down
M8J77_016732	KAI5735296.1	-2.28875	6.45233e-10	down
M8J77_008993	KAI5715012.1	-4.58593	6.49066e-10	down
M8J77_010540	KAI5731474.1	-2.805	9.08621e-10	down
M8J77_020510	KAI5715674.1	-7.10694	9.84133e-10	down
M8J77_013738	KAI5728261.1	-4.13909	1.01943e-09	down
M8J77_005297	KAI5754043.1	-7.03831	1.48796e-09	down
M8J77_025657	KAI5702181.1	-2.60932	1.78659e-09	down
M8J77_019086	KAI5721320.1	-9.04927	1.92256e-09	down
M8J77_000181	KAI5741834.1	-2.49766	2.28364e-09	down
M8J77_010507	KAI5754668.1	-1.4719	2.29515e-09	down
M8J77_002927	KAI5724462.1	-1.75999	2.30658e-09	down
M8J77_021390	KAI5725895.1	-2.9922	2.78201e-09	down
M8J77_005593	KAI5695447.1	-3.95978	2.78901e-09	down
M8J77_010705	KAI5754691.1	-3.00085	2.80281e-09	down
M8J77_016429	KAI5715464.1	-7.44852	2.90453e-09	down
M8J77_008223	KAI5751523.1	-7.91802	2.92619e-09	down
M8J77_016529	KAI5755407.1	-2.24403	3.21278e-09	down
M8J77_009561	KAI5746961.1	-6.97433	3.57509e-09	down
M8J77_002932	KAI5753739.1	-6.90779	3.9458e-09	down
M8J77_025559	KAI5748446.1	-5.00968	4.28631e-09	down
M8J77_025085	KAI5756434.1	-3.69972	4.70742e-09	down
M8J77_021469	KAI5708381.1	-2.11882	6.07078e-09	down
M8J77_016640	KAI5755419.1	-3.96599	6.66076e-09	down
M8J77_015962	KAI5708076.1	-6.88456	6.90813e-09	down
M8J77_009525	KAI5738648.1	-2.68454	9.39107e-09	down
M8J77_023581	KAI5748259.1	-3.68993	9.66011e-09	down
M8J77_012313	KAI5754882.1	-2.19316	9.76301e-09	down
M8J77_003616	KAI5724512.1	-3.67477	1.16666e-08	down
M8J77_005394	KAI5720357.1	-5.46716	1.16701e-08	down
M8J77_012634	KAI5717864.1	-3.46212	1.44362e-08	down
M8J77_021781	KAI5718478.1	-7.15479	1.57826e-08	down
M8J77_002624	KAI5746348.1	-6.63146	1.71358e-08	down
M8J77_001748	KAI5746267.1	-1.99569	1.77927e-08	down
M8J77_019255	KAI5728665.1	-2.36611	2.36377e-08	down
M8J77_022351	KAI5708422.1	-5.70278	2.41169e-08	down
M8J77_018592	KAI5708228.1	-2.53561	3.1097e-08	down
M8J77_013187	KAI5702339.1	-2.04111	3.24333e-08	down
M8J77_023067	KAI5726030.1	-2.37804	3.74376e-08	down
M8J77_007747	KAI5754328.1	-3.04752	4.57072e-08	down
M8J77_010579	KAI5702168.1	-1.31648	5.50773e-08	down
M8J77_014990	KAI5752220.1	-1.37807	5.50773e-08	down
M8J77_017073	KAI5700301.1	-1.36844	5.59947e-08	down
M8J77_010220	KAI5728015.1	-4.29361	5.89343e-08	down
M8J77_022809	KAI5700472.1	-1.35525	5.92604e-08	down
M8J77_003897	KAI5707500.1	-2.8755	5.99825e-08	down
M8J77_010144	KAI5700404.1	-1.33988	6.07794e-08	down
M8J77_005163	KAI5738299.1	-1.5174	6.41764e-08	down
M8J77_024679	KAI5715927.1	-2.07455	7.23322e-08	down
M8J77_024733	KAI5756393.1	-2.89169	7.54334e-08	down
M8J77_006737	KAI5754203.1	-3.28025	8.40497e-08	down
M8J77_007388	KAI5754276.1	-1.77142	8.44513e-08	down
M8J77_025283	KAI5694487.1	-1.33063	8.98354e-08	down
M8J77_021939	KAI5748112.1	-2.34834	9.34804e-08	down
M8J77_013967	KAI5702383.1	-1.33211	9.47335e-08	down
M8J77_000342	KAI5753455.1	-1.06279	9.61105e-08	down
M8J77_024204	KAI5700503.1	-1.35146	1.10192e-07	down
M8J77_011710	KAI5742833.1	-2.88612	1.13322e-07	down
M8J77_003417	KAI5727533.1	-2.5601	1.15035e-07	down
M8J77_023099	KAI5732195.1	-2.18314	1.20057e-07	down
M8J77_025930	KAI5736045.1	-2.09957	1.24591e-07	down
M8J77_003266	KAI5700397.1	-1.32384	1.26338e-07	down
M8J77_012016	KAI5700460.1	-1.33705	1.2831e-07	down
M8J77_016796	KAI5692129.1	-1.31979	1.4058e-07	down
M8J77_008220	KAI5692735.1	-1.47664	1.44705e-07	down
M8J77_011396	KAI5742791.1	-2.03206	1.70385e-07	down
M8J77_024032	KAI5728999.1	-2.02862	1.73369e-07	down
M8J77_017933	KAI5692198.1	-1.30154	1.81567e-07	down
M8J77_003045	KAI5702156.1	-1.30024	1.85992e-07	down
M8J77_001947	KAI5699148.1	-1.83524	1.91315e-07	down
M8J77_014399	KAI5755138.1	-2.50547	1.92064e-07	down
M8J77_021657	KAI5732108.1	-4.11161	1.95687e-07	down
M8J77_005607	KAI5697911.1	-1.35701	1.97295e-07	down
M8J77_012239	KAI5725189.1	-2.31067	2.17482e-07	down
M8J77_013355	KAI5742991.1	-2.81182	2.19715e-07	down
M8J77_005576	KAI5692727.1	-1.4154	2.21337e-07	down
M8J77_024300	KAI5756354.1	-1.867	2.2539e-07	down
M8J77_014473	KAI5694485.1	-1.29532	2.26828e-07	down
M8J77_024270	KAI5695471.1	-1.30041	2.4871e-07	down
M8J77_026127	KAI5748492.1	-6.55931	2.55339e-07	down
M8J77_019393	KAI5708267.1	-3.01433	2.64338e-07	down
M8J77_004183	KAI5731075.1	-3.83785	2.72307e-07	down
M8J77_017463	KAI5743378.1	-1.67985	2.80931e-07	down
M8J77_013941	KAI5715310.1	-2.9479	3.02707e-07	down
M8J77_000851	KAI5717140.1	-6.74452	3.16087e-07	down
M8J77_003482	KAI5724503.1	-1.67246	3.30236e-07	down
M8J77_007554	KAI5695524.1	-1.33058	3.30961e-07	down
M8J77_025540	KAI5700306.1	-1.3141	3.43217e-07	down
M8J77_007017	KAI5700360.1	-1.32425	3.44121e-07	down
M8J77_018823	KAI5718266.1	-2.65787	3.4515e-07	down
M8J77_021063	KAI5755974.1	-2.74375	3.55502e-07	down
M8J77_020156	KAI5721388.1	-1.79601	3.70931e-07	down
M8J77_003483	KAI5720215.1	-2.3852	3.74042e-07	down
M8J77_020326	KAI5695528.1	-1.30777	3.80637e-07	down
M8J77_005677	KAI5700288.1	-1.33835	4.12077e-07	down
M8J77_026199	KAI5716019.1	-1.80444	4.66619e-07	down
M8J77_016597	KAI5692591.1	-2.04233	4.85954e-07	down
M8J77_018134	KAI5699164.1	-1.27728	5.16061e-07	down
M8J77_016539	KAI5752383.1	-1.61362	5.55979e-07	down
M8J77_013415	KAI5735044.1	-1.53729	5.8672e-07	down
M8J77_001116	KAI5737955.1	-2.64314	6.68884e-07	down
M8J77_013953	KAI5720962.1	-1.98835	6.76048e-07	down
M8J77_000791	KAI5730849.1	-1.99717	7.53423e-07	down
M8J77_009488	KAI5702166.1	-1.23949	7.82988e-07	down
M8J77_012897	KAI5700462.1	-1.26788	8.89559e-07	down
M8J77_012835	KAI5725231.1	-2.3067	9.31722e-07	down
M8J77_023470	KAI5739784.1	-3.03229	1.03085e-06	down
M8J77_024606	KAI5732302.1	-2.24614	1.03462e-06	down
M8J77_000746	KAI5702368.1	-1.23021	1.07693e-06	down
M8J77_008831	KAI5754472.1	-2.3855	1.0864e-06	down
M8J77_002651	KAI5720151.1	-3.45909	1.19227e-06	down
M8J77_020154	KAI5725786.1	-5.03094	1.19238e-06	down
M8J77_019537	KAI5695536.1	-1.10995	1.21752e-06	down
M8J77_005578	KAI5734366.1	-2.40933	1.22397e-06	down
M8J77_025010	KAI5700374.1	-1.07453	1.24518e-06	down
M8J77_026500	KAI5700262.1	-1.57751	1.30428e-06	down
M8J77_015690	KAI5700366.1	-1.05525	1.32031e-06	down
M8J77_004000	KAI5734221.1	-3.85663	1.37337e-06	down
M8J77_018677	KAI5755656.1	-1.00359	1.43643e-06	down
M8J77_000582	KAI5699153.1	-1.25953	1.47988e-06	down
M8J77_013529	KAI5755037.1	-1.12414	1.56008e-06	down
M8J77_020059	KAI5692602.1	-3.73563	1.7241e-06	down
M8J77_009108	KAI5731378.1	-2.30348	1.77434e-06	down
M8J77_008782	KAI5724921.1	-2.63735	1.79726e-06	down
M8J77_025293	KAI5715964.1	-2.05704	1.95883e-06	down
M8J77_013258	KAI5692070.1	-1.05705	2.02873e-06	down
M8J77_018205	KAI5700491.1	-1.25148	2.09498e-06	down
M8J77_005034	KAI5754009.1	-1.61092	2.19115e-06	down
M8J77_024298	KAI5697979.1	-1.35298	2.32164e-06	down
M8J77_012937	KAI5752013.1	-2.72842	2.3499e-06	down
M8J77_001042	KAI5702319.1	-1.25489	2.39702e-06	down
M8J77_008925	KAI5717634.1	-1.33991	2.49076e-06	down
M8J77_002292	KAI5692066.1	-1.22534	2.52805e-06	down
M8J77_018201	KAI5755591.1	-1.42148	2.57504e-06	down
M8J77_002139	KAI5702372.1	-1.08719	2.58797e-06	down
M8J77_018490	KAI5697964.1	-1.2266	2.60144e-06	down
M8J77_016943	KAI5702344.1	-1.26483	2.69668e-06	down
M8J77_020546	KAI5700498.1	-1.24369	2.74877e-06	down
M8J77_016062	KAI5755335.1	-3.31403	2.79421e-06	down
M8J77_023905	KAI5695470.1	-1.04415	2.83403e-06	down
M8J77_005346	KAI5695533.1	-1.23169	2.87108e-06	down
M8J77_014343	KAI5697961.1	-1.2203	2.87474e-06	down
M8J77_016516	KAI5752379.1	-2.07738	3.06029e-06	down
M8J77_004915	KAI5738280.1	-3.74796	3.08526e-06	down
M8J77_021950	KAI5732127.1	-2.36455	3.08876e-06	down
M8J77_024476	KAI5700505.1	-1.09941	3.18206e-06	down
M8J77_009748	KAI5702167.1	-1.08165	3.31464e-06	down
M8J77_022013	KAI5692178.1	-1.21023	3.34786e-06	down
M8J77_020941	KAI5743672.1	-1.35248	3.3912e-06	down
M8J77_011410	KAI5747128.1	-3.58313	3.60735e-06	down
M8J77_005366	KAI5696760.1	-1.06577	3.63937e-06	down
M8J77_004135	KAI5734233.1	-1.52044	3.75004e-06	down
M8J77_024629	KAI5700373.1	-1.20673	3.76593e-06	down
M8J77_014851	KAI5747459.1	-4.17393	3.84123e-06	down
M8J77_022101	KAI5692153.1	-1.04105	4.26045e-06	down
M8J77_014353	KAI5717972.1	-0.985341	4.28222e-06	down
M8J77_023657	KAI5692154.1	-1.2079	4.42093e-06	down
M8J77_025058	KAI5692131.1	-1.05145	4.52281e-06	down
M8J77_018778	KAI5702175.1	-1.02889	4.5634e-06	down
M8J77_021481	KAI5702258.1	-1.10183	4.67542e-06	down
M8J77_007585	KAI5692194.1	-1.05483	4.76407e-06	down
M8J77_021936	KAI5756083.1	-1.49623	4.95521e-06	down
M8J77_023483	KAI5728938.1	-1.51489	5.14096e-06	down
M8J77_017542	KAI5702392.1	-1.09831	5.38649e-06	down
M8J77_017258	KAI5735351.1	-1.53098	5.41044e-06	down
M8J77_011979	KAI5754837.1	-3.73347	5.85433e-06	down
M8J77_023773	KAI5708490.1	-3.66048	5.87245e-06	down
M8J77_005027	KAI5751171.1	-1.44008	5.91932e-06	down
M8J77_018492	KAI5739375.1	-2.19345	6.26908e-06	down
M8J77_001121	KAI5695451.1	-3.351	6.77107e-06	down
M8J77_006062	KAI5742311.1	-2.88932	6.87484e-06	down
M8J77_003691	KAI5742134.1	-2.11044	7.14212e-06	down
M8J77_010788	KAI5715114.1	-1.8854	7.15316e-06	down
M8J77_019209	KAI5755723.1	-1.45036	7.37161e-06	down
M8J77_000297	KAI5692496.1	-2.43537	7.58829e-06	down
M8J77_006941	KAI5720458.1	-1.602	7.74015e-06	down
M8J77_012443	KAI5731569.1	-2.05391	8.0057e-06	down
M8J77_005060	KAI5695520.1	-1.051	9.2523e-06	down
M8J77_023549	KAI5702291.1	-1.1597	9.3361e-06	down
M8J77_005815	KAI5700447.1	-1.05424	9.40728e-06	down
M8J77_008202	KAI5742525.1	-1.45512	9.41411e-06	down
M8J77_021664	KAI5756055.1	-1.46756	9.44802e-06	down
M8J77_024313	KAI5748321.1	-1.16944	9.5159e-06	down
M8J77_007135	KAI5702328.1	-2.29763	9.76965e-06	down
M8J77_016309	KAI5747594.1	-2.34523	1.06495e-05	down
M8J77_008672	KAI5702330.1	-0.990814	1.06604e-05	down
M8J77_010185	KAI5695467.1	-1.11867	1.06699e-05	down
M8J77_012806	KAI5700461.1	-1.02209	1.06725e-05	down
M8J77_018505	KAI5718239.1	-3.29338	1.11019e-05	down
M8J77_021503	KAI5708382.1	-2.11315	1.12587e-05	down
M8J77_004114	KAI5753883.1	-1.9319	1.1338e-05	down
M8J77_006477	KAI5731217.1	-4.4396	1.23711e-05	down
M8J77_026157	KAI5732390.1	-1.44493	1.26296e-05	down
M8J77_014599	KAI5702341.1	-1.01589	1.28649e-05	down
M8J77_009640	KAI5694482.1	-1.03102	1.29535e-05	down
M8J77_000432	KAI5730820.1	-1.48895	1.30049e-05	down
M8J77_022662	KAI5700414.1	-1.10323	1.34334e-05	down
M8J77_015152	KAI5700487.1	-1.16969	1.38535e-05	down
M8J77_003926	KAI5753859.1	-2.39445	1.40639e-05	down
M8J77_023612	KAI5692710.1	-2.90318	1.40734e-05	down
M8J77_005630	KAI5700446.1	-1.02363	1.41985e-05	down
M8J77_016572	KAI5721135.1	-2.76497	1.43317e-05	down
M8J77_014312	KAI5702170.1	-1.0624	1.4371e-05	down
M8J77_008716	KAI5727920.1	-1.17668	1.43848e-05	down
M8J77_019000	KAI5735490.1	-1.80289	1.4532e-05	down
M8J77_003348	KAI5731020.1	-1.29169	1.52261e-05	down
M8J77_001201	KAI5717167.1	-2.47773	1.54269e-05	down
M8J77_025455	KAI5718695.1	-1.65819	1.54625e-05	down
M8J77_012323	KAI5720839.1	-1.37236	1.58707e-05	down
M8J77_018456	KAI5700495.1	-1.62732	1.61414e-05	down
M8J77_021157	KAI5700305.1	-1.00387	1.62324e-05	down
M8J77_024062	KAI5700415.1	-1.10836	1.63989e-05	down
M8J77_019983	KAI5695527.1	-1.08485	1.67162e-05	down
M8J77_022053	KAI5702289.1	-1.14212	1.69967e-05	down
M8J77_004969	KAI5714752.1	-1.85726	1.74619e-05	down
M8J77_009101	KAI5700292.1	-0.973047	1.74833e-05	down
M8J77_018605	KAI5700413.1	-0.992204	1.80892e-05	down
M8J77_012755	KAI5699252.1	-1.73934	1.89663e-05	down
M8J77_009370	KAI5700402.1	-1.04855	1.90509e-05	down
M8J77_006159	KAI5754148.1	-1.4948	1.91685e-05	down
M8J77_018208	KAI5700411.1	-1.00582	1.92112e-05	down
M8J77_026521	KAI5726282.1	-4.69964	2.06503e-05	down
M8J77_014339	KAI5728291.1	-2.46911	2.07077e-05	down
M8J77_008250	KAI5700362.1	-1.04588	2.07425e-05	down
M8J77_016186	KAI5702251.1	-0.963843	2.09529e-05	down
M8J77_000035	KAI5750654.1	-2.60791	2.16557e-05	down
M8J77_003843	KAI5731048.1	-2.73927	2.18718e-05	down
M8J77_015165	KAI5752245.1	-3.86822	2.23087e-05	down
M8J77_024213	KAI5702350.1	-0.968606	2.28559e-05	down
M8J77_005848	KAI5738351.1	-1.04977	2.29985e-05	down
M8J77_021061	KAI5721461.1	-2.25434	2.33911e-05	down
M8J77_003070	KAI5702157.1	-0.956748	2.36719e-05	down
M8J77_026401	KAI5694488.1	-0.977123	2.50867e-05	down
M8J77_018912	KAI5739408.1	-2.29616	2.54106e-05	down
M8J77_025131	KAI5699171.1	-0.978332	2.63602e-05	down
M8J77_005401	KAI5702326.1	-0.963892	2.68832e-05	down
M8J77_018759	KAI5725680.1	-2.14774	2.75082e-05	down
M8J77_003247	KAI5702158.1	-0.982687	2.7809e-05	down
M8J77_015638	KAI5702173.1	-1.02919	2.89415e-05	down
M8J77_018105	KAI5700302.1	-0.985221	2.89794e-05	down
M8J77_009591	KAI5695466.1	-1.59128	2.94604e-05	down
M8J77_026209	KAI5695503.1	-1.07128	3.04053e-05	down
M8J77_025701	KAI5699173.1	-2.3209	3.04234e-05	down
M8J77_009485	KAI5702165.1	-0.951858	3.11691e-05	down
M8J77_001062	KAI5720045.1	-1.57903	3.14505e-05	down
M8J77_010586	KAI5700482.1	-1.0507	3.25111e-05	down
M8J77_026272	KAI5748509.1	-3.55824	3.3236e-05	down
M8J77_004476	KAI5702236.1	-1.04516	3.38569e-05	down
M8J77_017965	KAI5752546.1	-1.38814	3.3941e-05	down
M8J77_006323	KAI5717468.1	-3.07828	3.41032e-05	down
M8J77_006449	KAI5751328.1	-1.38445	3.44832e-05	down
M8J77_009901	KAI5702332.1	-1.02227	3.48119e-05	down
M8J77_001894	KAI5695463.1	-0.962549	3.52511e-05	down
M8J77_024622	KAI5708528.1	-2.69873	3.67305e-05	down
M8J77_017013	KAI5700466.1	-0.970211	3.83228e-05	down
M8J77_007021	KAI5695523.1	-0.941721	3.94753e-05	down
M8J77_025168	KAI5695539.1	-0.935176	4.09063e-05	down
M8J77_005075	KAI5727641.1	-3.52148	4.33877e-05	down
M8J77_023049	KAI5697969.1	-0.979199	4.44675e-05	down
M8J77_021542	KAI5756038.1	-1.77288	4.66603e-05	down
M8J77_006345	KAI5702276.1	-0.98202	4.76093e-05	down
M8J77_003080	KAI5692127.1	-1.0565	4.88211e-05	down
M8J77_001156	KAI5746209.1	-2.88592	5.11787e-05	down
M8J77_002485	KAI5717242.1	-2.36887	5.12721e-05	down
M8J77_007064	KAI5700451.1	-0.990972	5.18792e-05	down
M8J77_005873	KAI5702327.1	-1.14002	5.19473e-05	down
M8J77_021544	KAI5718466.1	-2.5352	5.28222e-05	down
M8J77_016396	KAI5692071.1	-0.946382	5.4756e-05	down
M8J77_021277	KAI5692199.1	-0.926515	5.49397e-05	down
M8J77_003068	KAI5746389.1	-3.2823	5.52615e-05	down
M8J77_016390	KAI5721125.1	-2.40556	5.61134e-05	down
M8J77_008717	KAI5738579.1	-1.95315	5.6118e-05	down
M8J77_005640	KAI5692577.1	-1.55715	5.66436e-05	down
M8J77_012582	KAI5702337.1	-0.946021	5.80785e-05	down
M8J77_009498	KAI5720616.1	-2.30254	5.8457e-05	down
M8J77_003650	KAI5738157.1	-1.42357	6.11837e-05	down
M8J77_016907	KAI5755446.1	-1.27701	6.18029e-05	down
M8J77_007736	KAI5692195.1	-1.04888	6.18074e-05	down
M8J77_000148	KAI5700394.1	-1.12563	6.49341e-05	down
M8J77_001210	KAI5692126.1	-0.929405	6.53704e-05	down
M8J77_007293	KAI5702240.1	-0.959668	6.5825e-05	down
M8J77_007327	KAI5742449.1	-4.80197	6.60231e-05	down
M8J77_005773	KAI5724674.1	-1.41	6.61062e-05	down
M8J77_023282	KAI5708467.1	-1.4423	6.68428e-05	down
M8J77_002221	KAI5697907.1	-1.32062	6.7354e-05	down
M8J77_001188	KAI5733992.1	-1.75337	6.79786e-05	down
M8J77_024559	KAI5702179.1	-0.925553	6.80864e-05	down
M8J77_016919	KAI5700368.1	-0.981135	6.86241e-05	down
M8J77_004782	KAI5697910.1	-0.968577	6.87705e-05	down
M8J77_011563	KAI5751864.1	-1.68684	7.06516e-05	down
M8J77_025458	KAI5702180.1	-1.07001	7.12427e-05	down
M8J77_002593	KAI5697908.1	-1.06554	7.31146e-05	down
M8J77_008507	KAI5700291.1	-1.055	7.37094e-05	down
M8J77_009593	KAI5692151.1	-0.939462	7.3825e-05	down
M8J77_003967	KAI5702235.1	-0.98646	7.46049e-05	down
M8J77_001135	KAI5737957.1	-1.66835	7.64878e-05	down
M8J77_002820	KAI5697955.1	-0.967421	7.79793e-05	down
M8J77_014684	KAI5755169.1	-1.70961	7.98566e-05	down
M8J77_015333	KAI5696769.1	-0.941357	8.01417e-05	down
M8J77_018355	KAI5700494.1	-0.921666	8.17185e-05	down
M8J77_003936	KAI5702275.1	-1.0614	8.25721e-05	down
M8J77_006930	KAI5695498.1	-1.00478	8.27218e-05	down
M8J77_015721	KAI5739153.1	-2.70189	8.41783e-05	down
M8J77_001916	KAI5724373.1	-5.37525	8.59072e-05	down
M8J77_018868	KAI5718270.1	-1.38951	9.32016e-05	down
M8J77_014433	KAI5702385.1	-0.957914	9.48784e-05	down
M8J77_022993	KAI5743862.1	-1.53433	9.51428e-05	down
M8J77_001661	KAI5700477.1	-0.955675	9.6192e-05	down
M8J77_006821	KAI5702380.1	-0.964335	9.89459e-05	down
M8J77_026574	KAI5721850.1	-2.30256	0.00010087	down
M8J77_024020	KAI5732264.1	-1.76392	0.000101282	down
M8J77_004967	KAI5700286.1	-1.05112	0.000104939	down
M8J77_008708	KAI5700363.1	-0.945761	0.000106288	down
M8J77_013367	KAI5699162.1	-1.03808	0.000109993	down
M8J77_008228	KAI5697913.1	-0.948119	0.000110052	down
M8J77_025735	KAI5726244.1	-2.14784	0.000110556	down
M8J77_004609	KAI5720292.1	-0.769109	0.000116921	down
M8J77_023239	KAI5732201.1	-1.45196	0.000119299	down
M8J77_002745	KAI5734126.1	-2.23138	0.000121256	down
M8J77_005327	KAI5702238.1	-1.39246	0.000122375	down
M8J77_026137	KAI5697971.1	-1.07336	0.000124203	down
M8J77_007318	KAI5727826.1	-1.43002	0.000124537	down
M8J77_000500	KAI5692171.1	-0.975654	0.000127386	down
M8J77_020512	KAI5702288.1	-0.964456	0.00012801	down
M8J77_010739	KAI5734817.1	-1.3675	0.000128048	down
M8J77_002510	KAI5702374.1	-1.01226	0.000130604	down
M8J77_010451	KAI5700294.1	-1.01092	0.000131073	down
M8J77_018581	KAI5702174.1	-1.38105	0.000132514	down
M8J77_004303	KAI5702161.1	-1.81994	0.000133108	down
M8J77_019168	KAI5725708.1	-1.47878	0.000134298	down
M8J77_018554	KAI5694486.1	-0.952066	0.000137404	down
M8J77_015764	KAI5735224.1	-1.89745	0.000143785	down
M8J77_007218	KAI5751408.1	-2.71732	0.000149865	down
M8J77_003116	KAI5738110.1	-4.36542	0.000152525	down
M8J77_025894	KAI5744125.1	-1.3334	0.000157378	down
M8J77_019336	KAI5743538.1	-1.60614	0.000157536	down
M8J77_019750	KAI5718342.1	-1.87523	0.000161748	down
M8J77_000018	KAI5730793.1	-2.1569	0.000165351	down
M8J77_008615	KAI5731349.1	-2.63211	0.000169084	down
M8J77_009410	KAI5700480.1	-0.943728	0.00017485	down
M8J77_010165	KAI5700481.1	-0.931431	0.000176864	down
M8J77_001887	KAI5694479.1	-0.942902	0.000178864	down
M8J77_019799	KAI5697917.1	-0.985575	0.000179138	down
M8J77_025539	KAI5753290.1	-2.08945	0.000187954	down
M8J77_006354	KAI5702377.1	-1.04947	0.000188084	down
M8J77_001520	KAI5750818.1	-2.12114	0.000191842	down
M8J77_000222	KAI5695462.1	-0.927278	0.000193173	down
M8J77_026223	KAI5695540.1	-0.952077	0.000199769	down
M8J77_014145	KAI5707988.1	-1.49419	0.000202896	down
M8J77_020614	KAI5735616.1	-1.9433	0.000206265	down
M8J77_007054	KAI5731257.1	-4.03017	0.000208653	down
M8J77_021428	KAI5756022.1	-1.96929	0.000214393	down
M8J77_002888	KAI5714631.1	-1.94736	0.000217806	down
M8J77_019957	KAI5700497.1	-1.00245	0.000221377	down
M8J77_008527	KAI5724900.1	-1.67021	0.000221724	down
M8J77_014341	KAI5715337.1	-3.0371	0.000224153	down
M8J77_008824	KAI5751576.1	-2.17764	0.000230829	down
M8J77_010054	KAI5725015.1	-1.32683	0.000246991	down
M8J77_025993	KAI5700506.1	-0.929412	0.000249782	down
M8J77_021847	KAI5697968.1	-1.04453	0.000273437	down
M8J77_013983	KAI5696766.1	-1.26948	0.000278871	down
M8J77_009426	KAI5702164.1	-0.808622	0.000280487	down
M8J77_019761	KAI5700496.1	-0.99599	0.000286951	down
M8J77_022658	KAI5739724.1	-1.36057	0.000286951	down
M8J77_007382	KAI5692175.1	-1.04404	0.000291968	down
M8J77_009323	KAI5702331.1	-1.08877	0.000295004	down
M8J77_017196	KAI5739274.1	-1.98441	0.00029821	down
M8J77_009548	KAI5742640.1	-1.07121	0.000305042	down
M8J77_000490	KAI5737896.1	-1.74609	0.000306207	down
M8J77_007719	KAI5724834.1	-2.1732	0.000307643	down
M8J77_003291	KAI5731016.1	-1.14413	0.000312244	down
M8J77_014604	KAI5702171.1	-0.80856	0.000313426	down
M8J77_024293	KAI5702294.1	-1.01753	0.000318123	down
M8J77_016942	KAI5755450.1	-2.02491	0.000320966	down
M8J77_017350	KAI5700490.1	-0.844246	0.000332564	down
M8J77_025364	KAI5739943.1	-2.19218	0.00033898	down
M8J77_002062	KAI5724390.1	-1.55794	0.000349709	down
M8J77_022718	KAI5732176.1	-3.18733	0.000353148	down
M8J77_001264	KAI5700476.1	-0.840928	0.000355104	down
M8J77_011321	KAI5700459.1	-0.797137	0.00037788	down
M8J77_006836	KAI5700448.1	-1.02397	0.000379328	down
M8J77_019699	KAI5755789.1	-1.26353	0.000426348	down
M8J77_001161	KAI5702369.1	-0.805548	0.000429738	down
M8J77_004934	KAI5695464.1	-0.817512	0.000433519	down
M8J77_006187	KAI5746672.1	-1.52615	0.000446986	down
M8J77_011347	KAI5702382.1	-0.848325	0.00045095	down
M8J77_005089	KAI5751180.1	-0.821146	0.000454362	down
M8J77_009456	KAI5700293.1	-0.817965	0.000457147	down
M8J77_016565	KAI5728465.1	-0.676827	0.000495421	down
M8J77_022133	KAI5748127.1	-2.24428	0.000495638	down
M8J77_005039	KAI5702237.1	-0.789328	0.000497939	down
M8J77_014253	KAI5700300.1	-0.797021	0.000499882	down
M8J77_003876	KAI5702160.1	-0.778484	0.000505927	down
M8J77_019501	KAI5747884.1	-1.99593	0.000506536	down
M8J77_006300	KAI5696761.1	-0.767646	0.000513234	down
M8J77_026122	KAI5692132.1	-0.797389	0.000516074	down
M8J77_024378	KAI5695538.1	-0.799841	0.000516691	down
M8J77_018540	KAI5700412.1	-1.0442	0.000522968	down
M8J77_013277	KAI5702281.1	-0.818057	0.000524021	down
M8J77_020726	KAI5702255.1	-0.81898	0.000536183	down
M8J77_000578	KAI5692149.1	-0.791725	0.000544772	down
M8J77_014585	KAI5739070.1	-1.94753	0.000551202	down
M8J77_013582	KAI5707963.1	-1.60181	0.000585983	down
M8J77_023124	KAI5700499.1	-0.836431	0.000607652	down
M8J77_012673	KAI5700364.1	-0.787426	0.000615799	down
M8J77_005985	KAI5700359.1	-0.807158	0.000617091	down
M8J77_003022	KAI5730997.1	-1.87052	0.000627257	down
M8J77_024082	KAI5748302.1	-1.23009	0.000631051	down
M8J77_024721	KAI5696771.1	-0.79725	0.000636815	down
M8J77_003676	KAI5707487.1	-2.24579	0.000667348	down
M8J77_017572	KAI5702393.1	-0.775843	0.000682907	down
M8J77_002309	KAI5694480.1	-0.794941	0.000704345	down
M8J77_003111	KAI5700396.1	-0.798207	0.000710715	down
M8J77_012754	KAI5734982.1	-2.4408	0.000719492	down
M8J77_002089	KAI5724392.1	-1.97169	0.000731874	down
M8J77_024307	KAI5697970.1	-0.786242	0.000752228	down
M8J77_017259	KAI5699163.1	-0.817312	0.000760252	down
M8J77_017473	KAI5718175.1	-1.35343	0.000780203	down
M8J77_023993	KAI5692072.1	-0.782035	0.000784695	down
M8J77_021766	KAI5692200.1	-0.765118	0.000794578	down
M8J77_009051	KAI5746920.1	-2.42091	0.000807959	down
M8J77_022936	KAI5748194.1	-3.10898	0.000818595	down
M8J77_020775	KAI5721436.1	-1.39758	0.000837367	down
M8J77_013897	KAI5700464.1	-1.09816	0.000838543	down
M8J77_008923	KAI5697914.1	-0.775129	0.000844647	down
M8J77_001031	KAI5753524.1	-1.0453	0.00084743	down
M8J77_005190	KAI5746584.1	-1.04184	0.000872893	down
M8J77_003905	KAI5697956.1	-0.776753	0.000919961	down
M8J77_002641	KAI5734121.1	-1.63787	0.000965852	down
M8J77_002546	KAI5692699.1	-1.2881	0.000967246	down
M8J77_001437	KAI5730881.1	-1.56392	0.00096765	down
M8J77_006854	KAI5700450.1	-0.792738	0.000977233	down
M8J77_005686	KAI5746631.1	-1.69789	0.00103475	down
M8J77_013127	KAI5700485.1	-0.79844	0.00104273	down
M8J77_005362	KAI5695521.1	-0.768276	0.00104849	down
M8J77_023330	KAI5743890.1	-2.23755	0.00108774	down
M8J77_022689	KAI5726004.1	-2.25335	0.00110295	down
M8J77_022161	KAI5732141.1	-1.40361	0.00113974	down
M8J77_006511	KAI5742361.1	-1.62496	0.00115275	down
M8J77_016699	KAI5715479.1	-3.78452	0.00119005	down
M8J77_000140	KAI5737862.1	-1.54103	0.00120389	down
M8J77_006410	KAI5695522.1	-0.768232	0.00121967	down
M8J77_000047	KAI5753416.1	-1.45768	0.00122956	down
M8J77_011124	KAI5754747.1	-2.54352	0.00124692	down
M8J77_013475	KAI5747321.1	-1.85082	0.00130842	down
M8J77_006986	KAI5734481.1	-1.84922	0.00132108	down
M8J77_015364	KAI5728370.1	-1.87203	0.00137253	down
M8J77_024379	KAI5693472.1	-1.031	0.00139668	down
M8J77_006847	KAI5700449.1	-0.77288	0.00140304	down
M8J77_005559	KAI5751231.1	-2.53152	0.00140794	down
M8J77_017088	KAI5700407.1	-0.729511	0.00140905	down
M8J77_001694	KAI5720089.1	-1.58303	0.00141584	down
M8J77_009609	KAI5746965.1	-1.27268	0.00142574	down
M8J77_017991	KAI5702345.1	-0.755908	0.00147549	down
M8J77_015616	KAI5728391.1	-2.69358	0.00151006	down
M8J77_022197	KAI5728849.1	-0.641451	0.00152865	down
M8J77_007310	KAI5724799.1	-1.98587	0.00153367	down
M8J77_000691	KAI5714496.1	-2.4732	0.00157877	down
M8J77_001460	KAI5702274.1	-0.76598	0.00160546	down
M8J77_000284	KAI5719991.1	-0.695493	0.00162548	down
M8J77_001415	KAI5724328.1	-1.49041	0.00168075	down
M8J77_026525	KAI5716046.1	-1.76804	0.00169441	down
M8J77_002815	KAI5730974.1	-1.5723	0.00174151	down
M8J77_022918	KAI5743855.1	-1.21579	0.00176238	down
M8J77_010676	KAI5734810.1	-1.73907	0.00184655	down
M8J77_002581	KAI5702323.1	-0.731125	0.00185052	down
M8J77_023403	KAI5708477.1	-1.2134	0.00185172	down
M8J77_001285	KAI5724319.1	-1.17726	0.00186764	down
M8J77_012281	KAI5742888.1	-1.30982	0.00188424	down
M8J77_026402	KAI5718753.1	-2.74058	0.00189044	down
M8J77_015950	KAI5692128.1	-0.953893	0.00199439	down
M8J77_021616	KAI5728822.1	-1.45449	0.0021139	down
M8J77_024406	KAI5702351.1	-0.860442	0.002149	down
M8J77_018300	KAI5728587.1	-3.81015	0.00218129	down
M8J77_017403	KAI5708173.1	-0.845715	0.00229677	down
M8J77_005178	KAI5724628.1	-2.15036	0.00233679	down
M8J77_019706	KAI5692702.1	-1.56613	0.00233734	down
M8J77_024201	KAI5702261.1	-0.793498	0.00236309	down
M8J77_015718	KAI5708066.1	-1.22526	0.00255624	down
M8J77_022832	KAI5732182.1	-1.20501	0.00255898	down
M8J77_023001	KAI5702347.1	-1.34546	0.00257086	down
M8J77_020988	KAI5739585.1	-3.21186	0.0026515	down
M8J77_004691	KAI5707546.1	-0.649244	0.00266158	down
M8J77_025778	KAI5718718.1	-0.83016	0.00266158	down
M8J77_014929	KAI5755199.1	-1.72623	0.00269682	down
M8J77_018598	KAI5752610.1	-1.04762	0.00272252	down
M8J77_008311	KAI5754402.1	-0.734356	0.00276842	down
M8J77_012287	KAI5699161.1	-0.968988	0.00280951	down
M8J77_024318	KAI5743958.1	-0.991278	0.00283774	down
M8J77_004453	KAI5700356.1	-1.34322	0.00285549	down
M8J77_009715	KAI5731418.1	-1.58437	0.00288695	down
M8J77_010224	KAI5754639.1	-1.11185	0.00289144	down
M8J77_018146	KAI5752563.1	-1.27989	0.00292178	down
M8J77_023145	KAI5702402.1	-1.1844	0.00293563	down
M8J77_024216	KAI5715892.1	-1.58828	0.00294814	down
M8J77_004268	KAI5731078.1	-1.5224	0.00305904	down
M8J77_000152	KAI5750664.1	-0.997338	0.00308551	down
M8J77_018117	KAI5715551.1	-1.03173	0.0031128	down
M8J77_019937	KAI5732019.1	-0.976121	0.00311411	down
M8J77_013482	KAI5755028.1	-1.27065	0.00313284	down
M8J77_013876	KAI5728266.1	-1.68163	0.00316474	down
M8J77_013834	KAI5725321.1	-0.933378	0.00317351	down
M8J77_015002	KAI5708033.1	-0.928568	0.00319515	down
M8J77_013283	KAI5700299.1	-1.06735	0.00327011	down
M8J77_025497	KAI5732355.1	-1.57046	0.00331616	down
M8J77_016068	KAI5728427.1	-1.53672	0.00334941	down
M8J77_007606	KAI5724824.1	-1.5362	0.00348773	down
M8J77_016613	KAI5708113.1	-1.50681	0.00352772	down
M8J77_000379	KAI5702232.1	-1.03586	0.00373895	down
M8J77_007888	KAI5695534.1	-0.86776	0.00377136	down
M8J77_007332	KAI5717519.1	-0.887146	0.00383099	down
M8J77_003718	KAI5717316.1	-1.10466	0.00388688	down
M8J77_020026	KAI5732028.1	-1.52523	0.00396405	down
M8J77_001616	KAI5692172.1	-0.743073	0.00402505	down
M8J77_005160	KAI5754027.1	-1.8084	0.00417923	down
M8J77_008458	KAI5738555.1	-1.09082	0.00437159	down
M8J77_014235	KAI5752144.1	-1.69237	0.00444536	down
M8J77_025889	KAI5716006.1	-1.77471	0.00444623	down
M8J77_005932	KAI5724684.1	-1.15672	0.00457696	down
M8J77_012532	KAI5731573.1	-1.31142	0.00479437	down
M8J77_015705	KAI5702343.1	-1.66707	0.00480886	down
M8J77_022340	KAI5748144.1	-1.43837	0.00482476	down
M8J77_000017	KAI5730792.1	-0.628672	0.00482548	down
M8J77_021495	KAI5718460.1	-1.13367	0.00496873	down
M8J77_026119	KAI5740007.1	-1.6191	0.00497557	down
M8J77_015843	KAI5721084.1	-2.71597	0.00503333	down
M8J77_019917	KAI5747923.1	-4.54725	0.00509339	down
M8J77_019973	KAI5702254.1	-0.886804	0.00517357	down
M8J77_012029	KAI5717831.1	-0.667825	0.00520524	down
M8J77_001141	KAI5737958.1	-1.19376	0.00523253	down
M8J77_011938	KAI5707889.1	-1.41695	0.00531212	down
M8J77_001891	KAI5717201.1	-0.77699	0.00534436	down
M8J77_022951	KAI5700371.1	-0.880868	0.00535911	down
M8J77_011220	KAI5720752.1	-1.85634	0.00542016	down
M8J77_011352	KAI5700483.1	-0.863703	0.005506	down
M8J77_011600	KAI5731523.1	-1.43636	0.00569876	down
M8J77_002682	KAI5720156.1	-0.664019	0.00573967	down
M8J77_013304	KAI5735032.1	-1.07459	0.00579977	down
M8J77_017740	KAI5735394.1	-1.19786	0.00588168	down
M8J77_009289	KAI5731390.1	-1.30595	0.00601187	down
M8J77_001741	KAI5727393.1	-0.857484	0.00609219	down
M8J77_025258	KAI5692156.1	-0.958101	0.00612654	down
M8J77_000084	KAI5700444.1	-1.56409	0.00622541	down
M8J77_004995	KAI5700431.1	-1.7278	0.00627475	down
M8J77_010304	KAI5702333.1	-0.838607	0.00631962	down
M8J77_005057	KAI5699186.1	-1.28497	0.00635331	down
M8J77_012428	KAI5702336.1	-0.868059	0.00649933	down
M8J77_010040	KAI5720655.1	-1.22242	0.00654038	down
M8J77_025761	KAI5744105.1	-1.52823	0.00657244	down
M8J77_014833	KAI5739093.1	-0.871328	0.00676589	down
M8J77_000665	KAI5753493.1	-0.857505	0.00699732	down
M8J77_012483	KAI5738898.1	-1.27446	0.00702109	down
M8J77_008147	KAI5700361.1	-0.892187	0.00702564	down
M8J77_023945	KAI5756314.1	-0.651176	0.00703808	down
M8J77_008891	KAI5742584.1	-0.629355	0.00709489	down
M8J77_026106	KAI5756589.1	-1.64044	0.00717133	down
M8J77_002906	KAI5746372.1	-1.18573	0.00741691	down
M8J77_025967	KAI5729139.1	-1.4862	0.00755148	down
M8J77_015839	KAI5725465.1	-1.09343	0.0075787	down
M8J77_024902	KAI5721728.1	-2.01084	0.00758719	down
M8J77_000320	KAI5707331.1	-1.37981	0.00768619	down
M8J77_003982	KAI5727571.1	-1.0439	0.00770809	down
M8J77_026198	KAI5753360.1	-0.973217	0.00774529	down
M8J77_023307	KAI5748230.1	-1.45892	0.00779655	down
M8J77_009938	KAI5692440.1	-1.41818	0.00784916	down
M8J77_007529	KAI5724819.1	-2.18026	0.00792106	down
M8J77_010716	KAI5707828.1	-2.01018	0.00795731	down
M8J77_009868	KAI5700455.1	-1.13163	0.00826843	down
M8J77_000716	KAI5724288.1	-1.13675	0.00833246	down
M8J77_012282	KAI5738884.1	-1.33136	0.00846055	down
M8J77_004506	KAI5720284.1	-1.41097	0.00857852	down
M8J77_010174	KAI5754634.1	-0.956261	0.00860709	down
M8J77_012062	KAI5754850.1	-1.02737	0.00904165	down
M8J77_009127	KAI5751609.1	-1.61481	0.00910415	down
M8J77_024389	KAI5715902.1	-1.35604	0.00914695	down
M8J77_021977	KAI5718491.1	-0.916528	0.00917504	down
M8J77_002882	KAI5750962.1	-0.959957	0.00919744	down
M8J77_013326	KAI5700365.1	-0.833904	0.00925078	down
M8J77_007695	KAI5746815.1	-1.14911	0.00926484	down
M8J77_015904	KAI5715437.1	-1.32064	0.00936786	down
M8J77_007361	KAI5724805.1	-2.97814	0.00940502	down
M8J77_021606	KAI5735702.1	-1.30426	0.00943999	down
M8J77_003446	KAI5702325.1	-0.967871	0.00946156	down
M8J77_013873	KAI5725324.1	-1.60849	0.0097234	down
M8J77_021868	KAI5756075.1	-0.942227	0.00978836	down
M8J77_000554	KAI5730835.1	-1.03174	0.00980338	down
M8J77_000255	KAI5733911.1	-2.46222	0.0100227	down
M8J77_003643	KAI5734191.1	-1.26082	0.0102038	down
M8J77_001888	KAI5699157.1	-1.52448	0.0104366	down
M8J77_019344	KAI5718309.1	-0.891141	0.0105105	down
M8J77_016212	KAI5728438.1	-2.92872	0.0107365	down
M8J77_017734	KAI5715531.1	-4.14406	0.0108184	down
M8J77_017925	KAI5725630.1	-2.58712	0.011222	down
M8J77_003369	KAI5727530.1	-1.62098	0.0114448	down
M8J77_008266	KAI5738538.1	-1.00873	0.0119901	down
M8J77_016675	KAI5721141.1	-1.73875	0.0120213	down
M8J77_018750	KAI5725677.1	-1.2778	0.0120794	down
M8J77_020023	KAI5700304.1	-0.823086	0.0122743	down
M8J77_004254	KAI5746508.1	-0.889292	0.0123159	down
M8J77_019039	KAI5696770.1	-0.765193	0.0127819	down
M8J77_008410	KAI5754408.1	-2.9314	0.0129705	down
M8J77_018500	KAI5725662.1	-1.35208	0.0130068	down
M8J77_026288	KAI5702183.1	-1.38521	0.013104	down
M8J77_005438	KAI5742270.1	-0.885757	0.0131998	down
M8J77_004092	KAI5731068.1	-1.33745	0.0137002	down
M8J77_002477	KAI5730944.1	-1.50203	0.0140134	down
M8J77_017610	KAI5725602.1	-1.26928	0.0141056	down
M8J77_000677	KAI5753494.1	-0.689875	0.0143625	down
M8J77_011522	KAI5720778.1	-1.54542	0.0144863	down
M8J77_017197	KAI5755476.1	-1.20815	0.0146113	down
M8J77_024347	KAI5756362.1	-1.75173	0.0147829	down
M8J77_019677	KAI5743567.1	-1.07922	0.0148666	down
M8J77_009098	KAI5727946.1	-1.56225	0.0155404	down
M8J77_018223	KAI5702396.1	-1.12821	0.0159177	down
M8J77_012740	KAI5720871.1	-1.04981	0.0161319	down
M8J77_023383	KAI5700500.1	-0.961374	0.0169079	down
M8J77_026056	KAI5708610.1	-1.06336	0.0169373	down
M8J77_021645	KAI5702177.1	-0.74982	0.016999	down
M8J77_020244	KAI5739522.1	-1.17679	0.017026	down
M8J77_020965	KAI5755957.1	-2.85801	0.0172597	down
M8J77_022944	KAI5756201.1	-3.31872	0.0176798	down
M8J77_002126	KAI5700478.1	-0.775538	0.0184123	down
M8J77_019666	KAI5721356.1	-3.0229	0.0184883	down
M8J77_002044	KAI5707412.1	-1.31973	0.0185154	down
M8J77_016114	KAI5752341.1	-1.54575	0.0186079	down
M8J77_007261	KAI5731273.1	-1.49677	0.0187667	down
M8J77_023298	KAI5728918.1	-1.1201	0.0198793	down
M8J77_004238	KAI5692716.1	-1.06395	0.0200125	down
M8J77_017048	KAI5739263.1	-1.38345	0.0201456	down
M8J77_012341	KAI5728159.1	-1.32515	0.0202113	down
M8J77_023778	KAI5732240.1	-1.06805	0.0202851	down
M8J77_001118	KAI5700475.1	-0.743455	0.020473	down
M8J77_008164	KAI5751513.1	-1.16017	0.0209823	down
M8J77_016571	KAI5721134.1	-1.49545	0.0212355	down
M8J77_003018	KAI5750975.1	-1.19833	0.0212871	down
M8J77_025072	KAI5744043.1	-1.34059	0.0213226	down
M8J77_010194	KAI5731454.1	-1.14788	0.0213561	down
M8J77_025521	KAI5753283.1	-0.794211	0.0215965	down
M8J77_007563	KAI5746797.1	-1.28415	0.0220114	down
M8J77_010925	KAI5707840.1	-1.2847	0.0220114	down
M8J77_010011	KAI5728004.1	-1.15035	0.022088	down
M8J77_008799	KAI5714995.1	-1.17297	0.0221047	down
M8J77_018471	KAI5695459.1	-1.08759	0.0224995	down
M8J77_020103	KAI5755846.1	-2.38418	0.0227764	down
M8J77_018225	KAI5715558.1	-1.07407	0.0230668	down
M8J77_007933	KAI5751486.1	-0.728967	0.023457	down
M8J77_003179	KAI5746401.1	-1.03004	0.0239306	down
M8J77_016423	KAI5697884.1	-0.882002	0.0240949	down
M8J77_024280	KAI5702293.1	-1.09391	0.0246472	down
M8J77_014622	KAI5708013.1	-1.01683	0.0247313	down
M8J77_019200	KAI5731972.1	-0.748284	0.0249758	down
M8J77_016127	KAI5743248.1	-1.1901	0.0251272	down
M8J77_012797	KAI5715237.1	-1.60173	0.0263136	down
M8J77_019084	KAI5700467.1	-0.669731	0.026325	down
M8J77_007633	KAI5700453.1	-0.804764	0.0265489	down
M8J77_020928	KAI5743670.1	-1.16306	0.0269349	down
M8J77_006157	KAI5738375.1	-1.14159	0.0274572	down
M8J77_022755	KAI5715806.1	-1.39083	0.0274824	down
M8J77_014744	KAI5728326.1	-1.57336	0.0275127	down
M8J77_023406	KAI5728933.1	-1.11365	0.0280388	down
M8J77_011575	KAI5725147.1	-2.14195	0.0281867	down
M8J77_009242	KAI5720593.1	-0.762078	0.0283035	down
M8J77_017913	KAI5728558.1	-1.31474	0.0289782	down
M8J77_005888	KAI5720396.1	-2.35661	0.0296868	down
M8J77_020734	KAI5721432.1	-0.952714	0.0297071	down
M8J77_018601	KAI5755649.1	-0.750241	0.0300106	down
M8J77_011140	KAI5715138.1	-0.764946	0.0304794	down
M8J77_013339	KAI5707951.1	-0.965872	0.0305905	down
M8J77_000809	KAI5720028.1	-1.05878	0.0308148	down
M8J77_004973	KAI5707563.1	-0.674168	0.0313922	down
M8J77_016962	KAI5731838.1	-1.10939	0.0317968	down
M8J77_012761	KAI5695526.1	-0.802025	0.0326233	down
M8J77_018968	KAI5697916.1	-0.69461	0.0332078	down
M8J77_019131	KAI5755709.1	-1.20145	0.0343716	down
M8J77_009567	KAI5734695.1	-1.96595	0.0352414	down
M8J77_009116	KAI5724946.1	-0.934171	0.035443	down
M8J77_004980	KAI5707564.1	-1.21364	0.0359993	down
M8J77_002673	KAI5750941.1	-1.8018	0.0365429	down
M8J77_025698	KAI5756531.1	-0.854484	0.0366428	down
M8J77_017797	KAI5735400.1	-0.743702	0.0370605	down
M8J77_010785	KAI5754701.1	-0.971607	0.0377392	down
M8J77_021924	KAI5708399.1	-0.644287	0.038102	down
M8J77_018873	KAI5747824.1	-1.70515	0.0382458	down
M8J77_026285	KAI5695472.1	-0.630984	0.0385707	down
M8J77_003539	KAI5738146.1	-0.817971	0.0386925	down
M8J77_024365	KAI5692468.1	-1.57937	0.0395114	down
M8J77_013103	KAI5738952.1	-2.41533	0.0396454	down
M8J77_020622	KAI5743645.1	-3.14814	0.039648	down
M8J77_002218	KAI5724408.1	-0.635837	0.0412811	down
M8J77_013646	KAI5720944.1	-1.0425	0.0413474	down
M8J77_002160	KAI5707418.1	-1.55466	0.0414598	down
M8J77_023441	KAI5695537.1	-0.623445	0.043095	down
M8J77_014655	KAI5702386.1	-0.635206	0.0431972	down
M8J77_011556	KAI5715163.1	-2.47523	0.0441779	down
M8J77_003361	KAI5724492.1	-0.758151	0.0441817	down
M8J77_011897	KAI5720805.1	-0.921399	0.0445953	down
M8J77_008691	KAI5742568.1	-0.704213	0.0455861	down
M8J77_013945	KAI5715311.1	-0.914342	0.0459781	down
M8J77_015441	KAI5755261.1	-1.07001	0.0473894	down
M8J77_016341	KAI5743278.1	-1.19017	0.0484456	down
M8J77_014866	KAI5728340.1	-0.964685	0.0487885	down
M8J77_000513	KAI5724264.1	-0.668727	0.0490835	down
M8J77_007609	KAI5727844.1	-1.52168	0.0491597	down
M8J77_011831	KAI5728122.1	-0.651403	0.0497439	down
orthologus clusters of up-regulated genes
# cluster_name	protein_number	swiss_prot_id	go_annotation	protein_list
cluster12	10	N/A	N/A	KAI5720118.1	KAI5697939.1	KAI5699139.1	KAI5700329.1	KAI5708619.1	KAI5715343.1	KAI5724468.1	KAI5724594.1	KAI5742371.1	KAI5753683.1
cluster11	10	N/A	N/A	KAI5720129.1	KAI5714841.1	KAI5714967.1	KAI5720486.1	KAI5721017.1	KAI5725614.1	KAI5728128.1	KAI5734804.1	KAI5734961.1	KAI5752149.1
cluster18	8	N/A	N/A	KAI5739432.1	KAI5702123.1	KAI5708487.1	KAI5728425.1	KAI5731721.1	KAI5738213.1	KAI5742474.1	KAI5751796.1
cluster17	7	N/A	N/A	KAI5743289.1	KAI5707694.1	KAI5708561.1	KAI5743769.1	KAI5748541.1	KAI5753649.1	KAI5738524.1
cluster25	6	O02751	GO:0005634; C:nucleus; IEA:UniProtKB-SubCell	KAI5739802.1	KAI5692524.1	KAI5718650.1	KAI5739854.1	KAI5742383.1	KAI5747699.1
cluster26	6	N/A	N/A	KAI5740032.1	KAI5721815.1	KAI5724309.1	KAI5733924.1	KAI5747159.1	KAI5748135.1
cluster13	6	Q04202	GO:0006313; P:transposition, DNA-mediated; IEA:InterPro	KAI5754611.1	KAI5708531.1	KAI5721716.1	KAI5724306.1	KAI5724593.1	KAI5751881.1
cluster24	6	N/A	N/A	KAI5718633.1	KAI5718324.1	KAI5721298.1	KAI5721552.1	KAI5753186.1	KAI5755091.1
cluster23	6	P48555	GO:0008593; P:regulation of Notch signaling pathway; IGI:FlyBase	KAI5715324.1	KAI5728190.1	KAI5743978.1	KAI5752183.1	KAI5753934.1	KAI5756326.1
cluster32	5	N/A	N/A	KAI5724972.1	KAI5715158.1	KAI5724388.1	KAI5724692.1	KAI5714716.1
cluster35	5	N/A	N/A	KAI5739989.1	KAI5693459.1	KAI5707969.1	KAI5715226.1	KAI5728183.1
cluster33	5	N/A	N/A	KAI5753354.1	KAI5715143.1	KAI5717102.1	KAI5730895.1	KAI5732224.1
cluster34	5	N/A	N/A	KAI5753933.1	KAI5753419.1	KAI5755230.1	KAI5755774.1	KAI5746375.1
cluster31	5	N/A	N/A	KAI5707602.1	KAI5734831.1	KAI5734852.1	KAI5743709.1	KAI5751572.1
cluster44	4	Q9NBX4	GO:0006313; P:transposition, DNA-mediated; IMP:UniProtKB	KAI5724689.1	KAI5717411.1	KAI5724762.1	KAI5728162.1
cluster47	4	N/A	N/A	KAI5747934.1	KAI5751651.1	KAI5754508.1	KAI5730876.1
cluster46	4	N/A	N/A	KAI5715816.1	KAI5707874.1	KAI5735039.1	KAI5739625.1
cluster19	4	P14380	N/A	KAI5753510.1	KAI5724407.1	KAI5735565.1	KAI5741937.1
cluster6	4	P14381	N/A	KAI5732413.1	KAI5738691.1	KAI5695454.1	KAI5747835.1
cluster48	4	N/A	N/A	KAI5721205.1	KAI5714926.1	KAI5724261.1	KAI5751808.1
cluster86	3	N/A	N/A	KAI5707979.1	KAI5708178.1	KAI5708598.1
cluster64	3	P0DP91	GO:0045739; P:positive regulation of DNA repair; IMP:UniProtKB	KAI5720139.1	KAI5717587.1	KAI5718655.1
cluster78	3	N/A	N/A	KAI5721831.1	KAI5721433.1	KAI5721712.1
cluster75	3	N/A	N/A	KAI5726158.1	KAI5724445.1	KAI5725096.1
cluster80	3	N/A	N/A	KAI5708215.1	KAI5707914.1	KAI5726153.1
cluster76	3	Q6NVS9	GO:0060548; P:negative regulation of cell death; IBA:GO_Central	KAI5726103.1	KAI5724894.1	KAI5726157.1
cluster82	3	N/A	N/A	KAI5728457.1	KAI5720814.1	KAI5728962.1
cluster70	3	N/A	N/A	KAI5747958.1	KAI5727346.1	KAI5731484.1
cluster74	3	N/A	N/A	KAI5718183.1	KAI5718280.1	KAI5735072.1
cluster77	3	N/A	N/A	KAI5717145.1	KAI5718535.1	KAI5735335.1
cluster73	3	N/A	N/A	KAI5734152.1	KAI5724698.1	KAI5739604.1
cluster69	3	Q9HD45	GO:0072657; P:protein localization to membrane; IBA:GO_Central	KAI5738569.1	KAI5741922.1	KAI5742066.1
cluster65	3	N/A	N/A	KAI5718167.1	KAI5717793.1	KAI5746165.1
cluster83	3	N/A	N/A	KAI5752153.1	KAI5750757.1	KAI5746404.1
cluster67	3	N/A	N/A	KAI5739886.1	KAI5743993.1	KAI5746445.1
cluster79	3	Q9VM91	GO:0018094; P:protein polyglycylation; IDA:UniProtKB	KAI5727954.1	KAI5727681.1	KAI5746655.1
cluster45	3	Q9UJU4	GO:0006979; P:response to oxidative stress; IDA:UniProtKB	KAI5734116.1	KAI5707522.1	KAI5748157.1
cluster72	3	Q8MT08	GO:0030317; P:flagellated sperm motility; ISS:UniProtKB	KAI5729123.1	KAI5728830.1	KAI5748303.1
cluster49	3	N/A	N/A	KAI5717124.1	KAI5738790.1	KAI5754409.1
cluster66	3	P35068	GO:0044877; F:protein-containing complex binding; ISS:UniProtKB	KAI5754137.1	KAI5700266.1	KAI5756549.1
cluster133	2	Q9U0S4	GO:0006811; P:ion transport; IEA:UniProtKB-KW	KAI5714469.1	KAI5693448.1
cluster186	2	Q92947	GO:0006568; P:tryptophan metabolic process; IEA:UniProtKB-UniPathway	KAI5742092.1	KAI5695443.1
cluster134	2	A9ULB4	GO:0048793; P:pronephros development; IMP:UniProtKB	KAI5720358.1	KAI5696729.1
cluster201	2	N/A	N/A	KAI5746769.1	KAI5697885.1
cluster81	2	Q178M1	GO:0043137; P:DNA replication, removal of RNA primer; IEA:UniProtKB-UniRule	KAI5726035.1	KAI5697928.1
cluster137	2	Q2TCH4	GO:0016055; P:Wnt signaling pathway; IEA:UniProtKB-KW	KAI5727344.1	KAI5699146.1
cluster165	2	N/A	N/A	KAI5708118.1	KAI5707334.1
cluster174	2	N/A	N/A	KAI5742765.1	KAI5707402.1
cluster160	2	N/A	N/A	KAI5696776.1	KAI5707633.1
cluster218	2	N/A	N/A	KAI5707377.1	KAI5707888.1
cluster184	2	N/A	N/A	KAI5741923.1	KAI5708170.1
cluster209	2	N/A	N/A	KAI5708616.1	KAI5708289.1
cluster159	2	N/A	N/A	KAI5752230.1	KAI5714754.1
cluster206	2	N/A	N/A	KAI5715236.1	KAI5714788.1
cluster124	2	N/A	N/A	KAI5716015.1	KAI5715492.1
cluster220	2	N/A	N/A	KAI5715919.1	KAI5715609.1
cluster210	2	N/A	N/A	KAI5751107.1	KAI5715624.1
cluster3	2	Q10126	N/A	KAI5715093.1	KAI5715947.1
cluster141	2	Q6NUA7	GO:0015031; P:protein transport; IEA:UniProtKB-KW	KAI5715095.1	KAI5715988.1
cluster139	2	N/A	N/A	KAI5708200.1	KAI5716023.1
cluster191	2	N/A	N/A	KAI5753008.1	KAI5717345.1
cluster192	2	N/A	N/A	KAI5718639.1	KAI5717630.1
cluster123	2	N/A	N/A	KAI5717440.1	KAI5717931.1
cluster170	2	Q9VS59	GO:0045088; P:regulation of innate immune response; IMP:FlyBase	KAI5718155.1	KAI5718303.1
cluster195	2	N/A	N/A	KAI5717983.1	KAI5718456.1
cluster219	2	N/A	N/A	KAI5696725.1	KAI5718512.1
cluster166	2	N/A	N/A	KAI5717399.1	KAI5718687.1
cluster155	2	Q66KI8	GO:0016055; P:Wnt signaling pathway; IEA:UniProtKB-KW	KAI5720573.1	KAI5720344.1
cluster175	2	Q32LN1	GO:0006511; P:ubiquitin-dependent protein catabolic process; IBA:GO_Central	KAI5720474.1	KAI5720391.1
cluster188	2	Q7TPV2	GO:0000209; P:protein polyubiquitination; ISO:MGI	KAI5728290.1	KAI5720536.1
cluster164	2	N/A	N/A	KAI5720268.1	KAI5720645.1
cluster203	2	N/A	N/A	KAI5747954.1	KAI5720785.1
cluster10	2	N/A	N/A	KAI5724417.1	KAI5720919.1
cluster212	2	N/A	N/A	KAI5721078.1	KAI5721687.1
cluster204	2	N/A	N/A	KAI5724285.1	KAI5724567.1
cluster208	2	N/A	N/A	KAI5725791.1	KAI5724766.1
cluster62	2	Q9P2T1	GO:0043101; P:purine-containing compound salvage; TAS:Reactome	KAI5725934.1	KAI5725360.1
cluster9	2	P10978	GO:0015074; P:DNA integration; IEA:InterPro	KAI5752424.1	KAI5725972.1
cluster138	2	N/A	N/A	KAI5742017.1	KAI5727314.1
cluster176	2	N/A	N/A	KAI5728505.1	KAI5727585.1
cluster153	2	Q9W0H3	GO:0030730; P:sequestering of triglyceride; IMP:FlyBase	KAI5729062.1	KAI5727595.1
cluster144	2	N/A	N/A	KAI5729142.1	KAI5727768.1
cluster199	2	N/A	N/A	KAI5728810.1	KAI5727803.1
cluster135	2	N/A	N/A	KAI5726196.1	KAI5727967.1
cluster132	2	N/A	N/A	KAI5724899.1	KAI5728051.1
cluster131	2	N/A	N/A	KAI5727362.1	KAI5728229.1
cluster157	2	N/A	N/A	KAI5727481.1	KAI5728629.1
cluster143	2	N/A	N/A	KAI5729043.1	KAI5728910.1
cluster161	2	Q9NPY2	GO:0046208; P:spermine catabolic process; IDA:UniProtKB	KAI5728173.1	KAI5729180.1
cluster4	2	Q03274	GO:0003964; F:RNA-directed DNA polymerase activity; IEA:UniProtKB-KW	KAI5728120.1	KAI5730811.1
cluster126	2	N/A	N/A	KAI5715486.1	KAI5730958.1
cluster5	2	Q09575	GO:0015074; P:DNA integration; IEA:InterPro	KAI5742739.1	KAI5731381.1
cluster127	2	N/A	N/A	KAI5734333.1	KAI5734209.1
cluster173	2	N/A	N/A	KAI5741983.1	KAI5734597.1
cluster39	2	Q5T5J6	GO:0006351; P:transcription, DNA-templated; IBA:GO_Central	KAI5733969.1	KAI5734775.1
cluster185	2	O55034	GO:0007283; P:spermatogenesis; IEA:UniProtKB-KW	KAI5751868.1	KAI5735045.1
cluster145	2	N/A	N/A	KAI5752708.1	KAI5735211.1
cluster169	2	N/A	N/A	KAI5718444.1	KAI5735275.1
cluster151	2	Q22799	GO:2000582; P:positive regulation of ATP-dependent microtubule motor activity, plus-end-directed; IBA:GO_Central	KAI5746406.1	KAI5735327.1
cluster129	2	N/A	N/A	KAI5738658.1	KAI5738163.1
cluster181	2	N/A	N/A	KAI5754767.1	KAI5738446.1
cluster140	2	P53441	GO:0051301; P:cell division; IEA:UniProtKB-KW	KAI5747962.1	KAI5738859.1
cluster68	2	Q9V7S5	GO:0006814; P:sodium ion transport; IEA:UniProtKB-KW	KAI5739658.1	KAI5739276.1
cluster196	2	N/A	N/A	KAI5739695.1	KAI5739333.1
cluster163	2	N/A	N/A	KAI5751930.1	KAI5739599.1
cluster178	2	Q27575	GO:0043161; P:proteasome-mediated ubiquitin-dependent protein catabolic process; ISS:FlyBase	KAI5738496.1	KAI5739618.1
cluster85	2	N/A	N/A	KAI5738294.1	KAI5739833.1
cluster217	2	N/A	N/A	KAI5727911.1	KAI5739904.1
cluster216	2	N/A	N/A	KAI5742944.1	KAI5740031.1
cluster172	2	N/A	N/A	KAI5755914.1	KAI5742582.1
cluster211	2	Q54I57	GO:0006355; P:regulation of transcription, DNA-templated; IEA:InterPro	KAI5743243.1	KAI5743205.1
cluster150	2	Q9VA73	GO:0042060; P:wound healing; IMP:FlyBase	KAI5728971.1	KAI5743442.1
cluster158	2	Q8MQI6	GO:0006368; P:transcription elongation from RNA polymerase II promoter; IBA:GO_Central	KAI5724666.1	KAI5743630.1
cluster189	2	N/A	N/A	KAI5714639.1	KAI5743982.1
cluster147	2	N/A	N/A	KAI5739865.1	KAI5744113.1
cluster162	2	N/A	N/A	KAI5746761.1	KAI5746135.1
cluster179	2	N/A	N/A	KAI5739117.1	KAI5746504.1
cluster215	2	P30883	GO:0007017; P:microtubule-based process; IEA:InterPro	KAI5692259.1	KAI5746943.1
cluster187	2	N/A	N/A	KAI5748332.1	KAI5747155.1
cluster128	2	N/A	N/A	KAI5747055.1	KAI5747301.1
cluster125	2	N/A	N/A	KAI5747235.1	KAI5747307.1
cluster205	2	N/A	N/A	KAI5746191.1	KAI5747769.1
cluster154	2	N/A	N/A	KAI5747191.1	KAI5748092.1
cluster194	2	N/A	N/A	KAI5753362.1	KAI5750665.1
cluster177	2	N/A	N/A	KAI5744175.1	KAI5750907.1
cluster146	2	N/A	N/A	KAI5747254.1	KAI5750916.1
cluster149	2	P02263	GO:0006325; P:chromatin organization; IBA:GO_Central	KAI5748002.1	KAI5751607.1
cluster214	2	N/A	N/A	KAI5729172.1	KAI5751633.1
cluster198	2	Q9VSH4	GO:0000381; P:regulation of alternative mRNA splicing, via spliceosome; HMP:FlyBase	KAI5753199.1	KAI5752038.1
cluster130	2	N/A	N/A	KAI5725553.1	KAI5752638.1
cluster152	2	N/A	N/A	KAI5726204.1	KAI5752660.1
cluster156	2	N/A	N/A	KAI5751298.1	KAI5753184.1
cluster84	2	Q9D411	GO:0007286; P:spermatid development; IDA:UniProtKB	KAI5751440.1	KAI5753364.1
cluster167	2	N/A	N/A	KAI5707400.1	KAI5753517.1
cluster183	2	N/A	N/A	KAI5756216.1	KAI5753636.1
cluster213	2	N/A	N/A	KAI5755294.1	KAI5753797.1
cluster202	2	N/A	N/A	KAI5755796.1	KAI5753821.1
cluster142	2	Q9VU52	GO:0035045; P:sperm plasma membrane disassembly; IMP:FlyBase	KAI5753338.1	KAI5754036.1
cluster221	2	N/A	N/A	KAI5755249.1	KAI5754081.1
cluster182	2	N/A	N/A	KAI5754572.1	KAI5754309.1
cluster168	2	N/A	N/A	KAI5754897.1	KAI5754333.1
cluster193	2	N/A	N/A	KAI5755085.1	KAI5754350.1
cluster180	2	O94072	GO:0015991; P:ATP hydrolysis coupled proton transport; IEA:InterPro	KAI5755374.1	KAI5754706.1
cluster71	2	Q96JS3	GO:0005044; F:scavenger receptor activity; IEA:InterPro	KAI5714504.1	KAI5754725.1
cluster171	2	N/A	N/A	KAI5748288.1	KAI5754729.1
cluster207	2	Q5R7W2	GO:0015293; F:symporter activity; IEA:UniProtKB-KW	KAI5733940.1	KAI5754910.1
cluster190	2	N/A	N/A	KAI5754298.1	KAI5755697.1
cluster197	2	Q6JEL2	GO:0007286; P:spermatid development; IEA:Ensembl	KAI5728905.1	KAI5755783.1
cluster200	2	N/A	N/A	KAI5754075.1	KAI5756209.1
cluster136	2	Q25641	GO:0045735; F:nutrient reservoir activity; IEA:UniProtKB-KW	KAI5753958.1	KAI5756317.1
cluster148	2	N/A	N/A	KAI5753591.1	KAI5756422.1
cluster224	1	P84227	GO:0006334; P:nucleosome assembly; IBA:GO_Central	KAI5699200.1
cluster57	1	P33269	GO:0016705; F:oxidoreductase activity, acting on paired donors, with incorporation or reduction of molecular oxygen; IEA:InterPro	KAI5707638.1
cluster55	1	P08548	GO:0003964; F:RNA-directed DNA polymerase activity; IEA:UniProtKB-KW	KAI5708065.1
cluster2	1	O94761	GO:0061820; P:telomeric D-loop disassembly; IDA:BHF-UCL	KAI5720768.1
cluster63	1	A0JNC4	GO:0042761; P:very long-chain fatty acid biosynthetic process; ISS:UniProtKB	KAI5725577.1
cluster16	1	Q7ZW41	GO:0006367; P:transcription initiation from RNA polymerase II promoter; IBA:GO_Central	KAI5728285.1
cluster36	1	Q84WJ2	GO:0003697; F:single-stranded DNA binding; IBA:GO_Central	KAI5735050.1
cluster14	1	Q9NYY5	GO:0042391; P:regulation of membrane potential; IDA:BHF-UCL	KAI5735885.1
cluster225	1	N/A	N/A	KAI5739467.1
cluster222	1	N/A	N/A	KAI5742050.1
cluster43	1	N/A	N/A	KAI5753956.1
cluster223	1	N/A	N/A	KAI5754393.1
orthologus clusters of down-regulated genes
# cluster_name	protein_number	swiss_prot_id	go_annotation	protein_list
cluster1	51	N/A	N/A	KAI5694479.1	KAI5695540.1	KAI5702344.1	KAI5700404.1	KAI5692066.1	KAI5692129.1	KAI5692154.1	KAI5692178.1	KAI5692198.1	KAI5694485.1	KAI5695466.1	KAI5695471.1	KAI5695503.1	KAI5695524.1	KAI5695528.1	KAI5695533.1	KAI5697961.1	KAI5697964.1	KAI5699164.1	KAI5699173.1	KAI5700288.1	KAI5700301.1	KAI5700306.1	KAI5700360.1	KAI5700373.1	KAI5700397.1	KAI5700415.1	KAI5700460.1	KAI5700462.1	KAI5700464.1	KAI5700472.1	KAI5700487.1	KAI5700491.1	KAI5700498.1	KAI5700502.1	KAI5700503.1	KAI5702156.1	KAI5702166.1	KAI5702168.1	KAI5702181.1	KAI5702236.1	KAI5702261.1	KAI5702289.1	KAI5702291.1	KAI5702319.1	KAI5702328.1
cluster2	47	N/A	N/A	KAI5702330.1	KAI5692071.1	KAI5692126.1	KAI5692151.1	KAI5692171.1	KAI5692199.1	KAI5694488.1	KAI5695463.1	KAI5695523.1	KAI5695539.1	KAI5696769.1	KAI5697910.1	KAI5697913.1	KAI5697955.1	KAI5697969.1	KAI5699157.1	KAI5699171.1	KAI5700292.1	KAI5700305.1	KAI5700361.1	KAI5700363.1	KAI5700368.1	KAI5700411.1	KAI5700413.1	KAI5700451.1	KAI5700466.1	KAI5700477.1	KAI5700480.1	KAI5700481.1	KAI5700495.1	KAI5700506.1	KAI5702157.1	KAI5702161.1	KAI5702165.1	KAI5702174.1	KAI5702179.1	KAI5702235.1	KAI5702240.1	KAI5702251.1	KAI5702276.1	KAI5702288.1	KAI5702326.1	KAI5702337.1	KAI5702341.1	KAI5702350.1	KAI5702380.1
cluster3	46	N/A	N/A	KAI5700450.1	KAI5692072.1	KAI5692132.1	KAI5692149.1	KAI5692172.1	KAI5692200.1	KAI5694480.1	KAI5695464.1	KAI5695521.1	KAI5695522.1	KAI5695538.1	KAI5696761.1	KAI5696771.1	KAI5697914.1	KAI5697956.1	KAI5697970.1	KAI5699163.1	KAI5700293.1	KAI5700300.1	KAI5700304.1	KAI5700359.1	KAI5700364.1	KAI5700396.1	KAI5700407.1	KAI5700449.1	KAI5700459.1	KAI5700476.1	KAI5700485.1	KAI5700490.1	KAI5700494.1	KAI5700499.1	KAI5702160.1	KAI5702164.1	KAI5702171.1	KAI5702183.1	KAI5702232.1	KAI5702237.1	KAI5702255.1	KAI5702274.1	KAI5702281.1	KAI5702323.1	KAI5702325.1	KAI5702345.1	KAI5702347.1	KAI5702369.1	KAI5702382.1
cluster4	42	N/A	N/A	KAI5697968.1	KAI5692070.1	KAI5692131.1	KAI5692153.1	KAI5692175.1	KAI5692194.1	KAI5694482.1	KAI5695467.1	KAI5695470.1	KAI5695498.1	KAI5695520.1	KAI5695536.1	KAI5696760.1	KAI5697907.1	KAI5697917.1	KAI5697971.1	KAI5699162.1	KAI5700291.1	KAI5700302.1	KAI5700366.1	KAI5700374.1	KAI5700394.1	KAI5700402.1	KAI5700414.1	KAI5700446.1	KAI5700447.1	KAI5700455.1	KAI5700461.1	KAI5700496.1	KAI5700497.1	KAI5700505.1	KAI5702158.1	KAI5702167.1	KAI5702173.1	KAI5702258.1	KAI5702275.1	KAI5702294.1	KAI5702327.1	KAI5702332.1	KAI5702372.1	KAI5702392.1	KAI5702402.1
cluster5	21	N/A	N/A	KAI5702254.1	KAI5692156.1	KAI5695472.1	KAI5695526.1	KAI5695537.1	KAI5696770.1	KAI5697916.1	KAI5700299.1	KAI5700365.1	KAI5700371.1	KAI5700453.1	KAI5700467.1	KAI5700475.1	KAI5700483.1	KAI5702177.1	KAI5702293.1	KAI5702333.1	KAI5702336.1	KAI5702386.1	KAI5702396.1	KAI5708399.1
cluster7	20	N/A	N/A	KAI5700294.1	KAI5692127.1	KAI5692195.1	KAI5694486.1	KAI5695462.1	KAI5695527.1	KAI5697908.1	KAI5699161.1	KAI5700286.1	KAI5700362.1	KAI5700412.1	KAI5700444.1	KAI5700448.1	KAI5700482.1	KAI5700500.1	KAI5702170.1	KAI5702180.1	KAI5702343.1	KAI5702374.1	KAI5702377.1
cluster8	18	P14380	N/A	KAI5735032.1	KAI5707500.1	KAI5715558.1	KAI5717316.1	KAI5720655.1	KAI5721125.1	KAI5725120.1	KAI5728438.1	KAI5734983.1	KAI5737862.1	KAI5737958.1	KAI5738375.1	KAI5738555.1	KAI5739153.1	KAI5742833.1	KAI5746815.1	KAI5751513.1	KAI5715310.1
cluster13	12	N/A	N/A	KAI5734126.1	KAI5692496.1	KAI5692591.1	KAI5692727.1	KAI5692735.1	KAI5699252.1	KAI5700262.1	KAI5718270.1	KAI5727571.1	KAI5742361.1	KAI5743672.1	KAI5743862.1
cluster16	10	P04323	GO:0015074; P:DNA integration; IEA:InterPro	KAI5742525.1	KAI5708033.1	KAI5724390.1	KAI5725015.1	KAI5734233.1	KAI5735044.1	KAI5735351.1	KAI5751171.1	KAI5755723.1	KAI5730835.1
cluster18	9	N/A	N/A	KAI5742134.1	KAI5714631.1	KAI5715902.1	KAI5721461.1	KAI5726030.1	KAI5729139.1	KAI5734191.1	KAI5724392.1	KAI5720752.1
cluster14	9	P08548	GO:0003964; F:RNA-directed DNA polymerase activity; IEA:UniProtKB-KW	KAI5756038.1	KAI5728918.1	KAI5746672.1	KAI5756022.1	KAI5752610.1	KAI5707563.1	KAI5724408.1	KAI5728122.1	KAI5731253.1
cluster19	8	N/A	N/A	KAI5733911.1	KAI5720215.1	KAI5725189.1	KAI5732127.1	KAI5734366.1	KAI5739943.1	KAI5728933.1	KAI5734121.1
cluster20	7	Q9NBX4	GO:0006313; P:transposition, DNA-mediated; IMP:UniProtKB	KAI5753416.1	KAI5708467.1	KAI5708477.1	KAI5725321.1	KAI5715551.1	KAI5735394.1	KAI5746797.1
cluster23	7	N/A	N/A	KAI5755199.1	KAI5707963.1	KAI5715892.1	KAI5733992.1	KAI5735616.1	KAI5737896.1	KAI5751864.1
cluster29	6	N/A	N/A	KAI5755446.1	KAI5739263.1	KAI5750664.1	KAI5717201.1	KAI5724492.1	KAI5730820.1
cluster28	6	P10401	GO:0015074; P:DNA integration; IEA:InterPro	KAI5732240.1	KAI5720805.1	KAI5728266.1	KAI5738884.1	KAI5739522.1	KAI5744043.1
cluster27	6	P21328	GO:0003964; F:RNA-directed DNA polymerase activity; IEA:UniProtKB-KW	KAI5731016.1	KAI5708382.1	KAI5721850.1	KAI5732195.1	KAI5739274.1	KAI5746209.1
cluster30	6	Q9NBX4	GO:0006313; P:transposition, DNA-mediated; IMP:UniProtKB	KAI5730793.1	KAI5695459.1	KAI5715964.1	KAI5735490.1	KAI5746267.1	KAI5755709.1
cluster37	5	N/A	N/A	KAI5702393.1	KAI5692128.1	KAI5695534.1	KAI5700478.1	KAI5702351.1
cluster38	5	N/A	N/A	KAI5692702.1	KAI5692577.1	KAI5720458.1	KAI5692699.1	KAI5720089.1
cluster36	5	Q03274	GO:0003964; F:RNA-directed DNA polymerase activity; IEA:UniProtKB-KW	KAI5731418.1	KAI5727844.1	KAI5747824.1	KAI5699148.1	KAI5743538.1
cluster39	5	N/A	N/A	KAI5738952.1	KAI5715163.1	KAI5730881.1	KAI5751231.1	KAI5748127.1
cluster55	4	N/A	N/A	KAI5697911.1	KAI5694487.1	KAI5702238.1	KAI5702368.1
cluster50	4	N/A	N/A	KAI5715237.1	KAI5714752.1	KAI5715479.1	KAI5715531.1
cluster53	4	P30975	GO:0007217; P:tachykinin receptor signaling pathway; IDA:FlyBase	KAI5738280.1	KAI5715337.1	KAI5715674.1	KAI5739784.1
cluster48	4	P32028	GO:0006357; P:regulation of transcription by RNA polymerase II; IBA:GO_Central	KAI5751576.1	KAI5700431.1	KAI5748040.1	KAI5750654.1
cluster54	4	P21328	GO:0003964; F:RNA-directed DNA polymerase activity; IEA:UniProtKB-KW	KAI5728558.1	KAI5724288.1	KAI5743509.1	KAI5754701.1
cluster52	4	N/A	N/A	KAI5732019.1	KAI5731523.1	KAI5732141.1	KAI5754747.1
cluster56	4	N/A	N/A	KAI5756354.1	KAI5734481.1	KAI5740007.1	KAI5755450.1
cluster49	4	N/A	N/A	KAI5755169.1	KAI5754276.1	KAI5755893.1	KAI5756301.1
cluster89	3	N/A	N/A	KAI5747459.1	KAI5695451.1	KAI5695456.1
cluster85	3	N/A	N/A	KAI5696719.1	KAI5692086.1	KAI5707610.1
cluster88	3	N/A	N/A	KAI5725787.1	KAI5697926.1	KAI5726191.1
cluster72	3	N/A	N/A	KAI5724589.1	KAI5724332.1	KAI5726261.1
cluster83	3	Q9BTX7	GO:0016020; C:membrane; HDA:UniProtKB	KAI5724900.1	KAI5725214.1	KAI5726280.1
cluster25	3	Q00532	GO:1902017; P:regulation of cilium assembly; ISS:UniProtKB	KAI5725715.1	KAI5725266.1	KAI5728004.1
cluster84	3	N/A	N/A	KAI5743278.1	KAI5720871.1	KAI5731273.1
cluster81	3	N/A	N/A	KAI5734221.1	KAI5734492.1	KAI5734847.1
cluster75	3	N/A	N/A	KAI5731474.1	KAI5707840.1	KAI5735224.1
cluster79	3	N/A	N/A	KAI5718695.1	KAI5699186.1	KAI5737955.1
cluster47	3	Q03269	GO:0003964; F:RNA-directed DNA polymerase activity; IEA:UniProtKB-KW	KAI5754009.1	KAI5738157.1	KAI5738898.1
cluster87	3	P04323	GO:0015074; P:DNA integration; IEA:InterPro	KAI5707546.1	KAI5720156.1	KAI5742584.1
cluster35	5	P11369	GO:0006310; P:DNA recombination; IEA:UniProtKB-KW	KAI5753883.1	KAI5692440.1	KAI5743313.1
cluster80	3	N/A	N/A	KAI5718491.1	KAI5742270.1	KAI5746965.1
cluster71	3	B6K7U7	GO:0006915; P:apoptotic process; IEA:UniProtKB-KW	KAI5717468.1	KAI5718753.1	KAI5752790.1
cluster77	3	Q8BRH0	GO:0034976; P:response to endoplasmic reticulum stress; ISS:UniProtKB	KAI5738579.1	KAI5738347.1	KAI5752813.1
cluster51	3	Q8T391	GO:0015074; P:DNA integration; IEA:InterPro	KAI5731454.1	KAI5724264.1	KAI5753283.1
cluster76	3	N/A	N/A	KAI5728326.1	KAI5728291.1	KAI5754027.1
cluster82	3	N/A	N/A	KAI5755335.1	KAI5695447.1	KAI5754691.1
cluster70	3	N/A	N/A	KAI5715311.1	KAI5748112.1	KAI5754837.1
cluster86	3	P15159	GO:0005509; F:calcium ion binding; IEA:InterPro	KAI5752144.1	KAI5720494.1	KAI5755037.1
cluster22	3	Q03274	GO:0003964; F:RNA-directed DNA polymerase activity; IEA:UniProtKB-KW	KAI5708013.1	KAI5728340.1	KAI5755349.1
cluster78	3	N/A	N/A	KAI5755846.1	KAI5754972.1	KAI5756530.1
cluster175	2	N/A	N/A	KAI5756077.1	KAI5692308.1
cluster143	2	N/A	N/A	KAI5754120.1	KAI5692309.1
cluster159	2	N/A	N/A	KAI5720396.1	KAI5692602.1
cluster132	2	Q9W740	GO:0001649; P:osteoblast differentiation; IBA:GO_Central	KAI5697979.1	KAI5699153.1
cluster45	2	Q9VFJ0	GO:0016705; F:oxidoreductase activity, acting on paired donors, with incorporation or reduction of molecular oxygen; IEA:InterPro	KAI5708528.1	KAI5707412.1
cluster158	2	N/A	N/A	KAI5708422.1	KAI5707454.1
cluster167	2	N/A	N/A	KAI5756544.1	KAI5707487.1
cluster168	2	O46639	GO:0004997; F:thyrotropin-releasing hormone receptor activity; IEA:InterPro	KAI5716046.1	KAI5714496.1
cluster196	2	N/A	N/A	KAI5725662.1	KAI5714995.1
cluster121	2	N/A	N/A	KAI5715464.1	KAI5715012.1
cluster129	2	N/A	N/A	KAI5735400.1	KAI5715138.1
cluster151	2	N/A	N/A	KAI5730997.1	KAI5715806.1
cluster139	2	N/A	N/A	KAI5751609.1	KAI5715927.1
cluster11	2	P04323	GO:0015074; P:DNA integration; IEA:InterPro	KAI5748321.1	KAI5716006.1
cluster127	2	N/A	N/A	KAI5717304.1	KAI5717116.1
cluster152	2	N/A	N/A	KAI5694434.1	KAI5717658.1
cluster144	2	N/A	N/A	KAI5718466.1	KAI5718239.1
cluster181	2	N/A	N/A	KAI5718478.1	KAI5718266.1
cluster146	2	N/A	N/A	KAI5717855.1	KAI5718586.1
cluster147	2	P32865	GO:0006468; P:protein phosphorylation; IMP:FlyBase	KAI5697884.1	KAI5718718.1
cluster33	2	N/A	N/A	KAI5742449.1	KAI5720778.1
cluster184	2	N/A	N/A	KAI5732108.1	KAI5720839.1
cluster69	2	Q95SX7	GO:0006313; P:transposition, DNA-mediated; IMP:UniProtKB	KAI5731078.1	KAI5720944.1
cluster74	2	Q6UWP2	GO:0006694; P:steroid biosynthetic process; IDA:UniProtKB	KAI5742311.1	KAI5720962.1
cluster197	2	N/A	N/A	KAI5721436.1	KAI5721162.1
cluster134	2	N/A	N/A	KAI5742991.1	KAI5721320.1
cluster162	2	O55192	GO:0048265; P:response to pain; IMP:MGI	KAI5730849.1	KAI5721356.1
cluster185	2	Q9Z100	GO:0016485; P:protein processing; IBA:GO_Central	KAI5720273.1	KAI5721388.1
cluster155	2	N/A	N/A	KAI5755830.1	KAI5721432.1
cluster169	2	N/A	N/A	KAI5720151.1	KAI5721698.1
cluster136	2	N/A	N/A	KAI5724827.1	KAI5724333.1
cluster125	2	N/A	N/A	KAI5726282.1	KAI5724373.1
cluster153	2	P70169	GO:0008104; P:protein localization; IMP:UniProtKB	KAI5724462.1	KAI5724503.1
cluster130	2	N/A	N/A	KAI5724624.1	KAI5724512.1
cluster186	2	N/A	N/A	KAI5725207.1	KAI5724862.1
cluster170	2	N/A	N/A	KAI5724472.1	KAI5724971.1
cluster190	2	N/A	N/A	KAI5724684.1	KAI5725465.1
cluster142	2	N/A	N/A	KAI5726244.1	KAI5725680.1
cluster193	2	P35760	GO:0005576; C:extracellular region; IEA:UniProtKB-SubCell	KAI5725781.1	KAI5725699.1
cluster176	2	N/A	N/A	KAI5728086.1	KAI5725786.1
cluster148	2	N/A	N/A	KAI5692710.1	KAI5727533.1
cluster201	2	N/A	N/A	KAI5728587.1	KAI5727641.1
cluster124	2	N/A	N/A	KAI5727530.1	KAI5728159.1
cluster128	2	N/A	N/A	KAI5708267.1	KAI5728370.1
cluster141	2	N/A	N/A	KAI5729164.1	KAI5728468.1
cluster182	2	P07548	GO:0007380; P:specification of segmental identity, head; IMP:FlyBase	KAI5728015.1	KAI5728822.1
cluster172	2	O18598	GO:0004364; F:glutathione transferase activity; IEA:UniProtKB-EC	KAI5728465.1	KAI5728849.1
cluster180	2	N/A	N/A	KAI5724799.1	KAI5728938.1
cluster137	2	P48613	GO:0006814; P:sodium ion transport; NAS:FlyBase	KAI5732176.1	KAI5731257.1
cluster131	2	Q13351	GO:0006355; P:regulation of transcription, DNA-templated; IMP:UniProtKB	KAI5731075.1	KAI5731272.1
cluster156	2	N/A	N/A	KAI5746389.1	KAI5731378.1
cluster21	2	Q95SX7	GO:0006313; P:transposition, DNA-mediated; IMP:UniProtKB	KAI5736045.1	KAI5731569.1
cluster44	2	Q95SX7	GO:0006313; P:transposition, DNA-mediated; IMP:UniProtKB	KAI5747128.1	KAI5731838.1
cluster163	2	P49340	GO:0016055; P:Wnt signaling pathway; IEA:UniProtKB-KW	KAI5742791.1	KAI5731972.1
cluster189	2	P29279	GO:0006367; P:transcription initiation from RNA polymerase II promoter; TAS:Reactome	KAI5726004.1	KAI5734810.1
cluster171	2	N/A	N/A	KAI5743645.1	KAI5738110.1
cluster191	2	N/A	N/A	KAI5708610.1	KAI5738146.1
cluster192	2	N/A	N/A	KAI5707564.1	KAI5738538.1
cluster122	2	N/A	N/A	KAI5707889.1	KAI5738648.1
cluster31	2	N/A	N/A	KAI5755028.1	KAI5739724.1
cluster135	2	N/A	N/A	KAI5741834.1	KAI5742888.1
cluster188	2	N/A	N/A	KAI5744105.1	KAI5743670.1
cluster160	2	N/A	N/A	KAI5725602.1	KAI5744125.1
cluster198	2	N/A	N/A	KAI5746584.1	KAI5746401.1
cluster140	2	N/A	N/A	KAI5748144.1	KAI5746508.1
cluster194	2	N/A	N/A	KAI5747884.1	KAI5746631.1
cluster199	2	N/A	N/A	KAI5748194.1	KAI5746987.1
cluster133	2	N/A	N/A	KAI5726264.1	KAI5746991.1
cluster200	2	P18173	GO:0046693; P:sperm storage; IMP:FlyBase	KAI5748446.1	KAI5747153.1
cluster73	2	N/A	N/A	KAI5747594.1	KAI5747321.1
cluster187	2	N/A	N/A	KAI5752546.1	KAI5748302.1
cluster166	2	N/A	N/A	KAI5746348.1	KAI5748492.1
cluster179	2	N/A	N/A	KAI5724946.1	KAI5751754.1
cluster164	2	N/A	N/A	KAI5732264.1	KAI5752228.1
cluster126	2	N/A	N/A	KAI5707988.1	KAI5752245.1
cluster173	2	N/A	N/A	KAI5752933.1	KAI5752713.1
cluster138	2	Q6NYZ4	GO:0016042; P:lipid catabolic process; IEA:UniProtKB-KW	KAI5751328.1	KAI5753290.1
cluster157	2	B5XCB8	GO:0007049; P:cell cycle; IEA:UniProtKB-KW	KAI5727393.1	KAI5753493.1
cluster174	2	Q8TB73	GO:0061042; P:vascular wound healing; ISS:UniProtKB	KAI5755261.1	KAI5753494.1
cluster183	2	N/A	N/A	KAI5756434.1	KAI5754043.1
cluster150	2	P11146	GO:0006986; P:response to unfolded protein; IBA:GO_Central	KAI5756393.1	KAI5754203.1
cluster145	2	N/A	N/A	KAI5753859.1	KAI5754472.1
cluster149	2	N/A	N/A	KAI5750975.1	KAI5755476.1
cluster178	2	N/A	N/A	KAI5754408.1	KAI5755649.1
cluster123	2	N/A	N/A	KAI5755138.1	KAI5755957.1
cluster154	2	Q71R50	GO:0006703; P:estrogen biosynthetic process; IEA:UniProtKB-UniPathway	KAI5755789.1	KAI5756055.1
cluster195	2	N/A	N/A	KAI5752383.1	KAI5756083.1
cluster165	2	N/A	N/A	KAI5748259.1	KAI5756092.1
cluster161	2	Q9BPY8	GO:0001829; P:trophectodermal cell differentiation; IDA:MGI	KAI5754426.1	KAI5756201.1
cluster177	2	Q7Z5P4	GO:0046889; P:positive regulation of lipid biosynthetic process; IDA:MGI	KAI5755580.1	KAI5756520.1
cluster209	1	N/A	N/A	KAI5717167.1
cluster26	1	Q6DH69	GO:0102077; F:oleamide hydrolase activity; IEA:UniProtKB-EC	KAI5718309.1
cluster24	1	P09478	GO:0007271; P:synaptic transmission, cholinergic; IEP:FlyBase	KAI5721134.1
cluster43	1	N/A	N/A	KAI5724805.1
cluster204	1	Q95SX7	GO:0006313; P:transposition, DNA-mediated; IMP:UniProtKB	KAI5724834.1
cluster207	1	N/A	N/A	KAI5728665.1
cluster206	1	Q03274	GO:0003964; F:RNA-directed DNA polymerase activity; IEA:UniProtKB-KW	KAI5730974.1
cluster42	1	O00370	GO:0032197; P:transposition, RNA-mediated; IMP:UniProtKB	KAI5731296.1
cluster61	1	N/A	N/A	KAI5731390.1
cluster57	1	Q95SX7	GO:0006313; P:transposition, DNA-mediated; IMP:UniProtKB	KAI5735296.1
cluster202	1	Q95SX7	GO:0006313; P:transposition, DNA-mediated; IMP:UniProtKB	KAI5739375.1
cluster208	1	N/A	N/A	KAI5742640.1
cluster203	1	N/A	N/A	KAI5743855.1
cluster6	1	Q9VB11	GO:0045475; P:locomotor rhythm; IMP:FlyBase	KAI5747711.1
cluster46	1	Q0P9V4	GO:0000723; P:telomere maintenance; IEA:InterPro	KAI5751523.1
cluster59	1	N/A	N/A	KAI5753524.1
cluster205	2	P36872	GO:0007423; P:sensory organ development; IMP:FlyBase	KAI5756362.1
[truncated: 5 more columns]
