# Supplementary material for: Unveiling metabolic integration in psyllids and their nutritional endosymbionts through comparative transcriptomics analysis
Source: iScience. 2023 Sep 15;26(10):107930. doi: 10.1016/j.isci.2023.107930 (PMC10558732; doi:10.1016/j.isci.2023.107930)
Supplement: Table S8. Lineage-specific gene clusters in B. cockerelli that are significantly differentially expressed in bacteriomes compared to the body tissues, related to Figure 1 and Bioinformatic analysis in STAR Methods [file mmc8.xlsx]

## Sheet: S8
Supplemental Table 8. B. cockerelli specific gene clusters consisting of 749 significantly differentially expressed genes significantly differentially expressed in bacteriomes compared to the body tissues
Directory
Row 7	Expression data of 749 lineage specific genes in B. cockerelli
Row 759	orthologus clusters of up-regulated genes
Row 855	orthologus clusters of down-regulated genes
Expression data of 749 lineage specific genes in B. cockerelli
GeneID	LogFC	FDR	sig DE
ANN00084	1.20942	0.00661447	up
ANN00096	1.22464	0.00386385	up
ANN00187	3.04753	5.15137e-13	up
ANN00210	7.61607	9.94758e-16	up
ANN00211	7.64938	3.26322e-13	up
ANN00264	2.30468	3.80269e-05	up
ANN00280	5.42387	6.90536e-29	up
ANN00342	2.00604	0.000152115	up
ANN00419	4.92497	6.93998e-38	up
ANN00435	1.64643	0.000201185	up
ANN00453	3.2072	0.0001109	up
ANN00507	7.01663	3.76183e-12	up
ANN00576	10.0354	9.10985e-42	up
ANN00611	1.09463	0.0148984	up
ANN00654	5.2644	1.34493e-64	up
ANN00685	1.07519	0.0414164	up
ANN00804	6.1251	1.35219e-50	up
ANN00811	5.4597	4.51922e-23	up
ANN00815	7.83783	1.21785e-24	up
ANN00819	2.43347	0.000123591	up
ANN00830	1.1999	0.0033739	up
ANN00831	1.68099	0.000100006	up
ANN00873	4.78472	5.11394e-10	up
ANN00978	3.01302	5.2329e-24	up
ANN01042	3.69689	4.08122e-21	up
ANN01067	5.20201	1.06636e-25	up
ANN01127	1.40972	0.000287081	up
ANN01166	0.918332	1.41378e-05	up
ANN01245	1.88838	8.99661e-06	up
ANN01337	8.58651	1.32346e-21	up
ANN01340	2.7009	2.00837e-14	up
ANN01403	2.63638	0.000142433	up
ANN01404	2.68581	5.42179e-05	up
ANN01405	2.73058	2.02859e-06	up
ANN01412	0.936956	0.00669183	up
ANN01432	1.83748	0.00025101	up
ANN01738	5.87411	3.23953e-25	up
ANN01971	7.58365	1.15312e-104	up
ANN01972	6.87059	3.36027e-09	up
ANN02032	2.32312	0.0015777	up
ANN02112	2.20889	1.34662e-05	up
ANN02120	7.26306	0.000459583	up
ANN02126	1.59822	0.000343302	up
ANN02238	2.45177	9.60586e-12	up
ANN02393	3.93438	3.19816e-08	up
ANN02438	4.3529	1.52752e-09	up
ANN02475	3.46629	0.00174053	up
ANN02479	0.923557	0.00686472	up
ANN02800	9.01149	8.90835e-22	up
ANN02836	4.48501	3.91638e-14	up
ANN02854	1.43587	7.2926e-16	up
ANN02938	3.8581	9.33298e-23	up
ANN02985	2.32193	0.000174364	up
ANN03034	2.42275	0.0383855	up
ANN03075	4.04945	7.48688e-33	up
ANN03097	3.53593	1.08379e-15	up
ANN03138	1.35796	6.72487e-13	up
ANN03159	4.48332	7.07903e-54	up
ANN03170	2.03703	1.50762e-07	up
ANN03178	4.8472	1.0091e-22	up
ANN03194	5.00356	1.44971e-25	up
ANN03195	3.87768	1.03644e-33	up
ANN03226	3.67352	2.52473e-23	up
ANN03235	7.64149	1.75658e-09	up
ANN03301	9.00095	6.36195e-26	up
ANN03386	6.47233	6.33244e-30	up
ANN03580	7.816	4.39783e-13	up
ANN03609	4.57067	5.57929e-25	up
ANN03694	4.70241	1.52776e-25	up
ANN03747	1.33364	0.012616	up
ANN03748	1.88738	1.17119e-05	up
ANN03848	3.10166	1.29842e-06	up
ANN03853	2.86036	2.49527e-10	up
ANN03871	1.49078	3.37983e-08	up
ANN03904	1.00982	2.09621e-09	up
ANN03970	8.86347	2.25698e-30	up
ANN03980	0.84569	0.0481726	up
ANN04207	3.86715	2.85084e-22	up
ANN04274	8.20881	0.000393602	up
ANN04351	6.67783	1.41415e-09	up
ANN04366	4.16573	6.08098e-17	up
ANN04794	4.95637	8.4851e-20	up
ANN04826	5.94222	4.84866e-33	up
ANN04832	6.31344	5.9271e-18	up
ANN04853	4.22408	1.89124e-10	up
ANN04867	8.74383	3.17074e-18	up
ANN04886	3.33446	5.23797e-07	up
ANN05006	10.6819	2.28533e-74	up
ANN05008	3.20026	7.07381e-29	up
ANN05036	2.71708	0.000103936	up
ANN05137	3.92258	3.32927e-10	up
ANN05202	3.17408	5.64086e-11	up
ANN05332	1.79501	0.000318767	up
ANN05342	3.51582	1.03157e-23	up
ANN05356	5.24433	7.77718e-18	up
ANN05573	1.94223	2.58685e-17	up
ANN05585	5.34167	2.32243e-22	up
ANN05633	2.79483	0.0116483	up
ANN05669	2.21023	2.4318e-32	up
ANN05836	3.36675	0.00147821	up
ANN05837	8.25626	7.14331e-24	up
ANN05841	3.7444	3.32253e-62	up
ANN06235	4.25583	3.28978e-15	up
ANN06278	5.09005	2.63312e-06	up
ANN06281	0.641129	0.0249889	up
ANN06370	1.73063	4.21924e-25	up
ANN06385	0.7079	5.89551e-05	up
ANN06473	3.01393	3.59849e-11	up
ANN06490	3.5973	2.9424e-22	up
ANN06501	0.797118	0.00598463	up
ANN06632	3.1234	7.97796e-24	up
ANN06649	2.95635	4.15946e-29	up
ANN06748	1.73525	9.46571e-07	up
ANN06914	3.82217	4.34546e-72	up
ANN06983	1.28294	0.00015421	up
ANN07009	2.27861	2.47966e-33	up
ANN07092	4.90479	2.90433e-16	up
ANN07111	6.26532	3.86785e-62	up
ANN07146	6.75084	4.30691e-10	up
ANN07156	2.0377	7.30466e-05	up
ANN07347	2.4392	7.50564e-14	up
ANN07365	6.21797	1.90426e-41	up
ANN07456	1.45169	1.32521e-08	up
ANN07663	1.25726	8.38794e-12	up
ANN07930	2.38528	7.49586e-07	up
ANN07935	2.43301	3.90236e-07	up
ANN07979	1.24169	4.383e-05	up
ANN07983	1.51696	0.00094459	up
ANN08049	1.7028	1.14145e-35	up
ANN08203	2.2677	1.436e-32	up
ANN08492	3.7977	1.48974e-88	up
ANN08510	4.40458	1.28367e-12	up
ANN08516	2.19403	1.43036e-08	up
ANN08614	2.05883	1.96199e-12	up
ANN08640	2.14165	1.91877e-11	up
ANN08697	2.77063	1.3046e-07	up
ANN08700	8.4701	6.74812e-20	up
ANN08723	1.95876	0.000202336	up
ANN08802	7.15444	0.00201785	up
ANN08881	2.78975	4.79624e-14	up
ANN08920	7.94852	0.00427102	up
ANN08944	1.75712	1.58922e-05	up
ANN08965	6.97534	3.28975e-11	up
ANN09067	1.29066	1.46779e-06	up
ANN09070	1.41112	5.71232e-05	up
ANN09071	0.858257	0.000756774	up
ANN09079	1.68869	4.14282e-14	up
ANN09119	2.05119	6.57803e-13	up
ANN09222	0.738724	0.00202139	up
ANN09245	3.22417	8.42712e-13	up
ANN09246	1.35035	0.000103489	up
ANN09312	1.29921	0.000134265	up
ANN09313	1.36472	6.32142e-07	up
ANN09353	5.43877	6.46995e-52	up
ANN09475	8.12036	5.4913e-114	up
ANN09498	7.59482	5.38331e-27	up
ANN09508	3.43681	3.09324e-16	up
ANN09527	2.96281	3.54095e-24	up
ANN09557	5.14776	0.00163434	up
ANN09682	7.30948	0.0104022	up
ANN09700	3.18472	1.86008e-65	up
ANN09763	4.69554	3.60603e-29	up
ANN09772	0.856071	1.4633e-06	up
ANN09827	6.59513	2.2515e-09	up
ANN09852	3.17667	4.18161e-22	up
ANN09901	1.54075	0.0067161	up
ANN10075	3.59421	2.45337e-50	up
ANN10145	1.68733	8.72963e-05	up
ANN10265	3.88203	3.85778e-10	up
ANN10282	0.710071	0.00281956	up
ANN10302	1.45703	4.23103e-08	up
ANN10392	1.57214	2.10051e-10	up
ANN10414	6.11919	2.76752e-22	up
ANN10421	3.62118	1.70705e-18	up
ANN10433	3.70997	0.000107321	up
ANN10434	1.61583	7.30465e-15	up
ANN10480	0.792391	0.00171487	up
ANN10516	3.36617	1.97686e-06	up
ANN10628	1.57444	0.0068537	up
ANN10647	6.89396	6.36605e-89	up
ANN10798	4.85463	9.57153e-19	up
ANN10902	4.75787	4.84109e-15	up
ANN10906	2.41342	1.73574e-62	up
ANN10932	6.86285	7.71037e-194	up
ANN10938	6.72242	1.0199e-16	up
ANN11001	2.08735	2.58286e-11	up
ANN11028	8.53523	1.61003e-24	up
ANN11052	0.695214	1.27835e-05	up
ANN11057	1.35166	2.25782e-14	up
ANN11105	3.55303	4.76351e-08	up
ANN11211	3.32704	3.20904e-10	up
ANN11226	4.313	3.86781e-10	up
ANN11376	5.68673	2.76078e-23	up
ANN11398	0.728163	0.0193952	up
ANN11405	4.78287	2.70404e-12	up
ANN11408	2.93566	0.000110815	up
ANN11428	1.645	0.0175577	up
ANN11471	1.24163	0.000233727	up
ANN11472	5.61246	1.17265e-41	up
ANN11656	3.99683	1.22673e-19	up
ANN11657	1.36851	8.24838e-05	up
ANN11751	2.91779	5.88343e-07	up
ANN11816	3.87802	2.72049e-31	up
ANN11818	3.45652	2.94037e-06	up
ANN11836	4.27895	3.69644e-14	up
ANN11852	1.39009	0.000695861	up
ANN11969	1.2182	0.0246725	up
ANN11992	4.0725	9.33323e-08	up
ANN12031	1.43771	5.46998e-08	up
ANN12042	7.19701	8.58966e-54	up
ANN12066	1.02028	6.57838e-08	up
ANN12076	4.34444	3.88057e-60	up
ANN12088	2.53566	4.70473e-06	up
ANN12174	3.7644	6.19843e-06	up
ANN12239	7.97202	2.52657e-43	up
ANN12260	1.95171	2.14834e-17	up
ANN12304	0.848805	3.21345e-08	up
ANN12305	4.5455	2.80729e-25	up
ANN12309	0.84681	0.0240483	up
ANN12315	1.03888	0.000646747	up
ANN12363	4.92609	1.31069e-14	up
ANN12415	4.52071	1.51784e-19	up
ANN12445	8.25327	0.000174807	up
ANN12456	1.17861	7.1287e-29	up
ANN12510	3.28555	3.71299e-06	up
ANN12564	7.1709	4.92597e-05	up
ANN12573	2.18147	3.88368e-37	up
ANN12575	2.1233	9.76123e-27	up
ANN12639	1.38862	1.18909e-09	up
ANN12648	1.5608	4.54854e-12	up
ANN12654	0.948861	2.22606e-05	up
ANN12680	4.42755	3.68096e-14	up
ANN12707	2.12393	5.08072e-05	up
ANN12925	0.757843	1.04237e-05	up
ANN12963	2.25649	4.28738e-60	up
ANN13040	1.61276	4.74738e-46	up
ANN13044	1.4883	1.1674e-16	up
ANN13059	1.356	6.2838e-14	up
ANN13065	2.05838	3.39492e-24	up
ANN13071	7.20319	8.45718e-08	up
ANN13082	2.03214	0.0388485	up
ANN13103	5.94611	1.28328e-57	up
ANN13276	1.0963	5.6055e-05	up
ANN13417	0.802507	0.00901751	up
ANN13427	6.67761	5.87324e-29	up
ANN13438	1.3401	0.000659253	up
ANN13445	1.04487	0.00012308	up
ANN13495	4.07185	7.82955e-11	up
ANN13527	5.72598	3.0961e-12	up
ANN13531	3.86553	2.29274e-06	up
ANN13594	1.44637	1.48151e-38	up
ANN13639	7.70208	1.89244e-95	up
ANN13653	1.44671	2.45414e-06	up
ANN13667	1.21535	1.73542e-08	up
ANN13799	2.43083	2.41804e-10	up
ANN13831	9.33393	2.35445e-15	up
ANN13839	8.68609	1.89688e-23	up
ANN13853	1.66159	9.3568e-11	up
ANN13857	2.58046	9.07701e-14	up
ANN13909	0.935952	0.0384172	up
ANN13913	1.17089	1.29901e-08	up
ANN14005	8.5804	1.64488e-14	up
ANN14069	1.34155	1.61986e-38	up
ANN14107	6.54234	7.43252e-58	up
ANN14153	7.8359	1.4881e-11	up
ANN14222	2.69615	1.43861e-07	up
ANN14255	1.28416	0.000178043	up
ANN14261	0.847154	1.61432e-07	up
ANN14285	4.55545	8.07799e-33	up
ANN14289	6.18567	2.19549e-152	up
ANN14388	5.5487	5.62683e-22	up
ANN14389	7.04908	1.31026e-36	up
ANN14400	6.89592	1.7445e-56	up
ANN14431	4.79339	5.67218e-10	up
ANN14480	1.83867	1.67115e-28	up
ANN14693	1.7635	1.16798e-19	up
ANN14751	3.2362	0.00075718	up
ANN14816	5.1258	3.32074e-33	up
ANN14841	6.07288	2.85931e-26	up
ANN14842	2.88926	1.2885e-08	up
ANN14929	0.601218	0.00180772	up
ANN14963	1.90939	0.000862041	up
ANN14981	2.57057	8.92814e-11	up
ANN15042	6.21771	1.4533e-62	up
ANN15240	3.6252	6.86586e-35	up
ANN15262	1.43065	0.00391128	up
ANN15299	1.03878	0.0437723	up
ANN15313	0.805074	0.0223509	up
ANN15325	0.695046	0.0466889	up
ANN15333	0.759188	1.9851e-05	up
ANN15430	6.15378	1.68765e-32	up
ANN15468	1.76685	0.0112422	up
ANN15495	6.83476	5.7587e-08	up
ANN15506	8.35079	3.05234e-05	up
ANN15538	2.73386	2.68725e-05	up
ANN15565	4.35011	6.15758e-13	up
ANN15608	2.15531	3.78205e-11	up
ANN15622	1.71387	2.49801e-08	up
ANN15632	0.866188	2.20454e-05	up
ANN15647	0.810775	0.000456943	up
ANN15745	1.13124	1.48131e-16	up
ANN15781	7.79623	0.00637434	up
ANN15787	6.03739	5.46963e-63	up
ANN15798	1.3144	2.90199e-09	up
ANN15837	7.12101	9.50933e-05	up
ANN15917	1.23729	7.73573e-05	up
ANN16019	2.2379	4.16084e-13	up
ANN16033	7.95445	9.25857e-12	up
ANN16034	8.67433	6.94121e-28	up
ANN16038	4.98059	1.95872e-09	up
ANN16076	6.28603	3.46866e-16	up
ANN16096	7.86373	2.5586e-13	up
ANN16130	1.04471	0.00226514	up
ANN16190	0.927229	3.18231e-09	up
ANN16228	2.99927	2.0199e-11	up
ANN16240	0.903219	0.0255906	up
ANN16327	8.58759	6.95283e-25	up
ANN16359	0.790811	0.00708768	up
ANN16634	1.98997	5.70953e-30	up
ANN16644	4.88323	1.38236e-99	up
ANN16696	4.79817	9.67823e-14	up
ANN16761	6.85456	7.39811e-53	up
ANN16769	0.718865	0.0126044	up
ANN16777	0.905374	0.000130938	up
ANN16972	0.91529	9.15905e-06	up
ANN17068	6.46244	0.0311061	up
ANN17165	4.21287	4.27384e-79	up
ANN17230	3.27175	9.74319e-11	up
ANN17231	7.32794	3.34792e-06	up
ANN17355	4.73438	1.19791e-11	up
ANN17356	2.344	2.33523e-05	up
ANN17358	11.4251	9.05946e-205	up
ANN17394	5.13711	3.004e-16	up
ANN17412	1.57225	3.27581e-05	up
ANN17413	4.60977	1.21152e-47	up
ANN17415	5.59087	2.70031e-50	up
ANN17478	0.680736	0.0164618	up
ANN17519	1.2523	2.77254e-16	up
ANN17561	1.58861	1.96005e-08	up
ANN17611	6.79379	0.00050859	up
ANN17832	4.32256	6.14142e-09	up
ANN17833	7.86416	1.34362e-20	up
ANN17948	7.02133	1.61808e-10	up
ANN17973	1.50236	3.94899e-28	up
ANN18009	7.30981	3.07522e-13	up
ANN18285	1.6137	0.00622185	up
ANN18332	1.05492	0.00249358	up
ANN18367	1.2162	0.0340543	up
ANN18396	8.88194	1.09202e-26	up
ANN18492	1.5182	0.001289	up
ANN18684	1.20997	1.93974e-09	up
ANN18710	2.65894	6.04452e-08	up
ANN18711	6.38972	3.28487e-143	up
ANN18762	7.57131	6.17424e-15	up
ANN18918	4.5756	1.33953e-29	up
ANN19032	0.881865	0.00147056	up
ANN19045	0.603334	0.00474431	up
ANN19047	1.07133	3.98153e-09	up
ANN19048	0.605586	0.00352829	up
ANN19058	0.5948	0.000142586	up
ANN19107	0.7486	7.4613e-05	up
ANN19108	1.10246	0.000503177	up
ANN19124	5.84383	4.76883e-27	up
ANN19137	1.4176	5.7215e-06	up
ANN19145	7.45061	4.92718e-14	up
ANN19173	1.09857	0.00328281	up
ANN19175	1.08088	0.000417852	up
ANN19177	0.850101	0.000151687	up
ANN19245	1.73699	4.84161e-30	up
ANN19263	7.68848	2.6403e-18	up
ANN19266	0.762011	0.0263858	up
ANN19276	5.79681	2.07914e-37	up
ANN19305	4.47507	1.4477e-07	up
ANN19307	8.75509	2.15714e-27	up
ANN19925	3.75338	3.04293e-10	up
ANN20009	2.56321	5.24022e-06	up
ANN20308	6.34468	9.45843e-26	up
ANN20370	2.76812	1.7354e-05	up
ANN20372	7.68231	2.09849e-15	up
ANN20394	2.88859	1.07093e-05	up
ANN20411	6.99337	4.35575e-11	up
ANN20575	1.23963	3.03267e-08	up
ANN20584	4.61741	2.52438e-38	up
ANN20616	3.17552	1.83749e-18	up
ANN20656	2.73447	1.36448e-23	up
ANN20659	5.3423	1.30111e-55	up
ANN20664	4.00731	3.03089e-12	up
ANN20680	2.66656	0.00355981	up
ANN20712	5.10624	8.71477e-23	up
ANN20746	1.72707	7.45249e-05	up
ANN20769	1.39417	8.97711e-06	up
ANN20837	8.09848	2.68195e-19	up
ANN20883	0.613402	0.000429141	up
ANN20961	7.26645	7.8564e-121	up
ANN20998	6.02046	7.15403e-28	up
ANN21019	1.54569	3.68342e-06	up
ANN21038	3.03955	2.63751e-32	up
ANN21103	6.51091	6.12138e-52	up
ANN21115	7.77082	0.000178431	up
ANN21159	0.61528	0.0232041	up
ANN21232	1.25871	1.2205e-07	up
ANN21349	3.80031	1.03599e-15	up
ANN21440	1.61347	1.47363e-27	up
ANN21468	3.11948	2.10046e-11	up
ANN21522	5.99136	1.32903e-27	up
ANN21567	1.31631	2.11056e-05	up
ANN21576	4.05173	5.64008e-10	up
ANN21606	4.66594	2.04302e-19	up
ANN21656	8.72327	7.1113e-33	up
ANN21692	1.94572	7.77072e-18	up
ANN21715	5.00191	1.94078e-19	up
ANN21717	6.68244	2.84537e-09	up
ANN21814	3.19223	7.73909e-14	up
ANN21817	1.51676	0.00763281	up
ANN21882	2.39139	7.36522e-23	up
ANN21914	4.72441	6.62069e-22	up
ANN21943	2.77505	3.70481e-05	up
ANN21944	2.77395	1.04563e-05	up
ANN22015	5.34706	1.05253e-07	up
ANN22018	2.86237	0.0203759	up
ANN22021	8.32852	1.15701e-19	up
ANN22100	5.49006	3.35447e-29	up
ANN22105	2.44946	2.12348e-05	up
ANN22152	8.06377	7.67871e-07	up
ANN22207	6.17421	1.47737e-35	up
ANN22219	2.879	2.85399e-06	up
ANN22249	2.63246	1.90494e-08	up
ANN00326	-2.14369	8.65925e-05	down
ANN00328	-1.61564	0.00105878	down
ANN00469	-1.62203	0.00349428	down
ANN00686	-1.48508	0.00577282	down
ANN00786	-2.44971	4.08191e-08	down
ANN01013	-1.12718	0.000551631	down
ANN01136	-0.771734	0.032821	down
ANN01141	-3.53077	9.20336e-101	down
ANN01207	-1.88302	0.00056963	down
ANN01208	-1.88104	1.63206e-05	down
ANN01214	-1.71408	0.000248868	down
ANN01330	-0.971712	0.00661048	down
ANN01373	-8.14662	1.57155e-13	down
ANN01375	-1.31627	0.00332758	down
ANN01699	-1.65372	2.68411e-06	down
ANN01759	-0.953462	7.18755e-07	down
ANN01767	-2.73041	1.65376e-06	down
ANN01772	-0.901722	3.15808e-06	down
ANN02046	-1.38395	0.000130857	down
ANN02201	-0.627376	0.00441489	down
ANN02204	-1.28469	0.00464742	down
ANN02205	-1.28996	0.00521441	down
ANN02338	-0.902807	0.01415	down
ANN02622	-0.940703	0.00341451	down
ANN02627	-2.00152	6.5451e-09	down
ANN02806	-3.37462	6.9278e-26	down
ANN02815	-0.66562	0.000886828	down
ANN02869	-1.84231	7.21833e-05	down
ANN02873	-1.04362	1.76626e-21	down
ANN02880	-1.34027	0.00876979	down
ANN02932	-1.33375	1.90147e-12	down
ANN03063	-0.856985	0.00657597	down
ANN03066	-0.786893	0.0080153	down
ANN03082	-1.52815	3.89074e-18	down
ANN03111	-1.43534	1.75172e-25	down
ANN03271	-0.826932	0.0283303	down
ANN03334	-1.0119	2.09019e-06	down
ANN03449	-2.79389	2.06026e-43	down
ANN03490	-1.73457	3.83085e-05	down
ANN03638	-1.40233	1.60759e-10	down
ANN03643	-0.73077	1.13474e-06	down
ANN03669	-2.46657	6.06447e-10	down
ANN03676	-2.30054	4.86358e-11	down
ANN03681	-0.904436	7.09736e-05	down
ANN03751	-2.09978	2.70429e-05	down
ANN03790	-1.14283	2.72728e-05	down
ANN03860	-2.29964	2.46857e-37	down
ANN04079	-1.03021	0.0054415	down
ANN04110	-1.37511	7.63184e-05	down
ANN04155	-2.22511	1.96061e-05	down
ANN04264	-1.07833	6.17375e-06	down
ANN04265	-5.28099	8.14311e-50	down
ANN04284	-2.34387	0.000137218	down
ANN04345	-4.60346	1.4547e-30	down
ANN04429	-0.864748	9.6066e-07	down
ANN04453	-0.946784	0.00193252	down
ANN04470	-2.90623	1.30719e-26	down
ANN04548	-1.04793	8.3307e-05	down
ANN04554	-2.39701	1.78276e-85	down
ANN04629	-2.01149	0.0025898	down
ANN04644	-0.859117	5.13024e-05	down
ANN04941	-2.36607	4.41176e-05	down
ANN05070	-1.98279	2.13242e-05	down
ANN05072	-0.869686	0.0433011	down
ANN05195	-1.67512	1.36017e-19	down
ANN05213	-1.9932	0.000158088	down
ANN05252	-0.75746	0.0173275	down
ANN05261	-1.56785	0.0022379	down
ANN05300	-0.831827	2.71121e-06	down
ANN05302	-0.732981	0.0260381	down
ANN05305	-0.924705	0.00107943	down
ANN05307	-0.61691	0.000108952	down
ANN05423	-2.13704	1.97996e-46	down
ANN05470	-1.75528	0.000117996	down
ANN05474	-1.91248	4.14307e-14	down
ANN05524	-3.08131	3.35908e-05	down
ANN05726	-1.54916	0.000298643	down
ANN06031	-0.699648	1.20975e-05	down
ANN06033	-1.05346	0.0291292	down
ANN06184	-1.74902	9.49292e-34	down
ANN06249	-0.812513	3.16634e-08	down
ANN06359	-4.47116	4.48055e-38	down
ANN06647	-0.877169	0.0161014	down
ANN06752	-2.47149	0.00498735	down
ANN06813	-4.09318	4.7591e-08	down
ANN06908	-2.25095	0.0402603	down
ANN06943	-2.04471	4.35687e-05	down
ANN07002	-1.5963	0.00317506	down
ANN07064	-3.10218	7.66749e-08	down
ANN07144	-1.36953	2.34325e-11	down
ANN07172	-1.93264	1.41846e-18	down
ANN07238	-1.08358	0.0328052	down
ANN07266	-1.08348	1.29972e-06	down
ANN07318	-0.869793	0.0200419	down
ANN07323	-2.00644	0.000291126	down
ANN07370	-0.909464	0.00657216	down
ANN07441	-1.65816	6.97754e-06	down
ANN07448	-5.53872	1.92554e-48	down
ANN07453	-2.91673	4.29928e-14	down
ANN07540	-4.40089	6.22128e-40	down
ANN07757	-1.03382	0.000289902	down
ANN07759	-1.40431	0.0438035	down
ANN07884	-1.42485	0.000304108	down
ANN08111	-1.74104	5.42534e-05	down
ANN08133	-0.858845	0.043325	down
ANN08197	-1.84325	2.07725e-17	down
ANN08202	-1.06823	0.0148664	down
ANN08226	-3.27622	1.20351e-30	down
ANN08310	-3.15218	6.26375e-59	down
ANN08646	-1.34374	0.044342	down
ANN08953	-1.48773	2.52386e-06	down
ANN09016	-3.02334	3.87638e-17	down
ANN09073	-4.05329	7.03859e-33	down
ANN09146	-2.44297	2.84806e-12	down
ANN09261	-1.63839	1.0339e-11	down
ANN10058	-0.615883	0.000435711	down
ANN10192	-1.40407	0.00491909	down
ANN10234	-1.18284	0.0107811	down
ANN10303	-1.94042	5.44735e-39	down
ANN10380	-1.18292	3.81613e-10	down
ANN10426	-2.50184	0.000168644	down
ANN10563	-1.17621	0.0294553	down
ANN10732	-1.57551	0.00422038	down
ANN10775	-1.29425	0.0239857	down
ANN10783	-1.45721	2.12481e-14	down
ANN11146	-2.82944	0.0497355	down
ANN11153	-2.25469	6.26472e-13	down
ANN11166	-2.17233	6.96107e-18	down
ANN11171	-1.13419	2.33567e-18	down
ANN11179	-3.02764	9.13897e-10	down
ANN11192	-3.37772	2.13081e-16	down
ANN11203	-7.03661	2.48808e-12	down
ANN11276	-2.83669	1.16737e-76	down
ANN11345	-3.34053	1.37045e-15	down
ANN11346	-2.96736	6.97241e-55	down
ANN11397	-1.23265	0.00737566	down
ANN11461	-0.85113	8.55109e-05	down
ANN11658	-1.20961	0.0383138	down
ANN11674	-1.54472	8.94993e-05	down
ANN11683	-2.17897	2.07259e-19	down
ANN11716	-0.733584	0.0221404	down
ANN11738	-1.21497	0.00324977	down
ANN12009	-6.7145	3.28907e-09	down
ANN12131	-1.0778	3.22662e-09	down
ANN12132	-0.724516	0.00133195	down
ANN12149	-1.42178	4.00903e-06	down
ANN12178	-2.05604	9.96522e-23	down
ANN12186	-2.25824	1.22459e-10	down
ANN12187	-4.30383	1.81948e-08	down
ANN12211	-1.32626	0.000829136	down
ANN12223	-0.913756	0.000589575	down
ANN12227	-2.32236	2.82094e-06	down
ANN12241	-1.85327	4.1851e-05	down
ANN12248	-1.43661	1.39021e-32	down
ANN12269	-1.35359	0.000885717	down
ANN12360	-3.271	4.36243e-07	down
ANN12562	-6.76519	3.05209e-26	down
ANN12641	-5.81047	3.3222e-26	down
ANN12697	-1.20771	0.0038737	down
ANN12724	-0.979348	1.97907e-16	down
ANN12843	-1.69363	0.0448596	down
ANN12929	-2.02739	3.69586e-05	down
ANN12953	-1.04931	0.023475	down
ANN13024	-8.98134	9.95603e-22	down
ANN13160	-2.40494	0.0135076	down
ANN13172	-0.839999	0.00707006	down
ANN13193	-0.921289	0.0436408	down
ANN13282	-3.48313	8.15819e-37	down
ANN13314	-2.36625	1.69795e-05	down
ANN13409	-1.25055	6.03015e-10	down
ANN13490	-0.969079	0.00668519	down
ANN13504	-2.08546	0.0140916	down
ANN13513	-0.79954	0.000111167	down
ANN13568	-2.88875	1.9753e-05	down
ANN13626	-4.48917	6.49144e-87	down
ANN13754	-0.988036	3.06248e-05	down
ANN13787	-4.42157	2.4078e-18	down
ANN13842	-2.30995	2.80042e-05	down
ANN13915	-6.49434	7.76372e-20	down
ANN13917	-6.34627	1.45626e-29	down
ANN13926	-0.941626	7.88174e-14	down
ANN13947	-1.53812	0.00481523	down
ANN14075	-0.943265	0.0385102	down
ANN14082	-1.89938	1.70656e-07	down
ANN14221	-2.76083	8.48854e-07	down
ANN14242	-5.00736	8.78615e-116	down
ANN14253	-1.41558	0.014292	down
ANN14318	-6.08021	1.44778e-71	down
ANN14319	-2.85779	7.60968e-19	down
ANN14328	-5.76086	2.18237e-23	down
ANN14427	-4.24427	0.00395413	down
ANN14529	-1.29617	0.00446105	down
ANN14591	-6.32558	5.40821e-10	down
ANN14592	-2.40467	1.01708e-18	down
ANN14593	-1.60812	0.00401574	down
ANN14642	-4.14936	2.8277e-07	down
ANN14643	-5.46875	4.23305e-11	down
ANN14733	-1.3083	7.03668e-05	down
ANN14752	-1.63421	0.000286642	down
ANN15050	-2.82615	5.12504e-24	down
ANN15070	-7.08309	9.95657e-89	down
ANN15088	-1.40568	0.0011743	down
ANN15092	-8.04634	2.07301e-226	down
ANN15093	-8.04119	2.22535e-125	down
ANN15117	-0.839615	0.0273992	down
ANN15225	-0.800211	7.9422e-06	down
ANN15278	-1.71891	0.000299981	down
ANN15310	-1.2193	0.00297151	down
ANN15311	-1.0904	0.014702	down
ANN15338	-1.16476	0.00561704	down
ANN15408	-0.913397	0.00593907	down
ANN15466	-2.83926	1.46501e-05	down
ANN15514	-0.736236	0.0475673	down
ANN15601	-2.01854	2.27387e-06	down
ANN15637	-4.80854	1.2203e-13	down
ANN15661	-1.4532	1.16355e-09	down
ANN15780	-0.858926	0.00956074	down
ANN15905	-2.4199	0.000195168	down
ANN15910	-7.34639	3.11052e-14	down
ANN15966	-1.25702	1.77491e-05	down
ANN15974	-1.11853	3.25122e-05	down
ANN16173	-1.2369	0.000154174	down
ANN16389	-2.24504	0.0045014	down
ANN16666	-0.682105	0.0307176	down
ANN16794	-2.22502	1.80562e-08	down
ANN16833	-2.07341	0.000208513	down
ANN16845	-2.98004	9.95952e-06	down
ANN16857	-1.29566	0.000681994	down
ANN17187	-1.45137	0.000666648	down
ANN17221	-1.92049	3.03847e-32	down
ANN17272	-1.00584	0.00985833	down
ANN17295	-7.1357	8.85352e-16	down
ANN17309	-0.934997	0.00236493	down
ANN17316	-4.93123	2.29355e-15	down
ANN17440	-0.657846	0.00457102	down
ANN17442	-2.68356	1.20118e-38	down
ANN17456	-2.83326	1.94551e-06	down
ANN17472	-2.20277	4.8638e-19	down
ANN17476	-2.83128	1.99019e-08	down
ANN17477	-4.00169	2.39833e-07	down
ANN17553	-1.59038	4.35129e-19	down
ANN17567	-3.00845	6.92421e-53	down
ANN17588	-4.29929	5.28443e-112	down
ANN17835	-4.34618	1.60522e-09	down
ANN17861	-0.736296	0.0372995	down
ANN18041	-1.04899	0.000145162	down
ANN18057	-6.33718	1.52367e-06	down
ANN18085	-2.59625	8.12778e-40	down
ANN18101	-2.7991	7.02898e-11	down
ANN18160	-1.25286	0.000439421	down
ANN18278	-1.62944	0.00264345	down
ANN18287	-1.20883	4.72325e-10	down
ANN18307	-1.16586	4.35091e-07	down
ANN18335	-1.12521	0.000483515	down
ANN18336	-2.2116	7.26004e-05	down
ANN18445	-2.70977	5.39088e-34	down
ANN18452	-3.52158	2.46717e-06	down
ANN18455	-1.15892	0.0367708	down
ANN18465	-2.05563	0.00501267	down
ANN18475	-1.22873	0.0364493	down
ANN18516	-0.985658	0.00368341	down
ANN18538	-3.665	6.48563e-119	down
ANN18548	-2.83765	3.08977e-09	down
ANN18563	-0.789742	0.0484828	down
ANN18567	-1.73906	2.87019e-17	down
ANN18651	-3.85449	2.97077e-13	down
ANN18693	-4.37605	1.78043e-65	down
ANN18761	-1.21155	2.2342e-11	down
ANN18828	-4.34059	5.01388e-69	down
ANN18942	-2.35064	1.5065e-22	down
ANN18945	-1.97137	0.00425835	down
ANN19027	-1.45962	5.94404e-05	down
ANN19084	-0.73132	0.00442932	down
ANN19087	-1.42711	4.37687e-06	down
ANN19097	-1.98671	2.06417e-06	down
ANN19111	-2.1676	2.14314e-08	down
ANN19255	-0.96829	0.0247316	down
ANN19257	-1.51447	0.00187124	down
ANN19285	-1.19553	0.0377717	down
ANN19297	-3.81114	1.77299e-15	down
ANN19311	-1.69515	0.00247531	down
ANN19644	-0.935561	1.50772e-15	down
ANN19737	-1.03038	2.86619e-09	down
ANN19738	-1.00818	1.00595e-06	down
ANN19760	-3.19885	1.00884e-25	down
ANN19837	-2.36782	1.72573e-06	down
ANN19900	-0.980085	1.49789e-09	down
ANN19903	-1.72275	0.000919223	down
ANN19978	-1.22337	7.13946e-19	down
ANN19982	-1.97848	0.000774568	down
ANN19983	-2.2126	6.6092e-07	down
ANN20203	-1.05495	0.0322394	down
ANN20392	-0.703479	0.00278881	down
ANN20399	-0.663458	0.00636539	down
ANN20458	-1.80917	7.77792e-06	down
ANN20691	-1.5959	0.00477623	down
ANN20701	-3.55162	1.69069e-05	down
ANN20739	-1.27386	0.00442124	down
ANN20813	-3.72883	1.12562e-52	down
ANN20858	-7.27075	1.45279e-251	down
ANN20994	-2.77602	4.83158e-20	down
ANN21010	-2.24208	1.76405e-08	down
ANN21013	-1.27716	6.82934e-05	down
ANN21059	-0.799825	0.00728952	down
ANN21130	-0.771941	0.0252573	down
ANN21198	-1.3136	3.74055e-08	down
ANN21201	-1.20792	6.22351e-06	down
ANN21210	-3.06954	2.28937e-06	down
ANN21264	-3.78203	6.51823e-09	down
ANN21353	-5.50081	5.2231e-39	down
ANN21474	-2.67795	1.51012e-17	down
ANN21535	-1.26205	0.018517	down
ANN21599	-1.42405	0.000115676	down
ANN21691	-3.0233	2.98404e-15	down
ANN21778	-2.03765	0.029036	down
ANN21834	-1.84481	0.000981377	down
ANN21841	-4.92565	2.61018e-09	down
ANN21926	-1.22361	5.13314e-05	down
ANN21954	-2.76163	3.40759e-08	down
ANN22050	-2.86747	4.71821e-07	down
ANN22223	-1.23944	0.0095331	down
ANN22251	-1.5621	9.0293e-15	down
orthologus clusters of up-regulated genes
# cluster_name	protein_number	swiss_prot_id	go_annotation	protein_list
cluster1	32	P14384	GO:0016485; P:protein processing; IBA:GO_Central	ANN10075	ANN02475	ANN03301	ANN03580	ANN04886	ANN05036	ANN07156	ANN09245	ANN09246	ANN10902	ANN11816	ANN11818	ANN11852	ANN13831	ANN13839	ANN14222	ANN14255	ANN14285	ANN14289	ANN14388	ANN14389	ANN14400	ANN14751	ANN16033	ANN16034	ANN16038	ANN16076	ANN17068	ANN17165	ANN17394	ANN17948	ANN18367
cluster2	23	O94761	GO:0061820; P:telomeric D-loop disassembly; IDA:BHF-UCL	ANN09700	ANN00611	ANN01245	ANN02112	ANN02938	ANN03980	ANN04867	ANN07009	ANN07930	ANN08881	ANN14261	ANN15608	ANN17412	ANN20680	ANN21019	ANN21038	ANN03226	ANN04794	ANN05137	ANN09682	ANN13799	ANN18762	ANN08510
cluster7	13	Q9NBX4	GO:0006313; P:transposition, DNA-mediated; IMP:UniProtKB	ANN02238	ANN05836	ANN14842	ANN03748	ANN03853	ANN07979	ANN10798	ANN11398	ANN11657	ANN11836	ANN14431	ANN22100	ANN00453
cluster3	13	Q10126	N/A	ANN07347	ANN15240	ANN15262	ANN00819	ANN02985	ANN10282	ANN16190	ANN02126	ANN09901	ANN13276	ANN14816	ANN14981	ANN22015
cluster5	12	Q09575	GO:0015074; P:DNA integration; IEA:InterPro	ANN21943	ANN01403	ANN01404	ANN01405	ANN11969	ANN15538	ANN20961	ANN21944	ANN03848	ANN10647	ANN21468	ANN12076
cluster4	12	Q03274	GO:0003964; F:RNA-directed DNA polymerase activity; IEA:UniProtKB-KW	ANN21103	ANN00804	ANN05008	ANN08516	ANN11211	ANN12088	ANN13639	ANN15468	ANN15787	ANN17415	ANN20370	ANN12573
cluster8	11	P16870	GO:0016055; P:Wnt signaling pathway; IDA:CACAO	ANN09070	ANN19032	ANN19048	ANN09067	ANN09071	ANN09079	ANN19045	ANN19047	ANN19107	ANN19108	ANN20883
cluster6	10	P14381	N/A	ANN15042	ANN11226	ANN13594	ANN04853	ANN02438	ANN03194	ANN10433	ANN13427	ANN16696	ANN21715
cluster9	9	P10978	GO:0015074; P:DNA integration; IEA:InterPro	ANN05356	ANN03609	ANN09353	ANN10414	ANN11472	ANN15798	ANN20308	ANN22207	ANN06278
cluster10	9	N/A	N/A	ANN18918	ANN10392	ANN10434	ANN12260	ANN18684	ANN19137	ANN20584	ANN19124	ANN18332
cluster14	8	Q9NYY5	GO:0042391; P:regulation of membrane potential; IDA:BHF-UCL	ANN12680	ANN07092	ANN09827	ANN10421	ANN12305	ANN13082	ANN13531	ANN16096
cluster15	8	Q95SX7	GO:0006313; P:transposition, DNA-mediated; IMP:UniProtKB	ANN12963	ANN06748	ANN10628	ANN05633	ANN08049	ANN07663	ANN15837	ANN21692
cluster16	7	Q7ZW41	GO:0006367; P:transcription initiation from RNA polymerase II promoter; IBA:GO_Central	ANN17973	ANN18492	ANN19245	ANN06983	ANN11052	ANN00873	ANN15495
cluster21	6	Q9NBX4	GO:0006313; P:transposition, DNA-mediated; IMP:UniProtKB	ANN04826	ANN03386	ANN11028	ANN22219	ANN04832	ANN00811
cluster20	6	Q96JS3	GO:0005044; F:scavenger receptor activity; IEA:InterPro	ANN00435	ANN00280	ANN00342	ANN00654	ANN20712	ANN02032
cluster22	6	A1ZBD6	GO:0046928; P:regulation of neurotransmitter secretion; IMP:UniProtKB	ANN00084	ANN00096	ANN00685	ANN07146	ANN15622	ANN02120
cluster29	5	Q09575	GO:0015074; P:DNA integration; IEA:InterPro	ANN03097	ANN03178	ANN04366	ANN22249	ANN08640
cluster27	5	Q9NWF1	GO:0022604; P:regulation of cell morphogenesis; IMP:UniProtKB	ANN07935	ANN00187	ANN00507	ANN06235	ANN12456
cluster28	5	N/A	N/A	ANN12066	ANN00815	ANN16761	ANN17413	ANN13527
cluster30	5	Q95SX7	GO:0006313; P:transposition, DNA-mediated; IMP:UniProtKB	ANN17356	ANN12575	ANN17230	ANN17355	ANN22018
cluster38	4	N/A	N/A	ANN03138	ANN16327	ANN06473	ANN06490
cluster37	4	N/A	N/A	ANN05837	ANN03747	ANN11992	ANN12174
cluster41	4	Q09575	GO:0015074; P:DNA integration; IEA:InterPro	ANN09852	ANN03075	ANN11105	ANN12925
cluster42	4	Q9NBX4	GO:0006313; P:transposition, DNA-mediated; IMP:UniProtKB	ANN14107	ANN00264	ANN02836	ANN14841
cluster40	4	N/A	N/A	ANN20664	ANN19276	ANN20656	ANN20659
cluster58	3	Q24120	GO:0015031; P:protein transport; IEA:UniProtKB-KW	ANN00831	ANN16228	ANN02854
cluster52	3	Q9NBX4	GO:0006313; P:transposition, DNA-mediated; IMP:UniProtKB	ANN09508	ANN11001	ANN07456
cluster53	3	P21329	GO:0003964; F:RNA-directed DNA polymerase activity; IEA:UniProtKB-KW	ANN19925	ANN05669	ANN10516
cluster60	3	N/A	N/A	ANN12042	ANN10265	ANN12239
cluster54	3	N/A	N/A	ANN20372	ANN11656	ANN12510
cluster13	3	Q04202	GO:0006313; P:transposition, DNA-mediated; IEA:InterPro	ANN03871	ANN03235	ANN12654
cluster59	3	N/A	N/A	ANN11376	ANN03970	ANN12707
cluster61	3	Q5MGH0	GO:0004867; F:serine-type endopeptidase inhibitor activity; IEA:UniProtKB-KW	ANN05573	ANN04274	ANN15781
cluster36	3	Q84WJ2	GO:0003697; F:single-stranded DNA binding; IBA:GO_Central	ANN01412	ANN08723	ANN15917
cluster50	3	P11369	GO:0006310; P:DNA recombination; IEA:UniProtKB-KW	ANN09557	ANN08700	ANN16019
cluster56	3	N/A	N/A	ANN19175	ANN19173	ANN19177
cluster51	3	P29981	GO:0005506; F:iron ion binding; IEA:InterPro	ANN20998	ANN01738	ANN21522
cluster43	3	N/A	N/A	ANN00419	ANN00978	ANN22021
cluster63	2	A0JNC4	GO:0042761; P:very long-chain fatty acid biosynthetic process; ISS:UniProtKB	ANN14005	ANN01127
cluster19	2	P14380	N/A	ANN01971	ANN02479
cluster106	2	Q9Z0R0	GO:0006468; P:protein phosphorylation; IDA:UniProtKB	ANN16240	ANN02800
cluster97	2	N/A	N/A	ANN03159	ANN03195
cluster88	2	Q95SX7	GO:0006313; P:transposition, DNA-mediated; IMP:UniProtKB	ANN08944	ANN05202
cluster110	2	Q9VIH7	GO:0043087; P:regulation of GTPase activity; ISS:FlyBase	ANN06370	ANN06385
cluster91	2	N/A	N/A	ANN03694	ANN07111
cluster89	2	Q5SVZ6	GO:0006357; P:regulation of transcription by RNA polymerase II; IBA:GO_Central	ANN12363	ANN07983
cluster95	2	Q99315	GO:0032197; P:transposition, RNA-mediated; ISS:SGD	ANN21882	ANN08203
cluster99	2	N/A	N/A	ANN22152	ANN08920
cluster93	2	Q95SX7	GO:0006313; P:transposition, DNA-mediated; IMP:UniProtKB	ANN18710	ANN09119
cluster114	2	P35668	GO:0042803; F:protein homodimerization activity; ISS:UniProtKB	ANN09312	ANN09313
cluster113	2	N/A	N/A	ANN09498	ANN09475
cluster90	2	N/A	N/A	ANN07365	ANN09763
cluster104	2	Q5SPC5	GO:0016079; P:synaptic vesicle exocytosis; ISS:UniProtKB	ANN10932	ANN10938
cluster57	2	P33269	GO:0016705; F:oxidoreductase activity, acting on paired donors, with incorporation or reduction of molecular oxygen; IEA:InterPro	ANN11405	ANN11428
cluster122	2	Q9H611	GO:0000723; P:telomere maintenance; IEA:InterPro	ANN20394	ANN11751
cluster103	2	N/A	N/A	ANN12304	ANN12309
cluster118	2	N/A	N/A	ANN12445	ANN12415
cluster87	2	N/A	N/A	ANN12639	ANN12648
cluster108	2	Q9H6E6	GO:0042147; P:retrograde transport, endosome to Golgi; IMP:UniProtKB	ANN13044	ANN13040
cluster121	2	Q9V6U8	GO:0045116; P:protein neddylation; IDA:FlyBase	ANN13065	ANN13059
cluster117	2	N/A	N/A	ANN13438	ANN13445
cluster96	2	Q6NZQ4	GO:0001570; P:vasculogenesis; IMP:UniProtKB	ANN13857	ANN13913
cluster119	2	Q05118	GO:0003964; F:RNA-directed DNA polymerase activity; IEA:UniProtKB-KW	ANN08697	ANN14929
cluster55	2	P08548	GO:0003964; F:RNA-directed DNA polymerase activity; IEA:UniProtKB-KW	ANN13103	ANN15565
cluster92	2	Q9VNH6	GO:0016192; P:vesicle-mediated transport; ISS:FlyBase	ANN15647	ANN15632
cluster94	2	Q4UMP3	N/A	ANN16634	ANN16644
cluster109	2	N/A	N/A	ANN17231	ANN17358
cluster111	2	N/A	N/A	ANN05585	ANN18285
cluster107	2	N/A	N/A	ANN13495	ANN18396
cluster102	2	N/A	N/A	ANN20411	ANN19263
cluster115	2	N/A	N/A	ANN19305	ANN19307
cluster101	2	Q6PHE8	GO:0051301; P:cell division; IEA:UniProtKB-KW	ANN20769	ANN20575
cluster120	2	Q92861	GO:0007018; P:microtubule-based movement; IBA:GO_Central	ANN09527	ANN20616
cluster112	2	A8ILK1	GO:0031514; C:motile cilium; IEA:UniProtKB-SubCell	ANN12564	ANN21115
cluster105	2	N/A	N/A	ANN16130	ANN21232
cluster39	2	Q5T5J6	GO:0006351; P:transcription, DNA-templated; IBA:GO_Central	ANN09772	ANN21440
cluster116	2	N/A	N/A	ANN11408	ANN21606
cluster98	2	N/A	N/A	ANN04351	ANN21717
cluster100	2	N/A	N/A	ANN21817	ANN21814
cluster45	1	Q9UJU4	GO:0006979; P:response to oxidative stress; IDA:UniProtKB	ANN00830
cluster49	1	N/A	N/A	ANN01042
cluster222	1	N/A	N/A	ANN01972
cluster223	1	N/A	N/A	ANN02393
cluster11	1	N/A	N/A	ANN06649
cluster85	1	N/A	N/A	ANN08614
cluster68	1	Q9V7S5	GO:0006814; P:sodium ion transport; IEA:UniProtKB-KW	ANN13071
cluster62	1	Q9P2T1	GO:0043101; P:purine-containing compound salvage; TAS:Reactome	ANN13653
cluster225	1	N/A	N/A	ANN14153
cluster81	1	Q178M1	GO:0043137; P:DNA replication, removal of RNA primer; IEA:UniProtKB-UniRule	ANN14480
cluster71	1	Q96JS3	GO:0005044; F:scavenger receptor activity; IEA:InterPro	ANN14963
cluster84	1	Q9D411	GO:0007286; P:spermatid development; IDA:UniProtKB	ANN15506
cluster17	1	N/A	N/A	ANN17832
cluster224	1	P84227	GO:0006334; P:nucleosome assembly; IBA:GO_Central	ANN19266
orthologus clusters of down-regulated genes
# cluster_name	protein_number	swiss_prot_id	go_annotation	protein_list
cluster6	19	Q9VB11	GO:0045475; P:locomotor rhythm; IMP:FlyBase	ANN15974	ANN00786	ANN02869	ANN18307	ANN04079	ANN05070	ANN07002	ANN09146	ANN12187	ANN14242	ANN17221	ANN19760	ANN20858	ANN02806	ANN19900	ANN06031	ANN01772	ANN12248	ANN07448
cluster9	16	Q86BN8	GO:0006470; P:protein dephosphorylation; NAS:FlyBase	ANN21474	ANN12724	ANN15278	ANN10426	ANN02880	ANN07064	ANN10732	ANN13787	ANN13842	ANN13947	ANN16389	ANN16857	ANN17861	ANN18287	ANN05213	ANN14592
cluster10	13	A2ANX9	GO:0045893; P:positive regulation of transcription, DNA-templated; ISS:UniProtKB	ANN05300	ANN05302	ANN05305	ANN05307	ANN19311	ANN01767	ANN04155	ANN05524	ANN11203	ANN15088	ANN15601	ANN17553	ANN22050
cluster12	13	Q90240	GO:0006508; P:proteolysis; IDA:UniProtKB	ANN09073	ANN01373	ANN07540	ANN12211	ANN13504	ANN14221	ANN14253	ANN14427	ANN18452	ANN18465	ANN18693	ANN18945	ANN20691
cluster11	11	P04323	GO:0015074; P:DNA integration; IEA:InterPro	ANN06184	ANN06249	ANN11738	ANN12132	ANN15910	ANN17440	ANN18335	ANN18567	ANN21926	ANN17187	ANN18336
cluster15	10	N/A	N/A	ANN01699	ANN14318	ANN14319	ANN14328	ANN14642	ANN17442	ANN17476	ANN17477	ANN18057	ANN17295
cluster17	9	N/A	N/A	ANN12697	ANN02622	ANN07757	ANN12843	ANN12929	ANN14733	ANN15966	ANN21013	ANN21599
cluster26	5	Q6DH69	GO:0102077; F:oleamide hydrolase activity; IEA:UniProtKB-EC	ANN05726	ANN03449	ANN04941	ANN07441	ANN07453
cluster21	5	Q95SX7	GO:0006313; P:transposition, DNA-mediated; IMP:UniProtKB	ANN10775	ANN03063	ANN03066	ANN03681	ANN10303
cluster34	5	N/A	N/A	ANN01375	ANN02205	ANN03490	ANN07323	ANN14529
cluster24	5	P09478	GO:0007271; P:synaptic transmission, cholinergic; IEP:FlyBase	ANN13490	ANN05072	ANN12009	ANN14082	ANN15905
cluster32	5	P14381	N/A	ANN18516	ANN17309	ANN18160	ANN07318	ANN19111
cluster40	4	Q95SX7	GO:0006313; P:transposition, DNA-mediated; IMP:UniProtKB	ANN21691	ANN12953	ANN11674	ANN02046
cluster22	4	Q03274	GO:0003964; F:RNA-directed DNA polymerase activity; IEA:UniProtKB-KW	ANN16794	ANN10192	ANN06647	ANN08953
cluster41	4	P16423	GO:0003964; F:RNA-directed DNA polymerase activity; IEA:UniProtKB-KW	ANN21535	ANN08202	ANN18475	ANN20203
cluster63	3	N/A	N/A	ANN03860	ANN00326	ANN00328
cluster68	3	N/A	N/A	ANN01208	ANN01207	ANN01214
cluster60	3	N/A	N/A	ANN20701	ANN04265	ANN04345
cluster46	3	Q0P9V4	GO:0000723; P:telomere maintenance; IEA:InterPro	ANN19837	ANN01330	ANN07370
cluster31	3	N/A	N/A	ANN18278	ANN04629	ANN08111
cluster43	3	N/A	N/A	ANN18761	ANN00469	ANN11179
cluster67	3	Q17060	GO:0005576; C:extracellular region; IEA:UniProtKB-SubCell	ANN21353	ANN12562	ANN12641
cluster65	3	Q17015	GO:0042302; F:structural constituent of cuticle; IEA:UniProtKB-KW	ANN13917	ANN13915	ANN14591
cluster33	3	N/A	N/A	ANN15070	ANN15092	ANN15093
cluster25	3	Q00532	GO:1902017; P:regulation of cilium assembly; ISS:UniProtKB	ANN07884	ANN13568	ANN15514
cluster64	3	Q5MGH0	GO:0004867; F:serine-type endopeptidase inhibitor activity; IEA:UniProtKB-KW	ANN22251	ANN10783	ANN15661
cluster42	3	O00370	GO:0032197; P:transposition, RNA-mediated; IMP:UniProtKB	ANN11192	ANN13513	ANN17316
cluster14	3	P08548	GO:0003964; F:RNA-directed DNA polymerase activity; IEA:UniProtKB-KW	ANN20994	ANN12223	ANN17456
cluster58	3	Q9U1I1	GO:0070593; P:dendrite self-avoidance; IMP:FlyBase	ANN05423	ANN18942	ANN19978
cluster62	3	N/A	N/A	ANN18563	ANN12269	ANN20739
cluster66	3	Q9DBI0	GO:0097264; P:self proteolysis; ISS:UniProtKB	ANN13282	ANN13314	ANN21778
cluster120	2	N/A	N/A	ANN12131	ANN01141
cluster95	2	Q6UXP7	N/A	ANN02873	ANN02815
cluster96	2	N/A	N/A	ANN03334	ANN02932
cluster116	2	N/A	N/A	ANN03111	ANN03082
cluster108	2	N/A	N/A	ANN03638	ANN03643
cluster74	2	Q6UWP2	GO:0006694; P:steroid biosynthetic process; IDA:UniProtKB	ANN03676	ANN03676
cluster73	2	N/A	N/A	ANN04284	ANN04284
cluster107	2	Q5ZKE7	GO:0006221; P:pyrimidine nucleotide biosynthetic process; IEA:UniProtKB-UniRule	ANN04453	ANN04429
cluster111	2	N/A	N/A	ANN04548	ANN04554
cluster113	2	A9ZSY3	GO:0015771; P:trehalose transport; IDA:UniProtKB	ANN05470	ANN05474
cluster100	2	N/A	N/A	ANN13172	ANN06033
cluster69	2	Q95SX7	GO:0006313; P:transposition, DNA-mediated; IMP:UniProtKB	ANN06752	ANN06752
cluster59	2	N/A	N/A	ANN18828	ANN06908
cluster57	2	Q95SX7	GO:0006313; P:transposition, DNA-mediated; IMP:UniProtKB	ANN18455	ANN06943
cluster106	2	N/A	N/A	ANN00686	ANN08133
cluster112	2	P03934	GO:0006313; P:transposition, DNA-mediated; IEA:InterPro	ANN07172	ANN08197
cluster119	2	N/A	N/A	ANN16833	ANN08646
cluster92	2	N/A	N/A	ANN11146	ANN11153
cluster90	2	N/A	N/A	ANN11171	ANN11166
cluster109	2	O70511	GO:0007165; P:signal transduction; IEA:InterPro	ANN11346	ANN11345
cluster103	2	N/A	N/A	ANN11397	ANN11658
cluster91	2	N/A	N/A	ANN21010	ANN11716
cluster102	2	N/A	N/A	ANN04644	ANN12149
cluster45	2	Q9VFJ0	GO:0016705; F:oxidoreductase activity, acting on paired donors, with incorporation or reduction of molecular oxygen; IEA:InterPro	ANN12241	ANN12227
cluster104	2	N/A	N/A	ANN06813	ANN13754
cluster44	2	Q95SX7	GO:0006313; P:transposition, DNA-mediated; IMP:UniProtKB	ANN15311	ANN15310
cluster117	2	Q29BL9	GO:0016021; C:integral component of membrane; IEA:UniProtKB-KW	ANN21130	ANN15408
cluster61	2	N/A	N/A	ANN21059	ANN15780
cluster99	2	N/A	N/A	ANN17567	ANN17588
cluster35	2	P11369	GO:0006310; P:DNA recombination; IEA:UniProtKB-KW	ANN21834	ANN18445
cluster97	2	N/A	N/A	ANN18538	ANN18548
cluster114	2	N/A	N/A	ANN04264	ANN18651
cluster105	2	N/A	N/A	ANN19097	ANN19087
cluster93	2	Q9NBX4	GO:0006313; P:transposition, DNA-mediated; IMP:UniProtKB	ANN19257	ANN19255
cluster94	2	N/A	N/A	ANN07144	ANN19297
cluster118	2	Q9NU92	GO:0007165; P:signal transduction; TAS:ProtInc	ANN19738	ANN19737
cluster101	2	O00370	GO:0032197; P:transposition, RNA-mediated; IMP:UniProtKB	ANN19982	ANN19983
cluster115	2	P84227	GO:0006334; P:nucleosome assembly; IBA:GO_Central	ANN20399	ANN20392
cluster98	2	B2D0J5	GO:0052689; F:carboxylic ester hydrolase activity; IEA:UniProtKB-KW	ANN11276	ANN20813
cluster110	2	D3YXG0	GO:0009617; P:response to bacterium; IEP:MGI	ANN08226	ANN21201
cluster206	1	Q03274	GO:0003964; F:RNA-directed DNA polymerase activity; IEA:UniProtKB-KW	ANN02338
cluster51	1	Q8T391	GO:0015074; P:DNA integration; IEA:InterPro	ANN13160
cluster203	1	N/A	N/A	ANN13626
cluster207	1	N/A	N/A	ANN14075
cluster208	1	N/A	N/A	ANN15466
cluster209	1	N/A	N/A	ANN16845
cluster20	1	Q9NBX4	GO:0006313; P:transposition, DNA-mediated; IMP:UniProtKB	ANN17835
cluster205	1	P36872	GO:0007423; P:sensory organ development; IMP:FlyBase	ANN18041
cluster204	1	Q95SX7	GO:0006313; P:transposition, DNA-mediated; IMP:UniProtKB	ANN19285
cluster47	1	Q03269	GO:0003964; F:RNA-directed DNA polymerase activity; IEA:UniProtKB-KW	ANN19644
cluster202	1	Q95SX7	GO:0006313; P:transposition, DNA-mediated; IMP:UniProtKB	ANN21264
