# Supplementary material for: Unveiling metabolic integration in psyllids and their nutritional endosymbionts through comparative transcriptomics analysis
Source: iScience. 2023 Sep 15;26(10):107930. doi: 10.1016/j.isci.2023.107930 (PMC10558732; doi:10.1016/j.isci.2023.107930)
Supplement: Table S9. Significantly expanding gene clusters in B. cockerelli that are significantly differentially expressed in bacteriomes compared to the body tissues, related to Bioinformatic analysis in STAR Methods [file mmc9.xlsx]

## Sheet: S9a
Supplemental Table 9a.		A total of 629 genes in the significantly expanding clusters in B. cockerelli that are significantly up-regulated¹ in bacteriomes compared to the body tissues
¹A false discovery rate (FDR) adjusted P ≤ 0.05 and ≥ 1.5-fold change of the normalized expression values; ²Gene family numbers
GeneID	LogFC	FDR	Cluster²	Order	Blast
ANN17812	3.72845	2.04931e-22	20	20	Protein of unknown function
ANN20394	2.88859	1.07093e-05	29	69	Similar to PIF1: ATP-dependent DNA helicase PIF1 (Homo sapiens OX%3D9606)
ANN11751	2.91779	5.88343e-07	29	72	Protein of unknown function
ANN14072	3.62442	1.47845e-10	33	105	Protein of unknown function
ANN09999	2.01727	0.0116174	33	113	Protein of unknown function
ANN22215	1.53142	0.00166578	33	119	Protein of unknown function
ANN02151	0.766345	0.000578459	43	128	Similar to PANK4: 4'-phosphopantetheine phosphatase (Homo sapiens OX%3D9606)
ANN08272	0.947978	0.017417	43	140	Similar to X-element\ORF2: Probable RNA-directed DNA polymerase from transposon X-element (Drosophila melanogaster OX%3D7227)
ANN20680	2.66656	0.00355981	43	160	Similar to RTase: Probable RNA-directed DNA polymerase from transposon BS (Drosophila melanogaster OX%3D7227)
ANN21695	1.1316	0.018684	43	163	Similar to psuG: Pseudouridine-5'-phosphate glycosidase (Lysinibacillus sphaericus (strain C3-41) OX%3D444177)
ANN01245	1.88838	8.99661e-06	43	169	Similar to jockey\pol: RNA-directed DNA polymerase from mobile element jockey (Drosophila funebris OX%3D7221)
ANN07930	2.38528	7.49586e-07	43	172	Similar to jockey\pol: RNA-directed DNA polymerase from mobile element jockey (Drosophila funebris OX%3D7221)
ANN01519	0.990315	0.00387786	46	215	Similar to Pold2: DNA polymerase delta subunit 2 (Mus musculus OX%3D10090)
ANN08577	5.83354	3.67875e-19	46	217	Similar to R1A1-element\ORF2: Putative 115 kDa protein in type-1 retrotransposable element R1DM (Drosophila melanogaster OX%3D7227)
ANN04434	6.19478	7.80768e-24	47	247	Similar to RTase: Probable RNA-directed DNA polymerase from transposon BS (Drosophila melanogaster OX%3D7227)
ANN00616	3.92794	5.63574e-33	47	248	Similar to RTase: Probable RNA-directed DNA polymerase from transposon BS (Drosophila melanogaster OX%3D7227)
ANN00493	2.86573	1.22426e-21	47	249	Similar to RTase: Probable RNA-directed DNA polymerase from transposon BS (Drosophila melanogaster OX%3D7227)
ANN04408	9.75067	1.99996e-212	47	257	Protein of unknown function
ANN14615	1.57486	0.00601669	49	273	Protein of unknown function
ANN17991	3.16989	7.04711e-29	50	287	Similar to kin-19: Casein kinase I isoform alpha (Caenorhabditis elegans OX%3D6239)
ANN14093	7.02331	8.49879e-11	50	295	Similar to KATNA1: Katanin p60 ATPase-containing subunit A1 (Strongylocentrotus purpuratus OX%3D7668)
ANN13401	2.01791	1.02389e-19	50	297	Similar to SETMAR: Histone-lysine N-methyltransferase SETMAR (Homo sapiens OX%3D9606)
ANN13169	1.39728	1.00596e-06	50	298	Similar to SETMAR: Histone-lysine N-methyltransferase SETMAR (Homo sapiens OX%3D9606)
ANN08966	0.732488	3.24432e-05	50	303	Similar to THOC1: THO complex subunit 1 (Homo sapiens OX%3D9606)
ANN21811	7.71949	2.14374e-05	50	323	Similar to KATNA1: Katanin p60 ATPase-containing subunit A1 (Strongylocentrotus purpuratus OX%3D7668)
ANN06843	1.03926	6.10175e-19	51	324	Similar to qtrt1: Queuine tRNA-ribosyltransferase catalytic subunit 1 (Xenopus tropicalis OX%3D8364)
ANN09829	1.16272	4.63754e-07	51	325	Similar to Dnah5: Dynein heavy chain 5%2C axonemal (Fragment) (Rattus norvegicus OX%3D10116)
ANN10703	3.36617	8.78581e-22	51	327	Similar to TY3B-G: Transposon Ty3-G Gag-Pol polyprotein (Saccharomyces cerevisiae (strain ATCC 204508 / S288c) OX%3D559292)
ANN05038	0.762903	0.0170481	51	330	Similar to Tf2-9: Transposon Tf2-9 polyprotein (Schizosaccharomyces pombe (strain 972 / ATCC 24843) OX%3D284812)
ANN05131	3.59108	3.77164e-19	51	331	Similar to TY3B-G: Transposon Ty3-G Gag-Pol polyprotein (Saccharomyces cerevisiae (strain ATCC 204508 / S288c) OX%3D559292)
ANN09926	0.852129	0.0370246	51	333	Similar to Tf2-6: Transposon Tf2-6 polyprotein (Schizosaccharomyces pombe (strain 972 / ATCC 24843) OX%3D284812)
ANN10121	3.59756	1.10611e-23	51	335	Similar to TY3B-G: Transposon Ty3-G Gag-Pol polyprotein (Saccharomyces cerevisiae (strain ATCC 204508 / S288c) OX%3D559292)
ANN10778	1.23696	0.00278876	51	336	Similar to Tf2-6: Transposon Tf2-6 polyprotein (Schizosaccharomyces pombe (strain 972 / ATCC 24843) OX%3D284812)
ANN11966	0.826198	0.00637048	51	338	Similar to Tf2-6: Transposon Tf2-6 polyprotein (Schizosaccharomyces pombe (strain 972 / ATCC 24843) OX%3D284812)
ANN14487	2.59362	0.000107339	51	340	Similar to TY3B-G: Transposon Ty3-G Gag-Pol polyprotein (Saccharomyces cerevisiae (strain ATCC 204508 / S288c) OX%3D559292)
ANN16654	3.74878	6.87541e-24	51	342	Similar to Tf2-6: Transposon Tf2-6 polyprotein (Schizosaccharomyces pombe (strain 972 / ATCC 24843) OX%3D284812)
ANN16799	3.42181	2.92033e-20	51	343	Similar to TY3B-G: Transposon Ty3-G Gag-Pol polyprotein (Saccharomyces cerevisiae (strain ATCC 204508 / S288c) OX%3D559292)
ANN02925	1.09031	0.0111557	51	351	Similar to Tf2-9: Transposon Tf2-9 polyprotein (Schizosaccharomyces pombe (strain 972 / ATCC 24843) OX%3D284812)
ANN11963	1.998	6.72069e-11	51	353	Similar to Tf2-6: Transposon Tf2-6 polyprotein (Schizosaccharomyces pombe (strain 972 / ATCC 24843) OX%3D284812)
ANN12257	0.962177	0.0369534	51	354	Similar to pol: Gag-Pol polyprotein (Fragment) (Avian reticuloendotheliosis virus OX%3D11636)
ANN21727	0.86822	0.0246048	51	356	Similar to Tf2-8: Transposon Tf2-8 polyprotein (Schizosaccharomyces pombe (strain 972 / ATCC 24843) OX%3D284812)
ANN09779	1.41975	0.00240026	51	357	Similar to Tf2-8: Transposon Tf2-8 polyprotein (Schizosaccharomyces pombe (strain 972 / ATCC 24843) OX%3D284812)
ANN02968	3.11083	2.96489e-20	51	358	Similar to pol: RNA-directed DNA polymerase from mobile element jockey (Drosophila melanogaster OX%3D7227)
ANN02965	3.20296	2.39039e-24	51	359	Similar to pol: RNA-directed DNA polymerase from mobile element jockey (Drosophila melanogaster OX%3D7227)
ANN19270	3.54716	2.60011e-38	51	368	Similar to RTase: Probable RNA-directed DNA polymerase from transposon BS (Drosophila melanogaster OX%3D7227)
ANN01221	1.19394	0.0153229	53	390	Similar to X-element\ORF2: Probable RNA-directed DNA polymerase from transposon X-element (Drosophila melanogaster OX%3D7227)
ANN13297	1.29555	0.0118133	53	395	Similar to pol: RNA-directed DNA polymerase from mobile element jockey (Drosophila melanogaster OX%3D7227)
ANN20448	1.59684	0.001647	53	404	Similar to X-element\ORF2: Probable RNA-directed DNA polymerase from transposon X-element (Drosophila melanogaster OX%3D7227)
ANN20283	1.38829	0.0295608	53	405	Similar to X-element\ORF2: Probable RNA-directed DNA polymerase from transposon X-element (Drosophila melanogaster OX%3D7227)
ANN18527	1.10676	0.0090672	53	406	Similar to X-element\ORF2: Probable RNA-directed DNA polymerase from transposon X-element (Drosophila melanogaster OX%3D7227)
ANN17913	1.25114	0.0137364	53	407	Similar to X-element\ORF2: Probable RNA-directed DNA polymerase from transposon X-element (Drosophila melanogaster OX%3D7227)
ANN16693	2.76811	1.66779e-12	53	424	Similar to X-element\ORF2: Probable RNA-directed DNA polymerase from transposon X-element (Drosophila melanogaster OX%3D7227)
ANN11456	4.54824	1.62158e-46	53	429	Similar to pol: RNA-directed DNA polymerase from mobile element jockey (Drosophila melanogaster OX%3D7227)
ANN13224	1.88993	0.000543273	53	430	Similar to X-element\ORF2: Probable RNA-directed DNA polymerase from transposon X-element (Drosophila melanogaster OX%3D7227)
ANN01316	3.3599	0.00470908	53	448	Similar to pol: RNA-directed DNA polymerase from mobile element jockey (Drosophila melanogaster OX%3D7227)
ANN02288	1.38609	2.63328e-20	58	454	Similar to X-element\ORF2: Probable RNA-directed DNA polymerase from transposon X-element (Drosophila melanogaster OX%3D7227)
ANN08569	7.52795	8.97099e-06	58	461	Similar to X-element\ORF2: Probable RNA-directed DNA polymerase from transposon X-element (Drosophila melanogaster OX%3D7227)
ANN17412	1.57225	3.27581e-05	58	467	Similar to RTase: Probable RNA-directed DNA polymerase from transposon BS (Drosophila melanogaster OX%3D7227)
ANN03587	3.05898	0.000404588	58	476	Similar to RTase: Probable RNA-directed DNA polymerase from transposon BS (Drosophila melanogaster OX%3D7227)
ANN03588	1.58989	0.00434397	58	477	Similar to RTase: Probable RNA-directed DNA polymerase from transposon BS (Drosophila melanogaster OX%3D7227)
ANN08078	1.58538	0.00057686	58	485	Similar to pol: RNA-directed DNA polymerase from mobile element jockey (Drosophila melanogaster OX%3D7227)
ANN00685	1.07519	0.0414164	59	507	Protein of unknown function
ANN17511	3.94696	1.63673e-44	59	508	Protein of unknown function
ANN15197	5.59411	9.50095e-76	59	509	Protein of unknown function
ANN22239	4.69595	3.18416e-15	59	511	Protein of unknown function
ANN22224	1.39937	0.000187236	59	512	Protein of unknown function
ANN22088	1.49048	0.0110667	59	513	Protein of unknown function
ANN20342	5.00192	7.20954e-31	59	516	Protein of unknown function
ANN18690	6.24693	8.49541e-103	59	517	Protein of unknown function
ANN17796	3.48808	1.92943e-13	59	518	Protein of unknown function
ANN16391	7.62536	1.93757e-15	59	521	Protein of unknown function
ANN15622	1.71387	2.49801e-08	59	523	Protein of unknown function
ANN14921	5.30346	4.89949e-37	59	525	Protein of unknown function
ANN14788	3.12452	2.00843e-12	59	526	Protein of unknown function
ANN13737	2.94238	6.46914e-12	59	530	Protein of unknown function
ANN10768	4.18846	7.36251e-33	59	533	Protein of unknown function
ANN10498	0.888001	0.00618762	59	534	Protein of unknown function
ANN06645	5.8848	8.97014e-73	59	537	Protein of unknown function
ANN06585	4.81264	1.7647e-31	59	538	Protein of unknown function
ANN04925	4.93054	5.47657e-84	59	540	Protein of unknown function
ANN03557	5.13688	1.12982e-82	59	543	Protein of unknown function
ANN03128	2.28526	5.86608e-05	59	544	Protein of unknown function
ANN02814	5.59109	2.5088e-19	59	545	Protein of unknown function
ANN02120	7.26306	0.000459583	59	546	Protein of unknown function
ANN01355	3.54018	3.92828e-17	59	547	Protein of unknown function
ANN00265	2.58499	1.03112e-05	59	550	Protein of unknown function
ANN07146	6.75084	4.30691e-10	59	551	Protein of unknown function
ANN00812	3.24676	4.11963e-17	59	559	Protein of unknown function
ANN12100	7.9147	2.46427e-18	62	565	Similar to RTase: Probable RNA-directed DNA polymerase from transposon BS (Drosophila melanogaster OX%3D7227)
ANN01465	1.99947	1.85704e-06	62	568	Similar to RTase: Probable RNA-directed DNA polymerase from transposon BS (Drosophila melanogaster OX%3D7227)
ANN02884	1.14275	0.00191795	62	569	Similar to jockey\pol: RNA-directed DNA polymerase from mobile element jockey (Drosophila funebris OX%3D7221)
ANN05379	2.53256	0.0208807	62	571	Similar to pol: RNA-directed DNA polymerase from mobile element jockey (Drosophila melanogaster OX%3D7227)
ANN16074	1.48328	0.015103	62	578	Similar to pol: RNA-directed DNA polymerase from mobile element jockey (Drosophila melanogaster OX%3D7227)
ANN11388	3.18296	0.00130111	62	582	Similar to pol: RNA-directed DNA polymerase from mobile element jockey (Drosophila melanogaster OX%3D7227)
ANN15511	0.913374	0.00295877	62	583	Similar to pol: RNA-directed DNA polymerase from mobile element jockey (Drosophila melanogaster OX%3D7227)
ANN01958	4.40507	3.81915e-35	62	585	Similar to pol: RNA-directed DNA polymerase from mobile element jockey (Drosophila melanogaster OX%3D7227)
ANN02115	1.79617	0.0014039	62	586	Similar to pol: RNA-directed DNA polymerase from mobile element jockey (Drosophila melanogaster OX%3D7227)
ANN07265	1.77138	0.00114996	62	588	Similar to pol: RNA-directed DNA polymerase from mobile element jockey (Drosophila melanogaster OX%3D7227)
ANN17155	1.67401	7.35487e-06	62	593	Similar to pol: RNA-directed DNA polymerase from mobile element jockey (Drosophila melanogaster OX%3D7227)
ANN10886	1.54236	2.56493e-05	62	601	Similar to RTase: Probable RNA-directed DNA polymerase from transposon BS (Drosophila melanogaster OX%3D7227)
ANN02175	2.99333	6.90796e-07	62	602	Similar to pol: RNA-directed DNA polymerase from mobile element jockey (Drosophila melanogaster OX%3D7227)
ANN03147	2.02027	0.00220374	62	603	Similar to pol: RNA-directed DNA polymerase from mobile element jockey (Drosophila melanogaster OX%3D7227)
ANN08684	1.43499	0.0291489	62	605	Similar to pol: RNA-directed DNA polymerase from mobile element jockey (Drosophila melanogaster OX%3D7227)
ANN09010	7.37183	5.87175e-13	62	606	Similar to pol: RNA-directed DNA polymerase from mobile element jockey (Drosophila melanogaster OX%3D7227)
ANN13149	2.91452	0.0103354	62	610	Similar to pol: RNA-directed DNA polymerase from mobile element jockey (Drosophila melanogaster OX%3D7227)
ANN11469	3.5288	3.88754e-20	64	614	Similar to F54H12.3: Putative uncharacterized transposon-derived protein F54H12.3 (Caenorhabditis elegans OX%3D6239)
ANN00590	4.51956	1.80605e-21	64	615	Similar to F54H12.3: Putative uncharacterized transposon-derived protein F54H12.3 (Caenorhabditis elegans OX%3D6239)
ANN01894	4.1572	4.90624e-15	64	616	Similar to F54H12.3: Putative uncharacterized transposon-derived protein F54H12.3 (Caenorhabditis elegans OX%3D6239)
ANN11891	2.45617	1.70637e-07	65	623	Similar to Tf2-11: Transposon Tf2-11 polyprotein (Schizosaccharomyces pombe (strain 972 / ATCC 24843) OX%3D284812)
ANN12064	3.6329	9.08646e-22	65	625	Similar to Tf2-6: Transposon Tf2-6 polyprotein (Schizosaccharomyces pombe (strain 972 / ATCC 24843) OX%3D284812)
ANN12364	3.16764	7.50735e-14	65	626	Similar to Tf2-8: Transposon Tf2-8 polyprotein (Schizosaccharomyces pombe (strain 972 / ATCC 24843) OX%3D284812)
ANN13546	2.74305	8.34242e-06	65	627	Similar to Tf2-9: Transposon Tf2-9 polyprotein (Schizosaccharomyces pombe (strain 972 / ATCC 24843) OX%3D284812)
ANN14716	3.11817	9.79078e-08	65	628	Similar to Tf2-6: Transposon Tf2-6 polyprotein (Schizosaccharomyces pombe (strain 972 / ATCC 24843) OX%3D284812)
ANN20502	3.00421	5.83819e-15	65	629	Similar to Tf2-8: Transposon Tf2-8 polyprotein (Schizosaccharomyces pombe (strain 972 / ATCC 24843) OX%3D284812)
ANN16290	2.25065	8.1401e-12	65	630	Similar to Tf2-8: Transposon Tf2-8 polyprotein (Schizosaccharomyces pombe (strain 972 / ATCC 24843) OX%3D284812)
ANN22237	1.9931	4.45592e-10	65	631	Similar to Tf2-11: Transposon Tf2-11 polyprotein (Schizosaccharomyces pombe (strain 972 / ATCC 24843) OX%3D284812)
ANN22216	1.99445	1.30364e-07	65	632	Similar to Tf2-9: Transposon Tf2-9 polyprotein (Schizosaccharomyces pombe (strain 972 / ATCC 24843) OX%3D284812)
ANN22136	1.90504	3.60422e-05	65	633	Similar to K02A2.6: Uncharacterized protein K02A2.6 (Caenorhabditis elegans OX%3D6239)
ANN22046	2.77926	4.36599e-20	65	634	Similar to Tf2-9: Transposon Tf2-9 polyprotein (Schizosaccharomyces pombe (strain 972 / ATCC 24843) OX%3D284812)
ANN22040	2.48065	1.8027e-10	65	635	Similar to Tf2-9: Transposon Tf2-9 polyprotein (Schizosaccharomyces pombe (strain 972 / ATCC 24843) OX%3D284812)
ANN21904	3.66173	3.30008e-10	65	636	Similar to Tf2-11: Transposon Tf2-11 polyprotein (Schizosaccharomyces pombe (strain 972 / ATCC 24843) OX%3D284812)
ANN21380	3.07774	6.89402e-11	65	637	Similar to Tf2-6: Transposon Tf2-6 polyprotein (Schizosaccharomyces pombe (strain 972 / ATCC 24843) OX%3D284812)
ANN21367	7.32782	4.80076e-27	65	638	Similar to Tf2-6: Transposon Tf2-6 polyprotein (Schizosaccharomyces pombe (strain 972 / ATCC 24843) OX%3D284812)
ANN18325	2.39592	4.33981e-07	65	639	Similar to Tf2-8: Transposon Tf2-8 polyprotein (Schizosaccharomyces pombe (strain 972 / ATCC 24843) OX%3D284812)
ANN17591	3.02765	3.04095e-23	65	641	Similar to Tf2-8: Transposon Tf2-8 polyprotein (Schizosaccharomyces pombe (strain 972 / ATCC 24843) OX%3D284812)
ANN17480	1.46069	0.00262458	65	642	Similar to Tf2-9: Transposon Tf2-9 polyprotein (Schizosaccharomyces pombe (strain 972 / ATCC 24843) OX%3D284812)
ANN17278	3.07177	3.55719e-24	65	644	Similar to Tf2-9: Transposon Tf2-9 polyprotein (Schizosaccharomyces pombe (strain 972 / ATCC 24843) OX%3D284812)
ANN13840	3.73949	6.59827e-29	65	645	Similar to Tf2-11: Transposon Tf2-11 polyprotein (Schizosaccharomyces pombe (strain 972 / ATCC 24843) OX%3D284812)
ANN13565	2.2621	1.38637e-10	65	646	Similar to Tf2-8: Transposon Tf2-8 polyprotein (Schizosaccharomyces pombe (strain 972 / ATCC 24843) OX%3D284812)
ANN12530	4.84271	6.60307e-41	65	647	Similar to Tf2-9: Transposon Tf2-9 polyprotein (Schizosaccharomyces pombe (strain 972 / ATCC 24843) OX%3D284812)
ANN12253	3.51928	1.12896e-06	65	648	Similar to Tf2-11: Transposon Tf2-11 polyprotein (Schizosaccharomyces pombe (strain 972 / ATCC 24843) OX%3D284812)
ANN11995	1.97787	0.00145966	65	649	Similar to Tf2-11: Transposon Tf2-11 polyprotein (Schizosaccharomyces pombe (strain 972 / ATCC 24843) OX%3D284812)
ANN11739	2.16144	3.86882e-08	65	650	Similar to Tf2-9: Transposon Tf2-9 polyprotein (Schizosaccharomyces pombe (strain 972 / ATCC 24843) OX%3D284812)
ANN10525	2.71115	2.38806e-15	65	651	Similar to Tf2-9: Transposon Tf2-9 polyprotein (Schizosaccharomyces pombe (strain 972 / ATCC 24843) OX%3D284812)
ANN10217	3.23079	1.22957e-28	65	652	Similar to Tf2-8: Transposon Tf2-8 polyprotein (Schizosaccharomyces pombe (strain 972 / ATCC 24843) OX%3D284812)
ANN10061	2.01792	9.66473e-08	65	653	Similar to K02A2.6: Uncharacterized protein K02A2.6 (Caenorhabditis elegans OX%3D6239)
ANN02915	3.22752	3.14056e-23	65	655	Similar to K02A2.6: Uncharacterized protein K02A2.6 (Caenorhabditis elegans OX%3D6239)
ANN02581	3.40602	1.59825e-22	65	656	Similar to Tf2-8: Transposon Tf2-8 polyprotein (Schizosaccharomyces pombe (strain 972 / ATCC 24843) OX%3D284812)
ANN02247	3.56481	3.34674e-42	65	657	Similar to Tf2-6: Transposon Tf2-6 polyprotein (Schizosaccharomyces pombe (strain 972 / ATCC 24843) OX%3D284812)
ANN01623	4.2842	8.07799e-33	65	659	Similar to Tf2-9: Transposon Tf2-9 polyprotein (Schizosaccharomyces pombe (strain 972 / ATCC 24843) OX%3D284812)
ANN01387	3.73577	3.49229e-33	65	660	Similar to Tf2-8: Transposon Tf2-8 polyprotein (Schizosaccharomyces pombe (strain 972 / ATCC 24843) OX%3D284812)
ANN00816	1.81548	3.85158e-11	65	661	Similar to Tf2-11: Transposon Tf2-11 polyprotein (Schizosaccharomyces pombe (strain 972 / ATCC 24843) OX%3D284812)
ANN15953	2.31771	4.58114e-07	65	663	Similar to K02A2.6: Uncharacterized protein K02A2.6 (Caenorhabditis elegans OX%3D6239)
ANN16796	3.11203	6.53824e-06	65	664	Similar to K02A2.6: Uncharacterized protein K02A2.6 (Caenorhabditis elegans OX%3D6239)
ANN20352	4.9761	1.24574e-11	65	665	Similar to K02A2.6: Uncharacterized protein K02A2.6 (Caenorhabditis elegans OX%3D6239)
ANN13739	2.76779	0.000314087	65	667	Similar to K02A2.6: Uncharacterized protein K02A2.6 (Caenorhabditis elegans OX%3D6239)
ANN04504	3.92092	4.32371e-13	65	668	Similar to K02A2.6: Uncharacterized protein K02A2.6 (Caenorhabditis elegans OX%3D6239)
ANN21296	3.41366	1.13751e-25	66	670	Similar to jockey\pol: RNA-directed DNA polymerase from mobile element jockey (Drosophila funebris OX%3D7221)
ANN15749	2.2786	2.03111e-05	66	678	Similar to jockey\pol: RNA-directed DNA polymerase from mobile element jockey (Drosophila funebris OX%3D7221)
ANN14169	3.72824	2.07059e-06	66	681	Similar to X-element\ORF2: Probable RNA-directed DNA polymerase from transposon X-element (Drosophila melanogaster OX%3D7227)
ANN13236	3.35435	1.94828e-31	66	682	Similar to jockey\pol: RNA-directed DNA polymerase from mobile element jockey (Drosophila funebris OX%3D7221)
ANN08678	2.71746	0.0037252	66	692	Similar to X-element\ORF2: Probable RNA-directed DNA polymerase from transposon X-element (Drosophila melanogaster OX%3D7227)
ANN06677	1.92729	3.93053e-10	66	696	Similar to RTase: Probable RNA-directed DNA polymerase from transposon BS (Drosophila melanogaster OX%3D7227)
ANN05040	1.33768	0.00221594	66	699	Similar to X-element\ORF2: Probable RNA-directed DNA polymerase from transposon X-element (Drosophila melanogaster OX%3D7227)
ANN04180	1.2252	0.0420363	66	701	Similar to pol: RNA-directed DNA polymerase from mobile element jockey (Drosophila melanogaster OX%3D7227)
ANN03183	3.3614	8.06516e-28	66	702	Similar to jockey\pol: RNA-directed DNA polymerase from mobile element jockey (Drosophila funebris OX%3D7221)
ANN02083	3.17555	2.19178e-25	66	704	Similar to jockey\pol: RNA-directed DNA polymerase from mobile element jockey (Drosophila funebris OX%3D7221)
ANN14736	3.05871	6.37235e-22	66	709	Similar to X-element\ORF2: Probable RNA-directed DNA polymerase from transposon X-element (Drosophila melanogaster OX%3D7227)
ANN14254	4.36941	1.06528e-13	66	711	Similar to X-element\ORF2: Probable RNA-directed DNA polymerase from transposon X-element (Drosophila melanogaster OX%3D7227)
ANN11028	8.53523	1.61003e-24	72	756	Protein of unknown function
ANN00811	5.4597	4.51922e-23	72	772	Protein of unknown function
ANN04832	6.31344	5.9271e-18	72	773	Protein of unknown function
ANN03386	6.47233	6.33244e-30	72	784	Protein of unknown function
ANN22219	2.879	2.85399e-06	72	797	Protein of unknown function
ANN20492	1.00388	0.0443512	73	813	Similar to Tf2-9: Transposon Tf2-9 polyprotein (Schizosaccharomyces pombe (strain 972 / ATCC 24843) OX%3D284812)
ANN18881	2.25775	1.03184e-05	74	855	Similar to Pol: LINE-1 retrotransposable element ORF2 protein (Mus musculus OX%3D10090)
ANN08957	2.38254	3.37266e-07	74	856	Similar to Pol: LINE-1 retrotransposable element ORF2 protein (Mus musculus OX%3D10090)
ANN20330	1.15801	3.4707e-07	74	863	Similar to ZNF271: Zinc finger protein 271 (Pongo abelii OX%3D9601)
ANN19118	0.903363	1.1802e-08	84	923	Similar to Wdr5: WD repeat-containing protein 5 (Rattus norvegicus OX%3D10116)
ANN08971	1.73613	1.04152e-08	84	925	Similar to Retrotransposable element SLACS 132 kDa protein (Trypanosoma brucei gambiense OX%3D31285)
ANN15925	1.60264	0.000421525	84	926	Similar to GUSB: Beta-glucuronidase (Homo sapiens OX%3D9606)
ANN08748	6.8763	3.70983e-09	84	931	Similar to Retrotransposable element SLACS 132 kDa protein (Trypanosoma brucei gambiense OX%3D31285)
ANN10506	4.38854	2.82156e-09	84	932	Similar to Retrotransposable element SLACS 132 kDa protein (Trypanosoma brucei gambiense OX%3D31285)
ANN10686	1.0123	0.00744219	84	933	Protein of unknown function
ANN15587	2.70741	3.74312e-24	84	937	Protein of unknown function
ANN16053	2.78515	8.77213e-29	84	938	Similar to Transposon TX1 uncharacterized 149 kDa protein (Xenopus laevis OX%3D8355)
ANN16313	3.82309	4.01541e-11	84	940	Similar to Retrotransposable element SLACS 132 kDa protein (Trypanosoma brucei gambiense OX%3D31285)
ANN16506	8.13146	6.67234e-18	84	941	Similar to Retrotransposable element SLACS 132 kDa protein (Trypanosoma brucei gambiense OX%3D31285)
ANN17976	2.67822	4.73063e-10	84	942	Protein of unknown function
ANN03519	2.0679	0.000350536	84	951	Protein of unknown function
ANN03176	1.52614	0.00109	87	957	Similar to X-element\ORF2: Probable RNA-directed DNA polymerase from transposon X-element (Drosophila melanogaster OX%3D7227)
ANN20736	1.44312	0.00860214	87	973	Similar to X-element\ORF2: Probable RNA-directed DNA polymerase from transposon X-element (Drosophila melanogaster OX%3D7227)
ANN16688	3.42569	1.24089e-05	87	979	Protein of unknown function
ANN07051	7.43911	3.61156e-05	89	990	Similar to Tubulin alpha-8 chain (Fragment) (Gallus gallus OX%3D9031)
ANN06365	3.54712	2.67406e-14	89	991	Similar to pol: Retrovirus-related Pol polyprotein from type-2 retrotransposable element R2DM (Drosophila melanogaster OX%3D7227)
ANN13054	5.26452	3.17196e-53	89	992	Similar to Retrovirus-related Pol polyprotein from type-1 retrotransposable element R2 (Fragment) (Popillia japonica OX%3D7064)
ANN17029	4.11385	3.26831e-15	89	993	Similar to Retrovirus-related Pol polyprotein from type-1 retrotransposable element R2 (Fragment) (Popillia japonica OX%3D7064)
ANN04853	4.22408	1.89124e-10	89	994	Similar to Retrovirus-related Pol polyprotein from type-1 retrotransposable element R2 (Fragment) (Popillia japonica OX%3D7064)
ANN05970	4.82294	8.42173e-25	89	995	Similar to Retrovirus-related Pol polyprotein from type-1 retrotransposable element R2 (Fragment) (Popillia japonica OX%3D7064)
ANN12428	3.78834	5.49643e-17	89	996	Similar to Retrovirus-related Pol polyprotein from type-1 retrotransposable element R2 (Fragment) (Popillia japonica OX%3D7064)
ANN13427	6.67761	5.87324e-29	89	997	Similar to Retrovirus-related Pol polyprotein from type-1 retrotransposable element R2 (Fragment) (Popillia japonica OX%3D7064)
ANN15810	1.9001	2.84537e-09	89	998	Similar to pol: Retrovirus-related Pol polyprotein from type-2 retrotransposable element R2DM (Drosophila melanogaster OX%3D7227)
ANN18107	4.89572	2.30474e-51	89	999	Similar to RTase: Probable RNA-directed DNA polymerase from transposon BS (Drosophila melanogaster OX%3D7227)
ANN20600	6.73936	7.0562e-09	89	1000	Similar to Transposon TX1 uncharacterized 149 kDa protein (Xenopus laevis OX%3D8355)
ANN21354	3.9065	1.67338e-62	89	1001	Similar to Retrovirus-related Pol polyprotein from type-1 retrotransposable element R2 (Fragment) (Popillia japonica OX%3D7064)
ANN21464	4.0136	1.23783e-56	89	1002	Similar to Retrovirus-related Pol polyprotein from type-1 retrotransposable element R2 (Fragment) (Popillia japonica OX%3D7064)
ANN03006	6.17926	2.8251e-44	89	1003	Similar to pol: Retrovirus-related Pol polyprotein from type-2 retrotransposable element R2DM (Drosophila melanogaster OX%3D7227)
ANN03194	5.00356	1.44971e-25	89	1004	Similar to Retrovirus-related Pol polyprotein from type-1 retrotransposable element R2 (Fragment) (Popillia japonica OX%3D7064)
ANN07286	2.89481	2.44121e-06	89	1005	Similar to Retrovirus-related Pol polyprotein from type-1 retrotransposable element R2 (Fragment) (Popillia japonica OX%3D7064)
ANN16101	2.13416	1.85865e-11	89	1006	Similar to pol: Retrovirus-related Pol polyprotein from type-2 retrotransposable element R2DM (Drosophila melanogaster OX%3D7227)
ANN16696	4.79817	9.67823e-14	89	1007	Similar to Retrovirus-related Pol polyprotein from type-1 retrotransposable element R2 (Fragment) (Popillia japonica OX%3D7064)
ANN21715	5.00191	1.94078e-19	89	1008	Similar to Retrovirus-related Pol polyprotein from type-1 retrotransposable element R2 (Fragment) (Popillia japonica OX%3D7064)
ANN21873	1.54664	7.44752e-05	89	1009	Protein of unknown function
ANN11226	4.313	3.86781e-10	89	1011	Similar to Retrovirus-related Pol polyprotein from type-1 retrotransposable element R2 (Fragment) (Popillia japonica OX%3D7064)
ANN02438	4.3529	1.52752e-09	89	1013	Protein of unknown function
ANN19052	4.16615	1.40103e-18	89	1020	Similar to pol: Retrovirus-related Pol polyprotein from type-2 retrotransposable element R2DM (Drosophila melanogaster OX%3D7227)
ANN12037	6.40345	1.57455e-72	89	1025	Similar to LINE-1 reverse transcriptase homolog (Nycticebus coucang OX%3D9470)
ANN02557	2.66676	2.01942e-11	89	1029	Protein of unknown function
ANN10433	3.70997	0.000107321	89	1030	Similar to ZMYM6: Zinc finger MYM-type protein 6 (Homo sapiens OX%3D9606)
ANN02437	5.7138	1.31518e-11	89	1031	Protein of unknown function
ANN20961	7.26645	7.8564e-121	92	1034	Similar to K02A2.6: Uncharacterized protein K02A2.6 (Caenorhabditis elegans OX%3D6239)
ANN12076	4.34444	3.88057e-60	92	1035	Similar to pol: Retrovirus-related Pol polyprotein from transposon 17.6 (Drosophila melanogaster OX%3D7227)
ANN21943	2.77505	3.70481e-05	92	1036	Similar to TY3B-I: Transposon Ty3-I Gag-Pol polyprotein (Saccharomyces cerevisiae (strain ATCC 204508 / S288c) OX%3D559292)
ANN01405	2.73058	2.02859e-06	92	1037	Similar to TY3B-I: Transposon Ty3-I Gag-Pol polyprotein (Saccharomyces cerevisiae (strain ATCC 204508 / S288c) OX%3D559292)
ANN01404	2.68581	5.42179e-05	92	1038	Similar to TY3B-I: Transposon Ty3-I Gag-Pol polyprotein (Saccharomyces cerevisiae (strain ATCC 204508 / S288c) OX%3D559292)
ANN01403	2.63638	0.000142433	92	1039	Similar to TY3B-I: Transposon Ty3-I Gag-Pol polyprotein (Saccharomyces cerevisiae (strain ATCC 204508 / S288c) OX%3D559292)
ANN10647	6.89396	6.36605e-89	92	1041	Similar to K02A2.6: Uncharacterized protein K02A2.6 (Caenorhabditis elegans OX%3D6239)
ANN21944	2.77395	1.04563e-05	92	1042	Similar to TY3B-I: Transposon Ty3-I Gag-Pol polyprotein (Saccharomyces cerevisiae (strain ATCC 204508 / S288c) OX%3D559292)
ANN11969	1.2182	0.0246725	92	1043	Similar to TY3B-I: Transposon Ty3-I Gag-Pol polyprotein (Saccharomyces cerevisiae (strain ATCC 204508 / S288c) OX%3D559292)
ANN13039	1.27058	0.00498916	92	1047	Protein of unknown function
ANN03178	4.8472	1.0091e-22	92	1048	Similar to K02A2.6: Uncharacterized protein K02A2.6 (Caenorhabditis elegans OX%3D6239)
ANN03097	3.53593	1.08379e-15	92	1049	Similar to K02A2.6: Uncharacterized protein K02A2.6 (Caenorhabditis elegans OX%3D6239)
ANN04366	4.16573	6.08098e-17	92	1050	Similar to K02A2.6: Uncharacterized protein K02A2.6 (Caenorhabditis elegans OX%3D6239)
ANN08640	2.14165	1.91877e-11	92	1051	Similar to K02A2.6: Uncharacterized protein K02A2.6 (Caenorhabditis elegans OX%3D6239)
ANN22249	2.63246	1.90494e-08	92	1052	Similar to K02A2.6: Uncharacterized protein K02A2.6 (Caenorhabditis elegans OX%3D6239)
ANN03170	2.03703	1.50762e-07	98	1055	Similar to RTase: Probable RNA-directed DNA polymerase from transposon BS (Drosophila melanogaster OX%3D7227)
ANN18892	3.10975	0.000164979	98	1066	Similar to X-element\ORF2: Probable RNA-directed DNA polymerase from transposon X-element (Drosophila melanogaster OX%3D7227)
ANN14233	1.54177	0.00112308	100	1094	Similar to pol: Retrovirus-related Pol polyprotein from type-2 retrotransposable element R2DM (Drosophila melanogaster OX%3D7227)
ANN20591	2.55313	2.22782e-06	100	1096	Similar to pol: Retrovirus-related Pol polyprotein from type-2 retrotransposable element R2DM (Drosophila melanogaster OX%3D7227)
ANN15041	5.47767	1.60947e-22	100	1098	Similar to pol: Retrovirus-related Pol polyprotein from type-2 retrotransposable element R2DM (Drosophila melanogaster OX%3D7227)
ANN08914	3.68167	6.6797e-25	100	1099	Similar to pol: Retrovirus-related Pol polyprotein from type-2 retrotransposable element R2DM (Drosophila melanogaster OX%3D7227)
ANN03473	5.78686	4.06754e-14	100	1102	Similar to Transposon TX1 uncharacterized 149 kDa protein (Xenopus laevis OX%3D8355)
ANN03471	3.73741	1.27204e-10	100	1103	Similar to pol: Retrovirus-related Pol polyprotein from type-2 retrotransposable element R2DM (Drosophila melanogaster OX%3D7227)
ANN07412	1.76826	0.00028905	100	1108	Similar to pol: Retrovirus-related Pol polyprotein from type-2 retrotransposable element R2DM (Drosophila melanogaster OX%3D7227)
ANN09201	3.55047	7.02072e-05	100	1109	Similar to LINE-1 reverse transcriptase homolog (Nycticebus coucang OX%3D9470)
ANN14421	3.01957	1.28388e-08	100	1111	Similar to RTase: Probable RNA-directed DNA polymerase from transposon BS (Drosophila melanogaster OX%3D7227)
ANN21140	3.67053	1.99659e-28	100	1112	Similar to pol: Retrovirus-related Pol polyprotein from type-2 retrotransposable element R2DM (Drosophila melanogaster OX%3D7227)
ANN06598	3.24654	1.72736e-17	100	1113	Similar to pol: Retrovirus-related Pol polyprotein from type-2 retrotransposable element R2DM (Drosophila melanogaster OX%3D7227)
ANN13594	1.44637	1.48151e-38	100	1115	Protein of unknown function
ANN13698	2.14204	0.000242201	100	1116	Protein of unknown function
ANN14759	5.44312	1.12663e-58	100	1117	Similar to pol: Retrovirus-related Pol polyprotein from type-2 retrotransposable element R2DM (Drosophila melanogaster OX%3D7227)
ANN15042	6.21771	1.4533e-62	100	1118	Protein of unknown function
ANN17182	1.38324	4.97509e-07	100	1119	Similar to RTase: Probable RNA-directed DNA polymerase from transposon BS (Drosophila melanogaster OX%3D7227)
ANN18496	3.43741	1.88351e-12	100	1120	Similar to pol: Retrovirus-related Pol polyprotein from type-2 retrotransposable element R2DM (Drosophila melanogaster OX%3D7227)
ANN21200	7.55504	3.35779e-15	100	1122	Protein of unknown function
ANN17450	6.38268	3.32478e-28	100	1127	Protein of unknown function
ANN21187	2.25938	0.000235567	101	1137	Similar to ZBED9: SCAN domain-containing protein 3 (Homo sapiens OX%3D9606)
ANN00612	8.12563	4.34433e-14	101	1138	Similar to GTF2IRD2: General transcription factor II-I repeat domain-containing protein 2A (Homo sapiens OX%3D9606)
ANN12963	2.25649	4.28738e-60	104	1151	Similar to RTase: Probable RNA-directed DNA polymerase from transposon BS (Drosophila melanogaster OX%3D7227)
ANN02113	2.85174	6.2699e-16	107	1192	Similar to TY3B-I: Transposon Ty3-I Gag-Pol polyprotein (Saccharomyces cerevisiae (strain ATCC 204508 / S288c) OX%3D559292)
ANN03655	0.736758	0.00335172	107	1193	Similar to TY3B-I: Transposon Ty3-I Gag-Pol polyprotein (Saccharomyces cerevisiae (strain ATCC 204508 / S288c) OX%3D559292)
ANN00118	2.11527	3.47771e-09	107	1195	Similar to Tf2-9: Transposon Tf2-9 polyprotein (Schizosaccharomyces pombe (strain 972 / ATCC 24843) OX%3D284812)
ANN07133	1.41576	1.4107e-06	107	1196	Similar to TY3B-I: Transposon Ty3-I Gag-Pol polyprotein (Saccharomyces cerevisiae (strain ATCC 204508 / S288c) OX%3D559292)
ANN11122	3.13948	8.54524e-26	107	1197	Similar to Tf2-6: Transposon Tf2-6 polyprotein (Schizosaccharomyces pombe (strain 972 / ATCC 24843) OX%3D284812)
ANN19093	2.53708	4.73734e-16	107	1202	Similar to TY3B-I: Transposon Ty3-I Gag-Pol polyprotein (Saccharomyces cerevisiae (strain ATCC 204508 / S288c) OX%3D559292)
ANN20886	1.67729	0.000855633	107	1203	Similar to Tf2-9: Transposon Tf2-9 polyprotein (Schizosaccharomyces pombe (strain 972 / ATCC 24843) OX%3D284812)
ANN14672	4.96898	2.92544e-47	110	1209	Similar to SETMAR: Histone-lysine N-methyltransferase SETMAR (Homo sapiens OX%3D9606)
ANN14538	6.25997	2.24381e-39	110	1218	Protein of unknown function
ANN12437	1.15865	2.54076e-11	110	1219	Similar to PQT3: E3 ubiquitin ligase PARAQUAT TOLERANCE 3 (Arabidopsis thaliana OX%3D3702)
ANN00207	3.24102	0.000211211	110	1238	Protein of unknown function
ANN11863	5.67509	1.93115e-36	112	1243	Similar to X-element\ORF2: Probable RNA-directed DNA polymerase from transposon X-element (Drosophila melanogaster OX%3D7227)
ANN02112	2.20889	1.34662e-05	112	1250	Similar to X-element\ORF2: Probable RNA-directed DNA polymerase from transposon X-element (Drosophila melanogaster OX%3D7227)
ANN13799	2.43083	2.41804e-10	112	1282	Protein of unknown function
ANN11993	2.18249	0.0167847	115	1294	Similar to R1A1-element\ORF2: Putative 115 kDa protein in type-1 retrotransposable element R1DM (Drosophila melanogaster OX%3D7227)
ANN05122	1.27074	0.00844113	117	1324	Similar to jockey\pol: RNA-directed DNA polymerase from mobile element jockey (Drosophila funebris OX%3D7221)
ANN08355	3.44308	5.8632e-14	117	1328	Similar to LINE-1 reverse transcriptase homolog (Nycticebus coucang OX%3D9470)
ANN17615	5.24768	1.88333e-160	117	1343	Similar to jockey\pol: RNA-directed DNA polymerase from mobile element jockey (Drosophila funebris OX%3D7221)
ANN21213	2.03384	4.02518e-06	117	1345	Similar to LINE-1 reverse transcriptase homolog (Nycticebus coucang OX%3D9470)
ANN21997	0.673205	0.0491386	117	1346	Similar to jockey\pol: RNA-directed DNA polymerase from mobile element jockey (Drosophila funebris OX%3D7221)
ANN04316	3.37884	2.79766e-18	117	1350	Similar to LINE-1 reverse transcriptase homolog (Nycticebus coucang OX%3D9470)
ANN16753	2.72907	1.93815e-11	117	1352	Similar to LINE-1 reverse transcriptase homolog (Nycticebus coucang OX%3D9470)
ANN06204	1.88174	3.52777e-05	117	1354	Similar to Transposon TX1 uncharacterized 149 kDa protein (Xenopus laevis OX%3D8355)
ANN13719	1.29043	1.70012e-08	118	1370	Similar to tc3a: Transposable element Tc3 transposase (Caenorhabditis elegans OX%3D6239)
ANN02010	1.20266	1.4763e-05	118	1371	Similar to Retrovirus-related Pol polyprotein from type-1 retrotransposable element R1 (Fragment) (Bradysia coprophila OX%3D38358)
ANN12359	1.13913	0.000176805	118	1372	Similar to tc3a: Transposable element Tc3 transposase (Caenorhabditis elegans OX%3D6239)
ANN15348	1.11012	1.68398e-05	118	1374	Similar to tc3a: Transposable element Tc3 transposase (Caenorhabditis elegans OX%3D6239)
ANN22274	1.02529	0.000231384	118	1375	Similar to tc3a: Transposable element Tc3 transposase (Caenorhabditis elegans OX%3D6239)
ANN02238	2.45177	9.60586e-12	119	1386	Similar to Retrovirus-related Pol polyprotein from type-1 retrotransposable element R1 (Fragment) (Bradysia coprophila OX%3D38358)
ANN05229	1.31709	2.09722e-07	119	1387	Similar to ARMT1: Damage-control phosphatase ARMT1 (Bos taurus OX%3D9913)
ANN11836	4.27895	3.69644e-14	119	1390	Similar to Retrovirus-related Pol polyprotein from type-1 retrotransposable element R1 (Fragment) (Bradysia coprophila OX%3D38358)
ANN05288	1.4711	4.02582e-31	119	1402	Similar to Fbxw5: F-box/WD repeat-containing protein 5 (Mus musculus OX%3D10090)
ANN05836	3.36675	0.00147821	119	1404	Similar to Retrovirus-related Pol polyprotein from type-1 retrotransposable element R1 (Fragment) (Bradysia coprophila OX%3D38358)
ANN03748	1.88738	1.17119e-05	119	1405	Similar to Retrovirus-related Pol polyprotein from type-1 retrotransposable element R1 (Fragment) (Bradysia coprophila OX%3D38358)
ANN10798	4.85463	9.57153e-19	119	1406	Similar to Retrovirus-related Pol polyprotein from type-1 retrotransposable element R1 (Fragment) (Bradysia coprophila OX%3D38358)
ANN14842	2.88926	1.2885e-08	119	1407	Similar to Retrovirus-related Pol polyprotein from type-1 retrotransposable element R1 (Fragment) (Bradysia coprophila OX%3D38358)
ANN00453	3.2072	0.0001109	119	1411	Protein of unknown function
ANN06316	1.10834	1.80462e-12	120	1420	Similar to SNW1: SNW domain-containing protein 1 (Pongo abelii OX%3D9601)
ANN11332	1.81619	2.74925e-12	120	1421	Similar to pol: Retrovirus-related Pol polyprotein from transposon 17.6 (Drosophila melanogaster OX%3D7227)
ANN19109	1.84275	5.46982e-06	120	1424	Similar to Tf2-6: Transposon Tf2-6 polyprotein (Schizosaccharomyces pombe (strain 972 / ATCC 24843) OX%3D284812)
ANN01092	1.00766	1.8047e-11	120	1425	Similar to pol: Retrovirus-related Pol polyprotein from transposon 17.6 (Drosophila melanogaster OX%3D7227)
ANN01969	2.38719	6.66894e-13	120	1426	Similar to TY3B-I: Transposon Ty3-I Gag-Pol polyprotein (Saccharomyces cerevisiae (strain ATCC 204508 / S288c) OX%3D559292)
ANN06503	2.3368	1.133e-14	120	1427	Similar to Tf2-6: Transposon Tf2-6 polyprotein (Schizosaccharomyces pombe (strain 972 / ATCC 24843) OX%3D284812)
ANN07868	4.71301	6.82334e-52	120	1429	Similar to pol: Retrovirus-related Pol polyprotein from transposon 17.6 (Drosophila melanogaster OX%3D7227)
ANN08758	4.1975	4.06691e-37	120	1430	Similar to Tf2-6: Transposon Tf2-6 polyprotein (Schizosaccharomyces pombe (strain 972 / ATCC 24843) OX%3D284812)
ANN09301	4.19723	1.02155e-45	120	1431	Similar to pol: Retrovirus-related Pol polyprotein from transposon 17.6 (Drosophila melanogaster OX%3D7227)
ANN12468	4.0128	7.76629e-34	120	1432	Similar to pol: Retrovirus-related Pol polyprotein from transposon 17.6 (Drosophila melanogaster OX%3D7227)
ANN13162	1.39514	0.00080309	120	1433	Similar to pol: Retrovirus-related Pol polyprotein from transposon 17.6 (Drosophila melanogaster OX%3D7227)
ANN14778	4.41607	2.31413e-40	120	1434	Similar to pol: Retrovirus-related Pol polyprotein from transposon 17.6 (Drosophila melanogaster OX%3D7227)
ANN16050	4.37768	2.74058e-10	120	1436	Similar to Tf2-9: Transposon Tf2-9 polyprotein (Schizosaccharomyces pombe (strain 972 / ATCC 24843) OX%3D284812)
ANN16635	2.74653	2.91714e-36	120	1437	Similar to TY3B-I: Transposon Ty3-I Gag-Pol polyprotein (Saccharomyces cerevisiae (strain ATCC 204508 / S288c) OX%3D559292)
ANN18271	4.60546	1.15415e-36	120	1438	Similar to pol: Retrovirus-related Pol polyprotein from transposon 17.6 (Drosophila melanogaster OX%3D7227)
ANN20258	3.43442	0.00707271	120	1439	Similar to POL: Retrovirus-related Pol polyprotein from transposon 412 (Drosophila melanogaster OX%3D7227)
ANN21935	1.21235	0.00116392	120	1440	Similar to pol: Retrovirus-related Pol polyprotein from transposon 17.6 (Drosophila melanogaster OX%3D7227)
ANN22051	3.26961	4.00649e-50	120	1441	Similar to Tf2-9: Transposon Tf2-9 polyprotein (Schizosaccharomyces pombe (strain 972 / ATCC 24843) OX%3D284812)
ANN11994	3.55694	2.40812e-29	120	1442	Protein of unknown function
ANN20538	3.00149	7.84389e-08	121	1446	Protein of unknown function
ANN20536	3.22263	4.96854e-08	121	1447	Protein of unknown function
ANN18485	3.99276	2.09497e-11	121	1453	Protein of unknown function
ANN14570	2.27158	0.000150562	121	1456	Protein of unknown function
ANN06933	3.3996	2.78975e-14	121	1461	Protein of unknown function
ANN00376	3.2241	1.78953e-09	121	1462	Protein of unknown function
ANN12974	0.744446	0.00572703	121	1470	Similar to PLAG1: Zinc finger protein PLAG1 (Homo sapiens OX%3D9606)
ANN18858	2.62949	6.20674e-07	121	1473	Protein of unknown function
ANN06665	1.03344	4.25924e-18	125	1477	Similar to TY3B-I: Transposon Ty3-I Gag-Pol polyprotein (Saccharomyces cerevisiae (strain ATCC 204508 / S288c) OX%3D559292)
ANN06748	1.73525	9.46571e-07	129	1499	Similar to X-element\ORF2: Probable RNA-directed DNA polymerase from transposon X-element (Drosophila melanogaster OX%3D7227)
ANN00709	1.41246	5.30414e-05	129	1500	Similar to X-element\ORF2: Probable RNA-directed DNA polymerase from transposon X-element (Drosophila melanogaster OX%3D7227)
ANN15682	1.17444	0.0120759	129	1506	Similar to X-element\ORF2: Probable RNA-directed DNA polymerase from transposon X-element (Drosophila melanogaster OX%3D7227)
ANN05141	0.943569	0.00929421	129	1512	Similar to X-element\ORF2: Probable RNA-directed DNA polymerase from transposon X-element (Drosophila melanogaster OX%3D7227)
ANN00424	1.38003	0.014789	129	1516	Similar to X-element\ORF2: Probable RNA-directed DNA polymerase from transposon X-element (Drosophila melanogaster OX%3D7227)
ANN10050	1.51624	0.0123356	129	1518	Similar to X-element\ORF2: Probable RNA-directed DNA polymerase from transposon X-element (Drosophila melanogaster OX%3D7227)
ANN11750	1.45162	0.000790829	129	1521	Similar to X-element\ORF2: Probable RNA-directed DNA polymerase from transposon X-element (Drosophila melanogaster OX%3D7227)
ANN13593	1.51396	0.000682165	129	1524	Similar to X-element\ORF2: Probable RNA-directed DNA polymerase from transposon X-element (Drosophila melanogaster OX%3D7227)
ANN20496	1.48955	1.31201e-17	129	1525	Similar to X-element\ORF2: Probable RNA-directed DNA polymerase from transposon X-element (Drosophila melanogaster OX%3D7227)
ANN22078	2.49841	0.000496016	129	1527	Similar to X-element\ORF2: Probable RNA-directed DNA polymerase from transposon X-element (Drosophila melanogaster OX%3D7227)
ANN06420	4.88279	3.19376e-13	136	1566	Similar to pol: RNA-directed DNA polymerase from mobile element jockey (Drosophila melanogaster OX%3D7227)
ANN21981	4.83849	4.82885e-10	136	1567	Similar to pol: RNA-directed DNA polymerase from mobile element jockey (Drosophila melanogaster OX%3D7227)
ANN01246	0.713467	0.0276928	136	1569	Similar to pol: RNA-directed DNA polymerase from mobile element jockey (Drosophila melanogaster OX%3D7227)
ANN08348	0.715313	0.012159	136	1573	Similar to pol: RNA-directed DNA polymerase from mobile element jockey (Drosophila melanogaster OX%3D7227)
ANN11521	0.649208	0.0387319	136	1576	Similar to pol: RNA-directed DNA polymerase from mobile element jockey (Drosophila melanogaster OX%3D7227)
ANN18574	6.39174	2.36186e-10	136	1590	Similar to R1A1-element\ORF2: Putative 115 kDa protein in type-1 retrotransposable element R1DM (Drosophila melanogaster OX%3D7227)
ANN08492	3.7977	1.48974e-88	136	1592	Protein of unknown function
ANN18603	1.93552	0.000293931	141	1644	Similar to RTase: Probable RNA-directed DNA polymerase from transposon BS (Drosophila melanogaster OX%3D7227)
ANN11424	3.99146	5.24005e-30	160	1733	Similar to api5-b: Apoptosis inhibitor 5-B (Xenopus laevis OX%3D8355)
ANN11411	3.8108	1.68226e-70	160	1734	Similar to api5-b: Apoptosis inhibitor 5-B (Xenopus laevis OX%3D8355)
ANN08516	2.19403	1.43036e-08	160	1741	Similar to pol: Retrovirus-related Pol polyprotein from type-2 retrotransposable element R2DM (Drosophila melanogaster OX%3D7227)
ANN00691	2.63681	0.000104169	164	1751	Similar to K02A2.6: Uncharacterized protein K02A2.6 (Caenorhabditis elegans OX%3D6239)
ANN04130	2.636	8.65685e-24	164	1752	Similar to pol: Retrovirus-related Pol polyprotein from transposon 17.6 (Drosophila melanogaster OX%3D7227)
ANN07554	2.0404	1.06978e-27	164	1753	Similar to pol: Retrovirus-related Pol polyprotein from transposon 17.6 (Drosophila melanogaster OX%3D7227)
ANN07953	3.28327	7.66911e-29	164	1754	Similar to pol: Retrovirus-related Pol polyprotein from transposon 17.6 (Drosophila melanogaster OX%3D7227)
ANN17125	1.75543	8.56026e-12	164	1755	Similar to K02A2.6: Uncharacterized protein K02A2.6 (Caenorhabditis elegans OX%3D6239)
ANN02737	1.80558	8.03377e-18	164	1756	Similar to K02A2.6: Uncharacterized protein K02A2.6 (Caenorhabditis elegans OX%3D6239)
ANN03821	5.41821	2.90297e-58	164	1757	Similar to K02A2.6: Uncharacterized protein K02A2.6 (Caenorhabditis elegans OX%3D6239)
ANN03898	2.28078	2.84191e-30	164	1758	Similar to K02A2.6: Uncharacterized protein K02A2.6 (Caenorhabditis elegans OX%3D6239)
ANN04140	2.74797	1.19529e-38	164	1759	Similar to K02A2.6: Uncharacterized protein K02A2.6 (Caenorhabditis elegans OX%3D6239)
ANN04165	0.989685	0.00022635	164	1760	Similar to K02A2.6: Uncharacterized protein K02A2.6 (Caenorhabditis elegans OX%3D6239)
ANN04174	2.89325	5.31683e-37	164	1761	Similar to K02A2.6: Uncharacterized protein K02A2.6 (Caenorhabditis elegans OX%3D6239)
ANN05082	6.99183	1.99637e-63	164	1762	Similar to K02A2.6: Uncharacterized protein K02A2.6 (Caenorhabditis elegans OX%3D6239)
ANN05626	9.6931	9.03228e-46	164	1763	Protein of unknown function
ANN05936	6.0737	7.57573e-92	164	1764	Similar to K02A2.6: Uncharacterized protein K02A2.6 (Caenorhabditis elegans OX%3D6239)
ANN09055	3.72623	2.49565e-46	164	1765	Similar to CPE: Carboxypeptidase E (Macaca fascicularis OX%3D9541)
ANN09600	3.26389	6.78385e-42	164	1766	Similar to K02A2.6: Uncharacterized protein K02A2.6 (Caenorhabditis elegans OX%3D6239)
ANN11624	7.15244	6.97249e-68	164	1767	Similar to K02A2.6: Uncharacterized protein K02A2.6 (Caenorhabditis elegans OX%3D6239)
ANN15823	2.92521	1.6089e-34	164	1769	Similar to K02A2.6: Uncharacterized protein K02A2.6 (Caenorhabditis elegans OX%3D6239)
ANN16408	3.25136	5.92277e-22	164	1770	Similar to K02A2.6: Uncharacterized protein K02A2.6 (Caenorhabditis elegans OX%3D6239)
ANN16664	3.88124	7.70997e-40	164	1771	Similar to K02A2.6: Uncharacterized protein K02A2.6 (Caenorhabditis elegans OX%3D6239)
ANN17285	4.39621	1.96203e-55	164	1772	Similar to K02A2.6: Uncharacterized protein K02A2.6 (Caenorhabditis elegans OX%3D6239)
ANN17740	2.6065	1.20433e-40	164	1773	Similar to K02A2.6: Uncharacterized protein K02A2.6 (Caenorhabditis elegans OX%3D6239)
ANN17968	1.24502	9.38796e-12	164	1774	Similar to K02A2.6: Uncharacterized protein K02A2.6 (Caenorhabditis elegans OX%3D6239)
ANN18109	3.81074	1.99994e-52	164	1775	Similar to K02A2.6: Uncharacterized protein K02A2.6 (Caenorhabditis elegans OX%3D6239)
ANN01594	4.9827	1.48736e-64	168	1801	Similar to TY3B-I: Transposon Ty3-I Gag-Pol polyprotein (Saccharomyces cerevisiae (strain ATCC 204508 / S288c) OX%3D559292)
ANN01574	6.55789	2.84836e-154	168	1802	Protein of unknown function
ANN00611	1.09463	0.0148984	172	1840	Similar to jockey\pol: RNA-directed DNA polymerase from mobile element jockey (Drosophila funebris OX%3D7221)
ANN10282	0.710071	0.00281956	173	1855	Similar to fry: Protein furry (Drosophila melanogaster OX%3D7227)
ANN07275	4.84571	6.50651e-94	173	1857	Similar to Retrotransposable element SLACS 132 kDa protein (Trypanosoma brucei gambiense OX%3D31285)
ANN10329	0.917491	1.05123e-08	173	1858	Similar to ANKRD12: Ankyrin repeat domain-containing protein 12 (Homo sapiens OX%3D9606)
ANN12325	1.92816	2.02612e-05	173	1863	Protein of unknown function
ANN22277	7.65964	5.09201e-82	173	1870	Similar to Retrotransposable element SLACS 132 kDa protein (Trypanosoma brucei gambiense OX%3D31285)
ANN10630	1.44712	2.40574e-05	173	1872	Protein of unknown function
ANN08762	4.52398	6.20634e-32	173	1876	Similar to Retrotransposable element SLACS 132 kDa protein (Trypanosoma brucei gambiense OX%3D31285)
ANN20653	1.88953	5.01595e-08	173	1878	Similar to Retrotransposable element SLACS 132 kDa protein (Trypanosoma brucei gambiense OX%3D31285)
ANN21870	5.47196	2.11482e-20	173	1880	Similar to Retrotransposable element SLACS 132 kDa protein (Trypanosoma brucei gambiense OX%3D31285)
ANN22077	5.82871	1.13599e-99	173	1881	Similar to Retrotransposable element SLACS 132 kDa protein (Trypanosoma brucei gambiense OX%3D31285)
ANN08770	4.32005	1.16214e-10	173	1882	Protein of unknown function
ANN12224	4.25061	8.17477e-14	173	1883	Similar to Retrotransposable element SLACS 132 kDa protein (Trypanosoma brucei gambiense OX%3D31285)
ANN00252	1.2633	0.000558403	178	1890	Similar to Retrovirus-related Pol polyprotein from transposon TNT 1-94 (Nicotiana tabacum OX%3D4097)
ANN06835	0.984315	3.93778e-07	178	1893	Similar to Retrovirus-related Pol polyprotein from transposon TNT 1-94 (Nicotiana tabacum OX%3D4097)
ANN20166	1.28289	0.00945903	178	1899	Similar to Retrovirus-related Pol polyprotein from transposon TNT 1-94 (Nicotiana tabacum OX%3D4097)
ANN20522	1.00124	0.0203282	178	1900	Similar to Retrovirus-related Pol polyprotein from transposon TNT 1-94 (Nicotiana tabacum OX%3D4097)
ANN20108	1.10271	0.00509966	178	1904	Similar to Retrovirus-related Pol polyprotein from transposon TNT 1-94 (Nicotiana tabacum OX%3D4097)
ANN11975	2.58124	1.08043e-58	180	1905	Similar to ZNF540: Zinc finger protein 540 (Homo sapiens OX%3D9606)
ANN12280	2.22989	1.06207e-59	180	1906	Similar to F52C9.6: Putative uncharacterized transposon-derived protein F52C9.6 (Caenorhabditis elegans OX%3D6239)
ANN01432	1.83748	0.00025101	180	1918	Similar to CAMTA1: Calmodulin-binding transcription activator 1 (Homo sapiens OX%3D9606)
ANN07416	0.94136	7.53577e-14	182	1926	Similar to LDB2: LIM domain-binding protein 2 (Homo sapiens OX%3D9606)
ANN06552	2.35532	4.99962e-19	182	1927	Similar to Transposable element Tcb2 transposase (Caenorhabditis briggsae OX%3D6238)
ANN13287	4.56073	6.34331e-29	182	1930	Similar to Znf768: Zinc finger protein 768 (Mus musculus OX%3D10090)
ANN17322	4.9587	4.99783e-59	182	1932	Protein of unknown function
ANN21975	3.09491	2.07522e-10	182	1933	Protein of unknown function
ANN01544	4.09685	1.49546e-14	182	1934	Protein of unknown function
ANN01891	4.17883	3.35106e-18	182	1935	Protein of unknown function
ANN01942	6.98994	6.14211e-41	182	1936	Protein of unknown function
ANN06432	4.15575	2.27148e-31	182	1938	Similar to POLR2A: DNA-directed RNA polymerase II subunit RPB1 (Homo sapiens OX%3D9606)
ANN08553	4.59396	4.79619e-44	182	1939	Similar to POLR2A: DNA-directed RNA polymerase II subunit RPB1 (Homo sapiens OX%3D9606)
ANN12853	4.12922	1.43725e-23	182	1940	Protein of unknown function
ANN14241	4.33492	4.87164e-16	182	1942	Protein of unknown function
ANN17872	3.36936	9.12367e-18	182	1943	Protein of unknown function
ANN18763	3.97935	9.64821e-19	182	1944	Protein of unknown function
ANN21587	4.46655	1.01958e-15	182	1946	Protein of unknown function
ANN09767	3.87223	1.15905e-11	182	1948	Protein of unknown function
ANN09079	1.68869	4.14282e-14	186	1954	Similar to ZNF271: Zinc finger protein 271 (Pongo abelii OX%3D9601)
ANN09067	1.29066	1.46779e-06	186	1956	Similar to ZNF271: Zinc finger protein 271 (Pongo abelii OX%3D9601)
ANN09070	1.41112	5.71232e-05	186	1957	Similar to Zfp26: Zinc finger protein 26 (Mus musculus OX%3D10090)
ANN09071	0.858257	0.000756774	186	1958	Similar to Zfp26: Zinc finger protein 26 (Mus musculus OX%3D10090)
ANN19032	0.881865	0.00147056	186	1959	Similar to ZNF271: Zinc finger protein 271 (Pongo abelii OX%3D9601)
ANN19045	0.603334	0.00474431	186	1961	Similar to ZNF91: Zinc finger protein 91 (Homo sapiens OX%3D9606)
ANN19047	1.07133	3.98153e-09	186	1962	Similar to ZNF180: Zinc finger protein 180 (Homo sapiens OX%3D9606)
ANN19048	0.605586	0.00352829	186	1963	Similar to ZNF850: Zinc finger protein 850 (Homo sapiens OX%3D9606)
ANN19107	0.7486	7.4613e-05	186	1979	Similar to ZNF420: Zinc finger protein 420 (Bos taurus OX%3D9913)
ANN19108	1.10246	0.000503177	186	1980	Similar to ZNF235: Zinc finger protein 235 (Homo sapiens OX%3D9606)
ANN20883	0.613402	0.000429141	186	1981	Similar to Zfp26: Zinc finger protein 26 (Mus musculus OX%3D10090)
ANN16240	0.903219	0.0255906	190	1990	Similar to R1A1-element\ORF2: Putative 115 kDa protein in type-1 retrotransposable element R1DM (Drosophila melanogaster OX%3D7227)
ANN02800	9.01149	8.90835e-22	190	2006	Similar to Haspin: Putative serine/threonine-protein kinase haspin homolog (Drosophila melanogaster OX%3D7227)
ANN13953	0.989652	0.000227285	193	2020	Similar to TY3B-I: Transposon Ty3-I Gag-Pol polyprotein (Saccharomyces cerevisiae (strain ATCC 204508 / S288c) OX%3D559292)
ANN21297	2.60087	1.33192e-43	195	2023	Similar to ZNF540: Zinc finger protein 540 (Homo sapiens OX%3D9606)
ANN15801	6.27141	1.39462e-144	195	2025	Similar to pol: Retrovirus-related Pol polyprotein from type-2 retrotransposable element R2DM (Drosophila melanogaster OX%3D7227)
ANN17227	2.20772	1.1813e-08	195	2026	Similar to pol: Retrovirus-related Pol polyprotein from type-2 retrotransposable element R2DM (Drosophila melanogaster OX%3D7227)
ANN05194	4.99813	5.07013e-28	195	2030	Similar to pol: Retrovirus-related Pol polyprotein from type-2 retrotransposable element R2DM (Drosophila melanogaster OX%3D7227)
ANN10004	5.34465	2.52364e-73	195	2032	Similar to pol: Retrovirus-related Pol polyprotein from type-2 retrotransposable element R2DM (Drosophila melanogaster OX%3D7227)
ANN13639	7.70208	1.89244e-95	195	2033	Similar to Retrovirus-related Pol polyprotein from type-1 retrotransposable element R2 (Fragment) (Nasonia vitripennis OX%3D7425)
ANN15468	1.76685	0.0112422	195	2034	Similar to pol: Retrovirus-related Pol polyprotein from type-2 retrotransposable element R2DM (Drosophila melanogaster OX%3D7227)
ANN15787	6.03739	5.46963e-63	195	2035	Similar to pol: Retrovirus-related Pol polyprotein from type-2 retrotransposable element R2DM (Drosophila melanogaster OX%3D7227)
ANN16388	5.4179	6.55371e-24	195	2037	Similar to pol: Retrovirus-related Pol polyprotein from type-2 retrotransposable element R2DM (Drosophila melanogaster OX%3D7227)
ANN21103	6.51091	6.12138e-52	195	2041	Similar to Retrovirus-related Pol polyprotein from type-1 retrotransposable element R2 (Fragment) (Nasonia vitripennis OX%3D7425)
ANN21230	5.51794	0.0167364	195	2044	Similar to pol: Retrovirus-related Pol polyprotein from type-2 retrotransposable element R2DM (Drosophila melanogaster OX%3D7227)
ANN21231	1.05132	0.00291956	195	2046	Protein of unknown function
ANN20495	1.10911	0.0331579	195	2048	Similar to Retrovirus-related Pol polyprotein from type-1 retrotransposable element R2 (Fragment) (Popillia japonica OX%3D7064)
ANN09958	4.90468	1.36921e-27	195	2049	Similar to Retrovirus-related Pol polyprotein from type-1 retrotransposable element R2 (Fragment) (Popillia japonica OX%3D7064)
ANN00674	3.39618	3.67712e-11	197	2072	Protein of unknown function
ANN10874	7.28188	2.45955e-07	202	2084	Similar to pol: RNA-directed DNA polymerase from mobile element jockey (Drosophila melanogaster OX%3D7227)
ANN04104	2.45073	7.7785e-91	207	2107	Similar to Ppp1r7: Protein phosphatase 1 regulatory subunit 7 (Rattus norvegicus OX%3D10116)
ANN07937	2.79285	2.38172e-34	207	2110	Similar to GVQW3: Protein GVQW3 (Homo sapiens OX%3D9606)
ANN08385	1.84978	3.21196e-12	207	2111	Similar to GVQW3: Protein GVQW3 (Homo sapiens OX%3D9606)
ANN01695	3.56047	1.59676e-44	207	2124	Similar to mariner\T: Mariner Mos1 transposase (Drosophila mauritiana OX%3D7226)
ANN17446	1.94858	0.000595975	222	2131	Similar to RTase: Probable RNA-directed DNA polymerase from transposon BS (Drosophila melanogaster OX%3D7227)
ANN01876	6.99441	1.19556e-51	222	2136	Similar to RTase: Probable RNA-directed DNA polymerase from transposon BS (Drosophila melanogaster OX%3D7227)
ANN02729	3.10946	1.40528e-10	222	2137	Similar to pol: RNA-directed DNA polymerase from mobile element jockey (Drosophila melanogaster OX%3D7227)
ANN16466	2.29256	2.0306e-06	222	2154	Similar to X-element\ORF2: Probable RNA-directed DNA polymerase from transposon X-element (Drosophila melanogaster OX%3D7227)
ANN08264	2.93799	1.49682e-06	229	2170	Similar to Pol: LINE-1 retrotransposable element ORF2 protein (Mus musculus OX%3D10090)
ANN02716	4.1652	3.08973e-10	229	2175	Similar to Pol: LINE-1 retrotransposable element ORF2 protein (Mus musculus OX%3D10090)
ANN07945	0.664782	1.25176e-09	248	2176	Similar to Zfp27: Zinc finger protein 27 (Mus musculus OX%3D10090)
ANN05377	2.74824	7.71796e-06	248	2179	Similar to RTase: Probable RNA-directed DNA polymerase from transposon BS (Drosophila melanogaster OX%3D7227)
ANN15783	4.64811	1.74815e-49	268	2228	Similar to Retrovirus-related Pol polyprotein from type-1 retrotransposable element R2 (Fragment) (Nasonia vitripennis OX%3D7425)
ANN19417	2.24852	1.12105e-33	268	2230	Similar to Retrovirus-related Pol polyprotein from type-1 retrotransposable element R2 (Fragment) (Nasonia vitripennis OX%3D7425)
ANN21985	2.34238	6.91567e-45	268	2232	Similar to pol: Retrovirus-related Pol polyprotein from type-2 retrotransposable element R2DM (Drosophila melanogaster OX%3D7227)
ANN01971	7.58365	1.15312e-104	292	2270	Similar to Transposon TX1 uncharacterized 82 kDa protein (Xenopus laevis OX%3D8355)
ANN02479	0.923557	0.00686472	292	2274	Similar to Transposon TX1 uncharacterized 82 kDa protein (Xenopus laevis OX%3D8355)
ANN14857	4.72201	6.13224e-30	305	2289	Similar to BAIAP3: BAI1-associated protein 3 (Homo sapiens OX%3D9606)
ANN10424	1.7374	2.71407e-05	305	2290	Protein of unknown function
ANN00547	2.52271	1.10116e-13	305	2291	Protein of unknown function
ANN03483	3.83547	1.35086e-19	305	2292	Protein of unknown function
ANN13691	6.6652	9.74787e-27	305	2293	Protein of unknown function
ANN21845	3.50294	1.53321e-16	305	2294	Protein of unknown function
ANN08487	4.02184	5.60674e-23	305	2295	Protein of unknown function
ANN10840	2.29437	2.18148e-11	305	2296	Protein of unknown function
ANN12847	1.07037	5.19255e-06	305	2298	Similar to Trhde: Thyrotropin-releasing hormone-degrading ectoenzyme (Mus musculus OX%3D10090)
ANN00917	7.42134	1.07148e-24	305	2299	Protein of unknown function
ANN01235	5.78003	2.42646e-41	305	2300	Protein of unknown function
ANN09568	5.0153	1.63404e-17	305	2301	Protein of unknown function
ANN12331	1.21765	7.27902e-06	305	2302	Protein of unknown function
ANN18042	4.78819	9.2541e-19	305	2303	Protein of unknown function
ANN21500	4.24951	4.06664e-23	305	2305	Protein of unknown function
ANN22226	5.06434	1.78553e-23	305	2306	Protein of unknown function
ANN03003	6.34576	3.26661e-17	305	2307	Protein of unknown function
ANN13082	2.03214	0.0388485	314	2327	Similar to Cacna1h: Voltage-dependent T-type calcium channel subunit alpha-1H (Mus musculus OX%3D10090)
ANN12680	4.42755	3.68096e-14	314	2328	Protein of unknown function
ANN12305	4.5455	2.80729e-25	314	2329	Protein of unknown function
ANN22160	2.72504	0.000361053	315	2333	Protein of unknown function
ANN02450	3.26651	5.91555e-13	315	2334	Protein of unknown function
ANN15217	1.24148	0.0123797	315	2336	Protein of unknown function
ANN01357	1.82387	0.000118243	338	2372	Similar to Retrovirus-related Pol polyprotein from type-1 retrotransposable element R1 (Fragment) (Bradysia coprophila OX%3D38358)
ANN05795	1.46016	0.000859191	338	2374	Similar to Retrovirus-related Pol polyprotein from type-1 retrotransposable element R1 (Fragment) (Bradysia coprophila OX%3D38358)
ANN06795	1.58593	0.00308396	338	2375	Similar to R1A1-element\ORF2: Putative 115 kDa protein in type-1 retrotransposable element R1DM (Drosophila melanogaster OX%3D7227)
ANN11814	1.51854	0.0227785	338	2376	Similar to Retrovirus-related Pol polyprotein from type-1 retrotransposable element R1 (Fragment) (Bradysia coprophila OX%3D38358)
ANN14645	3.24717	6.30083e-19	338	2377	Similar to Retrovirus-related Pol polyprotein from type-1 retrotransposable element R1 (Fragment) (Bradysia coprophila OX%3D38358)
ANN18279	1.42733	7.42236e-21	338	2378	Similar to R1A1-element\ORF2: Putative 115 kDa protein in type-1 retrotransposable element R1DM (Drosophila melanogaster OX%3D7227)
ANN09101	1.92341	4.88968e-10	338	2380	Similar to Retrovirus-related Pol polyprotein from type-1 retrotransposable element R1 (Fragment) (Bradysia coprophila OX%3D38358)
ANN00053	2.92927	3.43108e-18	338	2381	Similar to Retrovirus-related Pol polyprotein from type-1 retrotransposable element R1 (Fragment) (Bradysia coprophila OX%3D38358)
ANN06588	2.65295	4.92522e-09	338	2382	Similar to R1A1-element\ORF2: Putative 115 kDa protein in type-1 retrotransposable element R1DM (Drosophila melanogaster OX%3D7227)
ANN21882	2.39139	7.36522e-23	344	2393	Similar to Tf2-8: Transposon Tf2-8 polyprotein (Schizosaccharomyces pombe (strain 972 / ATCC 24843) OX%3D284812)
ANN03853	2.86036	2.49527e-10	346	2406	Similar to Retrovirus-related Pol polyprotein from type-1 retrotransposable element R1 (Fragment) (Bradysia coprophila OX%3D38358)
ANN14431	4.79339	5.67218e-10	346	2410	Similar to Retrovirus-related Pol polyprotein from type-1 retrotransposable element R1 (Fragment) (Bradysia coprophila OX%3D38358)
ANN11398	0.728163	0.0193952	346	2411	Similar to Retrovirus-related Pol polyprotein from type-1 retrotransposable element R1 (Fragment) (Bradysia coprophila OX%3D38358)
ANN22100	5.49006	3.35447e-29	346	2412	Similar to Retrovirus-related Pol polyprotein from type-1 retrotransposable element R1 (Fragment) (Bradysia coprophila OX%3D38358)
ANN07979	1.24169	4.383e-05	346	2421	Similar to R1A1-element\ORF2: Putative 115 kDa protein in type-1 retrotransposable element R1DM (Drosophila melanogaster OX%3D7227)
ANN11657	1.36851	8.24838e-05	346	2422	Similar to R1A1-element\ORF2: Putative 115 kDa protein in type-1 retrotransposable element R1DM (Drosophila melanogaster OX%3D7227)
ANN22132	4.48597	7.24298e-26	367	2425	Protein of unknown function
ANN21428	4.92291	1.74903e-52	367	2426	Protein of unknown function
ANN10328	7.26744	2.10572e-107	367	2427	Protein of unknown function
ANN08347	4.50116	1.92874e-28	367	2428	Protein of unknown function
ANN01750	4.83935	1.22792e-43	367	2429	Similar to Transposon TX1 uncharacterized 149 kDa protein (Xenopus laevis OX%3D8355)
ANN00017	3.89425	1.67166e-10	367	2430	Protein of unknown function
ANN11829	4.64606	1.79346e-13	369	2436	Similar to jockey\pol: RNA-directed DNA polymerase from mobile element jockey (Drosophila funebris OX%3D7221)
ANN17072	7.81836	4.53601e-13	369	2437	Similar to CFDP2: Craniofacial development protein 2 (Bos taurus OX%3D9913)
ANN05119	6.00484	5.90362e-23	369	2439	Similar to F52C9.6: Putative uncharacterized transposon-derived protein F52C9.6 (Caenorhabditis elegans OX%3D6239)
ANN01042	3.69689	4.08122e-21	402	2452	Protein of unknown function
ANN21971	10.4327	4.84849e-73	402	2455	Protein of unknown function
ANN13945	4.97094	1.40171e-10	402	2457	Protein of unknown function
ANN16386	4.46175	1.3589e-34	402	2465	Protein of unknown function
ANN14024	7.19795	7.53049e-12	402	2466	Protein of unknown function
ANN17331	1.62503	0.00301751	402	2467	Protein of unknown function
ANN20442	7.03469	4.17649e-70	405	2470	Protein of unknown function
ANN05792	7.71264	1.69503e-06	405	2480	Similar to PPP1R2: Protein phosphatase inhibitor 2 (Oryctolagus cuniculus OX%3D9986)
ANN03694	4.70241	1.52776e-25	408	2512	Protein of unknown function
ANN07111	6.26532	3.86785e-62	408	2516	Similar to Transposable element Tcb2 transposase (Caenorhabditis briggsae OX%3D6238)
ANN08049	1.7028	1.14145e-35	413	2531	Similar to X-element\ORF2: Probable RNA-directed DNA polymerase from transposon X-element (Drosophila melanogaster OX%3D7227)
ANN05633	2.79483	0.0116483	413	2532	Similar to X-element\ORF2: Probable RNA-directed DNA polymerase from transposon X-element (Drosophila melanogaster OX%3D7227)
ANN12580	1.72855	3.23733e-18	415	2541	Protein of unknown function
ANN22254	1.46937	0.000102305	424	2548	Similar to PGBD3: PiggyBac transposable element-derived protein 3 (Homo sapiens OX%3D9606)
ANN00084	1.20942	0.00661447	451	2553	Protein of unknown function
ANN00096	1.22464	0.00386385	451	2554	Similar to Mctp: Multiple C2 and transmembrane domain-containing protein (Drosophila melanogaster OX%3D7227)
ANN00171	1.76631	1.02707e-08	459	2562	Similar to CFDP2: Craniofacial development protein 2 (Bos taurus OX%3D9913)
ANN18752	1.14283	7.3371e-05	459	2572	Similar to F52C9.6: Putative uncharacterized transposon-derived protein F52C9.6 (Caenorhabditis elegans OX%3D6239)
ANN00846	2.79736	6.53072e-06	463	2582	Similar to LINE-1 retrotransposable element ORF2 protein (Homo sapiens OX%3D9606)
ANN06600	1.38957	0.00058849	463	2584	Similar to ZBED9: SCAN domain-containing protein 3 (Homo sapiens OX%3D9606)
ANN17574	2.70812	6.13231e-20	463	2587	Similar to LINE-1 retrotransposable element ORF2 protein (Homo sapiens OX%3D9606)
ANN18442	2.77608	1.13502e-17	463	2588	Similar to LINE-1 retrotransposable element ORF2 protein (Homo sapiens OX%3D9606)
ANN21823	2.32758	2.89833e-22	463	2589	Similar to F52C9.6: Putative uncharacterized transposon-derived protein F52C9.6 (Caenorhabditis elegans OX%3D6239)
ANN19221	4.27535	7.4965e-19	467	2598	Protein of unknown function
ANN12646	2.33045	2.61854e-08	467	2599	Similar to pol: Retrovirus-related Pol polyprotein from type-2 retrotransposable element R2DM (Drosophila melanogaster OX%3D7227)
ANN16169	5.66376	5.95235e-41	467	2600	Similar to Retrovirus-related Pol polyprotein from type-1 retrotransposable element R2 (Fragment) (Nasonia vitripennis OX%3D7425)
ANN04890	5.59148	1.72503e-37	467	2601	Similar to X-element\ORF2: Probable RNA-directed DNA polymerase from transposon X-element (Drosophila melanogaster OX%3D7227)
ANN15066	6.99687	2.87334e-53	467	2603	Similar to Retrovirus-related Pol polyprotein from type-1 retrotransposable element R2 (Fragment) (Nasonia vitripennis OX%3D7425)
ANN15805	6.02604	6.03778e-08	467	2604	Similar to Retrovirus-related Pol polyprotein from type-1 retrotransposable element R2 (Fragment) (Nasonia vitripennis OX%3D7425)
ANN16068	5.09253	9.57272e-25	467	2605	Protein of unknown function
ANN04909	3.09485	0.000117413	467	2611	Similar to Retrovirus-related Pol polyprotein from type-1 retrotransposable element R2 (Fragment) (Nasonia vitripennis OX%3D7425)
ANN05585	5.34167	2.32243e-22	467	2612	Protein of unknown function
ANN18285	1.6137	0.00622185	467	2613	Protein of unknown function
ANN17478	0.680736	0.0164618	470	2632	Protein of unknown function
ANN06649	2.95635	4.15946e-29	470	2634	Protein of unknown function
ANN04823	1.71273	0.000136419	482	2659	Similar to CFDP2: Craniofacial development protein 2 (Bos taurus OX%3D9913)
ANN12121	2.1188	1.29202e-24	482	2661	Similar to CFDP2: Craniofacial development protein 2 (Bos taurus OX%3D9913)
ANN20126	0.980716	0.0193023	552	2681	Similar to Genome polyprotein (Petunia vein clearing virus (isolate Shepherd) OX%3D492094)
ANN12011	1.40243	0.00367465	552	2685	Protein of unknown function
ANN16272	1.90781	7.48969e-05	554	2698	Similar to jockey\pol: RNA-directed DNA polymerase from mobile element jockey (Drosophila funebris OX%3D7221)
ANN03377	3.14294	1.81691e-13	554	2701	Similar to RTase: Probable RNA-directed DNA polymerase from transposon BS (Drosophila melanogaster OX%3D7227)
ANN00596	4.86845	1.10078e-18	562	2723	Similar to HARBI1: Putative nuclease HARBI1 (Bos taurus OX%3D9913)
ANN00320	8.14522	2.58335e-20	562	2726	Similar to Jrkl: Jerky protein homolog-like (Mus musculus OX%3D10090)
ANN04413	2.60921	1.31507e-30	564	2732	Similar to K02A2.6: Uncharacterized protein K02A2.6 (Caenorhabditis elegans OX%3D6239)
ANN10169	1.28333	9.70805e-09	623	2765	Similar to RTase: Probable RNA-directed DNA polymerase from transposon BS (Drosophila melanogaster OX%3D7227)
ANN16302	1.25317	0.0122801	623	2768	Protein of unknown function
ANN09007	1.63028	7.24264e-09	636	2777	Protein of unknown function
ANN03747	1.33364	0.012616	637	2791	Similar to R1A1-element\ORF1: Uncharacterized 50 kDa protein in type I retrotransposable element R1DM (Drosophila melanogaster OX%3D7227)
ANN12174	3.7644	6.19843e-06	637	2795	Similar to glh-4: ATP-dependent RNA helicase glh-4 (Caenorhabditis elegans OX%3D6239)
ANN05837	8.25626	7.14331e-24	637	2807	Similar to glh-4: ATP-dependent RNA helicase glh-4 (Caenorhabditis elegans OX%3D6239)
ANN03161	1.71035	0.000613719	645	2825	Protein of unknown function
ANN09616	0.994552	8.97368e-12	647	2831	Protein of unknown function
ANN13848	1.87715	1.2942e-26	647	2834	Protein of unknown function
ANN14663	2.2659	2.95231e-24	647	2841	Similar to Gld2: Poly(A) RNA polymerase gld-2 homolog A (Drosophila melanogaster OX%3D7227)
ANN16033	7.95445	9.25857e-12	648	2845	Similar to CPD: Carboxypeptidase D (Fragment) (Lophonetta specularioides OX%3D75873)
ANN16038	4.98059	1.95872e-09	648	2848	Similar to CPD: Carboxypeptidase D (Fragment) (Lophonetta specularioides OX%3D75873)
ANN16076	6.28603	3.46866e-16	648	2849	Similar to CPD: Carboxypeptidase D (Fragment) (Lophonetta specularioides OX%3D75873)
ANN16034	8.67433	6.94121e-28	648	2858	Similar to svr: Carboxypeptidase D (Drosophila melanogaster OX%3D7227)
ANN17948	7.02133	1.61808e-10	648	2859	Similar to Cpm: Carboxypeptidase M (Mus musculus OX%3D10090)
ANN17773	0.860634	5.33596e-08	688	2862	Similar to Det1: DET1 homolog (Mus musculus OX%3D10090)
ANN20574	2.12315	1.6612e-10	688	2863	Similar to pol: Retrovirus-related Pol polyprotein from transposon opus (Drosophila melanogaster OX%3D7227)
ANN03102	1.13845	0.000693736	688	2864	Similar to pol: Retrovirus-related Pol polyprotein from transposon opus (Drosophila melanogaster OX%3D7227)
ANN07784	2.17025	1.21518e-13	688	2866	Similar to pol: Retrovirus-related Pol polyprotein from transposon opus (Drosophila melanogaster OX%3D7227)
ANN12464	0.763658	1.76186e-05	763	2878	Protein of unknown function
ANN00978	3.01302	5.2329e-24	780	2887	Similar to Pogk: Pogo transposable element with KRAB domain (Mus musculus OX%3D10090)
ANN07857	6.09141	9.52508e-53	781	2904	Similar to jockey\pol: RNA-directed DNA polymerase from mobile element jockey (Drosophila funebris OX%3D7221)
ANN04471	2.08879	1.60983e-08	787	2921	Similar to Transposon TX1 uncharacterized 149 kDa protein (Xenopus laevis OX%3D8355)
ANN09249	1.89865	6.98332e-05	787	2923	Similar to Transposon TX1 uncharacterized 149 kDa protein (Xenopus laevis OX%3D8355)
ANN18923	1.90508	9.32892e-06	787	2929	Similar to Transposon TX1 uncharacterized 149 kDa protein (Xenopus laevis OX%3D8355)
ANN22243	1.47937	0.000441903	787	2931	Similar to Transposon TX1 uncharacterized 149 kDa protein (Xenopus laevis OX%3D8355)
ANN03138	1.35796	6.72487e-13	799	2952	Protein of unknown function
ANN16327	8.58759	6.95283e-25	801	2990	Protein of unknown function
ANN15729	7.95104	1.85913e-103	993	3033	Similar to pol: Retrovirus-related Pol polyprotein from type-2 retrotransposable element R2DM (Drosophila melanogaster OX%3D7227)
ANN18379	8.40532	8.65131e-44	993	3034	Similar to pol: Retrovirus-related Pol polyprotein from type-2 retrotransposable element R2DM (Drosophila melanogaster OX%3D7227)
ANN15841	2.89486	1.69363e-12	993	3036	Similar to Transposon TX1 uncharacterized 149 kDa protein (Xenopus laevis OX%3D8355)
ANN17371	1.63616	0.00906333	993	3037	Similar to Retrovirus-related Pol polyprotein from type-1 retrotransposable element R2 (Fragment) (Nasonia vitripennis OX%3D7425)
ANN14232	4.10538	6.99312e-19	993	3040	Similar to Retrovirus-related Pol polyprotein from type-1 retrotransposable element R2 (Fragment) (Nasonia vitripennis OX%3D7425)
ANN14737	10.5879	1.93445e-69	993	3041	Similar to LINE-1 reverse transcriptase homolog (Nycticebus coucang OX%3D9470)
ANN17400	6.07129	9.28677e-26	993	3045	Protein of unknown function
ANN04980	3.29405	4.07914e-06	1007	3046	Similar to X-element\ORF2: Probable RNA-directed DNA polymerase from transposon X-element (Drosophila melanogaster OX%3D7227)
ANN18704	2.64389	4.62964e-12	1007	3056	Similar to LINE-1 reverse transcriptase homolog (Nycticebus coucang OX%3D9470)
ANN10802	2.0807	0.000136004	1007	3059	Similar to jockey\pol: RNA-directed DNA polymerase from mobile element jockey (Drosophila funebris OX%3D7221)
ANN10803	8.46625	3.93962e-22	1007	3060	Similar to CFDP2: Craniofacial development protein 2 (Bos taurus OX%3D9913)
ANN10452	8.19379	2.61876e-26	1009	3063	Protein of unknown function
ANN11992	4.0725	9.33323e-08	1012	3085	Protein of unknown function
ANN00280	5.42387	6.90536e-29	1019	3092	Similar to PGBD4: PiggyBac transposable element-derived protein 4 (Homo sapiens OX%3D9606)
ANN20712	5.10624	8.71477e-23	1019	3095	Similar to PGBD4: PiggyBac transposable element-derived protein 4 (Homo sapiens OX%3D9606)
ANN21248	7.46968	2.87616e-14	1167	3108	Similar to PGBD3: PiggyBac transposable element-derived protein 3 (Homo sapiens OX%3D9606)
ANN01010	5.7015	1.24709e-30	1336	3111	Protein of unknown function
ANN07098	2.90328	1.63432e-12	1358	3124	Protein of unknown function
ANN18782	1.25816	2.4463e-10	1358	3125	Similar to R1A1-element\ORF2: Putative 115 kDa protein in type-1 retrotransposable element R1DM (Drosophila melanogaster OX%3D7227)
ANN09178	2.81624	1.00168e-67	1358	3126	Similar to byr3: Cellular nucleic acid-binding protein homolog (Schizosaccharomyces pombe (strain 972 / ATCC 24843) OX%3D284812)
ANN14329	4.99958	4.89494e-22	1358	3135	Similar to R1A1-element\ORF2: Putative 115 kDa protein in type-1 retrotransposable element R1DM (Drosophila melanogaster OX%3D7227)
ANN21352	0.87145	0.0159565	1358	3136	Similar to R1A1-element\ORF2: Putative 115 kDa protein in type-1 retrotransposable element R1DM (Drosophila melanogaster OX%3D7227)
ANN22191	5.23317	1.7922e-22	1358	3137	Similar to Retrovirus-related Pol polyprotein from type-1 retrotransposable element R1 (Fragment) (Bradysia coprophila OX%3D38358)
ANN05202	3.17408	5.64086e-11	1369	3139	Similar to ORF1: Nucleic-acid-binding protein from transposon X-element (Drosophila melanogaster OX%3D7227)
ANN08944	1.75712	1.58922e-05	1369	3140	Similar to pol: RNA-directed DNA polymerase from mobile element jockey (Drosophila melanogaster OX%3D7227)
ANN00575	2.25143	0.000382798	1487	3198	Similar to ZNF862: Zinc finger protein 862 (Homo sapiens OX%3D9606)
ANN04867	8.74383	3.17074e-18	1588	3201	Protein of unknown function
ANN00343	4.29715	5.96098e-41	2103	3213	Similar to TY3B-G: Transposon Ty3-G Gag-Pol polyprotein (Saccharomyces cerevisiae (strain ATCC 204508 / S288c) OX%3D559292)
ANN02868	4.45334	7.88943e-22	2103	3214	Similar to Tf2-6: Transposon Tf2-6 polyprotein (Schizosaccharomyces pombe (strain 972 / ATCC 24843) OX%3D284812)
ANN14818	4.24898	2.60896e-25	2103	3215	Similar to TY3B-I: Transposon Ty3-I Gag-Pol polyprotein (Saccharomyces cerevisiae (strain ATCC 204508 / S288c) OX%3D559292)
ANN15921	5.46699	5.65461e-31	2103	3216	Similar to TY3B-G: Transposon Ty3-G Gag-Pol polyprotein (Saccharomyces cerevisiae (strain ATCC 204508 / S288c) OX%3D559292)
ANN15958	3.61377	1.09139e-24	2103	3217	Similar to TY3B-I: Transposon Ty3-I Gag-Pol polyprotein (Saccharomyces cerevisiae (strain ATCC 204508 / S288c) OX%3D559292)
ANN20816	4.21038	2.46071e-34	2103	3218	Similar to TY3B-I: Transposon Ty3-I Gag-Pol polyprotein (Saccharomyces cerevisiae (strain ATCC 204508 / S288c) OX%3D559292)
ANN20815	3.58665	1.22612e-14	2103	3219	Similar to K02A2.6: Uncharacterized protein K02A2.6 (Caenorhabditis elegans OX%3D6239)
ANN15371	6.27022	1.48889e-21	2103	3221	Similar to K02A2.6: Uncharacterized protein K02A2.6 (Caenorhabditis elegans OX%3D6239)
ANN00573	3.2801	0.000441646	2103	3222	Protein of unknown function
ANN19266	0.762011	0.0263858	3464	3229	Similar to Histone H3 (Urechis caupo OX%3D6431)
ANN12031	1.43771	5.46998e-08	3465	3237	Protein of unknown function
ANN05008	3.20026	7.07381e-29	3470	3256	Similar to Retrovirus-related Pol polyprotein from type-1 retrotransposable element R2 (Fragment) (Popillia japonica OX%3D7064)
ANN11211	3.32704	3.20904e-10	3470	3257	Similar to Retrovirus-related Pol polyprotein from type-1 retrotransposable element R2 (Fragment) (Popillia japonica OX%3D7064)
ANN17415	5.59087	2.70031e-50	3470	3259	Similar to Retrovirus-related Pol polyprotein from type-1 retrotransposable element R2 (Fragment) (Popillia japonica OX%3D7064)
ANN20370	2.76812	1.7354e-05	3470	3260	Similar to Retrovirus-related Pol polyprotein from type-1 retrotransposable element R2 (Fragment) (Popillia japonica OX%3D7064)
ANN18837	1.97157	6.20224e-11	5048	3261	Similar to ZBED5: Zinc finger BED domain-containing protein 5 (Bos taurus OX%3D9913)
ANN06235	4.25583	3.28978e-15	5048	3264	Similar to ZBED5: Zinc finger BED domain-containing protein 5 (Bos taurus OX%3D9913)
ANN08614	2.05883	1.96199e-12	5450	3294	Similar to Or85b: Odorant receptor 85b (Drosophila melanogaster OX%3D7227)
ANN02422	1.99548	8.26872e-11	5450	3295	Protein of unknown function
ANN03289	7.85216	3.97914e-18	5450	3297	Protein of unknown function
ANN10659	7.49177	1.64318e-07	5451	3307	Similar to Prdm9: Histone-lysine N-methyltransferase PRDM9 (Mus musculus OX%3D10090)
ANN21029	2.14741	8.34064e-06	5451	3308	Similar to ZNF271: Zinc finger protein 271 (Pongo abelii OX%3D9601)
ANN18807	1.77497	5.80469e-11	5451	3310	Similar to ZNF180: Zinc finger protein 180 (Homo sapiens OX%3D9606)
ANN18808	1.75388	2.73258e-08	5451	3311	Similar to ZNF271: Zinc finger protein 271 (Pongo abelii OX%3D9601)
ANN18809	2.04296	4.02124e-16	5451	3312	Similar to ZNF271: Zinc finger protein 271 (Pongo abelii OX%3D9601)
ANN20326	1.22816	6.08641e-06	5451	3313	Similar to ZNF271: Zinc finger protein 271 (Pongo abelii OX%3D9601)
ANN20329	1.86559	7.5151e-13	5451	3314	Similar to ZNF845: Zinc finger protein 845 (Homo sapiens OX%3D9606)
ANN20332	1.90945	4.29607e-10	5451	3315	Similar to ZNF180: Zinc finger protein 180 (Homo sapiens OX%3D9606)
ANN12925	0.757843	1.04237e-05	7387	3339	Similar to Dgke: Diacylglycerol kinase epsilon (Mus musculus OX%3D10090)
ANN03075	4.04945	7.48688e-33	7387	3341	Similar to K02A2.6: Uncharacterized protein K02A2.6 (Caenorhabditis elegans OX%3D6239)
ANN09852	3.17667	4.18161e-22	7387	3343	Similar to K02A2.6: Uncharacterized protein K02A2.6 (Caenorhabditis elegans OX%3D6239)
ANN11105	3.55303	4.76351e-08	7387	3344	Similar to K02A2.6: Uncharacterized protein K02A2.6 (Caenorhabditis elegans OX%3D6239)
ANN00224	1.35235	0.0028968	8150	3356	Protein of unknown function
ANN20837	8.09848	2.68195e-19	8471	3369	Protein of unknown function
ANN03970	8.86347	2.25698e-30	8525	3373	Similar to Transposon TX1 uncharacterized 82 kDa protein (Xenopus laevis OX%3D8355)
ANN11376	5.68673	2.76078e-23	8525	3374	Protein of unknown function
ANN12707	2.12393	5.08072e-05	8525	3375	Similar to Transposon TX1 uncharacterized 82 kDa protein (Xenopus laevis OX%3D8355)

## Sheet: S9b
Supplemental Table 9b.		A total of 382 genes in the significantly expanding clusters in B. cockerelli that are significantly down-regulated¹ in bacteriomes compared to the body tissues
¹A false discovery rate (FDR) adjusted P ≤ 0.05 and ≥ 1.5-fold change of the normalized expression values; ²Gene family numbers
GeneID	LogFC	FDR	Cluster²	Order	Blast
ANN19837	-2.36782	1.72573e-06	29	70	Similar to pif1: ATP-dependent DNA helicase PIF1 (Xenopus laevis OX%3D8355)
ANN07370	-0.909464	0.00657216	29	89	Similar to pif1: ATP-dependent DNA helicase PIF1 (Xenopus laevis OX%3D8355)
ANN01330	-0.971712	0.00661048	29	100	Protein of unknown function
ANN19414	-1.51549	0.00615926	33	118	Similar to Plb1: Phospholipase B1%2C membrane-associated (Rattus norvegicus OX%3D10116)
ANN10625	-1.58834	1.24326e-12	43	123	Similar to X-element\ORF2: Probable RNA-directed DNA polymerase from transposon X-element (Drosophila melanogaster OX%3D7227)
ANN04741	-1.12521	0.0181706	43	134	Similar to RTase: Probable RNA-directed DNA polymerase from transposon BS (Drosophila melanogaster OX%3D7227)
ANN08054	-0.782182	0.0287011	43	138	Similar to RTase: Probable RNA-directed DNA polymerase from transposon BS (Drosophila melanogaster OX%3D7227)
ANN08230	-3.26549	3.03717e-14	43	139	Similar to RTase: Probable RNA-directed DNA polymerase from transposon BS (Drosophila melanogaster OX%3D7227)
ANN08571	-0.846391	0.00244634	43	141	Similar to pol: RNA-directed DNA polymerase from mobile element jockey (Drosophila melanogaster OX%3D7227)
ANN09136	-0.723661	3.48873e-05	43	143	Similar to RTase: Probable RNA-directed DNA polymerase from transposon BS (Drosophila melanogaster OX%3D7227)
ANN12613	-0.739819	0.0134521	43	149	Similar to RTase: Probable RNA-directed DNA polymerase from transposon BS (Drosophila melanogaster OX%3D7227)
ANN18360	-2.87849	3.68079e-09	43	157	Similar to Rbp1: RNA-binding protein 1 (Drosophila melanogaster OX%3D7227)
ANN19978	-1.22337	7.13946e-19	43	167	Similar to X-element\ORF2: Probable RNA-directed DNA polymerase from transposon X-element (Drosophila melanogaster OX%3D7227)
ANN05423	-2.13704	1.97996e-46	43	168	Similar to pol: RNA-directed DNA polymerase from mobile element jockey (Drosophila melanogaster OX%3D7227)
ANN13494	-2.5689	5.46024e-05	43	175	Similar to X-element\ORF2: Probable RNA-directed DNA polymerase from transposon X-element (Drosophila melanogaster OX%3D7227)
ANN02816	-1.34143	0.00429474	43	179	Similar to RTase: Probable RNA-directed DNA polymerase from transposon BS (Drosophila melanogaster OX%3D7227)
ANN18942	-2.35064	1.5065e-22	43	184	Similar to Retrovirus-related Pol polyprotein from type-1 retrotransposable element R1 (Fragment) (Bradysia coprophila OX%3D38358)
ANN18843	-1.88951	5.21815e-10	46	205	Similar to R1A1-element\ORF2: Putative 115 kDa protein in type-1 retrotransposable element R1DM (Drosophila melanogaster OX%3D7227)
ANN17280	-0.805897	0.0306111	46	206	Similar to R1A1-element\ORF2: Putative 115 kDa protein in type-1 retrotransposable element R1DM (Drosophila melanogaster OX%3D7227)
ANN17264	-0.777965	0.0368248	46	207	Similar to Retrovirus-related Pol polyprotein from type-1 retrotransposable element R1 (Fragment) (Bradysia coprophila OX%3D38358)
ANN16694	-1.57855	7.07788e-21	46	208	Similar to Retrovirus-related Pol polyprotein from type-1 retrotransposable element R1 (Fragment) (Bradysia coprophila OX%3D38358)
ANN07084	-1.84558	0.0145538	46	213	Similar to Retrovirus-related Pol polyprotein from type-1 retrotransposable element R1 (Fragment) (Bradysia coprophila OX%3D38358)
ANN04646	-1.7224	2.43069e-05	46	214	Similar to Retrovirus-related Pol polyprotein from type-1 retrotransposable element R1 (Fragment) (Bradysia coprophila OX%3D38358)
ANN00908	-1.51308	0.00284145	46	216	Similar to SLC4A10: Sodium-driven chloride bicarbonate exchanger (Homo sapiens OX%3D9606)
ANN06685	-3.3974	1.34837e-20	46	223	Similar to R1A1-element\ORF2: Putative 115 kDa protein in type-1 retrotransposable element R1DM (Drosophila melanogaster OX%3D7227)
ANN11763	-1.08997	0.0348402	46	224	Similar to R1A1-element\ORF2: Putative 115 kDa protein in type-1 retrotransposable element R1DM (Drosophila melanogaster OX%3D7227)
ANN11773	-1.06917	0.0210763	46	225	Protein of unknown function
ANN16702	-3.17056	6.27477e-26	46	229	Similar to RTase: Probable RNA-directed DNA polymerase from transposon BS (Drosophila melanogaster OX%3D7227)
ANN18851	-6.48427	1.69662e-08	47	237	Similar to RTase: Probable RNA-directed DNA polymerase from transposon BS (Drosophila melanogaster OX%3D7227)
ANN12048	-2.48704	3.42146e-80	47	243	Similar to BLOP: Opsin%2C blue-sensitive (Apis mellifera OX%3D7460)
ANN17092	-4.84345	2.94463e-15	50	289	Similar to SETMAR: Histone-lysine N-methyltransferase SETMAR (Homo sapiens OX%3D9606)
ANN06274	-1.0577	0.0337931	50	304	Similar to MFSD11: UNC93-like protein MFSD11 (Homo sapiens OX%3D9606)
ANN05628	-0.671233	0.00733863	50	307	Similar to SETMAR: Histone-lysine N-methyltransferase SETMAR (Homo sapiens OX%3D9606)
ANN05468	-2.60064	7.27743e-06	50	308	Similar to Tf2-8: Transposon Tf2-8 polyprotein (Schizosaccharomyces pombe (strain 972 / ATCC 24843) OX%3D284812)
ANN01017	-0.725965	0.00692288	51	328	Similar to Tf2-9: Transposon Tf2-9 polyprotein (Schizosaccharomyces pombe (strain 972 / ATCC 24843) OX%3D284812)
ANN17596	-3.25352	1.58968e-48	51	345	Similar to pol: RNA-directed DNA polymerase from mobile element jockey (Drosophila melanogaster OX%3D7227)
ANN18897	-1.64798	0.00027824	51	367	Similar to pol: RNA-directed DNA polymerase from mobile element jockey (Drosophila melanogaster OX%3D7227)
ANN20643	-1.77431	0.000726384	51	371	Similar to RTase: Probable RNA-directed DNA polymerase from transposon BS (Drosophila melanogaster OX%3D7227)
ANN21774	-1.91036	2.26342e-08	53	401	Similar to RTase: Probable RNA-directed DNA polymerase from transposon BS (Drosophila melanogaster OX%3D7227)
ANN07962	-1.21771	9.54107e-06	53	402	Similar to X-element\ORF2: Probable RNA-directed DNA polymerase from transposon X-element (Drosophila melanogaster OX%3D7227)
ANN04314	-1.22526	0.00640305	53	412	Similar to X-element\ORF2: Probable RNA-directed DNA polymerase from transposon X-element (Drosophila melanogaster OX%3D7227)
ANN04957	-1.45466	0.000253563	53	413	Similar to X-element\ORF2: Probable RNA-directed DNA polymerase from transposon X-element (Drosophila melanogaster OX%3D7227)
ANN05278	-0.709845	0.0167231	53	414	Similar to X-element\ORF2: Probable RNA-directed DNA polymerase from transposon X-element (Drosophila melanogaster OX%3D7227)
ANN08670	-1.80255	0.000767488	53	418	Similar to RTase: Probable RNA-directed DNA polymerase from transposon BS (Drosophila melanogaster OX%3D7227)
ANN15788	-0.890379	0.0189556	53	422	Similar to X-element\ORF2: Probable RNA-directed DNA polymerase from transposon X-element (Drosophila melanogaster OX%3D7227)
ANN21776	-0.792004	0.0474998	53	427	Similar to RTase: Probable RNA-directed DNA polymerase from transposon BS (Drosophila melanogaster OX%3D7227)
ANN12345	-0.695049	0.023759	53	449	Similar to E(bx): Nucleosome-remodeling factor subunit NURF301 (Drosophila melanogaster OX%3D7227)
ANN15012	-0.671289	4.07623e-07	58	450	Similar to X-element\ORF2: Probable RNA-directed DNA polymerase from transposon X-element (Drosophila melanogaster OX%3D7227)
ANN13473	-2.25019	5.93168e-06	58	451	Similar to RTase: Probable RNA-directed DNA polymerase from transposon BS (Drosophila melanogaster OX%3D7227)
ANN07339	-2.55335	9.68883e-07	58	453	Similar to vac14: Protein VAC14 homolog (Danio rerio OX%3D7955)
ANN18300	-0.852427	0.000560805	58	468	Similar to RTase: Probable RNA-directed DNA polymerase from transposon BS (Drosophila melanogaster OX%3D7227)
ANN19011	-4.60249	7.02894e-19	58	469	Similar to X-element\ORF2: Probable RNA-directed DNA polymerase from transposon X-element (Drosophila melanogaster OX%3D7227)
ANN02034	-1.13009	1.05358e-05	58	473	Similar to pol: RNA-directed DNA polymerase from mobile element jockey (Drosophila melanogaster OX%3D7227)
ANN14689	-1.53081	2.62784e-09	58	481	Similar to RTase: Probable RNA-directed DNA polymerase from transposon BS (Drosophila melanogaster OX%3D7227)
ANN19154	-0.701321	0.0174742	58	482	Similar to RTase: Probable RNA-directed DNA polymerase from transposon BS (Drosophila melanogaster OX%3D7227)
ANN12185	-3.54337	1.32984e-10	58	497	Similar to ATPsynF: Putative ATP synthase subunit f%2C mitochondrial (Drosophila melanogaster OX%3D7227)
ANN12079	-1.14324	0.00317455	59	506	Protein of unknown function
ANN07049	-8.29559	5.01866e-24	59	562	Similar to RTase: Probable RNA-directed DNA polymerase from transposon BS (Drosophila melanogaster OX%3D7227)
ANN09258	-0.859523	0.013093	62	572	Similar to RTase: Probable RNA-directed DNA polymerase from transposon BS (Drosophila melanogaster OX%3D7227)
ANN14136	-0.593668	0.00204942	62	576	Similar to RTase: Probable RNA-directed DNA polymerase from transposon BS (Drosophila melanogaster OX%3D7227)
ANN07353	-0.644178	0.0313404	62	589	Similar to RTase: Probable RNA-directed DNA polymerase from transposon BS (Drosophila melanogaster OX%3D7227)
ANN11150	-1.66799	2.65064e-07	62	590	Similar to RTase: Probable RNA-directed DNA polymerase from transposon BS (Drosophila melanogaster OX%3D7227)
ANN15796	-1.80407	0.000501689	62	592	Similar to RTase: Probable RNA-directed DNA polymerase from transposon BS (Drosophila melanogaster OX%3D7227)
ANN20339	-1.56711	0.00140066	62	594	Similar to porin: Voltage-dependent anion-selective channel (Drosophila melanogaster OX%3D7227)
ANN20796	-1.31447	0.000602594	62	597	Similar to Tf2-6: Transposon Tf2-6 polyprotein (Schizosaccharomyces pombe (strain 972 / ATCC 24843) OX%3D284812)
ANN17598	-4.2033	2.73516e-28	65	640	Similar to Tf2-8: Transposon Tf2-8 polyprotein (Schizosaccharomyces pombe (strain 972 / ATCC 24843) OX%3D284812)
ANN03156	-2.40585	5.34942e-28	65	654	Similar to X-element\ORF2: Probable RNA-directed DNA polymerase from transposon X-element (Drosophila melanogaster OX%3D7227)
ANN14240	-2.00161	0.0024713	66	680	Similar to X-element\ORF2: Probable RNA-directed DNA polymerase from transposon X-element (Drosophila melanogaster OX%3D7227)
ANN11151	-1.06274	0.000747991	66	689	Similar to X-element\ORF2: Probable RNA-directed DNA polymerase from transposon X-element (Drosophila melanogaster OX%3D7227)
ANN10670	-1.4298	6.34969e-08	66	690	Similar to X-element\ORF2: Probable RNA-directed DNA polymerase from transposon X-element (Drosophila melanogaster OX%3D7227)
ANN07673	-0.924618	0.0420649	66	695	Similar to X-element\ORF2: Probable RNA-directed DNA polymerase from transposon X-element (Drosophila melanogaster OX%3D7227)
ANN05039	-1.52136	1.32208e-10	66	700	Similar to X-element\ORF2: Probable RNA-directed DNA polymerase from transposon X-element (Drosophila melanogaster OX%3D7227)
ANN15714	-1.39699	0.00225403	66	710	Similar to X-element\ORF2: Probable RNA-directed DNA polymerase from transposon X-element (Drosophila melanogaster OX%3D7227)
ANN14704	-0.966786	0.0179245	66	713	Similar to Transposable element Tcb2 transposase (Caenorhabditis briggsae OX%3D6238)
ANN20315	-1.58344	9.13726e-05	67	715	Similar to Transposable element Tcb2 transposase (Caenorhabditis briggsae OX%3D6238)
ANN03602	-2.52752	2.08794e-33	67	716	Similar to Transposable element Tcb2 transposase (Caenorhabditis briggsae OX%3D6238)
ANN20437	-1.18499	2.01367e-07	67	719	Similar to pxt: Chorion peroxidase (Aedes aegypti OX%3D7159)
ANN12043	-3.12924	6.92664e-38	67	730	Similar to Tropomyosin (Periplaneta fuliginosa OX%3D36977)
ANN14070	-3.59839	7.41168e-13	67	739	Protein of unknown function
ANN07448	-5.53872	1.92554e-48	72	754	Protein of unknown function
ANN20858	-7.27075	1.45279e-251	72	759	Protein of unknown function
ANN07002	-1.5963	0.00317506	72	774	Protein of unknown function
ANN19760	-3.19885	1.00884e-25	72	776	Protein of unknown function
ANN11002	-4.07011	1.29163e-05	72	807	Similar to Tf2-9: Transposon Tf2-9 polyprotein (Schizosaccharomyces pombe (strain 972 / ATCC 24843) OX%3D284812)
ANN17686	-1.75641	0.000305365	73	815	Similar to Tf2-9: Transposon Tf2-9 polyprotein (Schizosaccharomyces pombe (strain 972 / ATCC 24843) OX%3D284812)
ANN14402	-1.29094	0.0394744	73	820	Similar to Tf2-6: Transposon Tf2-6 polyprotein (Schizosaccharomyces pombe (strain 972 / ATCC 24843) OX%3D284812)
ANN08548	-2.64862	3.39983e-09	73	827	Similar to TY3B-I: Transposon Ty3-I Gag-Pol polyprotein (Saccharomyces cerevisiae (strain ATCC 204508 / S288c) OX%3D559292)
ANN03927	-2.92877	2.08997e-08	73	830	Similar to pol: Pro-Pol polyprotein (Simian foamy virus type 1 OX%3D338478)
ANN04706	-2.00782	0.00299943	73	833	Similar to TY3B-I: Transposon Ty3-I Gag-Pol polyprotein (Saccharomyces cerevisiae (strain ATCC 204508 / S288c) OX%3D559292)
ANN14797	-2.37147	1.92432e-07	73	838	Similar to LINE-1 retrotransposable element ORF2 protein (Homo sapiens OX%3D9606)
ANN04089	-4.15309	1.05931e-40	74	848	Similar to pol: RNA-directed DNA polymerase from mobile element jockey (Drosophila melanogaster OX%3D7227)
ANN02518	-2.42445	0.00262704	74	865	Similar to jockey\pol: RNA-directed DNA polymerase from mobile element jockey (Drosophila funebris OX%3D7221)
ANN02753	-1.06971	0.0119952	74	866	Similar to CFDP2: Craniofacial development protein 2 (Bos taurus OX%3D9913)
ANN19972	-3.94093	2.35555e-07	74	878	Similar to pol: RNA-directed DNA polymerase from mobile element jockey (Drosophila melanogaster OX%3D7227)
ANN04693	-1.33878	0.0128661	74	880	Similar to pol: RNA-directed DNA polymerase from mobile element jockey (Drosophila melanogaster OX%3D7227)
ANN12378	-2.40125	4.00778e-08	74	887	Similar to Transposable element Tcb1 transposase (Caenorhabditis briggsae OX%3D6238)
ANN07597	-0.71613	0.0266879	80	906	Similar to Transposable element Tcb1 transposase (Caenorhabditis briggsae OX%3D6238)
ANN06913	-0.76082	5.12598e-09	80	907	Similar to mpv17l2: Mpv17-like protein 2 (Xenopus tropicalis OX%3D8364)
ANN16162	-0.652463	2.46106e-06	84	924	Similar to Retrotransposable element SLACS 132 kDa protein (Trypanosoma brucei gambiense OX%3D31285)
ANN04910	-1.1126	6.98827e-11	84	927	Similar to SCARB1: Scavenger receptor class B member 1 (Bos taurus OX%3D9913)
ANN05561	-1.70829	0.00528836	84	928	Protein of unknown function
ANN07023	-1.56774	0.010928	84	929	Similar to SCARB1: Scavenger receptor class B member 1 (Sus scrofa OX%3D9823)
ANN05568	-2.44847	1.49392e-10	84	945	Similar to RTase: Probable RNA-directed DNA polymerase from transposon BS (Drosophila melanogaster OX%3D7227)
ANN01376	-0.921172	0.00121684	87	959	Similar to RTase: Probable RNA-directed DNA polymerase from transposon BS (Drosophila melanogaster OX%3D7227)
ANN03489	-1.43111	3.31026e-07	87	961	Similar to X-element\ORF2: Probable RNA-directed DNA polymerase from transposon X-element (Drosophila melanogaster OX%3D7227)
ANN06415	-2.33972	2.62283e-37	87	964	Similar to pol: RNA-directed DNA polymerase from mobile element jockey (Drosophila melanogaster OX%3D7227)
ANN08085	-1.11168	2.17904e-08	87	966	Similar to RTase: Probable RNA-directed DNA polymerase from transposon BS (Drosophila melanogaster OX%3D7227)
ANN09708	-1.52741	8.23633e-27	87	976	Similar to pol: RNA-directed DNA polymerase from mobile element jockey (Drosophila melanogaster OX%3D7227)
ANN07322	-4.62716	3.8932e-08	87	982	Similar to RTase: Probable RNA-directed DNA polymerase from transposon BS (Drosophila melanogaster OX%3D7227)
ANN14528	-1.30825	0.000170225	87	985	Similar to pol: RNA-directed DNA polymerase from mobile element jockey (Drosophila melanogaster OX%3D7227)
ANN20292	-2.12769	4.93797e-13	87	986	Protein of unknown function
ANN02204	-1.28469	0.00464742	87	987	Similar to Retrovirus-related Pol polyprotein from type-1 retrotransposable element R1 2 (Fragment) (Nasonia vitripennis OX%3D7425)
ANN21198	-1.3136	3.74055e-08	89	1022	Similar to TY3B-I: Transposon Ty3-I Gag-Pol polyprotein (Saccharomyces cerevisiae (strain ATCC 204508 / S288c) OX%3D559292)
ANN10276	-1.25185	1.57205e-09	92	1044	Similar to RTase: Probable RNA-directed DNA polymerase from transposon BS (Drosophila melanogaster OX%3D7227)
ANN04129	-0.747412	0.027147	98	1058	Similar to X-element\ORF2: Probable RNA-directed DNA polymerase from transposon X-element (Drosophila melanogaster OX%3D7227)
ANN14015	-1.82287	0.00241147	98	1062	Similar to RTase: Probable RNA-directed DNA polymerase from transposon BS (Drosophila melanogaster OX%3D7227)
ANN21405	-2.06753	6.67449e-06	98	1067	Similar to X-element\ORF2: Probable RNA-directed DNA polymerase from transposon X-element (Drosophila melanogaster OX%3D7227)
ANN07086	-1.34503	1.3953e-05	98	1069	Similar to X-element\ORF2: Probable RNA-directed DNA polymerase from transposon X-element (Drosophila melanogaster OX%3D7227)
ANN21843	-1.54873	9.57916e-07	98	1074	Similar to X-element\ORF2: Probable RNA-directed DNA polymerase from transposon X-element (Drosophila melanogaster OX%3D7227)
ANN15311	-1.0904	0.014702	98	1077	Similar to RTase: Probable RNA-directed DNA polymerase from transposon BS (Drosophila melanogaster OX%3D7227)
ANN15310	-1.2193	0.00297151	98	1085	Similar to moody: G-protein coupled receptor moody (Drosophila melanogaster OX%3D7227)
ANN19669	-2.2989	5.08108e-26	100	1093	Similar to MYEF2: Myelin expression factor 2 (Homo sapiens OX%3D9606)
ANN19729	-0.971721	2.48292e-13	100	1105	Similar to pol: Retrovirus-related Pol polyprotein from type-2 retrotransposable element R2DM (Drosophila melanogaster OX%3D7227)
ANN12179	-6.07842	1.56868e-25	100	1110	Protein of unknown function
ANN19106	-0.788263	0.0124148	100	1129	Similar to FAAH2: Fatty-acid amide hydrolase 2 (Homo sapiens OX%3D9606)
ANN03449	-2.79389	2.06026e-43	104	1152	Similar to RTase: Probable RNA-directed DNA polymerase from transposon BS (Drosophila melanogaster OX%3D7227)
ANN04941	-2.36607	4.41176e-05	104	1159	Similar to RTase: Probable RNA-directed DNA polymerase from transposon BS (Drosophila melanogaster OX%3D7227)
ANN05726	-1.54916	0.000298643	104	1160	Similar to RTase: Probable RNA-directed DNA polymerase from transposon BS (Drosophila melanogaster OX%3D7227)
ANN07453	-2.91673	4.29928e-14	104	1161	Protein of unknown function
ANN21782	-2.01411	0.00189824	104	1173	Similar to RTase: Probable RNA-directed DNA polymerase from transposon BS (Drosophila melanogaster OX%3D7227)
ANN07441	-1.65816	6.97754e-06	104	1179	Similar to SLC17A5: Sialin (Homo sapiens OX%3D9606)
ANN13877	-0.85712	3.33051e-05	107	1191	Similar to POL: Retrovirus-related Pol polyprotein from transposon 412 (Drosophila melanogaster OX%3D7227)
ANN11761	-5.22433	3.75256e-45	107	1194	Similar to Tf2-6: Transposon Tf2-6 polyprotein (Schizosaccharomyces pombe (strain 972 / ATCC 24843) OX%3D284812)
ANN10738	-1.25988	0.00073623	107	1204	Similar to Tf2-6: Transposon Tf2-6 polyprotein (Schizosaccharomyces pombe (strain 972 / ATCC 24843) OX%3D284812)
ANN11987	-2.64124	4.36127e-07	107	1205	Similar to Tf2-9: Transposon Tf2-9 polyprotein (Schizosaccharomyces pombe (strain 972 / ATCC 24843) OX%3D284812)
ANN06990	-2.12659	0.00439531	107	1206	Protein of unknown function
ANN00410	-0.745548	0.0263493	110	1208	Protein of unknown function
ANN15140	-1.06139	4.69519e-05	110	1217	Similar to unc80: Protein unc-80 homolog (Drosophila melanogaster OX%3D7227)
ANN12175	-1.13989	0.000239779	110	1220	Protein of unknown function
ANN00986	-1.14557	0.00105587	110	1223	Protein of unknown function
ANN00501	-1.17391	0.000144394	110	1225	Protein of unknown function
ANN00208	-1.01749	0.00064796	110	1227	Similar to tc3a: Transposable element Tc3 transposase (Caenorhabditis elegans OX%3D6239)
ANN00097	-0.898375	0.00515865	110	1228	Similar to RpL13: 60S ribosomal protein L13 (Spodoptera frugiperda OX%3D7108)
ANN19249	-0.719006	0.0276512	110	1236	Similar to jockey\pol: RNA-directed DNA polymerase from mobile element jockey (Drosophila funebris OX%3D7221)
ANN18160	-1.25286	0.000439421	112	1255	Similar to RTase: Probable RNA-directed DNA polymerase from transposon BS (Drosophila melanogaster OX%3D7227)
ANN19111	-2.1676	2.14314e-08	112	1259	Protein of unknown function
ANN07318	-0.869793	0.0200419	112	1265	Similar to X-element\ORF2: Probable RNA-directed DNA polymerase from transposon X-element (Drosophila melanogaster OX%3D7227)
ANN17309	-0.934997	0.00236493	112	1269	Similar to RTase: Probable RNA-directed DNA polymerase from transposon BS (Drosophila melanogaster OX%3D7227)
ANN18516	-0.985658	0.00368341	112	1272	Similar to R1A1-element\ORF2: Putative 115 kDa protein in type-1 retrotransposable element R1DM (Drosophila melanogaster OX%3D7227)
ANN22107	-2.46772	4.40933e-13	115	1284	Similar to R1A1-element\ORF2: Putative 115 kDa protein in type-1 retrotransposable element R1DM (Drosophila melanogaster OX%3D7227)
ANN20306	-0.947327	0.0311021	115	1286	Similar to R1A1-element\ORF2: Putative 115 kDa protein in type-1 retrotransposable element R1DM (Drosophila melanogaster OX%3D7227)
ANN19639	-1.63109	0.00205896	115	1288	Similar to R1A1-element\ORF2: Putative 115 kDa protein in type-1 retrotransposable element R1DM (Drosophila melanogaster OX%3D7227)
ANN12743	-1.08272	0.0434263	115	1293	Similar to R1A1-element\ORF2: Putative 115 kDa protein in type-1 retrotransposable element R1DM (Drosophila melanogaster OX%3D7227)
ANN11663	-1.30123	0.00369084	115	1295	Similar to R1A1-element\ORF2: Putative 115 kDa protein in type-1 retrotransposable element R1DM (Drosophila melanogaster OX%3D7227)
ANN09864	-1.34547	0.000483253	115	1296	Similar to R1A1-element\ORF2: Putative 115 kDa protein in type-1 retrotransposable element R1DM (Drosophila melanogaster OX%3D7227)
ANN05756	-2.9952	4.56723e-15	115	1300	Similar to R1A1-element\ORF2: Putative 115 kDa protein in type-1 retrotransposable element R1DM (Drosophila melanogaster OX%3D7227)
ANN18045	-2.30371	0.000202518	115	1304	Similar to R1A1-element\ORF2: Putative 115 kDa protein in type-1 retrotransposable element R1DM (Drosophila melanogaster OX%3D7227)
ANN13266	-1.53787	0.0282176	115	1305	Similar to R1A1-element\ORF2: Putative 115 kDa protein in type-1 retrotransposable element R1DM (Drosophila melanogaster OX%3D7227)
ANN09744	-1.06406	0.00660302	115	1306	Similar to R1A1-element\ORF2: Putative 115 kDa protein in type-1 retrotransposable element R1DM (Drosophila melanogaster OX%3D7227)
ANN09453	-0.856452	0.00876979	115	1307	Similar to R1A1-element\ORF2: Putative 115 kDa protein in type-1 retrotransposable element R1DM (Drosophila melanogaster OX%3D7227)
ANN09310	-0.999137	0.00238113	115	1308	Similar to R1A1-element\ORF2: Putative 115 kDa protein in type-1 retrotransposable element R1DM (Drosophila melanogaster OX%3D7227)
ANN06236	-1.9553	0.000685158	115	1309	Similar to R1A1-element\ORF2: Putative 115 kDa protein in type-1 retrotransposable element R1DM (Drosophila melanogaster OX%3D7227)
ANN05562	-3.10227	1.64443e-14	115	1310	Similar to R1A1-element\ORF2: Putative 115 kDa protein in type-1 retrotransposable element R1DM (Drosophila melanogaster OX%3D7227)
ANN03953	-1.66033	0.00060294	115	1311	Similar to R1A1-element\ORF2: Putative 115 kDa protein in type-1 retrotransposable element R1DM (Drosophila melanogaster OX%3D7227)
ANN03952	-2.70678	5.44636e-05	115	1315	Similar to R1A1-element\ORF2: Putative 115 kDa protein in type-1 retrotransposable element R1DM (Drosophila melanogaster OX%3D7227)
ANN08744	-1.80127	0.0387093	115	1316	Similar to CG5065: Putative fatty acyl-CoA reductase CG5065 (Drosophila melanogaster OX%3D7227)
ANN13101	-2.1249	6.56443e-05	118	1373	Similar to Retrovirus-related Pol polyprotein from type-1 retrotransposable element R1 (Fragment) (Bradysia coprophila OX%3D38358)
ANN06943	-2.04471	4.35687e-05	118	1378	Similar to Retrovirus-related Pol polyprotein from type-1 retrotransposable element R1 (Fragment) (Bradysia coprophila OX%3D38358)
ANN00217	-1.96372	1.24063e-05	119	1385	Similar to Retrovirus-related Pol polyprotein from type-1 retrotransposable element R1 (Fragment) (Bradysia coprophila OX%3D38358)
ANN12757	-1.72591	0.00424791	119	1392	Similar to Retrovirus-related Pol polyprotein from type-1 retrotransposable element R1 (Fragment) (Bradysia coprophila OX%3D38358)
ANN14336	-2.75201	0.000118699	119	1394	Similar to Retrovirus-related Pol polyprotein from type-1 retrotransposable element R1 (Fragment) (Bradysia coprophila OX%3D38358)
ANN21188	-2.7363	6.74517e-45	119	1397	Similar to Retrovirus-related Pol polyprotein from type-1 retrotransposable element R1 (Fragment) (Bradysia coprophila OX%3D38358)
ANN21955	-2.52401	1.43924e-38	119	1401	Protein of unknown function
ANN05230	-1.81455	0.0011991	119	1403	Protein of unknown function
ANN21691	-3.0233	2.98404e-15	119	1408	Similar to Retrovirus-related Pol polyprotein from type-1 retrotransposable element R1 (Fragment) (Bradysia coprophila OX%3D38358)
ANN21190	-2.86302	5.18019e-19	119	1410	Similar to byr3: Cellular nucleic acid-binding protein homolog (Schizosaccharomyces pombe (strain 972 / ATCC 24843) OX%3D284812)
ANN21954	-2.76163	3.40759e-08	119	1412	Protein of unknown function
ANN00216	-3.00812	1.78649e-13	119	1413	Protein of unknown function
ANN05893	-3.21629	5.50287e-06	119	1414	Protein of unknown function
ANN15080	-1.84966	0.000137054	119	1416	Similar to Retrovirus-related Pol polyprotein from type-1 retrotransposable element R1 (Fragment) (Bradysia coprophila OX%3D38358)
ANN21690	-3.19518	2.93219e-17	119	1418	Protein of unknown function
ANN11783	-0.993913	0.0327526	121	1459	Protein of unknown function
ANN06612	-1.0538	0.000503213	121	1465	Similar to TY3B-G: Transposon Ty3-G Gag-Pol polyprotein (Saccharomyces cerevisiae (strain ATCC 204508 / S288c) OX%3D559292)
ANN07047	-1.86327	1.42117e-27	125	1479	Similar to TY3B-G: Transposon Ty3-G Gag-Pol polyprotein (Saccharomyces cerevisiae (strain ATCC 204508 / S288c) OX%3D559292)
ANN14348	-1.76213	2.47599e-27	125	1481	Similar to TY3B-G: Transposon Ty3-G Gag-Pol polyprotein (Saccharomyces cerevisiae (strain ATCC 204508 / S288c) OX%3D559292)
ANN15367	-1.87566	5.63623e-14	125	1482	Similar to TY3B-G: Transposon Ty3-G Gag-Pol polyprotein (Saccharomyces cerevisiae (strain ATCC 204508 / S288c) OX%3D559292)
ANN15884	-1.88836	7.02575e-25	125	1483	Similar to TY3B-G: Transposon Ty3-G Gag-Pol polyprotein (Saccharomyces cerevisiae (strain ATCC 204508 / S288c) OX%3D559292)
ANN18663	-2.03656	3.05491e-31	125	1485	Similar to TY3B-G: Transposon Ty3-G Gag-Pol polyprotein (Saccharomyces cerevisiae (strain ATCC 204508 / S288c) OX%3D559292)
ANN18712	-1.96624	3.81112e-23	125	1486	Similar to TY3B-G: Transposon Ty3-G Gag-Pol polyprotein (Saccharomyces cerevisiae (strain ATCC 204508 / S288c) OX%3D559292)
ANN22123	-1.94535	1.39963e-28	125	1487	Similar to pol: Retrovirus-related Pol polyprotein from transposon 17.6 (Drosophila melanogaster OX%3D7227)
ANN20780	-1.99814	1.22188e-28	125	1488	Similar to TY3B-G: Transposon Ty3-G Gag-Pol polyprotein (Saccharomyces cerevisiae (strain ATCC 204508 / S288c) OX%3D559292)
ANN17518	-1.83125	8.74571e-27	125	1489	Similar to TY3B-G: Transposon Ty3-G Gag-Pol polyprotein (Saccharomyces cerevisiae (strain ATCC 204508 / S288c) OX%3D559292)
ANN16878	-1.88235	1.40892e-32	125	1490	Similar to TY3B-G: Transposon Ty3-G Gag-Pol polyprotein (Saccharomyces cerevisiae (strain ATCC 204508 / S288c) OX%3D559292)
ANN14401	-1.86077	2.71427e-16	125	1491	Similar to pol: Retrovirus-related Pol polyprotein from transposon 17.6 (Drosophila melanogaster OX%3D7227)
ANN07171	-1.86788	2.83349e-17	125	1492	Similar to TY3B-G: Transposon Ty3-G Gag-Pol polyprotein (Saccharomyces cerevisiae (strain ATCC 204508 / S288c) OX%3D559292)
ANN01151	-2.78167	9.00098e-43	125	1493	Similar to K02A2.6: Uncharacterized protein K02A2.6 (Caenorhabditis elegans OX%3D6239)
ANN00174	-1.90308	2.72124e-07	125	1494	Similar to pol: Retrovirus-related Pol polyprotein from transposon 17.6 (Drosophila melanogaster OX%3D7227)
ANN03717	-1.91316	4.3544e-22	125	1495	Similar to tc1a: Transposable element Tc1 transposase (Caenorhabditis elegans OX%3D6239)
ANN07172	-1.93264	1.41846e-18	125	1496	Similar to X-element\ORF2: Probable RNA-directed DNA polymerase from transposon X-element (Drosophila melanogaster OX%3D7227)
ANN06570	-0.856549	0.00844749	129	1497	Similar to X-element\ORF2: Probable RNA-directed DNA polymerase from transposon X-element (Drosophila melanogaster OX%3D7227)
ANN11290	-0.752129	0.0187883	129	1510	Protein of unknown function
ANN02622	-0.940703	0.00341451	133	1530	Protein of unknown function
ANN15966	-1.25702	1.77491e-05	133	1533	Protein of unknown function
ANN21013	-1.27716	6.82934e-05	133	1534	Protein of unknown function
ANN07757	-1.03382	0.000289902	133	1543	Protein of unknown function
ANN12697	-1.20771	0.0038737	133	1546	Protein of unknown function
ANN12843	-1.69363	0.0448596	133	1548	Protein of unknown function
ANN12929	-2.02739	3.69586e-05	133	1549	Protein of unknown function
ANN14733	-1.3083	7.03668e-05	133	1550	Protein of unknown function
ANN21599	-1.42405	0.000115676	133	1558	Similar to pol: RNA-directed DNA polymerase from mobile element jockey (Drosophila melanogaster OX%3D7227)
ANN03901	-2.48678	2.13355e-24	136	1571	Similar to pol: RNA-directed DNA polymerase from mobile element jockey (Drosophila melanogaster OX%3D7227)
ANN06575	-2.33428	9.54817e-19	136	1572	Similar to pol: RNA-directed DNA polymerase from mobile element jockey (Drosophila melanogaster OX%3D7227)
ANN09556	-2.49922	1.31235e-24	136	1574	Similar to pol: RNA-directed DNA polymerase from mobile element jockey (Drosophila melanogaster OX%3D7227)
ANN18489	-2.63427	6.02337e-19	136	1585	Similar to X-element\ORF2: Probable RNA-directed DNA polymerase from transposon X-element (Drosophila melanogaster OX%3D7227)
ANN18924	-1.69576	7.65465e-05	136	1586	Similar to RTase: Probable RNA-directed DNA polymerase from transposon BS (Drosophila melanogaster OX%3D7227)
ANN18590	-1.678	3.51066e-06	136	1591	Protein of unknown function
ANN05751	-0.601346	9.30033e-05	140	1612	Protein of unknown function
ANN18363	-1.2323	5.81724e-15	140	1627	Protein of unknown function
ANN18831	-4.30417	3.72076e-73	140	1629	Similar to CG7185: Cleavage and polyadenylation specificity factor subunit CG7185 (Drosophila melanogaster OX%3D7227)
ANN11847	-0.715233	2.52129e-06	141	1631	Similar to cpr-4: Cathepsin B-like cysteine proteinase 4 (Caenorhabditis elegans OX%3D6239)
ANN13568	-2.88875	1.9753e-05	141	1639	Protein of unknown function
ANN15514	-0.736236	0.0475673	141	1645	Similar to RTase: Probable RNA-directed DNA polymerase from transposon BS (Drosophila melanogaster OX%3D7227)
ANN03297	-1.10745	0.0180422	141	1646	Similar to Cdkl1: Cyclin-dependent kinase-like 1 (Mus musculus OX%3D10090)
ANN07884	-1.42485	0.000304108	141	1648	Similar to mariner\T: Mariner Mos1 transposase (Drosophila mauritiana OX%3D7226)
ANN13856	-1.32806	0.00570136	149	1659	Similar to Transposable element Tcb2 transposase (Caenorhabditis briggsae OX%3D6238)
ANN13289	-1.03959	0.00329453	152	1674	Similar to Retrovirus-related Pol polyprotein from type-1 retrotransposable element R2 (Fragment) (Nasonia vitripennis OX%3D7425)
ANN09228	-0.82402	0.0137312	160	1742	Similar to K02A2.6: Uncharacterized protein K02A2.6 (Caenorhabditis elegans OX%3D6239)
ANN18650	-3.77074	1.38406e-15	164	1749	Similar to RpS23: 40S ribosomal protein S23 (Spodoptera frugiperda OX%3D7108)
ANN08171	-0.910409	0.0291779	164	1750	Similar to K02A2.6: Uncharacterized protein K02A2.6 (Caenorhabditis elegans OX%3D6239)
ANN19849	-1.57013	9.62558e-28	164	1776	Protein of unknown function
ANN17472	-2.20277	4.8638e-19	169	1811	Protein of unknown function
ANN20133	-0.848175	0.0331581	171	1827	Protein of unknown function
ANN12182	-1.7461	0.000735039	173	1862	Protein of unknown function
ANN13686	-1.8142	2.05457e-07	173	1864	Protein of unknown function
ANN15532	-1.31997	4.77294e-07	173	1865	Similar to Retrotransposable element SLACS 132 kDa protein (Trypanosoma brucei gambiense OX%3D31285)
ANN17244	-2.1116	3.22959e-21	173	1867	Protein of unknown function
ANN18420	-2.75811	1.40314e-26	173	1868	Similar to Retrovirus-related Pol polyprotein from transposon TNT 1-94 (Nicotiana tabacum OX%3D4097)
ANN14719	-1.83688	4.63949e-10	178	1885	Similar to Retrovirus-related Pol polyprotein from transposon TNT 1-94 (Nicotiana tabacum OX%3D4097)
ANN11090	-1.66827	3.16497e-08	178	1886	Similar to Retrovirus-related Pol polyprotein from transposon TNT 1-94 (Nicotiana tabacum OX%3D4097)
ANN01569	-1.63311	3.3639e-06	178	1887	Similar to Retrovirus-related Pol polyprotein from transposon TNT 1-94 (Nicotiana tabacum OX%3D4097)
ANN00122	-1.33008	0.00175369	178	1889	Similar to Retrovirus-related Pol polyprotein from transposon TNT 1-94 (Nicotiana tabacum OX%3D4097)
ANN00465	-1.53322	0.000145984	178	1891	Similar to GIP: Copia protein (Drosophila melanogaster OX%3D7227)
ANN00530	-1.49351	4.38702e-05	178	1892	Similar to Retrovirus-related Pol polyprotein from transposon TNT 1-94 (Nicotiana tabacum OX%3D4097)
ANN07520	-1.80724	4.54812e-07	178	1894	Similar to Retrovirus-related Pol polyprotein from transposon TNT 1-94 (Nicotiana tabacum OX%3D4097)
ANN08177	-2.07257	4.80849e-13	178	1895	Similar to Retrovirus-related Pol polyprotein from transposon TNT 1-94 (Nicotiana tabacum OX%3D4097)
ANN09849	-1.63248	1.64678e-07	178	1896	Similar to Retrovirus-related Pol polyprotein from transposon TNT 1-94 (Nicotiana tabacum OX%3D4097)
ANN13575	-1.58574	1.14729e-06	178	1897	Similar to Retrovirus-related Pol polyprotein from transposon TNT 1-94 (Nicotiana tabacum OX%3D4097)
ANN20921	-1.38695	1.08958e-05	178	1902	Similar to F52C9.6: Putative uncharacterized transposon-derived protein F52C9.6 (Caenorhabditis elegans OX%3D6239)
ANN05252	-0.75746	0.0173275	180	1910	Similar to F52C9.6: Putative uncharacterized transposon-derived protein F52C9.6 (Caenorhabditis elegans OX%3D6239)
ANN09985	-1.54463	0.000268919	180	1913	Similar to F52C9.6: Putative uncharacterized transposon-derived protein F52C9.6 (Caenorhabditis elegans OX%3D6239)
ANN18349	-1.05926	0.0147173	180	1917	Similar to R1A1-element\ORF2: Putative 115 kDa protein in type-1 retrotransposable element R1DM (Drosophila melanogaster OX%3D7227)
ANN04264	-1.07833	6.17375e-06	190	1985	Similar to R1A1-element\ORF2: Putative 115 kDa protein in type-1 retrotransposable element R1DM (Drosophila melanogaster OX%3D7227)
ANN18651	-3.85449	2.97077e-13	190	1991	Similar to ZNF471: Zinc finger protein 471 (Homo sapiens OX%3D9606)
ANN16994	-2.00484	4.60477e-05	193	2008	Similar to ZNF471: Zinc finger protein 471 (Homo sapiens OX%3D9606)
ANN16984	-1.87097	8.26509e-07	193	2009	Protein of unknown function
ANN08676	-1.25651	0.0385445	193	2014	Similar to TY3B-I: Transposon Ty3-I Gag-Pol polyprotein (Saccharomyces cerevisiae (strain ATCC 204508 / S288c) OX%3D559292)
ANN21028	-1.49876	0.00192041	193	2022	Similar to pol: RNA-directed DNA polymerase from mobile element jockey (Drosophila melanogaster OX%3D7227)
ANN12154	-0.958633	0.00255226	202	2087	Similar to pol: RNA-directed DNA polymerase from mobile element jockey (Drosophila melanogaster OX%3D7227)
ANN13929	-1.39647	0.00248447	202	2089	Similar to pol: RNA-directed DNA polymerase from mobile element jockey (Drosophila melanogaster OX%3D7227)
ANN14138	-1.32421	0.00134116	202	2090	Similar to X-element\ORF2: Probable RNA-directed DNA polymerase from transposon X-element (Drosophila melanogaster OX%3D7227)
ANN11943	-3.01262	1.77552e-09	202	2100	Similar to X-element\ORF2: Probable RNA-directed DNA polymerase from transposon X-element (Drosophila melanogaster OX%3D7227)
ANN12516	-1.11558	0.00131054	202	2102	Similar to GVQW3: Protein GVQW3 (Homo sapiens OX%3D9606)
ANN00644	-0.83415	0.00413609	207	2104	Similar to GVQW3: Protein GVQW3 (Homo sapiens OX%3D9606)
ANN05831	-1.18862	0.0349004	207	2108	Similar to GVQW3: Protein GVQW3 (Homo sapiens OX%3D9606)
ANN00776	-1.02402	0.00569347	207	2130	Similar to RTase: Probable RNA-directed DNA polymerase from transposon BS (Drosophila melanogaster OX%3D7227)
ANN01268	-1.62033	2.01219e-10	222	2141	Similar to pol: RNA-directed DNA polymerase from mobile element jockey (Drosophila melanogaster OX%3D7227)
ANN04916	-1.34144	1.52188e-07	222	2144	Similar to pol: RNA-directed DNA polymerase from mobile element jockey (Drosophila melanogaster OX%3D7227)
ANN13995	-2.9066	1.74907e-06	222	2148	Similar to RTase: Probable RNA-directed DNA polymerase from transposon BS (Drosophila melanogaster OX%3D7227)
ANN02673	-1.05241	0.0374907	222	2149	Similar to RTase: Probable RNA-directed DNA polymerase from transposon BS (Drosophila melanogaster OX%3D7227)
ANN13829	-2.49605	0.00386363	222	2153	Similar to CFDP2: Craniofacial development protein 2 (Bos taurus OX%3D9913)
ANN16839	-2.71637	1.24246e-32	229	2165	Similar to X-element\ORF2: Probable RNA-directed DNA polymerase from transposon X-element (Drosophila melanogaster OX%3D7227)
ANN13076	-1.06216	0.0350777	248	2178	Similar to X-element\ORF2: Probable RNA-directed DNA polymerase from transposon X-element (Drosophila melanogaster OX%3D7227)
ANN02727	-2.00232	0.000640394	248	2181	Protein of unknown function
ANN03379	-1.00883	0.00519673	248	2182	Similar to Retrovirus-related Pol polyprotein from type-1 retrotransposable element R2 (Fragment) (Popillia japonica OX%3D7064)
ANN06460	-2.08298	2.1886e-17	268	2222	Similar to pol: Retrovirus-related Pol polyprotein from type-2 retrotransposable element R2DM (Drosophila melanogaster OX%3D7227)
ANN15591	-0.837651	0.000167383	268	2227	Similar to pol: Retrovirus-related Pol polyprotein from type-2 retrotransposable element R2DM (Drosophila melanogaster OX%3D7227)
ANN16318	-2.07824	1.15771e-22	268	2229	Protein of unknown function
ANN14997	-1.25243	8.22754e-14	268	2233	Similar to pol: Retrovirus-related Pol polyprotein from type-2 retrotransposable element R2DM (Drosophila melanogaster OX%3D7227)
ANN10352	-1.60322	2.02875e-05	268	2235	Protein of unknown function
ANN20896	-3.20288	6.15758e-13	268	2243	Protein of unknown function
ANN01772	-0.901722	3.15808e-06	291	2245	Protein of unknown function
ANN12248	-1.43661	1.39021e-32	291	2248	Protein of unknown function
ANN17553	-1.59038	4.35129e-19	291	2262	Similar to Trhde: Thyrotropin-releasing hormone-degrading ectoenzyme (Mus musculus OX%3D10090)
ANN12868	-4.43565	0.0153781	305	2297	Protein of unknown function
ANN16833	-2.07341	0.000208513	311	2317	Protein of unknown function
ANN08646	-1.34374	0.044342	311	2318	Protein of unknown function
ANN11563	-1.31456	0.0145114	324	2337	Protein of unknown function
ANN05710	-1.37688	0.00753345	324	2340	Similar to Retrovirus-related Pol polyprotein from type-1 retrotransposable element R1 (Fragment) (Bradysia coprophila OX%3D38358)
ANN17116	-0.88718	3.67007e-07	338	2369	Similar to Retrovirus-related Pol polyprotein from type-1 retrotransposable element R1 (Fragment) (Bradysia coprophila OX%3D38358)
ANN12930	-3.37997	3.66756e-07	338	2384	Similar to TY3B-G: Transposon Ty3-G Gag-Pol polyprotein (Saccharomyces cerevisiae (strain ATCC 204508 / S288c) OX%3D559292)
ANN06249	-0.812513	3.16634e-08	344	2386	Similar to Tf2-8: Transposon Tf2-8 polyprotein (Schizosaccharomyces pombe (strain 972 / ATCC 24843) OX%3D284812)
ANN11738	-1.21497	0.00324977	344	2389	Similar to Tf2-9: Transposon Tf2-9 polyprotein (Schizosaccharomyces pombe (strain 972 / ATCC 24843) OX%3D284812)
ANN17440	-0.657846	0.00457102	344	2390	Similar to TY3B-I: Transposon Ty3-I Gag-Pol polyprotein (Saccharomyces cerevisiae (strain ATCC 204508 / S288c) OX%3D559292)
ANN17187	-1.45137	0.000666648	344	2402	Protein of unknown function
ANN11397	-1.23265	0.00737566	346	2405	Similar to GIS2: Zinc finger protein GIS2 (Saccharomyces cerevisiae (strain ATCC 204508 / S288c) OX%3D559292)
ANN11658	-1.20961	0.0383138	346	2408	Similar to Retrovirus-related Pol polyprotein from type-1 retrotransposable element R1 (Fragment) (Bradysia coprophila OX%3D38358)
ANN11674	-1.54472	8.94993e-05	346	2413	Similar to Retrovirus-related Pol polyprotein from type-1 retrotransposable element R1 (Fragment) (Bradysia coprophila OX%3D38358)
ANN02046	-1.38395	0.000130857	346	2414	Similar to Retrovirus-related Pol polyprotein from type-1 retrotransposable element R1 (Fragment) (Bradysia coprophila OX%3D38358)
ANN12953	-1.04931	0.023475	346	2423	Similar to GUK1: Guanylate kinase (Saccharomyces cerevisiae (strain ATCC 204508 / S288c) OX%3D559292)
ANN18946	-1.17592	4.56818e-10	375	2447	Similar to R1A1-element\ORF2: Putative 115 kDa protein in type-1 retrotransposable element R1DM (Drosophila melanogaster OX%3D7227)
ANN16223	-2.65588	5.35876e-38	407	2493	Similar to Retrovirus-related Pol polyprotein from type-1 retrotransposable element R1 (Fragment) (Bradysia coprophila OX%3D38358)
ANN10737	-3.13766	1.33745e-67	407	2499	Similar to R1A1-element\ORF2: Putative 115 kDa protein in type-1 retrotransposable element R1DM (Drosophila melanogaster OX%3D7227)
ANN15937	-1.48571	9.18081e-11	407	2500	Similar to Ptx1: Pituitary homeobox homolog Ptx1 (Drosophila melanogaster OX%3D7227)
ANN11203	-7.03661	2.48808e-12	408	2507	Similar to tc1a: Transposable element Tc1 transposase (Caenorhabditis elegans OX%3D6239)
ANN01767	-2.73041	1.65376e-06	408	2508	Similar to tc1a: Transposable element Tc1 transposase (Caenorhabditis elegans OX%3D6239)
ANN15088	-1.40568	0.0011743	408	2509	Similar to Transposable element Tcb2 transposase (Caenorhabditis briggsae OX%3D6238)
ANN04155	-2.22511	1.96061e-05	408	2513	Similar to tc1a: Transposable element Tc1 transposase (Caenorhabditis elegans OX%3D6239)
ANN05524	-3.08131	3.35908e-05	408	2514	Similar to tc1a: Transposable element Tc1 transposase (Caenorhabditis elegans OX%3D6239)
ANN19311	-1.69515	0.00247531	408	2522	Similar to X-element\ORF2: Probable RNA-directed DNA polymerase from transposon X-element (Drosophila melanogaster OX%3D7227)
ANN03066	-0.786893	0.0080153	413	2525	Similar to cat: Catalase (Rugosa rugosa OX%3D8410)
ANN10303	-1.94042	5.44735e-39	413	2530	Similar to X-element\ORF2: Probable RNA-directed DNA polymerase from transposon X-element (Drosophila melanogaster OX%3D7227)
ANN03681	-0.904436	7.09736e-05	413	2533	Similar to X-element\ORF2: Probable RNA-directed DNA polymerase from transposon X-element (Drosophila melanogaster OX%3D7227)
ANN03063	-0.856985	0.00657597	413	2534	Similar to LINE-1 reverse transcriptase homolog (Nycticebus coucang OX%3D9470)
ANN02745	-2.36564	9.32278e-57	413	2538	Similar to TUFM: Elongation factor Tu%2C mitochondrial (Bos taurus OX%3D9913)
ANN16208	-0.860894	0.00153836	459	2560	Similar to F52C9.6: Putative uncharacterized transposon-derived protein F52C9.6 (Caenorhabditis elegans OX%3D6239)
ANN13157	-2.81361	1.75642e-22	463	2596	Protein of unknown function
ANN07144	-1.36953	2.34325e-11	469	2614	Protein of unknown function
ANN17477	-4.00169	2.39833e-07	470	2631	Protein of unknown function
ANN17442	-2.68356	1.20118e-38	470	2637	Protein of unknown function
ANN17476	-2.83128	1.99019e-08	470	2638	Protein of unknown function
ANN01699	-1.65372	2.68411e-06	470	2639	Protein of unknown function
ANN14319	-2.85779	7.60968e-19	470	2642	Protein of unknown function
ANN14318	-6.08021	1.44778e-71	470	2645	Protein of unknown function
ANN14328	-5.76086	2.18237e-23	470	2646	Protein of unknown function
ANN17295	-7.1357	8.85352e-16	470	2649	Protein of unknown function
ANN14642	-4.14936	2.8277e-07	470	2650	Similar to CFDP2: Craniofacial development protein 2 (Bos taurus OX%3D9913)
ANN07660	-1.13897	1.20255e-06	482	2663	Similar to jockey\pol: RNA-directed DNA polymerase from mobile element jockey (Drosophila funebris OX%3D7221)
ANN08507	-1.17911	0.0323859	482	2664	Similar to CFDP2: Craniofacial development protein 2 (Bos taurus OX%3D9913)
ANN11199	-1.20066	0.000519703	482	2665	Similar to X-element\ORF2: Probable RNA-directed DNA polymerase from transposon X-element (Drosophila melanogaster OX%3D7227)
ANN06936	-0.792861	0.0192754	482	2666	Similar to ZMYM1: Zinc finger MYM-type protein 1 (Homo sapiens OX%3D9606)
ANN16173	-1.2369	0.000154174	545	2668	Similar to Polyprotein P3 (Rice tungro bacilliform virus (isolate Philippines) OX%3D10655)
ANN06318	-1.17452	0.000757587	552	2676	Protein of unknown function
ANN14303	-1.79502	2.04974e-06	552	2690	Protein of unknown function
ANN05637	-1.37945	0.000124626	552	2691	Similar to RTase: Probable RNA-directed DNA polymerase from transposon BS (Drosophila melanogaster OX%3D7227)
ANN10117	-1.3897	0.00113184	554	2693	Similar to RTase: Probable RNA-directed DNA polymerase from transposon BS (Drosophila melanogaster OX%3D7227)
ANN01905	-0.84261	0.000217161	554	2695	Similar to RTase: Probable RNA-directed DNA polymerase from transposon BS (Drosophila melanogaster OX%3D7227)
ANN21917	-3.4814	9.16662e-06	554	2699	Similar to RTase: Probable RNA-directed DNA polymerase from transposon BS (Drosophila melanogaster OX%3D7227)
ANN19399	-1.75974	0.000127471	554	2700	Protein of unknown function
ANN12360	-3.271	4.36243e-07	559	2712	Similar to K02A2.6: Uncharacterized protein K02A2.6 (Caenorhabditis elegans OX%3D6239)
ANN07386	-1.13485	0.000125423	564	2737	Similar to RTase: Probable RNA-directed DNA polymerase from transposon BS (Drosophila melanogaster OX%3D7227)
ANN03790	-1.14283	2.72728e-05	623	2757	Similar to RRAGC: Ras-related GTP-binding protein C (Homo sapiens OX%3D9606)
ANN03341	-0.64694	9.72257e-05	636	2775	Protein of unknown function
ANN06033	-1.05346	0.0291292	637	2801	Protein of unknown function
ANN13172	-0.839999	0.00707006	637	2804	Protein of unknown function
ANN10576	-1.84982	3.44411e-05	647	2832	Similar to svr: Carboxypeptidase D (Drosophila melanogaster OX%3D7227)
ANN14427	-4.24427	0.00395413	648	2844	Protein of unknown function
ANN10733	-1.84928	9.56284e-20	763	2875	Protein of unknown function
ANN19380	-2.73844	1.90055e-23	763	2886	Similar to Retrovirus-related Pol polyprotein from type-1 retrotransposable element R2 (Fragment) (Nasonia vitripennis OX%3D7425)
ANN04988	-1.41695	6.55093e-12	787	2922	Similar to PLEKHG4: Puratrophin-1 (Homo sapiens OX%3D9606)
ANN09941	-2.04997	4.97489e-16	787	2924	Similar to pol: Retrovirus-related Pol polyprotein from type-2 retrotransposable element R2DM (Drosophila melanogaster OX%3D7227)
ANN15899	-1.0939	0.00906916	787	2927	Protein of unknown function
ANN15974	-1.11853	3.25122e-05	800	2975	Protein of unknown function
ANN15816	-3.52829	1.02812e-34	848	3003	Protein of unknown function
ANN04323	-2.33375	8.97337e-17	925	3018	Protein of unknown function
ANN00880	-1.7009	0.0437539	925	3028	Protein of unknown function
ANN19581	-2.4167	8.40754e-07	1009	3068	Protein of unknown function
ANN13744	-3.28303	5.08679e-13	1012	3086	Protein of unknown function
ANN18947	-3.28173	5.15388e-13	1012	3087	Protein of unknown function
ANN22222	-3.3377	2.67511e-10	1012	3091	Similar to R1A1-element\ORF2: Putative 115 kDa protein in type-1 retrotransposable element R1DM (Drosophila melanogaster OX%3D7227)
ANN11042	-1.16015	0.00487868	1358	3132	Similar to X-element\ORF2: Probable RNA-directed DNA polymerase from transposon X-element (Drosophila melanogaster OX%3D7227)
ANN10775	-1.29425	0.0239857	1369	3146	Similar to jockey\pol: RNA-directed DNA polymerase from mobile element jockey (Drosophila funebris OX%3D7221)
ANN10402	-1.18468	1.68777e-11	1376	3155	Similar to Pol: LINE-1 retrotransposable element ORF2 protein (Mus musculus OX%3D10090)
ANN11914	-0.817106	0.0425352	1376	3158	Similar to jockey\pol: RNA-directed DNA polymerase from mobile element jockey (Drosophila funebris OX%3D7221)
ANN16988	-1.04364	5.06989e-05	1376	3161	Similar to RTase: Probable RNA-directed DNA polymerase from transposon BS (Drosophila melanogaster OX%3D7227)
ANN22057	-2.06568	9.01613e-05	1376	3164	Protein of unknown function
ANN09146	-2.44297	2.84806e-12	1383	3179	Similar to jockey\pol: RNA-directed DNA polymerase from mobile element jockey (Drosophila funebris OX%3D7221)
ANN01411	-1.94505	1.63669e-44	1588	3211	Similar to Histone H3 (Urechis caupo OX%3D6431)
ANN20399	-0.663458	0.00636539	3464	3225	Protein of unknown function
ANN20994	-2.77602	4.83158e-20	3465	3245	Similar to R1A1-element\ORF2: Putative 115 kDa protein in type-1 retrotransposable element R1DM (Drosophila melanogaster OX%3D7227)
ANN09153	-1.69403	0.000687399	5446	3287	Similar to R1A1-element\ORF2: Putative 115 kDa protein in type-1 retrotransposable element R1DM (Drosophila melanogaster OX%3D7227)
ANN02509	-0.999119	0.0349715	5446	3289	Similar to R1A1-element\ORF2: Putative 115 kDa protein in type-1 retrotransposable element R1DM (Drosophila melanogaster OX%3D7227)
ANN16685	-2.47327	1.3096e-47	5446	3292	Similar to ZBED1: Zinc finger BED domain-containing protein 1 (Homo sapiens OX%3D9606)
ANN00243	-1.03242	0.00868431	6918	3333	Similar to R1A1-element\ORF2: Putative 115 kDa protein in type-1 retrotransposable element R1DM (Drosophila melanogaster OX%3D7227)
ANN10669	-1.25422	1.04192e-15	7915	3346	Similar to R1A1-element\ORF2: Putative 115 kDa protein in type-1 retrotransposable element R1DM (Drosophila melanogaster OX%3D7227)
ANN07112	-1.15182	3.64019e-14	7915	3348	Similar to R1A1-element\ORF2: Putative 115 kDa protein in type-1 retrotransposable element R1DM (Drosophila melanogaster OX%3D7227)
ANN07464	-1.55316	0.00120738	7915	3349	Similar to R1A1-element\ORF2: Putative 115 kDa protein in type-1 retrotransposable element R1DM (Drosophila melanogaster OX%3D7227)
ANN12272	-1.4228	0.000142281	7915	3350	Similar to R1A1-element\ORF2: Putative 115 kDa protein in type-1 retrotransposable element R1DM (Drosophila melanogaster OX%3D7227)
ANN22096	-0.979396	8.2017e-05	7915	3352	Similar to Tf2-6: Transposon Tf2-6 polyprotein (Schizosaccharomyces pombe (strain 972 / ATCC 24843) OX%3D284812)
ANN15561	-1.95717	1.06841e-05	8364	3361	Similar to Tf2-6: Transposon Tf2-6 polyprotein (Schizosaccharomyces pombe (strain 972 / ATCC 24843) OX%3D284812)
ANN16751	-1.87156	3.99585e-09	8364	3362	Similar to Tf2-6: Transposon Tf2-6 polyprotein (Schizosaccharomyces pombe (strain 972 / ATCC 24843) OX%3D284812)
ANN21961	-2.10346	2.29447e-07	8364	3363	Similar to TY3B-I: Transposon Ty3-I Gag-Pol polyprotein (Saccharomyces cerevisiae (strain ATCC 204508 / S288c) OX%3D559292)
ANN06286	-1.78418	4.60753e-08	8364	3364	Similar to Tf2-9: Transposon Tf2-9 polyprotein (Schizosaccharomyces pombe (strain 972 / ATCC 24843) OX%3D284812)
ANN07337	-2.90144	9.20594e-26	8364	3365	Similar to Tf2-9: Transposon Tf2-9 polyprotein (Schizosaccharomyces pombe (strain 972 / ATCC 24843) OX%3D284812)
