# Supplementary material for: Unveiling metabolic integration in psyllids and their nutritional endosymbionts through comparative transcriptomics analysis
Source: iScience. 2023 Sep 15;26(10):107930. doi: 10.1016/j.isci.2023.107930 (PMC10558732; doi:10.1016/j.isci.2023.107930)
Supplement: Table S10. Significantly enriched pathways in bacteriomes of D. citri and B. cockerelli using GSEA, related to Figure 4 [file mmc10.xlsx]

## Sheet: S10a
Supplemental Table 10a. Pathways significantly enriched¹ in D. citri bacteriome using Gene Set Enrichment Analysis (GSEA)
KEGG PWY	MAP	SIZE²	ES³	NES⁴	p-val⁵	FDR q-val⁶
Collecting duct acid secretion	MAP04966	19	0.835718	2.41719	0	0
Neutrophil extracellular trap formation	MAP04613	88	0.594942	2.37085	0	0
DNA replication	MAP03030	35	0.66052	2.20688	0	0
Cell cycle	MAP04110	70	0.559689	2.18009	0	0.000300813
Nucleocytoplasmic transport	MAP03013	71	0.555684	2.16612	0	0.000495823
Nucleotide excision repair	MAP03420	36	0.624255	2.15228	0	0.000413186
Glutathione metabolism	MAP00480	42	0.583939	2.02422	0	0.00235707
Proteasome	MAP03050	50	0.548516	2.01563	0	0.00235414
One carbon pool by folate	MAP00670	11	0.818931	2.01101	0	0.00224309
Cysteine and methionine metabolism	MAP00270	41	0.583499	1.9749	0	0.00408548
Ubiquitin mediated proteolysis	MAP04120	91	0.485722	1.95986	0	0.00425302
Propanoate metabolism	MAP00640	23	0.642359	1.95623	0	0.00411882
Protein export	MAP03060	22	0.643998	1.92266	0.002331	0.00628242
Ubiquinone and other terpenoid-quinone biosynthesis	MAP00130	11	0.768268	1.90224	0	0.00764001
Pyrimidine metabolism	MAP00240	34	0.573594	1.90194	0	0.00716251
Fructose and mannose metabolism	MAP00051	24	0.62504	1.90063	0.00236407	0.0069524
Sulfur metabolism	MAP00920	6	0.906628	1.89444	0	0.00690176
Homologous recombination	MAP03440	28	0.587557	1.88791	0	0.00692409
Meiosis - yeast	MAP04113	53	0.50173	1.86781	0	0.00789726
Fanconi anemia pathway	MAP03460	28	0.58399	1.86671	0.00464037	0.00775664
Protein processing in endoplasmic reticulum (68)	MAP04141	117	0.43638	1.86623	0	0.00745832
Phagosome	MAP04145	68	0.490404	1.86256	0.00253165	0.00734103
Fatty acid degradation	MAP00071	24	0.607022	1.85804	0	0.00769161
Carbon fixation in photosynthetic organisms	MAP00710	19	0.634622	1.84889	0.00447427	0.00778265
Ribosome biogenesis in eukaryotes	MAP03008	64	0.488755	1.84489	0	0.00799838
Cell cycle - yeast	MAP04111	57	0.493199	1.83525	0	0.00853515
Lysine degradation	MAP00310	27	0.579451	1.83269	0.00453515	0.00839765
Arginine and proline metabolism	MAP00330	32	0.558038	1.826	0	0.00888948
AMPK signaling pathway	MAP04152	67	0.463399	1.80015	0	0.0111671
Autophagy - other	MAP04136	24	0.595536	1.7935	0.00235294	0.0116838
Purine metabolism	MAP00230	74	0.459213	1.77918	0	0.0124131
Fatty acid biosynthesis	MAP00061	17	0.635213	1.77865	0.00681818	0.0120369
Mismatch repair	MAP03430	20	0.616079	1.77342	0	0.0124899
Folate biosynthesis	MAP00790	29	0.541089	1.74005	0.00692841	0.0178976
Alanine aspartate and glutamate metabolism	MAP00250	24	0.551648	1.72962	0.00236407	0.0196592
Vitamin B6 metabolism	MAP00750	4	0.915036	1.7236	0	0.0203544
Valine leucine and isoleucine degradation	MAP00280	28	0.545429	1.72083	0.0112613	0.0203644
Phenylalanine tyrosine and tryptophan biosynthesis	MAP00400	5	0.854905	1.71873	0.0043573	0.0203355
Vitamin digestion and absorption	MAP04977	16	0.629529	1.71849	0.010989	0.0198866
Pyruvate metabolism	MAP00620	32	0.516485	1.70377	0.00968523	0.0225981
Basal transcription factors	MAP03022	29	0.52127	1.70159	0.00444444	0.0223739
Cellular senescence	MAP04218	76	0.429912	1.68255	0.00263852	0.0254536
Non-homologous end-joining	MAP03450	11	0.691438	1.68099	0.0127932	0.0251223
beta-Alanine metabolism	MAP00410	25	0.522344	1.66776	0.00921659	0.0274623
Methane metabolism	MAP00680	14	0.628222	1.65119	0.0111607	0.0311569
Glycine serine and threonine metabolism	MAP00260	40	0.476074	1.64119	0	0.0334707
p53 signaling pathway	MAP04115	23	0.549801	1.62346	0.0112108	0.0385323
mTOR signaling pathway	MAP04150	80	0.404526	1.61526	0.00522193	0.0406934
Arachidonic acid metabolism	MAP00590	23	0.525325	1.61095	0.0112108	0.0414035
Glycolysis / Gluconeogenesis	MAP00010	40	0.458149	1.58775	0.0074813	0.0494645
Base excision repair	MAP03410	20	0.538891	1.57446	0.03386	0.0532154
Necroptosis	MAP04217	57	0.416914	1.55138	0.0151133	0.0630773
Oocyte meiosis	MAP04114	72	0.397024	1.54843	0.0151133	0.0634764
mRNA surveillance pathway	MAP03015	71	0.398048	1.54761	0.00254453	0.0627022
Viral life cycle - HIV-1	MAP03250	30	0.466484	1.53087	0.0268949	0.0704771
RNA degradation	MAP03018	53	0.41514	1.52681	0.0143541	0.0717787
FoxO signaling pathway	MAP04068	47	0.423598	1.49195	0.0207852	0.091064
Benzoate degradation	MAP00362	3	0.89096	1.47864	0.0354167	0.0983457
Spliceosome	MAP03040	102	0.358926	1.47703	0.0103359	0.0981023
Aminoacyl-tRNA biosynthesis	MAP00970	44	0.406862	1.42976	0.0408163	0.127079
Progesterone-mediated oocyte maturation	MAP04914	47	0.394578	1.41898	0.0404762	0.134819
Peroxisome	MAP04146	84	0.348904	1.39908	0.0194444	0.148949
¹FDR q-value ≤ 0.25 & p-value ≤ 0.05. ²Number of genes included in the gene set. ³Enrichment Score. ⁴Normalized Enrichment Score. ⁵Normalized P-value. ⁶False Discovery Rate q -value.

## Sheet: S10b
Supplemental Table 10b. Pathways significantly enriched¹ in D. citri body cells using GSEA
KEGG PWY	MAP	SIZE²	ES³	NES⁴	p-val⁵	FDR q-val⁶
Steroid hormone biosynthesis	MAP00140	23	-0.761825	-2.23442	0	0
Neuroactive ligand-receptor interaction	MAP04080	52	-0.644775	-2.20935	0	0
Serotonergic synapse	MAP04726	34	-0.68376	-2.12981	0	0.00028481
Ascorbate and aldarate metabolism	MAP00053	26	-0.701707	-2.1033	0	0.00102843
Retinol metabolism	MAP00830	35	-0.65194	-2.09725	0	0.000822745
Taste transduction	MAP04742	17	-0.755363	-2.07767	0	0.000685621
Calcium signaling pathway	MAP04020	79	-0.540715	-2.02768	0	0.000711301
Pancreatic secretion	MAP04972	40	-0.60704	-2.02003	0	0.000722835
Retrograde endocannabinoid signaling	MAP04723	64	-0.543577	-1.96908	0	0.00158451
Insulin secretion	MAP04911	31	-0.624359	-1.92844	0	0.00225402
Bile secretion	MAP04976	43	-0.552935	-1.86543	0	0.00560923
Circadian entrainment	MAP04713	47	-0.542727	-1.86086	0	0.00549912
cAMP signaling pathway	MAP04024	87	-0.475104	-1.83785	0	0.00744061
Signaling pathways regulating pluripotency of stem cells	MAP04550	44	-0.549492	-1.83596	0	0.00703132
Pentose and glucuronate interconversions	MAP00040	32	-0.591264	-1.83439	0.0017762	0.00672728
Adrenergic signaling in cardiomyocytes	MAP04261	61	-0.508727	-1.81129	0.0017331	0.00914069
Porphyrin metabolism	MAP00860	32	-0.555366	-1.75565	0.00830565	0.0184396
Melanogenesis	MAP04916	42	-0.523858	-1.75497	0.00338983	0.0176477
Other glycan degradation	MAP00511	16	-0.653325	-1.75413	0.00182149	0.0169439
Olfactory transduction	MAP04740	29	-0.566827	-1.73334	0	0.0207047
Renin secretion	MAP04924	41	-0.508167	-1.72436	0	0.0217508
Salivary secretion	MAP04970	46	-0.505348	-1.7118	0.00180832	0.0238387
Cardiac muscle contraction	MAP04260	36	-0.521342	-1.70727	0.00175747	0.023719
Drug metabolism - cytochrome P450	MAP00982	30	-0.549993	-1.69945	0.00351494	0.024993
Glutamatergic synapse	MAP04724	37	-0.513641	-1.6802	0.00176678	0.0298714
Cholinergic synapse	MAP04725	36	-0.50529	-1.64942	0	0.0408015
ECM-receptor interaction	MAP04512	13	-0.640153	-1.61932	0.015534	0.0532866
Glycosphingolipid biosynthesis - ganglio series	MAP00604	5	-0.835735	-1.6149	0.00757576	0.0535139
Gastric acid secretion	MAP04971	33	-0.510579	-1.61466	0.0066778	0.051699
Axon guidance	MAP04360	61	-0.445392	-1.5958	0.00338983	0.0592288
Endocrine and other factor-regulated calcium reabsorption	MAP04961	22	-0.553135	-1.58537	0.017452	0.0627677
Phototransduction - fly	MAP04745	27	-0.52713	-1.5737	0.0136752	0.0684884
cGMP-PKG signaling pathway	MAP04022	69	-0.433134	-1.57125	0.00642055	0.06774
Long-term depression	MAP04730	24	-0.530619	-1.56324	0.019469	0.0705918
GABAergic synapse	MAP04727	33	-0.487109	-1.54984	0.0138408	0.0770391
Aldosterone synthesis and secretion	MAP04925	57	-0.432268	-1.54646	0.0152027	0.0772825
Antigen processing and presentation	MAP04612	31	-0.490331	-1.54271	0.0180832	0.0775946
Ribosome	MAP03010	106	-0.385597	-1.52267	0.00315457	0.0894902
Lysosome	MAP04142	108	-0.381873	-1.52079	0.00470958	0.0886409
Metabolism of xenobiotics by cytochrome P450	MAP00980	34	-0.464606	-1.49442	0.0242215	0.107215
Cortisol synthesis and secretion	MAP04927	34	-0.471475	-1.4917	0.0417391	0.106365
Thyroid hormone synthesis	MAP04918	29	-0.483181	-1.47933	0.0330435	0.111877
Wnt signaling pathway	MAP04310	59	-0.405123	-1.45615	0.0289116	0.128164
GnRH secretion	MAP04929	23	-0.499792	-1.4473	0.0443686	0.133701
MapK signaling pathway	MAP04010	80	-0.384386	-1.43846	0.0214876	0.139872
Oxytocin signaling pathway	MAP04921	54	-0.407956	-1.42119	0.0299824	0.155468
Parathyroid hormone synthesis secretion and action	MAP04928	29	-0.458753	-1.41959	0.0462107	0.153962
¹FDR q-value ≤ 0.25 & p-value ≤ 0.05. ²Number of genes included in the gene set. ³Enrichment Score. ⁴Normalized Enrichment Score. ⁵Normalized P-value. ⁶False Discovery Rate q -value.

## Sheet: S10c
Supplementary Table 10c. Pathways significantly enriched¹ in B. cockrelli bacteriome using GSEA
KEGG PWY	MAP	SIZE²	ES³	NES⁴	p-val⁵	FDR q-val⁶
Cell cycle	MAP04110	46	0.653454	2.17587	0	0
Nucleotide excision repair	MAP03420	30	0.671734	2.02456	0	0.00140897
DNA replication	MAP03030	27	0.677117	2.03278	0	0.00183662
Fanconi anemia pathway	MAP03460	22	0.683698	1.98569	0	0.00241462
RNA degradation	MAP03018	52	0.562773	1.9221	0	0.00444716
Basal transcription factors	MAP03022	29	0.625748	1.87233	0	0.00606544
Neutrophil extracellular trap formation	MAP04613	68	0.536576	1.87697	0	0.006532
Nucleocytoplasmic transport	MAP03013	65	0.517932	1.82654	0	0.0098456
Glycosaminoglycan biosynthesis - keratan sulfate	MAP00533	215	0.448634	1.83216	0	0.00990439
Cell cycle - yeast	MAP04111	54	0.535605	1.81454	0	0.0104469
N-Glycan biosynthesis	MAP00510	243	0.426689	1.78461	0	0.0133755
Arginine biosynthesis	MAP00220	10	0.761255	1.75838	0	0.016859
Various types of N-glycan biosynthesis	MAP00513	243	0.413492	1.72314	0	0.0215848
Spliceosome	MAP03040	105	0.439694	1.67168	0.001321	0.0375397
Meiosis - yeast	MAP04113	39	0.578246	1.84709	0.00147493	0.00818795
Base excision repair	MAP03410	19	0.594283	1.65947	0.0031746	0.0400058
Mismatch repair	MAP03430	17	0.659241	1.72469	0.00326797	0.0226572
Alanine aspartate and glutamate metabolism	MAP00250	22	0.539488	1.52024	0.0212766	0.142795
Necroptosis	MAP04217	47	0.444701	1.46461	0.0280236	0.200949
Ubiquitin mediated proteolysis	MAP04120	59	0.418492	1.43287	0.0304348	0.242516
Arginine and proline metabolism	MAP00330	20	0.53013	1.48252	0.0507937	0.184734
¹FDR q-value ≤ 0.25 & p-value ≤ 0.05. ²Number of genes included in the gene set. ³Enrichment Score. ⁴Normalized Enrichment Score. ⁵Normalized P-value. ⁶False Discovery Rate q -value.

## Sheet: S10d
Supplemental Table 10d. Pathways significantly enriched¹ in B. cockrelli body cells using GSEA
KEGG PWY	MAP	SIZE²	ES³	NES⁴	p-val⁵	FDR q-val⁶
Ribosome	MAP03010	102	-0.675257	-2.87294	0	0
Calcium signaling pathway	MAP04020	23	-0.77395	-2.45356	0	0
cAMPsignaling pathway	MAP04024	42	-0.654726	-2.42635	0	0
Pancreatic secretion	MAP04972	18	-0.802198	-2.37526	0	0
Oxytocin signaling pathway	MAP04921	18	-0.790301	-2.31101	0	0
Serotonergic synapse	MAP04726	22	-0.73492	-2.28346	0	0
Rap1 signaling pathway	MAP04015	28	-0.687178	-2.27317	0	0
Cholinergic synapse	MAP04725	22	-0.72647	-2.25414	0	0
Axon guidance	MAP04360	25	-0.720449	-2.24474	0	0
cGMP-PKG signaling pathway	MAP04022	21	-0.729425	-2.2281	0	0
Retrograde endocannabinoid signaling	MAP04723	34	-0.639107	-2.21942	0	0
Ras signaling pathway	MAP04014	43	-0.613651	-2.21616	0	0.000155556
Longevity regulating pathway - multiple species	MAP04213	26	-0.686152	-2.20404	0	0.000273563
Circadian entrainment	MAP04713	12	-0.838087	-2.18231	0	0.000254023
Vascular smooth muscle contraction	MAP04270	18	-0.730683	-2.17831	0	0.000348769
Dopaminergic synapse	MAP04728	29	-0.663422	-2.16808	0	0.000326971
Phototransduction - fly	MAP04745	10	-0.873576	-2.15095	0	0.000399973
Glutamatergic synapse	MAP04724	18	-0.739126	-2.15004	0	0.000377752
Bile secretion	MAP04976	32	-0.631938	-2.14831	0	0.00035787
Leukocyte transendothelial migration	MAP04670	16	-0.74771	-2.1483	0	0.000339977
Focal adhesion	MAP04510	27	-0.662135	-2.1377	0	0.000408636
Tryptophan metabolism	MAP00380	23	-0.686176	-2.13376	0	0.000390062
Gastric acid secretion	MAP04971	9	-0.873376	-2.11763	0	0.000373102
Linoleic acid metabolism	MAP00591	10	-0.842069	-2.10471	0	0.000357556
Renin secretion	MAP04924	19	-0.703947	-2.09771	0	0.000411428
Insulin secretion	MAP04911	9	-0.851529	-2.08671	0	0.000466057
alpha-Linolenic acid metabolism	MAP00592	15	-0.730738	-2.05648	0	0.000637074
Regulation of actin cytoskeleton	MAP04810	42	-0.556759	-2.0519	0	0.000614321
Insulin signaling pathway	MAP04910	45	-0.560834	-2.05001	0	0.000593138
Glucagon signaling pathway	MAP04922	32	-0.601066	-2.04399	0	0.000635002
Relaxin signaling pathway	MAP04926	20	-0.672972	-2.0242	0	0.00067306
Ether lipid metabolism	MAP00565	21	-0.655434	-2.02133	0	0.000706715
GABAergic synapse	MAP04727	18	-0.686682	-2.00161	0	0.000886797
Adrenergic signaling in cardiomyocytes	MAP04261	21	-0.642261	-2.00106	0	0.00096085
Platelet activation	MAP04611	19	-0.665315	-1.99549	0	0.000933397
Glycerophospholipid metabolism	MAP00564	36	-0.566265	-1.97521	0	0.00138552
Endocrine and other factor-regulated calcium reabsorption	MAP04961	10	-0.803681	-1.97151	0	0.00147917
Taste transduction	MAP04742	9	-0.805022	-1.97058	0	0.00144025
Apelin signaling pathway	MAP04371	28	-0.598208	-1.96455	0	0.00154014
Metabolism of xenobiotics by cytochrome P450	MAP00980	41	-0.543253	-1.96146	0	0.00150164
Thermogenesis	MAP04714	101	-0.452046	-1.93629	0	0.00258345
Drug metabolism - cytochrome P450	MAP00982	39	-0.540522	-1.92433	0	0.00280196
Retinol metabolism	MAP00830	28	-0.585098	-1.92072	0	0.0029512
Aldosterone synthesis and secretion	MAP04925	12	-0.742751	-1.92049	0.00289017	0.00288412
Olfactory transduction	MAP04740	7	-0.854685	-1.88782	0	0.00404823
Steroid hormone biosynthesis	MAP00140	27	-0.565186	-1.86616	0.00277008	0.00551967
Carbohydrate digestion and absorption	MAP04973	8	-0.807665	-1.85654	0.00239234	0.00627824
Porphyrin metabolism	MAP00860	41	-0.515361	-1.84974	0	0.00653114
Chemokine signaling pathway	MAP04062	21	-0.601339	-1.8465	0	0.00664029
Betalain biosynthesis	MAP00965	5	-0.920758	-1.82889	0	0.00809747
T cell receptor signaling pathway	MAP04660	18	-0.606244	-1.8229	0.00261097	0.00845516
Axon regeneration	MAP04361	33	-0.52643	-1.82149	0.00280899	0.00845482
Indole alkaloid biosynthesis	MAP00901	5	-0.920758	-1.82016	0	0.00840235
GnRH secretion	MAP04929	11	-0.722969	-1.81972	0.00501253	0.00827555
Synaptic vesicle cycle	MAP04721	30	-0.542807	-1.81865	0	0.00815691
Starch and sucrose metabolism	MAP00500	14	-0.671018	-1.80266	0.0071599	0.00967901
Long-term potentiation	MAP04720	14	-0.66467	-1.78622	0.011236	0.011476
Wnt signaling pathway	MAP04310	40	-0.498548	-1.78613	0	0.0113078
Inflammatory mediator regulation of TRPchannels	MAP04750	12	-0.688249	-1.78114	0.00911162	0.0117919
Cortisol synthesis and secretion	MAP04927	9	-0.743984	-1.75499	0.00253807	0.014639
Melanogenesis	MAP04916	12	-0.684577	-1.75154	0.0125	0.0146199
Oxidative phosphorylation	MAP00190	67	-0.440472	-1.74362	0	0.0153705
Salivary secretion	MAP04970	7	-0.783611	-1.7375	0.00684931	0.0161288
Neuroactive ligand-receptor interaction	MAP04080	13	-0.645187	-1.72359	0.00954654	0.0182441
Longevity regulating pathway	MAP04211	26	-0.527084	-1.71127	0.0025974	0.0204468
Drug metabolism - other enzymes	MAP00983	59	-0.441744	-1.68812	0	0.0244748
Pentose and glucuronate interconversions	MAP00040	34	-0.495066	-1.67403	0	0.0277342
Parathyroid hormone synthesis secretion and action	MAP04928	10	-0.662367	-1.65673	0.0169082	0.0320522
Cholesterol metabolism	MAP04979	22	-0.534608	-1.65452	0.0074813	0.0321273
Ascorbate and aldarate metabolism	MAP00053	33	-0.481038	-1.64606	0.00890208	0.0339121
Tight junction	MAP04530	48	-0.443285	-1.63212	0.00632911	0.0377459
GnRH signaling pathway	MAP04912	16	-0.593969	-1.62885	0.0209974	0.0383292
Peroxisome	MAP04146	67	-0.408533	-1.61887	0.0107527	0.0412126
Cardiac muscle contraction	MAP04260	20	-0.535964	-1.61725	0.0212202	0.0411004
MAPK signaling pathway	MAP04010	35	-0.463152	-1.61516	0.0164835	0.041237
Adherens junction	MAP04520	22	-0.516141	-1.60851	0.0252809	0.0425908
B cell receptor signaling pathway	MAP04662	14	-0.586341	-1.60313	0.0305344	0.0437925
Aldosterone-regulated sodium reabsorption	MAP04960	5	-0.797217	-1.59661	0.0261438	0.045838
Valine leucine and isoleucine degradation	MAP00280	28	-0.492089	-1.59344	0.0227273	0.0464088
Glycine serine and threonine metabolism	MAP00260	32	-0.473202	-1.58326	0.0259366	0.0501619
Thyroid hormone synthesis	MAP04918	15	-0.568146	-1.58069	0.0263789	0.0507934
VEGF signaling pathway	MAP04370	11	-0.619831	-1.56163	0.0226757	0.0578054
Lysosome	MAP04142	77	-0.385116	-1.55899	0.00340136	0.0582338
Tyrosine metabolism	MAP00350	13	-0.578403	-1.55609	0.039801	0.0588191
Ovarian steroidogenesis	MAP04913	3	-0.909439	-1.55545	0.014553	0.0583263
Butanoate metabolism	MAP00650	16	-0.547852	-1.55145	0.0476191	0.0595807
Fat digestion and absorption	MAP04975	20	-0.524359	-1.54259	0.0243243	0.062505
Vitamin digestion and absorption	MAP04977	6	-0.737308	-1.54067	0.05	0.0627861
Growth hormone synthesis secretion and action	MAP04935	18	-0.548683	-1.53969	0.043038	0.0623544
Thyroid hormone signaling pathway	MAP04919	32	-0.450388	-1.53471	0.0165289	0.0640845
Estrogen signaling pathway	MAP04915	27	-0.479372	-1.52804	0.0276243	0.0666588
Neurotrophin signaling pathway	MAP04722	23	-0.48461	-1.51254	0.0303867	0.0726787
Fc epsilon RI signaling pathway	MAP04664	14	-0.555928	-1.49324	0.0421053	0.0786139
Toll and Imd signaling pathway	MAP04624	22	-0.483275	-1.49109	0.0297767	0.0790249
Osteoclast differentiation	MAP04380	15	-0.519877	-1.47461	0.0471464	0.0868765
Cutin suberine and wax biosynthesis	MAP00073	30	-0.435501	-1.44582	0.0433604	0.10126
MAPK signaling pathway - fly	MAP04013	41	-0.400413	-1.43632	0.0433526	0.105729
NOD-like receptor signaling pathway	MAP04621	27	-0.434056	-1.4301	0.0485175	0.108846
Longevity regulating pathway - worm	MAP04212	75	-0.355265	-1.42395	0.0242215	0.111962
¹FDR q-value ≤ 0.25 & p-value ≤ 0.05. ²Number of genes included in the gene set. ³Enrichment Score. ⁴Normalized Enrichment Score. ⁵Normalized P-value. ⁶False Discovery Rate q -value.
