# Supplementary material for: Unveiling metabolic integration in psyllids and their nutritional endosymbionts through comparative transcriptomics analysis
Source: iScience. 2023 Sep 15;26(10):107930. doi: 10.1016/j.isci.2023.107930 (PMC10558732; doi:10.1016/j.isci.2023.107930)
Supplement: Table S11. Wolbachia genes that are potentially involved in providing nutrition, related to Figure 5 [file mmc11.xlsx]

## Sheet: Sheet1
Supplemental Table 11. Wolbachia genes that are potentially invloved in providing nutrition. (wdc: Wolbachia-DC; wol:Wolbachia from Drosophila melanogaster; wpp; Wolbachia pipientis)
		wdc	wol	wpp				wdc	wol	wpp				wdc	wol	wpp
Ornithine	argA					Met	metA					Gly	glyA
	argB						metB					Asp	aspC
	argC						metC
	argD						metE					riboflavin	ribA
	argE					Lys	lysC						ribD
Arg	argF						asd						ribH
	argG						dapA						ribB
	argH						dapB						ribC
	carA						dapD
	carB						argD
chorismate	aroH						dapE
	aroB						dapF
	aroD						lysA
	aroE					BCA	thrA
	aroK						thrB
	aroC						thrC
Phe	pheA						ilvA
	aspC						ilvH
Trp	trpE						ilvL
	trpG						ilvC
	trpD						ilvD
	trpC						ilvE
	trpA						leuA
	trpB						leuC
sulfur reduction	cysN						leuD
	cysD						leuB
	cysC					His	hisG
	cysH						hisE
	cysI						hisl
	cysJ						hisA
	cysQ						hisF
Cys	cysE						hisH
	cysK						hisB
							hisC
							hisD
